# Supplementary material for: Spatial transcriptomics reveal basal sex differences in supraoptic nucleus gene expression of adult rats related to cell signaling and ribosomal pathways
Source: Biol Sex Differ. 2023 Oct 19;14:71. doi: 10.1186/s13293-023-00554-3 (PMC10585758; doi:10.1186/s13293-023-00554-3)
Supplement: Supplementary file 3 — Additional file 3. Spreadsheet 1. SON DEGs for Loupe Browser Females (Less Conservative). [file 13293_2023_554_MOESM3_ESM.xlsx]

## Sheet: Female 1 SON DEGs_LCI
FeatureID	FeatureName	SON Average	SON Log2 Fold Change	SON P-Value
Pdyn	Pdyn	8.51591	4.93904	7.51978e-139
Avp	Avp	1005.78	6.18874	8.5219e-126
Npff	Npff	2.16506	5.41677	9.47971e-76
Oxt	Oxt	1171.88	4.27169	3.07211e-63
Ndnf	Ndnf	1.69596	3.81926	2.49829e-36
Cartpt	Cartpt	13.4956	3.06618	3.87135e-36
Kcnmb4	Kcnmb4	3.17542	3.10491	2.48868e-33
Caprin2	Caprin2	1.51554	3.34053	3.1458e-26
Parm1	Parm1	2.76045	2.75658	4.26997e-24
Fkbp11	Fkbp11	1.24491	3.21079	2.15559e-21
Elapor1	Elapor1	1.29904	3.1173	8.41198e-21
LOC679924	LOC679924	0.41497	5.13815	1.26993e-18
Gad1	Gad1	0.0541265	-5.45419	1.35513e-16
Tmem114	Tmem114	0.505181	4.18235	1.35513e-16
Plpp4	Plpp4	1.73205	2.56439	1.48978e-16
Gpx3	Gpx3	11.3485	2.0126	3.67117e-16
Alkal2	Alkal2	0.487139	4.13172	4.25009e-15
Nrgn	Nrgn	0.126295	-4.5902	7.59246e-15
Gap43	Gap43	0.433012	-3.92587	7.59246e-15
Sst	Sst	0.0902109	-5.74229	8.73755e-14
Ptger4	Ptger4	0.378886	4.23126	5.3098e-13
Penk	Penk	0.126295	-4.25959	1.34128e-12
Cdh9	Cdh9	0.396928	3.94747	3.33449e-12
Cd55	Cd55	0.613434	3.10504	6.16041e-12
Slc32a1	Slc32a1	0.0721687	-4.41202	1.39213e-11
Cryba4	Cryba4	0.649518	2.94886	2.07758e-11
Htr2c	Htr2c	0.180422	-3.81035	2.07758e-11
Scgn	Scgn	0.324759	4.21615	3.34056e-11
LOC102554609	LOC102554609	0.252591	4.87512	9.0171e-11
Mrps26	Mrps26	3.03109	1.87125	1.90961e-10
Enpp2	Enpp2	0.541265	-4.1923	2.13457e-10
Ebf3	Ebf3	0.41497	3.46572	2.31305e-10
Pou3f2	Pou3f2	1.1547	2.30176	2.31305e-10
Dpys	Dpys	0.270633	4.50879	2.31305e-10
Tcf7l2	Tcf7l2	0.0360844	-4.63003	2.66766e-10
Nid1	Nid1	0.703645	2.67544	3.44728e-10
RGD1561916	RGD1561916	0	-5.6888	1.40554e-09
Car2	Car2	0.559308	-3.17877	1.84999e-09
Hpca	Hpca	0.0180422	-4.83268	2.73619e-09
Tmed3	Tmed3	2.1831	1.94962	2.98917e-09
Mbp	Mbp	5.82762	-2.79031	2.98917e-09
Celf6	Celf6	2.43569	1.81808	3.63226e-09
Camkv	Camkv	0.144337	-3.53369	3.63226e-09
Fezf2	Fezf2	0.396928	3.28233	4.01957e-09
Edil3	Edil3	0.108253	-3.82897	4.66114e-09
Snca	Snca	0.16238	-3.41807	6.9069e-09
Tac1	Tac1	0.0721687	-3.97507	1.05519e-08
Icam2	Icam2	0.505181	2.82621	1.10881e-08
Calb2	Calb2	0.82994	-2.77343	2.14001e-08
Tp53i11	Tp53i11	2.29136	1.75796	2.43821e-08
Olfm1	Olfm1	0.847982	-2.73481	3.23663e-08
Cdhr4	Cdhr4	0	-5.40754	3.23663e-08
Mal	Mal	0.234548	-3.29477	4.25772e-08
Ncdn	Ncdn	1.11862	-2.57052	4.74488e-08
Ptgds	Ptgds	30.1124	1.6117	5.80594e-08
Plp1	Plp1	4.69097	-2.59309	6.57286e-08
Mobp	Mobp	1.0284	-2.74017	9.26168e-08
Trnh	Trnh	2.59807	-2.42216	1.03825e-07
Ccdc153	Ccdc153	0	-5.42695	1.20425e-07
Dynlrb2	Dynlrb2	0.0902109	-3.95922	1.33304e-07
Cfap126	Cfap126	0.0180422	-4.46779	1.45743e-07
Scg2	Scg2	1.33512	-2.45027	1.523e-07
LOC100910069	LOC100910069	2.23723	1.7775	1.70889e-07
Adcyap1	Adcyap1	0	-5.16877	1.84774e-07
LOC102553820	LOC102553820	1.67792	1.77574	2.12404e-07
Rbfox1	Rbfox1	0.0541265	-3.77829	2.35799e-07
Opalin	Opalin	0.108253	-3.53086	2.50668e-07
Fam183a	Fam183a	0.0721687	-3.58073	2.61943e-07
C1qtnf4	C1qtnf4	0.324759	-2.76375	3.29305e-07
Syt1	Syt1	0.739729	-2.4822	4.2121e-07
Olig1	Olig1	0.270633	-2.99588	4.2121e-07
Ssr4	Ssr4	5.08789	1.48474	4.4329e-07
Erp29	Erp29	5.82762	1.48179	4.48631e-07
Tmem212	Tmem212	0.0180422	-4.46987	6.24322e-07
Prss23	Prss23	0.523223	2.46008	6.49347e-07
Sphkap	Sphkap	0.0180422	-4.30246	6.49347e-07
Gda	Gda	0.108253	-3.24401	6.49846e-07
Gng13	Gng13	0.126295	-3.15374	6.49846e-07
Trh	Trh	0.16238	-3.05931	7.59961e-07
Ttr	Ttr	1.38925	-6.391	7.97174e-07
Trnd	Trnd	1.13666	-2.33241	1.04903e-06
Cst6	Cst6	2.52591	1.55831	1.23118e-06
Gzmm	Gzmm	0.775814	2.04683	1.31151e-06
Cbln2	Cbln2	0.0360844	-3.81532	1.63415e-06
Folr1	Folr1	0.0180422	-4.32026	1.72505e-06
mt-Rnr2	mt-Rnr2	50.3377	-2.00342	2.61852e-06
Rxfp1	Rxfp1	0.198464	3.9287	2.62807e-06
Sncb	Sncb	1.33512	-2.19715	3.45385e-06
Gpm6a	Gpm6a	1.40729	-2.18871	3.55003e-06
Prkcg	Prkcg	0.0360844	-3.77848	3.61943e-06
Ppp1r32	Ppp1r32	0	-4.8175	3.71724e-06
Calcr	Calcr	0	-4.80216	4.20934e-06
Ptprn	Ptprn	9.67061	1.33844	4.30025e-06
Trnn	Trnn	0.884067	-2.27158	4.69797e-06
Prkcb	Prkcb	0.126295	-2.96153	5.21752e-06
Gpr37	Gpr37	0.108253	-3.22489	5.21752e-06
Camk2a	Camk2a	0.0541265	-3.44892	5.9143e-06
Lbhd2	Lbhd2	0.0180422	-4.06703	6.16257e-06
Rasgrp1	Rasgrp1	0.0721687	-3.26444	6.20281e-06
Gria4	Gria4	0.108253	-3.02801	6.20281e-06
Spag6l	Spag6l	0	-4.76309	6.30566e-06
Enc1	Enc1	0.180422	-2.75101	6.44987e-06
Hyi	Hyi	1.11862	1.7215	7.34893e-06
Cbln1	Cbln1	0.0721687	-3.23341	7.48914e-06
Sema5a	Sema5a	0	-4.72758	7.75182e-06
Mlf1	Mlf1	0.0180422	-4.00523	8.26441e-06
Nxph1	Nxph1	0.0360844	-3.65545	8.26441e-06
Cacna1g	Cacna1g	0.0180422	-3.99756	9.92423e-06
Ptprt	Ptprt	0.0180422	-4.0014	1.0306e-05
Negr1	Negr1	0.234548	-2.57867	1.07906e-05
LOC680885	LOC680885	0	-4.67683	1.11952e-05
Pam	Pam	5.88175	1.34959	1.16182e-05
Anks1b	Anks1b	0.16238	-2.82142	1.21433e-05
Riiad1	Riiad1	0.0360844	-3.59062	1.26288e-05
mt-Rnr1	mt-Rnr1	35.2725	-1.84788	1.66289e-05
Adgrb2	Adgrb2	0.16238	-2.70514	1.67158e-05
Gabbr2	Gabbr2	0.180422	-2.65759	1.74472e-05
Pnoc	Pnoc	0.0902109	-3.0135	1.74472e-05
Cfap43	Cfap43	0	-4.63416	1.76725e-05
Gstm5	Gstm5	4.22187	1.3439	1.76725e-05
Nptx1	Nptx1	0.0180422	-4.06703	1.8894e-05
Atp6ap1l	Atp6ap1l	0.649518	1.96174	1.94772e-05
Bcas1	Bcas1	0.144337	-3.02969	1.94772e-05
Cntnap1	Cntnap1	0.126295	-2.81477	1.96013e-05
Glra2	Glra2	0.0180422	-3.90317	2.22614e-05
Nme9	Nme9	0	-4.57996	2.63893e-05
Trnq	Trnq	0.324759	-2.4062	2.69908e-05
Kl	Kl	0.0180422	-4.67021	2.76434e-05
Kazn	Kazn	0.0180422	-4.02801	2.82899e-05
Zfp804a	Zfp804a	0.505181	2.12577	2.96003e-05
Dlx1	Dlx1	0	-4.53162	3.13457e-05
Fgf13	Fgf13	0.0902109	-2.93264	3.83283e-05
Mogat2	Mogat2	0.433012	4.21976	4.04683e-05
Slc8a1	Slc8a1	0.126295	-2.74545	4.04683e-05
Cplx2	Cplx2	0.288675	-2.36533	4.24439e-05
Rpl10	Rpl10	18.7458	1.2296	4.74572e-05
Crim1	Crim1	0.0360844	-3.44305	4.77439e-05
Cyp46a1	Cyp46a1	0.234548	-2.45364	4.88978e-05
Tf	Tf	2.48982	-2.02375	5.13942e-05
T2	T2	0	-4.45244	5.52523e-05
Stx1b	Stx1b	0.469097	-2.16538	5.54321e-05
Mag	Mag	0.360844	-2.45537	5.5784e-05
Gria2	Gria2	0.396928	-2.2173	5.67351e-05
Gfra2	Gfra2	0	-4.46362	5.878e-05
Ak7	Ak7	0	-4.46918	6.14508e-05
Ncam2	Ncam2	0.180422	-2.64112	6.79495e-05
Mfrp	Mfrp	0.0180422	-4.93315	7.19244e-05
Snhg4	Snhg4	1.4975	1.47485	7.33303e-05
Wscd1	Wscd1	0.252591	-2.50607	7.6576e-05
Trna	Trna	0.306717	-2.27477	7.77153e-05
Igsf21	Igsf21	0.0180422	-3.70066	8.72741e-05
Ucp2	Ucp2	1.22687	1.51451	8.97159e-05
Slc38a3	Slc38a3	0.0902109	-2.86818	8.97159e-05
Vsnl1	Vsnl1	1.56967	-1.87432	9.96778e-05
Pcdh19	Pcdh19	0.0721687	-2.93546	0.000103702
Tmem178a	Tmem178a	1.01036	1.57872	0.000104704
Rgs22	Rgs22	0	-4.34768	0.000113894
Cldn2	Cldn2	0	-4.36865	0.000133731
Pcdh8	Pcdh8	0.0902109	-2.77624	0.00014452
Scgb1c1	Scgb1c1	0.0180422	-4.96988	0.000144617
Camk2n1	Camk2n1	0.126295	-2.669	0.000145435
Sostdc1	Sostdc1	0.0180422	-4.46849	0.000145435
Car10	Car10	0.0902109	-2.77922	0.000145435
Foxb2	Foxb2	0.0902109	5.55319	0.00015253
Tspoap1	Tspoap1	0.0180422	-3.63664	0.00015253
Opn3	Opn3	0.378886	2.22472	0.00015253
Cldn11	Cldn11	0.631476	-2.1461	0.00015355
Aplnr	Aplnr	0.306717	2.46572	0.00015355
Stmn4	Stmn4	0.938193	-2.02467	0.00015355
Gal	Gal	2.09289	1.62427	0.000163317
Msx1	Msx1	0.0541265	-3.04393	0.000169148
Hapln4	Hapln4	0.0360844	-3.25846	0.000169196
Tenm3	Tenm3	0.108253	-2.63734	0.000194165
Odf3b	Odf3b	0	-4.29856	0.000198043
Scn1b	Scn1b	0.324759	-2.16359	0.000207363
LRRTM1	LRRTM1	0.0360844	-3.22599	0.0002174
LOC100911266	LOC100911266	1.33512	1.43328	0.000221244
Pcsk1	Pcsk1	0.685603	1.71188	0.000222532
LOC103691527	LOC103691527	0.288675	-2.34768	0.000230919
Amigo2	Amigo2	0.0180422	-3.55664	0.000249523
Zfhx3	Zfhx3	0.0541265	-2.98403	0.00025729
Hrh3	Hrh3	0.108253	-2.60956	0.00026126
Lcat	Lcat	0.974278	1.68529	0.000263611
F5	F5	0	-4.79996	0.00029007
Gng14	Gng14	0.234548	2.74583	0.00029007
Plekhb1	Plekhb1	0.775814	-1.99756	0.000299568
Mpped1	Mpped1	0	-4.2216	0.000299568
LOC102549099	LOC102549099	0	-4.38933	0.000306202
Slc25a23	Slc25a23	0.396928	-2.04316	0.00032136
Vat1	Vat1	3.37389	1.20993	0.000352456
Ildr2	Ildr2	0.0360844	-3.17133	0.000387741
Saraf	Saraf	9.74278	1.11759	0.000387741
Cfap20dc	Cfap20dc	0.180422	-2.51241	0.000387877
Vstm2b	Vstm2b	0.0180422	-3.50751	0.00039835
Chn2	Chn2	0.0721687	-3.01894	0.00039835
Galnt16	Galnt16	0.306717	-2.10304	0.00039835
Irs4	Irs4	0.0360844	-3.14841	0.00041523
Faim2	Faim2	1.60575	-1.73437	0.000416168
Cnp	Cnp	1.22687	-1.87369	0.000442033
Slc17a6	Slc17a6	0.523223	-1.92255	0.000444562
Slc6a13	Slc6a13	0.324759	2.24653	0.000444562
Lmo3	Lmo3	0.0360844	-3.12512	0.000444562
Fam241b	Fam241b	0.108253	-2.54484	0.000444562
Hs6st2	Hs6st2	0.108253	-2.54334	0.000444562
Mdk	Mdk	0.523223	-2.30521	0.000453102
Cdk18	Cdk18	0.0360844	-3.13215	0.000463563
Evi2a	Evi2a	0.108253	-2.81001	0.000481374
Wasf1	Wasf1	0.16238	-2.33495	0.000504394
Aldh3b1	Aldh3b1	0.0180422	-3.4664	0.000515163
Cd9	Cd9	0.505181	-2.04262	0.000555046
Bend6	Bend6	0.41497	-1.96021	0.000567215
Fgf7	Fgf7	0.0902109	4.96822	0.000572408
Calml4	Calml4	0.0180422	-3.43975	0.000572408
Grm5	Grm5	0.0721687	-2.72387	0.000597081
Sim1	Sim1	0.342801	2.14719	0.000597081
Snap25	Snap25	3.95124	-1.63371	0.000597249
Atp2b3	Atp2b3	0.288675	-2.07917	0.000608144
Arrb1	Arrb1	0.216506	-2.22008	0.000628692
Aldh1l2	Aldh1l2	0.108253	4.27308	0.000649237
Trnv	Trnv	0.595392	-1.84995	0.000649237
Ywhah	Ywhah	4.42033	-1.60935	0.000669973
Itpr1	Itpr1	0.108253	-2.48181	0.000673513
Ern1	Ern1	0.360844	2.07514	0.000687701
Vstm2l	Vstm2l	0.631476	-1.82956	0.000692994
RGD1565611	RGD1565611	0	-4.05229	0.000703842
Trnl1	Trnl1	0.198464	-2.19221	0.000753001
Ca12	Ca12	0.0180422	-3.40101	0.000773374
Slc12a5	Slc12a5	0.847982	-1.75913	0.000782578
Kcnc1	Kcnc1	0.0180422	-3.40537	0.000791211
LOC102547612	LOC102547612	0.126295	3.74583	0.000851018
Fgf1	Fgf1	0.0180422	-3.37014	0.000851018
Tmem132a	Tmem132a	0.595392	-1.81416	0.000899578
Trnm	Trnm	0.649518	-1.79315	0.0009053
Pid1	Pid1	0.0721687	-2.69664	0.000906078
Cacna2d3	Cacna2d3	0.0360844	-3.0492	0.000912119
Crabp1	Crabp1	0.721687	1.88837	0.000934587
Cldn10	Cldn10	0.0721687	-2.72387	0.000951965
Mog	Mog	0.180422	-2.36784	0.000951965
Nrp2	Nrp2	0.0180422	-3.34466	0.000960584
Kndc1	Kndc1	0.180422	-2.27625	0.000962948
Dixdc1	Dixdc1	0.0721687	-2.65724	0.000966276
Rps20	Rps20	16.6529	1.07136	0.000968578
Arhgap36	Arhgap36	0.0360844	-3.02298	0.000971965
Pcdh7	Pcdh7	0.16238	-2.24771	0.000981676
Trnk	Trnk	1.46142	-1.65769	0.00104528
Cplx1	Cplx1	0.57735	-1.86671	0.00106988
Plpp5	Plpp5	0.559308	1.6736	0.00106988
Hydin	Hydin	0.0180422	-3.36568	0.00106988
Opcml	Opcml	0.216506	-2.11652	0.00108037
Fstl5	Fstl5	0.0360844	-3.0014	0.0010851
Itgb8	Itgb8	0.180422	-2.26525	0.00113602
Foxj1	Foxj1	0.0721687	-2.61172	0.00116469
Fam107a	Fam107a	0.487139	-1.82897	0.00117794
Ddn	Ddn	0	-3.97624	0.00118464
Grm2	Grm2	0.0180422	-3.34163	0.00121637
Pcdh11x	Pcdh11x	0	-3.98209	0.00121637
Diras2	Diras2	0.0541265	-2.76423	0.00122175
Slc25a1	Slc25a1	1.46142	1.27049	0.00123232
Krt8	Krt8	0.0180422	-3.297	0.00124837
Ntng1	Ntng1	0.0902109	-2.47564	0.0013702
Tcta	Tcta	1.46142	1.25879	0.00137772
Gfap	Gfap	8.85871	1.14988	0.00137772
RGD1561327	RGD1561327	0.108253	-2.38008	0.00137772
Pnck	Pnck	0.469097	-1.82378	0.00137772
Cd83	Cd83	0.234548	-2.04354	0.00148979
Rps6	Rps6	16.0936	1.01669	0.00155604
Baiap2	Baiap2	0.0180422	-3.28759	0.00157276
Peg10	Peg10	0.216506	-2.06096	0.00160141
Htr7	Htr7	0	-3.92457	0.00176178
Arpp21	Arpp21	0.0360844	-3.00396	0.00184216
Slc12a2	Slc12a2	0.270633	-2.15503	0.00185782
Ralyl	Ralyl	0.126295	-2.27416	0.00197741
Lrrc23	Lrrc23	0.0902109	-2.44211	0.0020421
Smarcd3	Smarcd3	0.198464	-2.06642	0.00213137
Rnase4	Rnase4	0.126295	-2.25899	0.00213137
Trne	Trne	0.108253	-2.37163	0.00213137
Rps18	Rps18	13.3151	1.00147	0.0022156
Tac3	Tac3	0.0721687	-2.66792	0.00221598
Cpne6	Cpne6	0.0902109	-2.42409	0.00221598
Adgrl3	Adgrl3	0.16238	-2.14239	0.00224014
LOC120102434	LOC120102434	0.108253	3.83698	0.0022468
Zic2	Zic2	0.126295	-2.24123	0.0022468
Efnb3	Efnb3	0.216506	-2.01257	0.00226715
Uncx	Uncx	0.324759	2.4088	0.0022937
Cpne4	Cpne4	0.0180422	-3.19668	0.00230749
Trni	Trni	0.0360844	-2.86888	0.00233448
Ppp1r1b	Ppp1r1b	0.108253	-2.50132	0.00250525
LOC100910996	LOC100910996	1.1547	1.62427	0.00252801
Nampt	Nampt	1.20883	1.34259	0.00253767
Clic1	Clic1	0.685603	1.49651	0.00261927
Nova1	Nova1	0.144337	-2.16563	0.0027271
Cfap52	Cfap52	0	-3.80876	0.00274538
Dpp10	Dpp10	0.16238	-2.10431	0.00277866
Glul	Glul	4.9616	-1.47115	0.00277866
Tox3	Tox3	0	-3.81532	0.00279774
Pllp	Pllp	0.324759	-1.99249	0.00285176
Arx	Arx	0	-3.82185	0.00286981
Sgk1	Sgk1	0.252591	-2.15601	0.00288977
Cx3cl1	Cx3cl1	0.342801	-1.83311	0.0029205
Tacr3	Tacr3	0.0721687	5.06776	0.00297103
Vwa3a	Vwa3a	0	-3.83268	0.00300705
Arhgap5	Arhgap5	0.180422	-2.04334	0.00309345
Htra1	Htra1	0.234548	-1.96757	0.00327109
Pip5k1b	Pip5k1b	0.0902109	-2.35771	0.00327109
Khdrbs3	Khdrbs3	0.234548	-1.93408	0.00334004
Rftn1	Rftn1	0	-3.7822	0.00334004
Ccdc190	Ccdc190	0	-3.7822	0.00334004
Nat8l	Nat8l	0.216506	-1.97158	0.00339207
Gas7	Gas7	0.108253	-2.28782	0.00348634
Lrrn2	Lrrn2	0.342801	-1.79952	0.00351181
Lrtm2	Lrtm2	0	-3.79554	0.003529
RGD1308544	RGD1308544	0.0721687	-2.44456	0.00363759
Tspan2	Tspan2	0.306717	-2.01962	0.00382714
Fosl2	Fosl2	0.469097	1.63212	0.00395886
Resp18	Resp18	23.7976	0.983746	0.00403944
Igsf8	Igsf8	0.324759	-1.81267	0.00410096
Cpz	Cpz	0.144337	2.99519	0.00414324
Cdh8	Cdh8	0	-3.75515	0.00415345
Matk	Matk	0.198464	-1.97754	0.00422034
Gucy1a1	Gucy1a1	0.523223	1.55319	0.00428997
Slc6a1	Slc6a1	1.01036	-1.5417	0.00428997
Unc5a	Unc5a	0.0541265	-2.57867	0.00434728
Fam126b	Fam126b	0.0902109	-2.30376	0.00439988
Agap2	Agap2	0.144337	-2.12786	0.00441821
Ublcp1	Ublcp1	0.144337	-2.08505	0.00448086
Col25a1	Col25a1	0.16238	-2.03777	0.00475452
Nmbr	Nmbr	0	-3.70891	0.00478813
Ntrk1	Ntrk1	0	-3.71126	0.00480732
LOC120101712	LOC120101712	0	-3.71126	0.00480732
Pln	Pln	0.198464	2.43771	0.00483521
Tceal6	Tceal6	0.252591	-1.86467	0.00488661
Sox10	Sox10	0.0541265	-2.78666	0.0049433
Serpine2	Serpine2	0.649518	-1.59409	0.00514109
Psd3	Psd3	0.396928	-1.76285	0.00514109
Fam168a	Fam168a	0.270633	-1.83106	0.00516583
Cryab	Cryab	0.57735	-1.76354	0.00516583
Atp2b2	Atp2b2	0.252591	-1.8562	0.00524303
Ostc	Ostc	2.21919	1.20589	0.00538707
Rprm	Rprm	0.0180422	-3.07799	0.00538707
Cxadr	Cxadr	0.0180422	-3.07981	0.00542569
Ugt8	Ugt8	0.144337	-2.24339	0.00558935
Ppp1r17	Ppp1r17	0	-3.66598	0.00558935
Trng	Trng	0.288675	-1.80592	0.00559795
Nsf	Nsf	1.55163	-1.45688	0.00564765
Scn1a	Scn1a	0.0360844	-2.74602	0.00572398
Fhl1	Fhl1	0.559308	-1.6183	0.00572398
Calm2	Calm2	6.89211	-1.36813	0.00577573
Ucn	Ucn	0.0721687	4.70519	0.00579867
LOC108351689	LOC108351689	0.0721687	4.70519	0.00579867
Cdh4	Cdh4	0.0360844	-2.75059	0.00581073
Aqp1	Aqp1	0.0180422	-3.03178	0.00581073
Eef1g	Eef1g	6.22455	0.976588	0.00587299
LOC120098267	LOC120098267	0.0902109	3.96822	0.00589318
Rbfox3	Rbfox3	0.144337	-2.05003	0.00589724
Abi1	Abi1	0.144337	-2.11688	0.00599872
Epha5	Epha5	0	-3.69237	0.00604552
LOC102553190	LOC102553190	0.0360844	-2.70734	0.00612343
Pcdh9	Pcdh9	0.0902109	-2.2923	0.00616019
Kcnh1	Kcnh1	0.396928	1.68014	0.0062673
Ackr1	Ackr1	0.126295	-2.09517	0.0063846
Cpne7	Cpne7	0.144337	-2.03428	0.0063846
Hmgcs2	Hmgcs2	0.108253	-2.17181	0.00641219
Hunk	Hunk	0.270633	2.00629	0.00641219
Ptprz1	Ptprz1	0.974278	-1.49438	0.0064156
Shox2	Shox2	0	-3.62672	0.0065189
Pifo	Pifo	0	-3.62921	0.00655677
Synpr	Synpr	0.234548	-1.83667	0.00655677
Nkx6-2	Nkx6-2	0.0360844	-3.10859	0.00658978
Camk2d	Camk2d	0.324759	-1.7361	0.00663491
Grik3	Grik3	0.0180422	-3.0014	0.00668701
Gpc1	Gpc1	0.108253	-2.164	0.00670024
Gjc2	Gjc2	0.0721687	-2.5172	0.00671685
Gfra1	Gfra1	0.0180422	-3.00523	0.00672638
Gpr17	Gpr17	0.0360844	-2.74755	0.00672638
Plcxd2	Plcxd2	0.0541265	-2.49257	0.00690857
Crtc1	Crtc1	0.108253	-2.15417	0.00693072
LOC102549726	LOC102549726	2.38157	1.03672	0.00707828
Ppp1r9a	Ppp1r9a	0.216506	-1.86077	0.00749355
Slc7a10	Slc7a10	0.126295	-2.0652	0.0076997
Kcnk1	Kcnk1	0.0902109	-2.22927	0.00781568
LOC100362486	LOC100362486	0.0180422	-2.96841	0.00784008
Capsl	Capsl	0	-3.59402	0.00801206
Pld3	Pld3	9.61648	0.926398	0.00807207
Pcolce	Pcolce	0.252591	2.02545	0.00850487
Cgref1	Cgref1	0.956236	1.21532	0.00853748
Vat1l	Vat1l	2.58003	1.00973	0.00866626
Icam5	Icam5	0.0360844	-2.67403	0.00874408
Ankrd66	Ankrd66	0	-3.61674	0.00874408
Clu	Clu	7.30708	-1.33451	0.00877049
Vamp1	Vamp1	0.41497	-1.63045	0.00889225
Ppp1r16b	Ppp1r16b	0.144337	-2.15571	0.00901645
Sulf2	Sulf2	0.198464	-1.87378	0.00905675
Sort1	Sort1	0.469097	-1.69122	0.00905842
Dlgap1	Dlgap1	0.16238	-1.93626	0.00914864
Sh3pxd2a	Sh3pxd2a	0.306717	1.82225	0.00928083
Tcf4	Tcf4	0.16238	-1.93385	0.00938382
LOC102551127	LOC102551127	0.108253	3.31615	0.00947662
Pkp4	Pkp4	0.541265	-1.67128	0.0095366
Cfap45	Cfap45	0	-3.5501	0.0095366
Lzts1	Lzts1	0	-3.55272	0.00960351
Gbx2	Gbx2	0	-3.55534	0.0096504
Marchf1	Marchf1	0	-3.55534	0.0096504
Sorcs3	Sorcs3	0	-3.55795	0.00970123
Fam81a	Fam81a	0.0360844	-2.64157	0.00970123
Hpcal4	Hpcal4	0.685603	-1.50376	0.00973981
Meox2	Meox2	0.0902109	3.74583	0.00973981
LOC100125362	LOC100125362	0.0902109	-2.19724	0.00983539
Rab14	Rab14	0.505181	-1.56002	0.0101111
Pemt	Pemt	0.288675	1.85929	0.0101111
Hcrt	Hcrt	0	-3.57093	0.0101111
Cab39l	Cab39l	0.126295	-2.01762	0.0101111
Prrt2	Prrt2	0.126295	-2.01857	0.0101393
Ppm1e	Ppm1e	0.108253	-2.08964	0.0106257
Il34	Il34	0.0721687	-2.28097	0.010656
Ahdc1	Ahdc1	0.0180422	-2.90214	0.0106573
Hspa12a	Hspa12a	0.216506	-1.80504	0.010785
Git1	Git1	0.324759	-1.69224	0.0108025
Angpt1	Angpt1	0.469097	3.06967	0.0109056
Kcnj6	Kcnj6	0	-3.49394	0.0109789
Ankfn1	Ankfn1	0	-3.5021	0.0112145
Trnc	Trnc	0.126295	-2.00332	0.0112448
Ca14	Ca14	0.0360844	-2.74143	0.0113101
Ppp3ca	Ppp3ca	0.757772	-1.46737	0.0113283
Gpr137c	Gpr137c	0.0180422	-2.92255	0.0113283
Glrb	Glrb	0.41497	-1.6029	0.0113965
Elmo1	Elmo1	0.144337	-2.05497	0.0114671
Dnajb9	Dnajb9	1.38925	1.09544	0.0115595
Cracdl	Cracdl	0	-3.51559	0.0115595
Myrf	Myrf	0.108253	-2.25417	0.0116018
LOC103692025	LOC103692025	0.16238	-1.89637	0.011661
Scn8a	Scn8a	0.0902109	-2.15532	0.011919
Tmeff2	Tmeff2	1.91247	1.11102	0.0119221
Apod	Apod	1.58771	-1.48085	0.0119221
Zfr2	Zfr2	0.0721687	-2.26444	0.0120972
RGD1560925	RGD1560925	0.0721687	4.29015	0.0121308
Phyhip	Phyhip	0.451054	-1.56416	0.0122295
Rsph10b	Rsph10b	0.0180422	-2.86677	0.0123259
Tubb4a	Tubb4a	3.03109	-1.37776	0.0124278
Sorl1	Sorl1	0.126295	-1.99274	0.0125705
LOC100911177	LOC100911177	2.16506	1.00394	0.0128308
Cfap161	Cfap161	0	-3.60163	0.0128934
Arhgap6	Arhgap6	0.0180422	-2.88352	0.0129472
Rims1	Rims1	0.0721687	-2.2321	0.0129964
Ascc3	Ascc3	0.487139	1.4387	0.0129964
Rab3d	Rab3d	0.270633	1.86669	0.0130561
Tpbg	Tpbg	0	-3.44963	0.0130561
Wfdc2	Wfdc2	0	-3.45524	0.0132196
Slc7a3	Slc7a3	0.0902109	-2.13681	0.0132366
Prrc2b	Prrc2b	0.631476	-1.47564	0.0135388
Ezr	Ezr	0.126295	-1.97233	0.0135507
Usp54	Usp54	0.0721687	-2.3858	0.0135577
Krt17	Krt17	0	-3.46918	0.0136109
Hexim1	Hexim1	0.144337	-1.93242	0.0136109
Gas5	Gas5	3.08521	0.989703	0.0136109
Tob1	Tob1	0.144337	-2.02424	0.0136241
Ptpn4	Ptpn4	0.126295	-1.96841	0.0138984
Strip2	Strip2	0	-3.48024	0.0141065
Jam3	Jam3	0.16238	-2.04896	0.014146
Myc	Myc	0.180422	2.29837	0.0141963
Pi16	Pi16	0.0541265	-2.34315	0.0143267
Slc24a3	Slc24a3	0.288675	-1.65684	0.0143396
Efcab1	Efcab1	0.0902109	-2.11333	0.0144701
Ccdc85a	Ccdc85a	0.0180422	-2.84128	0.014709
Rhob	Rhob	0.811898	-1.47856	0.0147926
LOC102549214	LOC102549214	0.0902109	3.55319	0.0148243
Ptprr	Ptprr	0.703645	1.94734	0.0148617
Chrna4	Chrna4	0.0541265	-2.3582	0.0150992
Fgfr2	Fgfr2	0.216506	-1.91943	0.015114
Unc13c	Unc13c	0.0180422	-2.85408	0.015232
Ccdc113	Ccdc113	0.0180422	-2.85408	0.015232
Apoc1	Apoc1	0.234548	-1.87428	0.0152614
Tnnt1	Tnnt1	0	-3.40681	0.0157413
Tenm2	Tenm2	0.108253	-2.01992	0.0157413
Tppp	Tppp	0.487139	-1.65766	0.0157697
RGD1562259	RGD1562259	0.108253	3.11261	0.0157697
Cd24	Cd24	0.0902109	-2.08826	0.0157931
Cfap46	Cfap46	0	-3.41836	0.0161242
Rpl3	Rpl3	10.8253	0.862939	0.0161242
Dact3	Dact3	0.306717	-1.61562	0.0163211
Ncam1	Ncam1	1.64184	-1.31785	0.0163211
Dhrs2	Dhrs2	0	-3.42409	0.0163211
Pex5l	Pex5l	0.234548	-1.77324	0.0163367
S100a16	S100a16	1.0284	-1.36773	0.0163367
Gnai1	Gnai1	0.487139	-1.51367	0.0166421
Trns2	Trns2	1.08253	-1.37036	0.0167246
Kcna2	Kcna2	0.16238	-1.84769	0.0168018
Dnah1	Dnah1	0	-3.4355	0.0168018
Nkain1	Nkain1	0.0360844	-2.53428	0.0168343
Map2k4	Map2k4	0.378886	-1.55534	0.0172976
Cux2	Cux2	0	-3.44399	0.0172976
Olfm2	Olfm2	0.252591	-1.68075	0.0174118
Trnp	Trnp	0.505181	-1.52731	0.0175301
Ptk2b	Ptk2b	0.0902109	-2.06764	0.0175758
Tmem151a	Tmem151a	0.433012	-1.6551	0.0176618
Rpl32	Rpl32	28.0195	0.862816	0.0176883
Tef	Tef	0.306717	-1.61172	0.0177558
Ttll12	Ttll12	0.451054	1.43026	0.0180304
Kifc2	Kifc2	0.16238	-1.83138	0.0181214
LOC108353424	LOC108353424	3.40997	0.920613	0.0181214
Sfxn5	Sfxn5	0.433012	-1.51032	0.0182654
Kcnj10	Kcnj10	0.559308	-1.51458	0.0182654
Trnaa-agc_25	Trnaa-agc_25	0.126295	2.96822	0.0183174
Dnajc5	Dnajc5	0.721687	-1.41625	0.0183906
RGD1359290	RGD1359290	0.613434	1.29661	0.0184885
Ppp1r21	Ppp1r21	0.0360844	-2.5147	0.0186409
Defb23	Defb23	0.0360844	7.13815	0.0188291
Pcp4l1	Pcp4l1	0.108253	-1.97931	0.0188291
Ak9	Ak9	0	-3.36269	0.0188291
LOC103691200	LOC103691200	0.0902109	3.43771	0.0188777
Rapgef3	Rapgef3	0.0180422	-2.7597	0.0196614
Nog	Nog	0.324759	1.63119	0.0197584
H2az1	H2az1	1.13666	-1.32754	0.0198243
Ptrh1	Ptrh1	0.270633	1.7784	0.019892
Snd1	Snd1	1.42533	1.04857	0.0201269
Cfap44	Cfap44	0.0180422	-2.77099	0.0201523
S100a4	S100a4	0.433012	1.67348	0.0202069
Ctnnbl1	Ctnnbl1	0.0902109	-2.05784	0.0203406
Rpl8	Rpl8	9.95928	0.84644	0.0203406
Slain1	Slain1	0.126295	-2.01572	0.0205431
Kcnab1	Kcnab1	0.0721687	-2.14448	0.0206843
Plxnc1	Plxnc1	1.44337	1.12982	0.0206843
Cyb5r1	Cyb5r1	0.82994	1.34789	0.0206843
Trak2	Trak2	0.234548	-1.89153	0.0206857
Wwc3	Wwc3	0.378886	1.51277	0.0207074
Cdc42ep2	Cdc42ep2	0.0541265	-2.39079	0.0211633
Crocc	Crocc	0.0360844	-2.46362	0.0216253
Ndn	Ndn	11.547	0.834511	0.0220791
Atp1b1	Atp1b1	6.71169	-1.21002	0.0220791
Lmo1	Lmo1	0.0902109	-2.02927	0.022191
Celf5	Celf5	0.234548	-1.65627	0.022191
Zbtb4	Zbtb4	0.252591	-1.63003	0.022191
Nts	Nts	0.0360844	-2.47288	0.0222172
Arf3	Arf3	1.37121	-1.29442	0.0222466
Scn9a	Scn9a	0.270633	1.75229	0.0224507
Pde1b	Pde1b	0.252591	-1.63334	0.0224507
RGD1561795	RGD1561795	0	-3.31409	0.0228408
Lamp5	Lamp5	0	-3.31718	0.0229837
Csrp1	Csrp1	0.938193	-1.42215	0.0232813
Cpne2	Cpne2	0.0721687	-2.11924	0.0232813
Vtn	Vtn	0.974278	1.68529	0.0232872
Rnasel	Rnasel	0	-3.32946	0.0236124
Cltrn	Cltrn	0	-3.32946	0.0236124
Aldoc	Aldoc	6.17043	-1.196	0.023804
Klf12	Klf12	0.0541265	-2.23798	0.0238296
Zfhx4	Zfhx4	0.0180422	-2.73913	0.0239851
Nudt4	Nudt4	0.396928	-1.50962	0.0240111
Adam11	Adam11	0.108253	-1.95121	0.0240305
Pacsin1	Pacsin1	0.306717	-1.5646	0.0242658
Sox2	Sox2	0.360844	-1.52261	0.0243483
Lpar1	Lpar1	0.0902109	-2.21168	0.0245259
Elk1	Elk1	0.0180422	-2.74831	0.0245542
Zfyve9	Zfyve9	0.0180422	-2.75515	0.0252139
Hivep2	Hivep2	0.0360844	-2.43739	0.025337
Eps8	Eps8	0.252591	-1.60601	0.0253802
P4hb	P4hb	2.6522	0.908551	0.0257482
Spon1	Spon1	0.16238	-1.77324	0.0258739
Prr36	Prr36	0.126295	-1.84769	0.0261046
Spp1	Spp1	0	-3.45804	0.0262634
Gsn	Gsn	0.685603	-1.50765	0.0269675
Chst1	Chst1	0.793856	-1.33893	0.0269675
LOC120093142	LOC120093142	0.757772	1.20796	0.0271021
MGC108823	MGC108823	0.144337	2.41933	0.0272152
Kcnj12	Kcnj12	0	-3.25417	0.027341
Sorcs2	Sorcs2	0.0721687	-2.11073	0.027951
Otx2	Otx2	0	-3.26699	0.028077
Slc4a2	Slc4a2	0.126295	-2.12189	0.0281418
Tomm34	Tomm34	0.252591	-1.60129	0.0281535
Fam166b	Fam166b	0.0180422	-2.69711	0.0281535
Dgkg	Dgkg	0.0180422	-2.69711	0.0281535
Kcna6	Kcna6	0.847982	-1.32512	0.0282418
Rbm27	Rbm27	0.0180422	-2.69948	0.0282418
Susd2	Susd2	0.667561	1.19934	0.0282418
Kcnj13	Kcnj13	0.0180422	-2.7042	0.0286103
Rps12l3	Rps12l3	0.198464	1.9986	0.028768
Rnd2	Rnd2	1.06449	-1.32108	0.0290321
Porcn	Porcn	0.0541265	-2.23145	0.0290898
Necab2	Necab2	0.306717	-1.53251	0.0291302
Cdo1	Cdo1	0.108253	-1.90742	0.0292427
Cst3	Cst3	52.5388	-1.10123	0.0293426
Cxcl14	Cxcl14	0.451054	-1.44073	0.0299274
Tmie	Tmie	0.0360844	-2.4126	0.0300462
Pcdh10	Pcdh10	0.469097	-1.42324	0.0301699
Thtpa	Thtpa	0.451054	-1.44378	0.0303447
Thsd7b	Thsd7b	0.270633	1.689	0.0303546
Dtna	Dtna	0.216506	-1.6374	0.0303968
Tspan5	Tspan5	1.10057	1.08637	0.0305158
Ppp1cb	Ppp1cb	1.22687	-1.26329	0.0305778
Tenm4	Tenm4	0.0902109	-1.95988	0.0306239
Ssbp2	Ssbp2	0.180422	-1.7042	0.0310049
Tuba1b	Tuba1b	6.56735	-1.15966	0.0310049
Lingo1	Lingo1	0.306717	-1.52422	0.0312073
Vwc2	Vwc2	0.0721687	-2.08633	0.0312073
Ndrg1	Ndrg1	0.324759	-1.60083	0.0312753
Ddost	Ddost	1.75009	0.941485	0.031868
Abat	Abat	1.47946	-1.23495	0.0323772
Lrrc34	Lrrc34	0.0541265	-2.19668	0.0324432
Tril	Tril	0.667561	-1.34863	0.0324432
Lhpp	Lhpp	0.126295	-2.02801	0.0327379
Bok	Bok	0.144337	-1.76473	0.0328769
Prr32	Prr32	0	-3.19836	0.0328932
Cfap300	Cfap300	0.0721687	-2.03927	0.0329537
Trns1	Trns1	0.0180422	-2.65627	0.0329537
Ctnna2	Ctnna2	0.16238	-1.72201	0.0330464
Tjp3	Tjp3	0	-3.20504	0.0331061
Hs3st1	Hs3st1	0.0541265	-2.35521	0.0331061
Sncg	Sncg	1.6238	0.989519	0.0339967
Tmem249	Tmem249	0.0721687	3.70519	0.0341057
LOC120095700	LOC120095700	0.108253	2.90111	0.0342068
Atp8a2	Atp8a2	0.0902109	-1.93599	0.0342068
Rps9l1	Rps9l1	9.72473	0.803256	0.0343071
Nwd2	Nwd2	0.234548	1.78311	0.0347803
Rn45s	Rn45s	0.252591	-1.56852	0.0350821
LOC120101925	LOC120101925	0.0180422	-2.68043	0.0351995
Alg2	Alg2	3.57235	0.851632	0.0351995
Cfap77	Cfap77	0	-3.23798	0.0356181
Mtln	Mtln	0.523223	-1.36488	0.0356181
Cfd	Cfd	0.180422	2.04683	0.0356376
Pcdh20	Pcdh20	0	-3.69474	0.0356376
Gpm6b	Gpm6b	2.25527	-1.22661	0.0356376
LOC680039	LOC680039	0.180422	-1.6956	0.0356987
Sod3	Sod3	0.0541265	-2.15934	0.0360305
Plat	Plat	0.41497	-1.44634	0.036093
Shisal1	Shisal1	0.144337	-1.81022	0.0362078
Luzp2	Luzp2	0.360844	-1.47129	0.0371153
Tmem91	Tmem91	0.451054	-1.40146	0.0373206
LOC120094738	LOC120094738	0.0902109	5.55319	0.0373826
Dlk1	Dlk1	0.0360844	-2.31923	0.0374634
Gpr155	Gpr155	0.0180422	-2.60163	0.0378735
Htr1b	Htr1b	0.0180422	-2.60163	0.0378735
Dnah5	Dnah5	0.0180422	-2.60416	0.037921
Rnd1	Rnd1	0.0360844	-2.32537	0.037921
Sgpp2	Sgpp2	0.0180422	-2.60416	0.037921
Mt1	Mt1	1.06449	1.02649	0.0381111
Th	Th	0.324759	1.50191	0.0381603
Slc6a9	Slc6a9	0.469097	-1.42917	0.0384252
Flrt2	Flrt2	0.0180422	-2.61172	0.0384322
Ctsf	Ctsf	2.14702	0.921404	0.0386253
Srsf4	Srsf4	0.126295	-1.77324	0.0386253
LOC102550417	LOC102550417	0.0180422	-2.61423	0.0386253
RGD1561251	RGD1561251	0.0721687	3.62719	0.0388131
Nrbp2	Nrbp2	0.541265	-1.36952	0.0388258
Stox2	Stox2	0.270633	-1.51828	0.0388258
Dlg4	Dlg4	0.306717	-1.47717	0.0390101
Rps27a	Rps27a	31.6279	0.822383	0.0390304
Chn1	Chn1	1.01036	-1.24873	0.0392145
Zmynd10	Zmynd10	0.0902109	-1.92525	0.0393509
Cym	Cym	0.0902109	3.09376	0.0396006
Josd2	Josd2	0.270633	-1.61109	0.039617
Rpl36al	Rpl36al	6.78386	0.79915	0.039617
Ccdc162	Ccdc162	0	-3.14725	0.039617
Col11a1	Col11a1	0.0180422	-2.62921	0.0396773
Dbp	Dbp	0.487139	-1.36056	0.0396916
Matn2	Matn2	0	-3.15072	0.0396916
Adgrg1	Adgrg1	0.884067	-1.26008	0.0396916
Lratd2	Lratd2	0	-3.15417	0.0398301
Cnmd	Cnmd	0	-3.15417	0.0398301
Sult1d1	Sult1d1	0.0902109	-1.93197	0.039864
Srebf2	Srebf2	0.739729	-1.28301	0.0399439
Cd276	Cd276	0.252591	1.67872	0.0401891
Wipf3	Wipf3	0	-3.16106	0.040234
Lrrc3b	Lrrc3b	0.703645	1.12525	0.0405032
Gnal	Gnal	0.180422	-1.63304	0.0410346
Nr2f2	Nr2f2	0.306717	-1.46671	0.0411569
Rps28	Rps28	16.4725	0.800757	0.0411569
Them6	Them6	0.721687	1.10661	0.0411569
Nsg1	Nsg1	2.3094	-1.16138	0.0411569
Tnr	Tnr	0.144337	-1.85432	0.0413082
Gpc3	Gpc3	0.0902109	-2.05907	0.0415214
Rab26	Rab26	0.234548	-1.54259	0.0418469
Ccdc146	Ccdc146	0	-3.18152	0.0419873
Ttll7	Ttll7	0.505181	-1.39619	0.041996
Serpinb6a	Serpinb6a	0.902109	1.05444	0.041996
Pdgfra	Pdgfra	0.144337	-1.70943	0.0421535
Met	Met	0.0902109	3.05069	0.0429282
Efhd2	Efhd2	0.288675	-1.48605	0.0430422
Rps5	Rps5	11.8898	0.77302	0.0432365
Clstn1	Clstn1	1.80422	-1.17756	0.0432365
Son	Son	0.541265	-1.32946	0.0432365
Mdm1	Mdm1	0	-3.19501	0.0433621
Kcna1	Kcna1	0.0360844	-2.4279	0.0436209
Erg28	Erg28	0.144337	-1.79652	0.0436209
Fgf12	Fgf12	0.505181	-1.34789	0.0436353
Rpl6	Rpl6	12.0522	0.771239	0.043722
Tmem145	Tmem145	0.126295	-1.76761	0.0437249
Rhog	Rhog	0.180422	-1.71275	0.0440273
Aatk	Aatk	0.360844	-1.50416	0.0444592
Spock3	Spock3	0.775814	-1.32556	0.0444592
Zfp91	Zfp91	0.198464	-1.63251	0.0445464
Phactr3	Phactr3	0.324759	-1.44325	0.0445739
Ndp	Ndp	0.0360844	-2.30893	0.0448209
Gsta6	Gsta6	0.0180422	-2.60668	0.0452241
Vwa5b1	Vwa5b1	0.0541265	-2.09786	0.0460126
Kcnc3	Kcnc3	0.0360844	-2.31718	0.0460771
LOC102551114	LOC102551114	0.0541265	-2.09966	0.0461386
Fbxw11	Fbxw11	0.396928	-1.38217	0.0463349
Ilrun	Ilrun	0.180422	-1.74893	0.0463427
Trhr	Trhr	0.0180422	-2.58892	0.0464846
Armc3	Armc3	0.0180422	-2.58892	0.0464846
Dlg1	Dlg1	0.198464	-1.6473	0.0469034
Dgat2	Dgat2	0.0541265	-2.19165	0.046917
Zic5	Zic5	0	-3.07981	0.046917
Zmat4	Zmat4	0	-3.07981	0.046917
Tmem35b	Tmem35b	0.234548	1.70233	0.0470666
Oxr1	Oxr1	0.811898	-1.2449	0.0473162
Trank1	Trank1	0.0902109	-1.86888	0.0473162
Nedd4l	Nedd4l	0.108253	-1.79807	0.0474581
Tppp3	Tppp3	2.12898	0.869632	0.0476146
Dnah3	Dnah3	0	-3.09427	0.0477038
Aifm3	Aifm3	0.108253	-1.95913	0.0477251
Rasip1	Rasip1	0	-3.21168	0.0480117
Cdkn2b	Cdkn2b	0.0721687	3.4828	0.0488486
Slc16a6	Slc16a6	0.306717	1.48471	0.0488486
Cox6a2	Cox6a2	0.144337	2.21532	0.0488495
Prokr2	Prokr2	0	-3.10859	0.0488495
Ppp3r1	Ppp3r1	1.13666	-1.1971	0.0488495
Bdnf	Bdnf	0	-3.11215	0.0491942
Dgkz	Dgkz	0.216506	-1.53591	0.0494386
Slc12a7	Slc12a7	0	-3.1157	0.0494594
Dnah10	Dnah10	0	-3.1157	0.0494594
Phactr1	Phactr1	0.306717	-1.43613	0.0495748
Syn1	Syn1	1.08253	-1.20192	0.0500991
LOC120099844	LOC120099844	0.0902109	2.96822	0.0504578
Clasp2	Clasp2	0.685603	-1.29005	0.0504578
Nckipsd	Nckipsd	0.252591	-1.48756	0.0505476
Gstm7	Gstm7	5.19615	0.787432	0.0507694
Man1a1	Man1a1	0.0180422	-2.51021	0.0509564
G4	G4	0	-3.12981	0.0510055
Slc4a5	Slc4a5	0.0541265	-2.6029	0.0510937
Igfbpl1	Igfbpl1	0.0180422	-2.51559	0.0512726
Prkcd	Prkcd	0.0360844	-2.27124	0.0512726
Cep192	Cep192	0.0902109	-1.98209	0.0512726
Iqsec1	Iqsec1	0.631476	-1.27266	0.0516453
Ppp4c	Ppp4c	0.0902109	-1.84199	0.0522348
Fus	Fus	0.57735	-1.30705	0.0522348
Dnah6	Dnah6	0.0180422	-2.52896	0.0522348
Ipo13	Ipo13	0.126295	-1.72294	0.0522348
Rpl4	Rpl4	14.3796	0.74887	0.0522348
Tln2	Tln2	0.0902109	-1.84056	0.0522348
Omg	Omg	0.649518	-1.31418	0.0522348
H2az2	H2az2	0.378886	-1.37001	0.0522348
Atp1a3	Atp1a3	3.82494	-1.10039	0.0525122
Ccp110	Ccp110	0.108253	-1.96139	0.0525122
Paqr4	Paqr4	0.108253	-1.77773	0.0525122
Tnik	Tnik	0.16238	-1.61473	0.0531861
Slc27a3	Slc27a3	0.0541265	-2.07799	0.0531861
Sema3f	Sema3f	0	-3.38933	0.0532869
LOC102549526	LOC102549526	0.108253	2.60565	0.0533393
Crispld1	Crispld1	0.108253	2.60565	0.0533393
Rnf130	Rnf130	0.487139	-1.38513	0.0536799
Spred1	Spred1	0.324759	-1.45273	0.0538678
LOC100909539	LOC100909539	0.0721687	-1.94984	0.0541143
Ppm1j	Ppm1j	0.0902109	2.9287	0.0541143
Tmem59l	Tmem59l	6.06217	0.770349	0.0541143
Nrxn3	Nrxn3	0.0180422	-2.54748	0.0542419
Rufy1	Rufy1	0.0360844	-2.25846	0.0544122
Cnr1	Cnr1	0.198464	-1.54572	0.0549141
Camta1	Camta1	0.685603	-1.2419	0.0549672
Ceacam16	Ceacam16	0.0721687	3.55319	0.0551063
Ankrd28	Ankrd28	0.0902109	-1.91849	0.0551063
Il1rap	Il1rap	0.0360844	-2.2923	0.0562256
Cd44	Cd44	0.360844	2.46169	0.0562944
Gnrh1	Gnrh1	0	-3.26699	0.0562944
Sertm1	Sertm1	0	-3.02046	0.0563839
Tmem132c	Tmem132c	0	-3.02424	0.0566554
Nicn1	Nicn1	0.324759	-1.40407	0.0567335
Sirt2	Sirt2	0.884067	-1.30305	0.0568362
Osbpl1a	Osbpl1a	0.342801	-1.44681	0.0570421
B4galt6	B4galt6	0.306717	-1.42027	0.0570421
Rock2	Rock2	0.270633	-1.45524	0.0570913
Gja1	Gja1	1.8403	-1.1405	0.0573428
Ttyh1	Ttyh1	2.14702	-1.11357	0.0574051
Hapln2	Hapln2	0.0721687	-2.28853	0.0574051
Vkorc1	Vkorc1	1.33512	1.05154	0.0575362
Rpl14	Rpl14	15.2817	0.737774	0.0576354
Enkur	Enkur	0.126295	-1.70773	0.0578691
Tepp	Tepp	0	-3.043	0.0578691
Adarb1	Adarb1	0.360844	-1.3736	0.0579583
Myb	Myb	0	-3.04673	0.057993
Spaca9	Spaca9	0	-3.04673	0.057993
Daw1	Daw1	0	-3.04673	0.057993
Kcng2	Kcng2	0.0360844	-2.23036	0.057993
Syndig1l	Syndig1l	0	-3.05044	0.0584395
Tmem229a	Tmem229a	0.198464	-1.62838	0.0585593
Pitpnm3	Pitpnm3	0.0541265	-2.03553	0.0586133
Adam22	Adam22	0.306717	-1.4023	0.0588767
RGD1306233	RGD1306233	0.0541265	-2.03927	0.0589814
Plch2	Plch2	0.0180422	-2.46362	0.0589814
LOC120098269	LOC120098269	5.71937	0.764258	0.0589814
Slc1a2	Slc1a2	0.0180422	-2.4664	0.0591249
Jup	Jup	0.144337	-1.63114	0.0591249
RGD1304567	RGD1304567	0.144337	-1.63444	0.0596086
Gsta1	Gsta1	1.19078	-1.18364	0.0596086
Srr	Srr	0.0360844	-2.24339	0.0596086
Cacna1i	Cacna1i	0.0541265	-2.04858	0.0603396
Fhad1	Fhad1	0	-3.06886	0.0604493
Vegfa	Vegfa	0.920151	1.02361	0.0608191
Pebp1	Pebp1	5.01573	-1.06663	0.0608191
Lhx9	Lhx9	0.0180422	-2.48299	0.0608191
Npy1r	Npy1r	0	-3.07252	0.0608191
Mical3	Mical3	0.0541265	-2.05414	0.0610284
Otof	Otof	0.0180422	-2.48573	0.0610284
Gas6	Gas6	0.487139	-1.28467	0.0614932
Prpf4b	Prpf4b	0.144337	-1.63773	0.0614932
Fa2h	Fa2h	0.108253	-1.98042	0.0620386
Cd151	Cd151	1.85834	0.84689	0.062795
Ppp2r2c	Ppp2r2c	0.541265	-1.29755	0.062795
Reps2	Reps2	0.108253	-1.72559	0.0631472
Prrt1	Prrt1	0.57735	-1.29951	0.0643451
Gid4	Gid4	0.0541265	-2.40391	0.0644314
Rpl17	Rpl17	15.1915	0.728577	0.0645231
Cyld	Cyld	0.324759	-1.37194	0.0645231
Dysf	Dysf	0.126295	2.2864	0.0651595
Arid5b	Arid5b	0.0360844	-2.177	0.0652676
Nrip2	Nrip2	0.108253	-1.73749	0.0652924
Cnot8	Cnot8	0.288675	-1.40101	0.0654812
Tmem121	Tmem121	0.0721687	-1.94506	0.0661373
Vti1b	Vti1b	0.451054	-1.29037	0.0662441
Popdc3	Popdc3	0.0721687	3.29015	0.0664664
Tlcd3b	Tlcd3b	0.0360844	-2.18828	0.0667375
Furin	Furin	0.0541265	-2.00332	0.0675348
Fam149a	Fam149a	0.0721687	-1.88644	0.0677
Slc14a1	Slc14a1	0.180422	-1.54293	0.0681564
Tle4	Tle4	0.216506	-1.48615	0.0682305
Gatm	Gatm	0.649518	-1.29366	0.0682305
Gpr37l1	Gpr37l1	0.57735	-1.26699	0.0683208
Sytl2	Sytl2	0.0180422	-2.60163	0.0684384
Tmem270	Tmem270	0	-2.96645	0.069175
Samd4a	Samd4a	0.16238	-1.56056	0.069175
Cabcoco1	Cabcoco1	0.126295	-1.66235	0.0701775
Slc4a10	Slc4a10	0.378886	-1.32834	0.0704074
Tagln	Tagln	1.10057	1.44669	0.0704074
Clip1	Clip1	0.16238	-1.56679	0.0704074
Kcnd3	Kcnd3	0.82994	0.990133	0.0705545
Cd164l2	Cd164l2	0	-2.98209	0.0708415
Elfn2	Elfn2	0.0541265	-2.02424	0.0709192
Tekt1	Tekt1	0.0541265	-2.02424	0.0709192
Lpin2	Lpin2	0.108253	-1.7042	0.0710354
Rps19l2	Rps19l2	17.0859	0.741924	0.0716444
Sec61b	Sec61b	3.04913	0.781115	0.0717132
Dip2c	Dip2c	0.180422	-1.51486	0.0718692
Dnai1	Dnai1	0.0180422	-2.43265	0.0721203
Kitlg	Kitlg	0.0360844	-2.56056	0.0722588
Glycam1	Glycam1	0	-4.78555	0.0722588
Ca11	Ca11	0.324759	-1.34609	0.0722892
Tanc2	Tanc2	0.180422	-1.51974	0.0726507
Tnrc18	Tnrc18	0.0902109	-1.76272	0.0726507
Dclk3	Dclk3	0	-3.0014	0.0731469
Vxn	Vxn	0.0541265	-2.2396	0.0732912
Cpa4	Cpa4	0.0541265	3.96822	0.0742635
LOC120094727	LOC120094727	0.0541265	3.96822	0.0742635
RGD1559482	RGD1559482	0.0541265	3.96822	0.0742635
Vwa7	Vwa7	0.0541265	3.96822	0.0742635
Pnma8b	Pnma8b	1.9666	-1.08225	0.0746793
Dlx6	Dlx6	0	-3.01287	0.0749653
Olfml3	Olfml3	0.180422	1.81295	0.0752059
Stim1	Stim1	0.180422	-1.61126	0.0753724
Lypd6	Lypd6	0.0180422	-2.45524	0.0753724
Afap1	Afap1	0.0180422	-2.59147	0.0754181
Ccl5	Ccl5	0.16238	1.92092	0.0756789
Per1	Per1	0.0360844	-2.13797	0.0759218
Kmt2d	Kmt2d	0.0902109	-1.7822	0.076042
Midn	Midn	0.0360844	-2.14262	0.0765047
Usp25	Usp25	0.0360844	-2.14262	0.0765047
Slit2	Slit2	0.613434	1.0696	0.0765457
Vps26b	Vps26b	0.216506	-1.44508	0.0769054
Cabin1	Cabin1	0.0902109	-1.78666	0.0769054
Tmem160	Tmem160	0.469097	-1.27595	0.0772575
Palm3	Palm3	0.198464	1.71188	0.0773494
Akap12	Akap12	1.19078	0.891356	0.0776983
LOC499331	LOC499331	0.0541265	-1.97429	0.0776983
Cbx4	Cbx4	0.180422	-1.49617	0.0776983
Cbln4	Cbln4	0.0541265	-1.97624	0.0778961
Lynx1	Lynx1	0.649518	-1.19337	0.0778961
Efcab10	Efcab10	0.126295	-1.64649	0.0781758
Abca1	Abca1	0.0902109	-1.80143	0.0782672
Faim	Faim	0.108253	-1.67838	0.0782884
Id3	Id3	1.53359	0.850813	0.0784006
Hsp90aa1	Hsp90aa1	0.487139	-1.24586	0.0784006
Atp2b1	Atp2b1	0.396928	-1.29339	0.0784006
Rpl5	Rpl5	9.29172	0.726688	0.0784006
Galc	Galc	0.0360844	-2.15877	0.0784045
Sik3	Sik3	0.216506	-1.46576	0.0784232
LOC120095255	LOC120095255	0.0360844	-2.16106	0.0787927
Sult4a1	Sult4a1	0.99232	-1.13281	0.0788568
C2cd4c	C2cd4c	0.0541265	-1.98597	0.0790665
Wdr75	Wdr75	0.0360844	-2.16335	0.0790665
P2rx6	P2rx6	0.0360844	-2.16335	0.0790665
Baalc	Baalc	0.234548	-1.42	0.079078
Elmod1	Elmod1	0.721687	-1.17307	0.0797086
LOC108352720	LOC108352720	0.0721687	3.17468	0.0797086
LOC688470	LOC688470	0.16238	1.89784	0.0802402
Srm	Srm	1.56967	0.850227	0.0802402
Rps12	Rps12	16.3462	0.727992	0.0805084
Ankib1	Ankib1	0.0541265	-2.05784	0.081262
LOC102551951	LOC102551951	0.126295	2.19564	0.0814406
Qk	Qk	2.00268	-1.12113	0.0818946
Stac2	Stac2	0.270633	1.44466	0.0818946
Large1	Large1	0.126295	-1.60668	0.0821752
Naga	Naga	0.252591	-1.39868	0.0822447
Ppp1r14a	Ppp1r14a	0.613434	-1.3207	0.0824075
Ttc21b	Ttc21b	0	-2.88976	0.0824075
LOC120101470	LOC120101470	0.0180422	-2.36865	0.0824075
Trnt	Trnt	0.198464	-1.49666	0.0824075
Gng12	Gng12	0.216506	-1.53591	0.0829672
Satb1	Satb1	0.0360844	-2.15417	0.0829672
Oard1	Oard1	0.0180422	-2.56056	0.0829672
Rpl27a	Rpl27a	22.2821	0.719888	0.0832218
Cox8b	Cox8b	0	-2.90214	0.0832612
Lhx6	Lhx6	0	-2.90214	0.0832612
Cfap69	Cfap69	0.0721687	-1.81488	0.0832612
Rfx2	Rfx2	0.252591	1.48853	0.0832612
Erbb4	Erbb4	0.108253	-1.73617	0.0834195
LOC688801	LOC688801	0.0180422	-2.3805	0.0834195
Prr5	Prr5	0.0180422	-2.38345	0.0837788
Hnrnpd	Hnrnpd	0.685603	-1.18759	0.0837788
Tspan7	Tspan7	4.33012	-1.18862	0.0838539
Rps26	Rps26	27.9654	0.715881	0.0840072
Adgb	Adgb	0	-2.91442	0.0843081
LOC102550790	LOC102550790	0	-2.91442	0.0843081
Tfap2b	Tfap2b	0.0541265	3.85275	0.0845342
Hmga1	Hmga1	0.378886	-1.37109	0.0847034
Tecr	Tecr	2.54395	-1.04095	0.0852987
Sipa1l3	Sipa1l3	0.0360844	-2.16106	0.0855328
Tmem240	Tmem240	0.0541265	-1.92659	0.0855328
Cul1	Cul1	0.469097	-1.24219	0.0855749
Nudt14	Nudt14	0.108253	-1.65208	0.0855749
Slc24a4	Slc24a4	0	-2.92659	0.0858575
Arhgef26	Arhgef26	0.0541265	-1.93063	0.085909
Strn	Strn	0.144337	-1.68522	0.0863997
Rpl21	Rpl21	15.2096	0.694028	0.0863997
Kcnt1	Kcnt1	0.0541265	-1.93465	0.0864881
Cbr1	Cbr1	0.505181	1.13272	0.0865119
Jdp2	Jdp2	0.0541265	-1.93666	0.0867537
Myo5b	Myo5b	0.0180422	-2.40681	0.087247
Shank1	Shank1	0.252591	-1.38541	0.0874931
Nrn1l	Nrn1l	0.0541265	-1.94067	0.0874931
Igsf9b	Igsf9b	0	-2.93867	0.0875459
Hyou1	Hyou1	1.26295	0.866095	0.0876056
B3galt2	B3galt2	0.0541265	-1.94267	0.0876056
Fam155a	Fam155a	0.198464	-1.45244	0.0876056
Blcap	Blcap	0.595392	-1.18431	0.0877404
Abcg4	Abcg4	0.108253	-1.66598	0.0878631
LOC120095980	LOC120095980	0.0180422	-2.4126	0.0878631
Aff2	Aff2	0	-2.94267	0.0878631
Tns1	Tns1	0.649518	1.02624	0.0890743
Myo1d	Myo1d	0.0180422	-2.50751	0.0894861
Etv1	Etv1	0.0902109	-1.8856	0.0895732
Plxnd1	Plxnd1	0.342801	1.30526	0.0895765
Rps15a	Rps15a	19.9186	0.711915	0.0910416
Gpr137	Gpr137	0.41497	-1.25202	0.0918593
Dennd5a	Dennd5a	1.37121	-1.09889	0.0919507
Camta2	Camta2	0.288675	-1.4646	0.0921887
Snapc2	Snapc2	0.198464	-1.51649	0.0922141
Cntnap4	Cntnap4	0.631476	1.04187	0.0924428
Nsg2	Nsg2	3.17542	-1.01778	0.092987
Dpysl2	Dpysl2	3.1213	-1.02606	0.0932581
Grin3a	Grin3a	0.126295	-1.5991	0.0932626
Smim1	Smim1	0.0902109	-1.72758	0.0936319
Ackr3	Ackr3	0.0721687	-1.7831	0.0940292
Rps4x	Rps4x	11.8537	0.695357	0.0943926
Zyg11b	Zyg11b	0.270633	-1.34541	0.0945214
Sh2d5	Sh2d5	0.0721687	-1.78666	0.0945214
Pkia	Pkia	0.667561	-1.15961	0.0945449
LOC102549418	LOC102549418	0.0360844	5.13815	0.0946684
Zfp358	Zfp358	0.0721687	-1.78844	0.0946684
Rasgef1a	Rasgef1a	0.180422	-1.47823	0.0949759
Manf	Manf	2.38157	0.766905	0.09521
Myorg	Myorg	0.0721687	-1.792	0.0952142
Rabepk	Rabepk	0.108253	-1.62814	0.0952689
Zfp266	Zfp266	0.108253	-1.62814	0.0952689
Tmem170b	Tmem170b	0.16238	-1.51398	0.0953906
Cit	Cit	0.270633	-1.35069	0.0955617
Pds5b	Pds5b	0.451054	-1.21906	0.0964125
Aebp1	Aebp1	0.541265	1.1945	0.0964125
Glp1r	Glp1r	0.0541265	3.74583	0.0965384
RGD1564171	RGD1564171	0.0721687	-1.78844	0.0965537
Hdac11	Hdac11	1.24491	-1.07471	0.0965537
Hectd1	Hectd1	0.324759	-1.29032	0.0967382
Bbox1	Bbox1	0.0180422	-2.32026	0.0969593
Gpam	Gpam	0.16238	-1.48683	0.0971278
Gmpr	Gmpr	0.216506	-1.40726	0.0974394
Lmbrd1	Lmbrd1	0.667561	-1.15272	0.097559
Celf2	Celf2	0.108253	-1.64087	0.0977484
Iqub	Iqub	0.0180422	-2.32946	0.0981853
Ssr1	Ssr1	2.29136	0.771827	0.0981863
Ube2ql1	Ube2ql1	0.595392	-1.16065	0.098486
Bhlhe41	Bhlhe41	0.324759	-1.29296	0.098486
Lias	Lias	0.126295	-1.55925	0.0986236
Wnt7b	Wnt7b	0.0541265	-1.90008	0.098749
Mapk15	Mapk15	0.0180422	-2.33556	0.0988786
Rbbp4	Rbbp4	0.270633	-1.32793	0.0995176
Nupr1	Nupr1	0.252591	1.67872	0.0998095
Prkg2	Prkg2	0	-2.82619	0.0998095
Tsc22d3	Tsc22d3	0.360844	-1.26699	0.0998095
Napg	Napg	0.41497	-1.22927	0.100214
Sema3c	Sema3c	0	-2.83052	0.100247
Rbp4	Rbp4	0.559308	1.05933	0.100692
LOC102556004	LOC102556004	2.16506	0.775517	0.100692
Faah	Faah	0.0180422	-2.5048	0.100692
Sh3bgrl2	Sh3bgrl2	0.0180422	-2.34768	0.100692
Tent5a	Tent5a	0.41497	1.18395	0.100692
Tiprl	Tiprl	0.0902109	-1.68362	0.100692
Fnip2	Fnip2	0	-2.83913	0.101041
Nmur2	Nmur2	0.0721687	3.01713	0.101295
Ust	Ust	0.0360844	-2.06642	0.101341
LOC688684	LOC688684	0.342801	1.34764	0.101341
Nptxr	Nptxr	0.974278	-1.09982	0.102044
S100a10	S100a10	0.884067	0.911641	0.102131
Cks1b	Cks1b	0.216506	1.54627	0.102269
Ctif	Ctif	0.144337	-1.50931	0.102269
Ctnnal1	Ctnnal1	0.0360844	-2.05414	0.102761
Rabl2	Rabl2	0.0902109	-1.69948	0.104008
Pdzd2	Pdzd2	0.0180422	-2.37459	0.104651
Dvl3	Dvl3	0.0721687	-1.85959	0.105491
Sfmbt1	Sfmbt1	0.144337	-1.52006	0.105491
LOC120101889	LOC120101889	0.920151	-1.09372	0.105679
Plxna1	Plxna1	0.0902109	-1.70577	0.105679
Csnk1e	Csnk1e	0.144337	-1.52125	0.105679
Rab40b	Rab40b	0.0360844	-2.08585	0.105679
Vangl1	Vangl1	0	-2.86888	0.105749
Lypd6b	Lypd6b	0	-2.86888	0.105749
P2rx2	P2rx2	0.252591	1.42116	0.105749
Basp1	Basp1	3.44606	-0.990811	0.105887
Prex2	Prex2	0.523223	-1.16928	0.105887
Mmp17	Mmp17	0.0360844	-2.08826	0.105887
Cfap100	Cfap100	0	-2.87308	0.106463
RGD1308430	RGD1308430	0.144337	-1.526	0.106466
Gabrb2	Gabrb2	0.487139	-1.1878	0.107181
Cpne9	Cpne9	0	-2.87727	0.107324
Sema6b	Sema6b	0.108253	-1.61244	0.107437
Rapgef2	Rapgef2	0.180422	-1.43032	0.108218
Crip1	Crip1	1.69596	1.01844	0.108218
Sez6l	Sez6l	0.541265	-1.16901	0.108218
Tmem238	Tmem238	0.126295	-1.5356	0.10828
Clk3	Clk3	0.108253	-1.61674	0.10828
LOC120094181	LOC120094181	0.0541265	3.6463	0.10828
Sox9	Sox9	0.180422	-1.43136	0.10828
Slc22a23	Slc22a23	0.16238	-1.47803	0.10828
Rpl24	Rpl24	16.2199	0.667071	0.108334
Plppr4	Plppr4	0.306717	-1.28532	0.108787
Rpl7a	Rpl7a	7.83031	0.682001	0.108787
Crebbp	Crebbp	0.16238	-1.48024	0.108787
Sumo2	Sumo2	1.85834	-1.01871	0.108787
Sema6a	Sema6a	0.108253	-1.65905	0.108787
Necab3	Necab3	0.0721687	-1.77414	0.10933
LOC100359616	LOC100359616	6.74778	0.695471	0.109653
Ptpru	Ptpru	0.0721687	-1.77773	0.110368
Dek	Dek	0.180422	-1.49319	0.111174
Nek7	Nek7	0.378886	-1.36133	0.111334
Gpd1	Gpd1	0.144337	-1.66275	0.111901
B3gat2	B3gat2	0.126295	-1.55141	0.111901
Carhsp1	Carhsp1	0.144337	-1.67242	0.111901
Fkbp8	Fkbp8	1.60575	-1.02458	0.111901
Mccc2	Mccc2	0.0721687	-1.91115	0.112148
Kcnb1	Kcnb1	0.0902109	-1.65789	0.112865
LOC120103614	LOC120103614	0.0902109	-1.65789	0.112865
Prelp	Prelp	0.252591	-1.3221	0.113244
Socs5	Socs5	0.234548	-1.34768	0.113244
Metrnl	Metrnl	0.270633	1.35351	0.113801
E2f6	E2f6	0.631476	1.11024	0.114619
Sgce	Sgce	0.144337	-1.49727	0.11482
Tafa2	Tafa2	0.0721687	-1.77054	0.114984
Abr	Abr	0.847982	-1.08706	0.114984
St6galnac6	St6galnac6	0.252591	-1.32864	0.115327
Pdp1	Pdp1	0.180422	-1.40418	0.11587
Slc35e1	Slc35e1	0.613434	0.99422	0.115879
Nefh	Nefh	0.288675	-1.30991	0.116007
S100a13	S100a13	1.29904	-1.06011	0.116063
Dnm1	Dnm1	2.90479	-0.983192	0.116063
Mllt10	Mllt10	0.0541265	-1.88144	0.116134
Pnp	Pnp	0.523223	-1.15509	0.116259
Doc2a	Doc2a	0.0902109	-1.67723	0.117791
Szt2	Szt2	0.0180422	-2.28916	0.117791
Kcne2	Kcne2	0.0180422	-3.10681	0.117852
Fbxo33	Fbxo33	0.180422	-1.41469	0.118659
Utrn	Utrn	0.180422	-1.41574	0.118868
Syt3	Syt3	0.180422	-1.41574	0.118868
Sipa1	Sipa1	0	-2.73222	0.119188
Glipr1l1	Glipr1l1	0	-2.73222	0.119188
Oip5-as1	Oip5-as1	0.378886	-1.25651	0.119671
LOC102554092	LOC102554092	0.108253	2.23126	0.119671
Tmem215	Tmem215	0	-2.74602	0.120486
Gpr22	Gpr22	0	-2.74602	0.120486
Usp2	Usp2	0	-2.74602	0.120486
Mfsd4a	Mfsd4a	0	-2.74602	0.120486
Slc4a4	Slc4a4	1.17274	-1.04018	0.120525
Irs2	Irs2	0.198464	-1.38541	0.120525
Cbx7	Cbx7	0.108253	-1.5922	0.120573
Rassf8	Rassf8	0.0721687	-1.73036	0.121239
Il21r	Il21r	0.0541265	3.55319	0.121462
Pink1	Pink1	0.57735	-1.15898	0.121462
Cpeb2	Cpeb2	0.252591	-1.30728	0.121462
Bbs4	Bbs4	0.126295	-1.52095	0.121789
Syt9	Syt9	0.523223	1.67544	0.122162
Aldh1a7	Aldh1a7	0	-2.76874	0.122162
Ctnnd2	Ctnnd2	0.451054	-1.17578	0.122162
Fezf1	Fezf1	0	-2.76874	0.122162
Smo	Smo	0.0360844	4.81622	0.122162
Cfap206	Cfap206	0	-2.76874	0.122162
Brinp1	Brinp1	0.252591	-1.31059	0.122162
LOC108351184	LOC108351184	0.0360844	4.81622	0.122162
Myo1a	Myo1a	0.0360844	4.81622	0.122162
LOC102546371	LOC102546371	0.0360844	4.81622	0.122162
Hsd11b1	Hsd11b1	0.108253	-1.59801	0.122162
LOC102556249	LOC102556249	0	-2.76423	0.122162
Slc17a4	Slc17a4	0.0360844	4.81622	0.122162
Impact	Impact	2.86871	-0.97556	0.122162
Chst4	Chst4	0.0360844	4.81622	0.122162
LOC120098822	LOC120098822	0.0360844	4.81622	0.122162
Rfxap	Rfxap	0.126295	-1.51962	0.123398
LOC690035	LOC690035	0	-2.77773	0.123975
Ncaph2	Ncaph2	0.126295	-1.54748	0.123975
Cwf19l1	Cwf19l1	0	-2.7822	0.124947
S100a6	S100a6	0.469097	1.62508	0.125386
Elovl5	Elovl5	1.75009	0.794488	0.125386
Phf3	Phf3	0.0902109	-1.77324	0.125386
Srebf1	Srebf1	0.396928	-1.21845	0.125386
Narf	Narf	0.0902109	-1.62838	0.125386
Upf2	Upf2	0.108253	-1.60524	0.125386
Slc39a7	Slc39a7	1.42533	0.799636	0.125386
Csrnp3	Csrnp3	0.16238	-1.43095	0.126325
Ipcef1	Ipcef1	0	-2.79111	0.12636
Ttc7a	Ttc7a	0	-2.79554	0.127539
Atp1b2	Atp1b2	1.87639	-0.992752	0.127544
Phf24	Phf24	0.16238	-1.4355	0.127808
Rcan1	Rcan1	0.252591	-1.28644	0.127941
Mast3	Mast3	0.16238	-1.59147	0.128477
Rrbp1	Rrbp1	1.11862	0.836109	0.129455
Hid1	Hid1	1.26295	0.810391	0.129487
Mef2d	Mef2d	0.306717	-1.24195	0.129561
Gem	Gem	0.144337	1.84047	0.129561
Cyrib	Cyrib	0.667561	-1.099	0.129561
Mxi1	Mxi1	0.180422	-1.40101	0.129563
Abhd8	Abhd8	1.37121	-1.00915	0.129658
Aurkb	Aurkb	0.0541265	-2.01096	0.129945
Cfap251	Cfap251	0.306717	1.27603	0.130205
Rtl5	Rtl5	0.108253	-1.55534	0.130423
Ppp1r35	Ppp1r35	0.0541265	-1.83913	0.130614
Fam131a	Fam131a	0.288675	-1.26097	0.130688
Psen1	Psen1	0.0902109	-1.64975	0.131045
Sipa1l2	Sipa1l2	0.0541265	-1.84128	0.131045
Abca2	Abca2	1.01036	-1.0894	0.131801
Agap1	Agap1	0.342801	-1.21896	0.131801
Ficd	Ficd	0.324759	1.22369	0.131801
Scn2a	Scn2a	0.541265	-1.12697	0.132116
Hnrnpa3	Hnrnpa3	1.42533	-1.00619	0.132116
Nat8f3	Nat8f3	0.0180422	-2.19836	0.132116
Prr12	Prr12	0.108253	-1.56427	0.132546
Tm6sf1	Tm6sf1	0.396928	1.12838	0.132561
Fads1	Fads1	0.649518	-1.12038	0.132561
LOC120101515	LOC120101515	0.0180422	-2.37459	0.132561
Tpra1	Tpra1	0.126295	-1.49394	0.132561
Chchd6	Chchd6	0.487139	-1.1413	0.132561
Rasal1	Rasal1	0.108253	-1.56575	0.132561
Cask	Cask	0.180422	-1.48523	0.132737
Znhit2	Znhit2	0.126295	-1.49666	0.133011
LOC100912227	LOC100912227	0	-3.19836	0.133011
Serbp1	Serbp1	1.04645	-1.02923	0.133153
Nav2	Nav2	0.0180422	-2.21168	0.133285
Chit1	Chit1	0.0721687	2.83072	0.133352
Cdh13	Cdh13	1.42533	0.779059	0.133352
Tnf	Tnf	0.0541265	3.46572	0.133352
Pole3	Pole3	0.126295	-1.50074	0.133605
LOC120094695	LOC120094695	0.0902109	2.43771	0.133605
RGD1563570	RGD1563570	0.234548	1.40054	0.133605
Mapk9	Mapk9	0.721687	-1.07083	0.133899
Hap1	Hap1	2.86871	-0.955796	0.134006
Rgs10	Rgs10	0.41497	-1.20393	0.134376
Mef2c	Mef2c	0.0721687	-1.69474	0.134376
Nat8f4	Nat8f4	0.0360844	-1.98079	0.134376
Ppp1r9b	Ppp1r9b	0.613434	-1.10216	0.134376
Ist1	Ist1	0.306717	-1.22452	0.134983
Oxtr	Oxtr	0.126295	1.96822	0.13539
Pitpnm1	Pitpnm1	0.595392	-1.10712	0.135426
Cyren	Cyren	0.324759	1.2124	0.135426
Cnrip1	Cnrip1	0.396928	-1.18123	0.13598
Slc39a12	Slc39a12	0.0721687	-1.7042	0.136611
Cdk2ap1	Cdk2ap1	0.649518	-1.09028	0.13671
Ntpcr	Ntpcr	0.360844	-1.21752	0.13671
Fam169a	Fam169a	0.198464	-1.34264	0.136941
Mapre2	Mapre2	1.17274	-1.01344	0.137439
Tox	Tox	0.0360844	-1.99371	0.137485
Igsf1	Igsf1	1.46142	-0.998967	0.137607
Ermn	Ermn	0.0180422	-2.48847	0.137685
LOC108351885	LOC108351885	0.342801	-1.21168	0.137685
Lama3	Lama3	0	-2.8175	0.137685
Ccdc78	Ccdc78	0.0180422	-2.24123	0.138124
Plekha7	Plekha7	0.0360844	-2.0116	0.138168
Tstd1	Tstd1	0.0360844	-1.99884	0.138639
Erich2	Erich2	0.0721687	-1.7136	0.138799
Tspan33	Tspan33	0.252591	-1.28223	0.139166
Unc119	Unc119	0.270633	-1.26619	0.139484
Plppr1	Plppr1	0.0180422	-2.24771	0.139538
Klhl5	Klhl5	0.288675	-1.25189	0.139538
Grin2d	Grin2d	0.0902109	-1.60163	0.139835
Tcfl5	Tcfl5	0.0902109	2.41023	0.139835
LOC108352768	LOC108352768	0.0902109	2.41023	0.139835
Chid1	Chid1	0.920151	0.851681	0.140068
Paqr6	Paqr6	0.0721687	-1.87475	0.140068
Dnaaf3	Dnaaf3	0	-2.90624	0.140168
Sptbn4	Sptbn4	0.198464	-1.35471	0.140168
Atp1a1	Atp1a1	1.73205	-0.976988	0.140868
Ubl3	Ubl3	1.08253	-1.03301	0.140868
Hspb8	Hspb8	0.505181	1.03179	0.141249
Mtmr9	Mtmr9	0.0721687	2.78765	0.141486
Farp1	Farp1	0.108253	-1.5221	0.141486
Pgd	Pgd	0.793856	0.894024	0.142034
Farsb	Farsb	0.920151	0.847422	0.142034
Cad	Cad	0.306717	1.2393	0.142054
Cdh12	Cdh12	0	-2.65627	0.142431
Zfp385b	Zfp385b	0	-2.65627	0.142431
Erc2	Erc2	0.108253	-1.5282	0.142849
Krt71	Krt71	0	-2.66113	0.142849
Ccdc33	Ccdc33	0	-2.66113	0.142849
Elovl6	Elovl6	0.108253	-1.55981	0.143113
Fzd9	Fzd9	0	-2.80876	0.143113
Rpl36a	Rpl36a	9.86907	0.641391	0.143113
Rplp1	Rplp1	37.2932	0.649486	0.143633
Cfap57	Cfap57	0	-2.67081	0.143992
Scd2	Scd2	10.7892	-0.937113	0.14566
Sstr1	Sstr1	0	-2.68043	0.145747
Rims2	Rims2	0.126295	-1.47472	0.146723
Asic2	Asic2	0.216506	-1.29712	0.146874
Ubac2	Ubac2	0.216506	-1.29712	0.146874
Tspyl5	Tspyl5	0.234548	-1.27789	0.146984
Cdip1	Cdip1	1.19078	-1.01236	0.147079
Rgs14	Rgs14	0	-2.68999	0.14728
Cdkn1a	Cdkn1a	0.0360844	-2.11452	0.147463
Lrfn5	Lrfn5	0.16238	-1.3858	0.147803
Ranbp17	Ranbp17	0.144337	1.7806	0.148172
Lhfpl6	Lhfpl6	0.198464	-1.32537	0.14819
Tsnax	Tsnax	0.57735	-1.15103	0.148884
Zdhhc3	Zdhhc3	0.126295	-1.48299	0.148985
Rab36	Rab36	0.180422	-1.35589	0.148985
Cenpv	Cenpv	0.360844	-1.16694	0.149382
LOC108351482	LOC108351482	0.0360844	4.55319	0.150144
LOC103693340	LOC103693340	0.0360844	4.55319	0.150144
Exoc7	Exoc7	0.0721687	-1.65627	0.150144
LOC108352851	LOC108352851	0.0360844	4.55319	0.150144
Snx3	Snx3	2.14702	-0.950771	0.150144
Pou3f4	Pou3f4	0.0360844	4.55319	0.150144
S1pr5	S1pr5	0.0360844	-2.15647	0.150204
Dync2i2	Dync2i2	0.0360844	-1.9117	0.150631
Dctn1	Dctn1	1.67792	-0.963351	0.151475
Cttnbp2	Cttnbp2	0.0721687	-1.6621	0.151602
Lgi3	Lgi3	0.505181	-1.16343	0.151618
Rsph4a	Rsph4a	0	-2.7136	0.151618
Epb41l2	Epb41l2	0.198464	-1.32537	0.151796
Gnb1	Gnb1	1.19078	-0.993132	0.151923
Mtch1	Mtch1	4.45642	-0.917767	0.152672
Srrm2	Srrm2	0.82994	-1.03178	0.153875
Akap7	Akap7	0.631476	0.922212	0.154812
Psat1	Psat1	0.57735	-1.15647	0.154812
Rbms1	Rbms1	0.360844	1.15434	0.154812
Hdhd3	Hdhd3	0.0180422	-2.14378	0.154812
Nfia	Nfia	0.180422	-1.44681	0.154812
Nrxn1	Nrxn1	0.974278	-1.01169	0.154812
Rgs6	Rgs6	0	-2.72758	0.154812
Klf10	Klf10	0.180422	1.55319	0.154812
Abhd14a	Abhd14a	0.0902109	-1.56575	0.154812
Fmo1	Fmo1	0.180422	1.55319	0.154812
Mbnl2	Mbnl2	0.595392	-1.0693	0.155329
Colq	Colq	0.0180422	-2.15072	0.156079
Gba	Gba	0.559308	0.966347	0.156477
Gabra5	Gabra5	0.234548	-1.25784	0.156802
Wls	Wls	0.41497	-1.1403	0.156802
Pik3r2	Pik3r2	0.234548	-1.25784	0.156802
Maneal	Maneal	0.541265	0.999589	0.15751
Chchd10	Chchd10	6.35085	-0.903409	0.157607
Rpl12	Rpl12	9.38193	0.629686	0.157649
Nppa	Nppa	0.0180422	-2.16106	0.157718
Gabrg1	Gabrg1	0.703645	-1.05414	0.157718
Lgr4	Lgr4	0.108253	-1.49744	0.157798
Arhgap33	Arhgap33	0.108253	-1.49899	0.158188
Capg	Capg	0.0180422	-2.16449	0.158188
Ppp4r2	Ppp4r2	0.234548	-1.26425	0.158549
LOC679711	LOC679711	0.126295	1.89498	0.158549
Pip5kl1	Pip5kl1	0	-2.7042	0.158679
Gabra3	Gabra3	0.180422	-1.32834	0.159231
Dlgap3	Dlgap3	0.252591	-1.25331	0.160328
Sptan1	Sptan1	1.93051	-0.943556	0.160412
Mtdh	Mtdh	0.180422	-1.33279	0.160704
Anxa3	Anxa3	0.360844	-1.21563	0.160704
Myt1l	Myt1l	0.324759	-1.17402	0.160752
Meis2	Meis2	0.0180422	-2.17813	0.161251
Ass1	Ass1	0.433012	-1.11867	0.161342
Nav3	Nav3	0.0541265	-1.73222	0.161342
Megf11	Megf11	0.0180422	-2.37755	0.161785
Gmppb	Gmppb	0.180422	1.53689	0.161785
Specc1	Specc1	0.108253	-1.5373	0.161785
Cntn2	Cntn2	0.216506	-1.47429	0.161934
Nrg1	Nrg1	0.198464	1.45867	0.16236
Klhdc8a	Klhdc8a	0.0180422	-2.18491	0.162669
Arhgap24	Arhgap24	0.433012	1.0473	0.163018
Wdr13	Wdr13	0.288675	-1.30772	0.163018
Stau1	Stau1	0.126295	-1.52496	0.163119
Sema4a	Sema4a	0.342801	-1.17541	0.163218
Kif13a	Kif13a	0.0180422	-2.35069	0.163692
Rps8	Rps8	19.3051	0.640203	0.163732
Syt16	Syt16	0.0541265	-2.01287	0.163732
Mdm2	Mdm2	0.144337	-1.41131	0.163732
Ttll11	Ttll11	0.0180422	-2.19165	0.164132
Olfm3	Olfm3	0.16238	-1.37637	0.164743
Cacna1e	Cacna1e	0.0902109	-1.73683	0.164743
RGD1304587	RGD1304587	0.0541265	-1.75287	0.165047
Amz1	Amz1	0.0180422	-2.19501	0.165047
Odr4	Odr4	0.288675	1.41183	0.165047
LOC102547700	LOC102547700	0.378886	1.08781	0.165047
Atp11c	Atp11c	0.0541265	-2.08886	0.165047
Nectin1	Nectin1	0.0541265	-1.75515	0.165775
Nacc2	Nacc2	0.306717	-1.26699	0.165993
RGD1308601	RGD1308601	0.0902109	-1.58636	0.166158
Reep1	Reep1	1.47946	0.749562	0.167346
Ggt7	Ggt7	0.288675	-1.20876	0.168089
Suds3	Suds3	0.234548	-1.2403	0.168089
Tmem50b	Tmem50b	0.667561	-1.03888	0.169325
Med8	Med8	0.180422	1.75523	0.169659
Rpl35	Rpl35	26.9189	0.632863	0.170285
Gnas	Gnas	56.1833	0.627767	0.170438
Mettl1	Mettl1	0.16238	1.60833	0.171303
Terf2ip	Terf2ip	0.57735	-1.05884	0.17137
Rps3a	Rps3a	10.1758	0.625341	0.171744
Fut9	Fut9	0.252591	-1.23776	0.172209
Gde1	Gde1	1.19078	-0.991749	0.172212
Rpn1	Rpn1	3.84298	0.652602	0.172446
Ddit4	Ddit4	0.451054	-1.14137	0.172446
Tmem72	Tmem72	0	-2.56056	0.17279
Zbtb7a	Zbtb7a	0.16238	-1.49339	0.17279
Sdcbp	Sdcbp	1.38925	-0.953591	0.173087
Iqcd	Iqcd	0	-2.56575	0.173222
Cdk5	Cdk5	0.41497	-1.11806	0.173292
Patz1	Patz1	0.0902109	-1.53428	0.173292
Nap1l2	Nap1l2	0.487139	-1.08654	0.173292
Sh3glb2	Sh3glb2	0.847982	-1.01096	0.173326
Col9a3	Col9a3	0.0721687	-1.63664	0.173542
Flt3lg	Flt3lg	0.16238	1.59899	0.174839
Xrn1	Xrn1	0.0360844	-1.86467	0.174839
Eme2	Eme2	0.0721687	-1.64058	0.174839
Ccdc40	Ccdc40	0	-2.58124	0.174839
Msi1	Msi1	0.144337	-1.37097	0.174839
Ninl	Ninl	0.0902109	2.28017	0.175041
Rps21	Rps21	29.9139	0.626347	0.175041
Rnf187	Rnf187	2.23723	-0.92034	0.175041
Caln1	Caln1	0.0721687	-1.64255	0.175041
Kbtbd7	Kbtbd7	0.0721687	-1.64255	0.175041
Sntg1	Sntg1	0.0360844	-1.87028	0.17531
Pfkfb4	Pfkfb4	0.198464	1.43079	0.17531
Sidt1	Sidt1	0.0360844	-1.87028	0.17531
Gpr153	Gpr153	0.108253	-1.47235	0.175512
Stum	Stum	0.108253	-1.47235	0.175512
Ctss	Ctss	1.94856	-0.962006	0.175872
Qsox1	Qsox1	0.0721687	-1.64649	0.175935
Prickle1	Prickle1	0.0360844	-2.15417	0.17596
Ube3a	Ube3a	0.288675	-1.18907	0.176067
Crym	Crym	0	-2.59656	0.176067
Fam227a	Fam227a	0	-2.59656	0.176067
Btg3	Btg3	0.108253	-1.47393	0.176067
Polr2d	Polr2d	0.613434	0.985503	0.176067
Hmgb1	Hmgb1	0.667561	-1.04673	0.176413
RGD1304694	RGD1304694	0.270633	-1.26859	0.176605
Sumf1	Sumf1	0.703645	0.875115	0.176701
Sez6	Sez6	0.523223	-1.07277	0.177472
Rtkn	Rtkn	0.216506	-1.35648	0.177545
Rpl13a	Rpl13a	22.8234	0.626079	0.177575
Slc23a2	Slc23a2	0.16238	-1.3513	0.177575
Pde1a	Pde1a	0.126295	-1.42695	0.177578
Ca3	Ca3	0.0902109	-1.55534	0.178134
LOC100360841	LOC100360841	8.66025	0.614848	0.178253
Odad1	Odad1	0	-2.61172	0.17858
LOC100910821	LOC100910821	0.144337	-1.38802	0.17858
LOC103690538	LOC103690538	0.0360844	4.33079	0.17858
Fkbp1b	Fkbp1b	0.920151	0.804478	0.178713
Nrbp1	Nrbp1	0.342801	-1.14448	0.179212
Fxyd6	Fxyd6	1.53359	-0.936054	0.179212
Prr29	Prr29	0	-2.61674	0.179212
Ndufaf8	Ndufaf8	0.920151	-0.985972	0.179212
Mr1	Mr1	0	-2.61674	0.179212
Cabp7	Cabp7	0.0360844	-1.89252	0.179243
Krt18	Krt18	0.0180422	-2.07252	0.179956
Rps3	Rps3	11.8176	0.607601	0.180504
Celsr2	Celsr2	0.306717	-1.39648	0.181254
Rpl18	Rpl18	9.14738	0.610026	0.181289
Rcn3	Rcn3	0.288675	1.19771	0.181318
Dock10	Dock10	0.144337	-1.43297	0.181318
Syt17	Syt17	0.541265	0.937528	0.181322
Dock1	Dock1	0.0721687	-1.70231	0.181322
LOC108350393	LOC108350393	0.0180422	-2.08344	0.181322
Slco1a5	Slco1a5	0	-3.28286	0.181322
Ptprd	Ptprd	0.378886	-1.2198	0.181322
Cep83os	Cep83os	0.144337	1.68969	0.181322
Zbtb7c	Zbtb7c	0.144337	1.68969	0.181322
Lancl1	Lancl1	0.703645	-1.01249	0.181376
RGD1560242	RGD1560242	0	-2.63169	0.182102
Asic1	Asic1	0.216506	-1.24522	0.182202
LOC120102351	LOC120102351	0.0541265	-1.69237	0.182238
Camkk1	Camkk1	0.306717	-1.15953	0.182238
Emp1	Emp1	0.108253	2.00299	0.183028
Wfikkn2	Wfikkn2	0.0180422	-2.09786	0.183467
Dmrtc1a	Dmrtc1a	0.0180422	-2.09786	0.183467
Atp9a	Atp9a	1.78618	-0.922708	0.183931
Mllt6	Mllt6	0.144337	-1.48146	0.183965
Fam3c	Fam3c	0.595392	0.904248	0.184019
Hnrnpdl	Hnrnpdl	0.631476	-1.02927	0.184326
Ano3	Ano3	0	-2.64157	0.1844
Wdr47	Wdr47	0.288675	-1.16992	0.184651
Eci2	Eci2	0.288675	-1.16992	0.184651
St3gal4	St3gal4	0.108253	-1.67426	0.185684
Bst2	Bst2	0.0180422	-2.10859	0.185684
Selenom	Selenom	6.02609	0.61815	0.186161
Rab12	Rab12	0.41497	-1.08886	0.186269
Serinc5	Serinc5	0.216506	-1.42233	0.18632
LOC120100778	LOC120100778	0.0180422	-2.11215	0.18632
Rsbn1	Rsbn1	0.0902109	-1.55185	0.18632
LOC120094784	LOC120094784	0.0721687	2.58971	0.186695
Itm2b	Itm2b	7.70401	-0.866832	0.186695
Nmt2	Nmt2	0.342801	-1.12559	0.186695
RGD1310507	RGD1310507	0.0541265	3.16087	0.186934
LOC502684	LOC502684	0.0180422	-2.11924	0.188089
Ppp2ca	Ppp2ca	0.757772	-0.996038	0.188089
Cuta	Cuta	0.82994	-0.990914	0.188114
Chst11	Chst11	0.0721687	-1.58432	0.188962
Maf1	Maf1	0.541265	-1.05056	0.189011
Tmem176b	Tmem176b	0.685603	-1.00533	0.189351
Pip5k1c	Pip5k1c	0.324759	-1.13258	0.189351
LOC685718	LOC685718	0.0541265	3.85275	0.189351
Dpf1	Dpf1	0.0902109	-1.49666	0.18988
Rhou	Rhou	0.108253	-1.65905	0.18988
Man1b1	Man1b1	0.99232	0.786895	0.190212
Dnajb6	Dnajb6	0.0721687	-1.59045	0.190212
Tmem38a	Tmem38a	0.252591	-1.19545	0.190212
Agk	Agk	0.0541265	-1.72526	0.190285
C4a	C4a	0.216506	1.33476	0.190285
Hexb	Hexb	0.793856	-0.990446	0.191048
Cfap94	Cfap94	0.0721687	-1.59453	0.19126
Epha10	Epha10	0.0180422	-2.13331	0.191811
Sfswap	Sfswap	0.108253	-1.44036	0.191988
Rprd1a	Rprd1a	0.324759	-1.14067	0.192103
Gab1	Gab1	0.126295	-1.5761	0.192103
Stk24	Stk24	0.252591	-1.2017	0.192632
Dock4	Dock4	0.16238	-1.33068	0.192701
Coro2b	Coro2b	0.378886	-1.10308	0.192701
Tbl1xr1	Tbl1xr1	0.0902109	-1.50931	0.192935
Myh11	Myh11	0.41497	1.47994	0.193078
Amotl1	Amotl1	0.234548	-1.21121	0.193302
Ca6	Ca6	0	-2.66113	0.193498
Nr2f1	Nr2f1	0.360844	-1.10502	0.194024
Slc22a17	Slc22a17	6.69365	-0.861805	0.194408
Zfp717	Zfp717	0.108253	-1.45003	0.194842
Abcb1a	Abcb1a	0.396928	1.05161	0.195722
Nudcd3	Nudcd3	0.306717	-1.1511	0.195929
Slc27a1	Slc27a1	0.739729	-1.03356	0.195929
Anxa11	Anxa11	0.198464	-1.27654	0.196964
Hibadh	Hibadh	0.469097	-1.05661	0.197033
LOC498368	LOC498368	0.16238	1.5442	0.197976
Wnt7a	Wnt7a	0.0360844	-1.80436	0.198624
Nt5dc2	Nt5dc2	0.108253	-1.45964	0.19889
Ndufa8	Ndufa8	3.48214	-0.875842	0.19889
Rps14	Rps14	11.6011	0.592861	0.199074
Synj2bp	Synj2bp	0.288675	-1.16106	0.199776
LOC102546433	LOC102546433	0.505181	0.966153	0.199994
Ptma	Ptma	2.74241	-0.923288	0.200048
Usf1	Usf1	0.288675	-1.16348	0.20095
Aldh2	Aldh2	0.757772	-0.981998	0.200988
Ndrg2	Ndrg2	6.56735	-0.857645	0.200988
Slc39a3	Slc39a3	0.0360844	-1.81895	0.201386
Plaat3	Plaat3	0.775814	-1.06119	0.202132
Sfrp1	Sfrp1	0.198464	1.3766	0.202267
Crispld2	Crispld2	0.108253	1.95115	0.202483
Sdc1	Sdc1	0.0541265	3.09376	0.202607
Ehmt2	Ehmt2	0.451054	-1.06492	0.202607
Pitpnm2	Pitpnm2	0.180422	-1.26815	0.202888
Aldh1l1	Aldh1l1	0.541265	1.04182	0.203824
RGD1566085	RGD1566085	0.180422	-1.27047	0.203824
Ywhae	Ywhae	5.55699	-0.857357	0.205999
Tmem200c	Tmem200c	0.0541265	-1.90419	0.206981
LOC102553129	LOC102553129	0.0360844	-1.83913	0.207282
Zdhhc9	Zdhhc9	0.0721687	-1.7831	0.207282
Arap2	Arap2	0.0541265	-1.92052	0.207694
Tnrc6b	Tnrc6b	0.144337	-1.31855	0.207832
Brd2	Brd2	0.234548	-1.18924	0.208041
Col3a1	Col3a1	0.324759	1.13934	0.208242
Cox6b2	Cox6b2	0	-2.46918	0.208506
LOC120097122	LOC120097122	0.0721687	2.51756	0.208506
LOC108350341	LOC108350341	0.0360844	4.13815	0.208506
Pimreg	Pimreg	0.0360844	4.13815	0.208506
Slc49a3	Slc49a3	0.0360844	4.13815	0.208506
Rpl18a	Rpl18a	16.1478	0.581951	0.208506
Cstf2	Cstf2	0.234548	-1.19213	0.208506
Arel1	Arel1	0.144337	-1.32401	0.208684
LOC120093083	LOC120093083	0.144337	1.96822	0.208684
Plaat1	Plaat1	0	-2.47472	0.208684
Cars2	Cars2	0.0541265	-1.64894	0.208686
Rps23	Rps23	23.1301	0.606264	0.209528
Ppp3cb	Ppp3cb	0.974278	-0.944774	0.209737
Esr1	Esr1	0	-2.48573	0.210175
LOC120096007	LOC120096007	0.126295	1.75877	0.210175
Pole4	Pole4	0.396928	-1.07109	0.210625
Cfap74	Cfap74	0	-2.49121	0.210972
Ndufa6	Ndufa6	2.88675	-0.870888	0.210972
Ubqln1	Ubqln1	0.884067	-0.958407	0.211277
Dlx5	Dlx5	0	-2.49666	0.21131
Ddx6	Ddx6	0.487139	-1.07877	0.21131
Cmtm5	Cmtm5	0.559308	-1.08932	0.21131
Tpt1	Tpt1	20.099	0.606356	0.21131
Cdk20	Cdk20	0	-2.49666	0.21131
Atp6v1g2	Atp6v1g2	2.3094	-0.879565	0.21131
Prrg1	Prrg1	0.0541265	-1.66356	0.211862
Lrrc32	Lrrc32	0.0902109	2.16087	0.21188
Cldn1	Cldn1	0	-2.5021	0.21188
Kit	Kit	0	-2.5021	0.21188
Atmin	Atmin	0.216506	-1.20888	0.21188
Xk	Xk	0	-2.5021	0.21188
Rasgrp2	Rasgrp2	0.108253	-1.4093	0.21268
Tp73	Tp73	0	-2.50751	0.21268
Hepacam	Hepacam	0.378886	-1.0946	0.21268
Zfp503	Zfp503	0	-2.50751	0.21268
Drc7	Drc7	0	-2.50751	0.21268
Calm1	Calm1	4.02341	-0.857643	0.2128
Hnrnph1	Hnrnph1	0.884067	-0.972255	0.2128
Amacr	Amacr	0.0902109	-1.46733	0.212951
Ywhaq	Ywhaq	3.96928	-0.871863	0.212951
Pdxp	Pdxp	1.37121	-0.909435	0.212951
Osbpl3	Osbpl3	0	-2.5129	0.213373
Trnr	Trnr	0.0902109	-1.55534	0.213373
Dync1li2	Dync1li2	0.57735	-1.09285	0.213596
Tmem216	Tmem216	0.0902109	-1.47103	0.213761
Pde4d	Pde4d	0.0902109	-1.47103	0.213761
Csmd2	Csmd2	0.0180422	-2.02801	0.214663
Ddc	Ddc	0.108253	-1.41754	0.214663
Fndc3a	Fndc3a	1.06449	0.746691	0.214663
Gpx8	Gpx8	0.0902109	-1.47472	0.214664
Arl14ep	Arl14ep	0.108253	-1.41918	0.214664
Arhgef12	Arhgef12	0.324759	-1.11177	0.214664
Fam168b	Fam168b	0.433012	-1.05799	0.214664
Kremen1	Kremen1	0	-2.70891	0.214664
Slc25a14	Slc25a14	0.216506	-1.21906	0.214664
Grip2	Grip2	0.0180422	-2.03178	0.214716
Supt20h	Supt20h	0.0902109	-1.4784	0.215348
Mtarc2	Mtarc2	0.270633	-1.18912	0.215348
Prrg3	Prrg3	0.0902109	-1.4784	0.215348
Hspb1	Hspb1	0.595392	0.895816	0.215436
Col7a1	Col7a1	0.0721687	3.06776	0.215614
LOC120093134	LOC120093134	0.0721687	2.4828	0.215666
Arnt2	Arnt2	1.06449	0.742401	0.215666
Mamdc2	Mamdc2	0.0721687	2.4828	0.215666
Pla2r1	Pla2r1	0.0541265	3.02963	0.215666
Kcnip3	Kcnip3	0.0360844	-2.08102	0.215666
LOC108350688	LOC108350688	0	-2.86044	0.215666
Ubp1	Ubp1	0.180422	-1.24123	0.215666
Actb	Actb	10.8253	-0.83813	0.215666
Rnf14	Rnf14	2.58003	-0.869228	0.215666
Acot3	Acot3	0	-2.53428	0.216331
Dync1li1	Dync1li1	0	-2.53428	0.216331
Grm4	Grm4	0	-2.53428	0.216331
Mok	Mok	0.0541265	-1.6876	0.216575
Otud7b	Otud7b	0.0721687	-1.75788	0.216666
Abi3bp	Abi3bp	0.0721687	2.51756	0.217459
Cep170b	Cep170b	0.541265	-1.00733	0.217605
Rgs7	Rgs7	0.180422	-1.24712	0.217605
LOC102555911	LOC102555911	0.0180422	-2.05044	0.21802
Fam174c	Fam174c	0.342801	1.05494	0.21802
Eif5b	Eif5b	0.16238	-1.31471	0.21802
Sh3bp4	Sh3bp4	0.0541265	-1.77324	0.21802
Fzd10	Fzd10	0	-2.74602	0.21802
Ednrb	Ednrb	1.20883	-0.92968	0.21802
Gabbr1	Gabbr1	2.20115	-0.873214	0.21802
Taf11	Taf11	0.0721687	-1.57197	0.21802
Ccdc180	Ccdc180	0.0180422	-2.05414	0.218443
Fam155b	Fam155b	0.0180422	-2.05414	0.218443
Secisbp2l	Secisbp2l	0.469097	-1.11767	0.218473
RGD1563365	RGD1563365	0.378886	1.61601	0.218473
Enho	Enho	1.01036	-0.93077	0.218713
LOC100359505	LOC100359505	0.451054	0.954419	0.218996
Pecr	Pecr	0.234548	-1.17279	0.219267
Mknk1	Mknk1	0	-2.5501	0.219584
Ociad2	Ociad2	0.252591	-1.17201	0.219584
LOC120093156	LOC120093156	0.0721687	-1.71734	0.220217
Atp1a2	Atp1a2	4.99768	-0.841969	0.220217
Kif5b	Kif5b	0.82994	-0.978028	0.220217
Lgalsl	Lgalsl	0.180422	-1.25768	0.220788
Reln	Reln	0.180422	-1.25884	0.221394
Hp1bp3	Hp1bp3	0.866025	-0.944217	0.22147
Sdr39u1	Sdr39u1	0.234548	-1.17862	0.22147
Reep3	Reep3	0.216506	-1.26109	0.221775
Olig2	Olig2	0.16238	-1.50967	0.221874
Esrrg	Esrrg	0.0180422	-2.06886	0.222666
Spock2	Spock2	1.89443	-0.880654	0.223597
St3gal2	St3gal2	0.216506	-1.18517	0.223651
Asph	Asph	0.324759	-1.12296	0.223787
Rnpep	Rnpep	0.342801	-1.09715	0.223787
Gpr162	Gpr162	0.595392	-0.986428	0.223804
Bzw1	Bzw1	0.685603	-1.00061	0.223804
Nr3c1	Nr3c1	0.216506	-1.18724	0.224083
Slc25a18	Slc25a18	0.811898	-0.951848	0.224848
LOC100909776	LOC100909776	0.0721687	2.44885	0.224848
Tmem200b	Tmem200b	0.0721687	2.44885	0.224848
Folh1	Folh1	0.0360844	-1.75059	0.225865
Rsrc1	Rsrc1	0.144337	-1.30341	0.225865
Clcc1	Clcc1	0.108253	-1.50828	0.225865
Gng11	Gng11	0.541265	0.903757	0.225865
Lrrtm4	Lrrtm4	0.0360844	-1.75059	0.225865
Tle5	Tle5	4.05949	-0.842015	0.225865
Bsn	Bsn	0.270633	-1.13594	0.225865
Med13	Med13	0.144337	-1.30341	0.225865
Pdk2	Pdk2	0.41497	-1.04735	0.225865
Clcn4	Clcn4	0.270633	-1.13681	0.225865
Tjp1	Tjp1	0.216506	-1.24123	0.226074
Nhlh2	Nhlh2	0.144337	1.58356	0.226074
Plekhh1	Plekhh1	0.126295	-1.5048	0.228126
Ezh1	Ezh1	0.126295	-1.33251	0.228182
Kctd13	Kctd13	0.252591	-1.15739	0.228637
Nhsl1	Nhsl1	0.0180422	-2.06152	0.228848
Col1a2	Col1a2	0.41497	1.25245	0.228848
Egln3	Egln3	0.0180422	-2.17473	0.228848
Col5a3	Col5a3	0.0180422	-2.59656	0.228848
Trim66	Trim66	0.0360844	-1.76874	0.229085
Syt12	Syt12	0.0360844	-1.76874	0.229085
LOC120094123	LOC120094123	0.0360844	-1.76874	0.229085
Ramp1	Ramp1	0.523223	-1.02273	0.229085
Kctd16	Kctd16	0.0360844	-1.76874	0.229085
Pbld1	Pbld1	0	-2.79996	0.229288
Junb	Junb	0.108253	-1.36908	0.229291
Snrpa1	Snrpa1	0.126295	-1.3386	0.229317
Cyc1	Cyc1	1.89443	-0.871811	0.229429
Slitrk2	Slitrk2	0.0360844	-1.77474	0.230623
Kif26a	Kif26a	0.108253	1.86869	0.23146
Plod2	Plod2	0.198464	1.31797	0.231974
RGD1307443	RGD1307443	0.649518	0.833382	0.232082
Rfx3	Rfx3	0.0541265	-1.67081	0.233235
Myo10	Myo10	0.108253	-1.38092	0.233235
Iftap	Iftap	0.198464	-1.215	0.233235
Zmiz2	Zmiz2	0.433012	-1.03358	0.233235
LOC102551815	LOC102551815	0.0360844	-1.78666	0.233465
Hat1	Hat1	0.108253	-1.38429	0.233465
Atf2	Atf2	0.469097	-1.01667	0.233465
Smap2	Smap2	0.757772	-1.01172	0.233465
LOC120093247	LOC120093247	0.0360844	3.96822	0.233465
Catsperb	Catsperb	0.0360844	3.96822	0.233465
Litaf	Litaf	0.0902109	-1.67883	0.233465
Cd300le	Cd300le	0.0360844	3.96822	0.233465
Cbfb	Cbfb	0.0541265	-1.92052	0.233465
LOC304725	LOC304725	0.16238	1.46572	0.233858
Thrap3	Thrap3	0.252591	-1.18017	0.23412
Itprid2	Itprid2	0.126295	-1.34163	0.235373
LOC102555617	LOC102555617	0.324759	-1.07694	0.236022
Eif4ebp1	Eif4ebp1	0.234548	1.27308	0.236191
LOC120093072	LOC120093072	16.1117	0.561786	0.236296
Golga7	Golga7	0.631476	-1.02382	0.237114
Shank3	Shank3	0.0541265	-1.61924	0.237368
Trabd	Trabd	0.487139	0.915527	0.237591
Plekhm1	Plekhm1	0.0360844	-1.79849	0.237591
Suco	Suco	0.0360844	-1.79849	0.237591
Dipk2a	Dipk2a	0.0360844	-2.26273	0.238027
LOC108349831	LOC108349831	0.108253	1.85275	0.238037
Ccdc141	Ccdc141	0.0541265	-1.62423	0.238735
Synj2	Synj2	0.0180422	-2.19501	0.238754
LOC102555183	LOC102555183	0.0721687	-1.5172	0.238754
Acsf2	Acsf2	0.234548	-1.164	0.238754
Phf2	Phf2	0.0721687	-1.5172	0.238754
Magt1	Magt1	0.685603	0.903424	0.239513
Selplg	Selplg	0.180422	-1.23768	0.239577
Sirt5	Sirt5	0.82994	-0.928741	0.239757
Slc9c2	Slc9c2	0.0902109	-1.45057	0.240116
Blvrb	Blvrb	0.0902109	-1.45244	0.241038
Irf2bp2	Irf2bp2	0.16238	-1.2503	0.241381
Ttyh3	Ttyh3	0.306717	-1.08263	0.241759
Phlda3	Phlda3	0.306717	-1.12081	0.241924
Add1	Add1	0.811898	-0.963883	0.241924
Pigp	Pigp	0.595392	-0.971297	0.242437
Nptn	Nptn	2.39961	-0.84731	0.243144
Slc2a1	Slc2a1	0.739729	-0.960634	0.243156
Cdh11	Cdh11	0.126295	-1.35069	0.243156
Fth1	Fth1	26.7024	-0.761979	0.243159
Sgk3	Sgk3	0.0180422	-2.25094	0.243567
Sdhaf4	Sdhaf4	0.396928	-1.04089	0.243567
Sppl3	Sppl3	0.451054	-1.05357	0.243567
Sult6b1	Sult6b1	0.0541265	2.90933	0.243919
LOC120098581	LOC120098581	0.0541265	2.90933	0.243919
Rnf8	Rnf8	0.0902109	-1.48207	0.243919
Dusp14	Dusp14	0.0541265	-1.64157	0.243932
Sox1	Sox1	0.0541265	-1.64157	0.243932
Lrrc4	Lrrc4	0.0360844	-1.85054	0.244007
Abcc2	Abcc2	0.108253	1.83698	0.244444
Serp2	Serp2	1.53359	-0.873273	0.244444
Snx7	Snx7	0.0541265	-1.71594	0.244532
Astn2	Astn2	0.0721687	2.38326	0.24494
Akap8l	Akap8l	0.324759	-1.08915	0.245164
Megf10	Megf10	0.0180422	-2.215	0.245164
Map3k5	Map3k5	0	-2.73222	0.245552
Manbal	Manbal	0.613434	-0.960935	0.245801
LOC100361018	LOC100361018	0.0180422	-1.94267	0.246104
Cthrc1	Cthrc1	0.144337	1.5432	0.246196
Miga2	Miga2	0.198464	-1.18265	0.246339
Mfn2	Mfn2	0.41497	-1.01857	0.246339
Cyp2t1	Cyp2t1	0	-2.3597	0.246391
Tspyl4	Tspyl4	0.0180422	-1.94666	0.24641
Atf5	Atf5	0.57735	0.897141	0.246627
Ryr3	Ryr3	0	-2.36568	0.246863
Anapc7	Anapc7	0.595392	0.833295	0.246863
Spag1	Spag1	0.0180422	-1.95064	0.246931
Ankrd50	Ankrd50	0.0360844	-1.81895	0.247001
Ptger3	Ptger3	0	-2.37163	0.247001
LOC102548223	LOC102548223	0	-2.37163	0.247001
Sall3	Sall3	0	-2.37163	0.247001
Tbl1x	Tbl1x	0.144337	-1.28111	0.247001
RGD1309028	RGD1309028	0	-2.37755	0.247914
Atp2b4	Atp2b4	0.41497	-1.02361	0.248014
Prkar2b	Prkar2b	0.144337	-1.28392	0.248023
Iglon5	Iglon5	0.0180422	-1.95857	0.24803
Cyfip2	Cyfip2	1.46142	-0.873078	0.248435
Eri2	Eri2	0	-2.38345	0.248447
Hipk1	Hipk1	0.523223	-0.980791	0.248928
Cenps	Cenps	0.108253	-1.41589	0.248928
Map2	Map2	2.58003	-0.836862	0.248947
Septin6	Septin6	0.234548	-1.13331	0.249576
Got1	Got1	1.98464	-0.854827	0.249983
Dner	Dner	1.47946	-0.869232	0.249983
Sema4c	Sema4c	0	-2.39518	0.250274
LOC108350175	LOC108350175	0.0180422	-1.97037	0.2504
Insm2	Insm2	0.144337	1.53329	0.2504
RGD1311847	RGD1311847	0.0180422	-1.97037	0.2504
Exoc1	Exoc1	0.685603	0.7983	0.250575
Ube2r2	Ube2r2	0.451054	-1.01257	0.250672
Crb2	Crb2	0	-2.40101	0.250694
Slc30a3	Slc30a3	0	-2.40101	0.250694
Traip	Traip	0	-2.40101	0.250694
Map3k20	Map3k20	0.126295	-1.29856	0.251338
Src	Src	0.234548	-1.1393	0.251338
Paqr7	Paqr7	0.324759	-1.07002	0.251338
Taar4	Taar4	0.0180422	6.55319	0.25271
Kcne3	Kcne3	0.0180422	6.55319	0.25271
Vps13a	Vps13a	0.41497	0.965722	0.25271
LOC120100040	LOC120100040	0.0180422	6.55319	0.25271
Trim23	Trim23	0.234548	-1.18732	0.25271
LOC120100816	LOC120100816	0.0180422	6.55319	0.25271
LOC120100852	LOC120100852	0.0180422	6.55319	0.25271
LOC102554786	LOC102554786	0	-2.4126	0.25271
Prkacb	Prkacb	2.56199	-0.834198	0.25271
Trnaa-agc_18	Trnaa-agc_18	0.0180422	6.55319	0.25271
LOC103690174	LOC103690174	0.0180422	6.55319	0.25271
LOC502815	LOC502815	0.0180422	6.55319	0.25271
Rnf220	Rnf220	0.757772	-0.930066	0.25271
LOC120102992	LOC120102992	3.17542	0.598465	0.25271
Akr7a3	Akr7a3	0.0180422	-1.98209	0.25271
Prkd3	Prkd3	0.0180422	-1.99371	0.25271
LOC120103606	LOC120103606	0.0180422	6.55319	0.25271
LOC120093686	LOC120093686	0.0180422	6.55319	0.25271
Ccdc134	Ccdc134	0	-2.41836	0.25271
LOC120093706	LOC120093706	0.0180422	6.55319	0.25271
Septin7	Septin7	0.884067	-0.953656	0.25271
Thy1	Thy1	3.48214	-0.822479	0.25271
Islr2	Islr2	0	-2.42409	0.25271
Ankrd34c	Ankrd34c	0.0180422	6.55319	0.25271
Wdr82	Wdr82	0.613434	-0.954155	0.25271
Igfbp2	Igfbp2	0.631476	-1.48421	0.25271
Tuba4a	Tuba4a	2.03877	-0.843643	0.25271
Vasn	Vasn	0.0180422	-1.98209	0.25271
Prss32	Prss32	0.0180422	6.55319	0.25271
Prss34	Prss34	0.0180422	6.55319	0.25271
Tekt4	Tekt4	0.0180422	-1.98984	0.25271
LOC120095267	LOC120095267	0.0180422	6.55319	0.25271
LOC102556395	LOC102556395	0.0180422	6.55319	0.25271
Caskin2	Caskin2	0.0721687	-1.59249	0.25271
LOC120095426	LOC120095426	0	-2.42981	0.25271
Vpreb2	Vpreb2	0.0180422	6.55319	0.25271
LOC100363914	LOC100363914	0.0180422	6.55319	0.25271
Rps15al1	Rps15al1	0.0180422	6.55319	0.25271
Nxpe5	Nxpe5	0.0180422	6.55319	0.25271
LOC100910669	LOC100910669	0.0180422	6.55319	0.25271
Selenok-ps2	Selenok-ps2	0.0180422	6.55319	0.25271
Rgs8	Rgs8	0.180422	-1.21379	0.25271
LOC108352735	LOC108352735	0.0180422	6.55319	0.25271
LOC108352945	LOC108352945	0.0180422	6.55319	0.25271
LOC102557539	LOC102557539	0.0180422	6.55319	0.25271
Adarb2	Adarb2	0	-2.48573	0.25271
Celf4	Celf4	1.76813	-0.850879	0.25271
LOC103694950	LOC103694950	0.0180422	6.55319	0.25271
Ring1	Ring1	0.108253	-1.34163	0.25271
LOC120099014	LOC120099014	0.0180422	6.55319	0.25271
Trmt2b	Trmt2b	0.0180422	6.55319	0.25271
Mepce	Mepce	0.0902109	-1.38737	0.252826
RGD1561333	RGD1561333	0.0541265	2.85275	0.252921
Dnajc22	Dnajc22	0.0541265	2.85275	0.252921
Mzb1	Mzb1	0.0541265	2.85275	0.252921
Kyat3	Kyat3	0.0180422	-1.99756	0.253024
Clk2	Clk2	0.0360844	-1.69157	0.253059
Tpi1	Tpi1	5.32244	-0.806919	0.253059
Fam43b	Fam43b	0.108253	-1.35542	0.253059
Cox7a2l	Cox7a2l	5.80958	0.569329	0.253059
Dalrd3	Dalrd3	0.180422	-1.2162	0.253059
Dlec1	Dlec1	0	-2.4355	0.253059
Wrap53	Wrap53	0	-2.4355	0.253059
Rph3al	Rph3al	0	-2.4355	0.253059
Gpld1	Gpld1	0.108253	-1.35713	0.253063
Otub1	Otub1	0.902109	-0.899801	0.253142
Trim8	Trim8	0.324759	-1.07233	0.253792
Cyfip1	Cyfip1	0.252591	-1.10598	0.254687
Aldh18a1	Aldh18a1	0.57735	0.83603	0.254734
RGD1565989	RGD1565989	0.0360844	3.81622	0.255104
Loricrin	Loricrin	0.0360844	-1.7042	0.255104
Tmem54	Tmem54	0.0360844	3.81622	0.255104
Trnat-agu_6	Trnat-agu_6	0.0360844	3.81622	0.255104
Slc39a4	Slc39a4	0.0360844	3.81622	0.255104
Gdf9	Gdf9	0.0360844	3.81622	0.255104
Prodh1	Prodh1	0.288675	-1.1025	0.255104
Rrm1	Rrm1	0.0721687	-1.4558	0.255246
Klhdc7a	Klhdc7a	0	-2.44681	0.255246
Nrg3	Nrg3	0.0721687	-1.4558	0.255246
RGD1311595	RGD1311595	0.0902109	-1.40295	0.255297
Dnai4	Dnai4	0.0902109	-1.72604	0.255297
RGD1563941	RGD1563941	0.0360844	-1.70734	0.255297
Kdm6a	Kdm6a	0.0180422	-2.05414	0.255297
Ttc3	Ttc3	2.36353	-0.829994	0.255718
Tmem108	Tmem108	0.0360844	-1.71047	0.255734
Rab31	Rab31	0.252591	-1.11262	0.256241
Ociad1	Ociad1	1.58771	-0.854677	0.256241
Dusp16	Dusp16	0.0360844	-1.94931	0.256279
Foxg1	Foxg1	0.126295	-1.3264	0.256486
Arhgef25	Arhgef25	0.252591	-1.11357	0.256486
LOC120101677	LOC120101677	0.288675	-1.07703	0.256487
Sdc3	Sdc3	0.884067	-0.899672	0.256487
Aen	Aen	0.234548	1.20572	0.256614
Rgmb	Rgmb	1.17274	0.697469	0.256631
Pcsk6	Pcsk6	0.0180422	-2.47195	0.256631
Atp13a4	Atp13a4	0.0360844	-1.71672	0.256631
Tbc1d30	Tbc1d30	0.0721687	-1.46696	0.256885
Hecw1	Hecw1	0.0541265	-1.55795	0.256948
Fmnl1	Fmnl1	0.0360844	-1.71983	0.257369
LOC102554214	LOC102554214	0.0721687	-1.46918	0.25741
Ppargc1a	Ppargc1a	0.0541265	-1.56056	0.257468
Adamts3	Adamts3	0.0721687	2.32053	0.257661
Ppp1r14c	Ppp1r14c	0.0360844	-1.72294	0.257966
Rps27	Rps27	27.8571	0.565466	0.257966
Gnl1	Gnl1	0.505181	-0.972536	0.258243
Ermard	Ermard	0.0541265	-1.56575	0.258358
Pnma8a	Pnma8a	0.144337	-1.24411	0.258358
Kcp	Kcp	0	-2.7136	0.258358
Dync2i1	Dync2i1	0.0541265	-1.56575	0.258358
Vgf	Vgf	1.20883	-0.873078	0.258358
Nme2	Nme2	8.19115	0.553187	0.258648
Thrb	Thrb	0.0180422	-2.03178	0.258813
Hmgn2	Hmgn2	0.41497	-1.02676	0.259168
Nkapd1	Nkapd1	0.0360844	-1.72913	0.259168
LOC691995	LOC691995	10.4825	0.547852	0.259168
Hdac4	Hdac4	0.0721687	-1.47803	0.25927
LOC120095254	LOC120095254	0.108253	-1.48964	0.259525
Ninj2	Ninj2	0.0541265	-1.77099	0.259736
Cdc40	Cdc40	0.0541265	-1.57352	0.260249
Sidt2	Sidt2	0.270633	-1.07708	0.260305
Ptgfrn	Ptgfrn	0.0180422	-1.99371	0.260846
Trak1	Trak1	0.216506	-1.20375	0.260846
Sparc	Sparc	10.8614	-0.791087	0.260846
Myh7	Myh7	0.0360844	-1.73529	0.260846
Tmem127	Tmem127	0.306717	-1.05003	0.261602
LOC120096194	LOC120096194	0.0902109	2.33079	0.262574
Acot9	Acot9	0.180422	-1.17226	0.26373
Zkscan3	Zkscan3	0.0541265	-1.5838	0.263947
Garre1	Garre1	0.0360844	-1.74449	0.264929
Snap91	Snap91	1.22687	-0.862095	0.265593
Mpc2	Mpc2	2.32744	-0.823456	0.265593
Atl1	Atl1	0.649518	-0.928667	0.265661
Rap1gds1	Rap1gds1	0.523223	-0.966187	0.265857
Clptm1	Clptm1	1.06449	-0.873916	0.266481
Mef2a	Mef2a	0.234548	-1.12931	0.266481
Usp27x	Usp27x	0.0721687	-1.49557	0.266481
Axl	Axl	0.234548	1.18562	0.266501
Zfp462	Zfp462	0.0541265	-1.59147	0.266668
Tmem250	Tmem250	0.126295	-1.27654	0.267062
Zfp612	Zfp612	0.216506	-1.1225	0.267519
LOC684327	LOC684327	0.144337	-1.57151	0.267607
Ntrk2	Ntrk2	2.07485	-0.830368	0.268173
Rabl6	Rabl6	0.541265	-0.951536	0.268391
Wfdc11	Wfdc11	0.0721687	2.29015	0.268391
Qpct	Qpct	0.180422	-1.1846	0.268391
Sall2	Sall2	0.180422	-1.18583	0.268787
Maged2	Maged2	1.26295	0.666761	0.268787
Ensa	Ensa	1.20883	-0.861187	0.268933
Map4k4	Map4k4	0.234548	-1.18152	0.268933
Fli1	Fli1	0.144337	1.48471	0.269212
Bgn	Bgn	0.342801	1.30906	0.269603
Kpna1	Kpna1	0.306717	-1.06479	0.270269
Zdhhc2	Zdhhc2	1.0284	0.700362	0.270471
Ube2d1	Ube2d1	0.180422	-1.27625	0.270471
Mmp19	Mmp19	0.0721687	2.83072	0.27064
Ank3	Ank3	0.811898	-0.903391	0.27064
Plxdc2	Plxdc2	0.288675	-1.05719	0.270931
Stim2	Stim2	0.16238	-1.18828	0.27176
Mtss2	Mtss2	0.631476	-0.930629	0.27278
Oxct1	Oxct1	0.685603	-0.939899	0.272881
Foxo1	Foxo1	0.108253	-1.30657	0.272881
Srd5a1	Srd5a1	0.0180422	-2.18491	0.274309
Tgfa	Tgfa	0.0541265	-1.78443	0.274309
Rab15	Rab15	0.216506	-1.13869	0.274309
Dazap2	Dazap2	0.811898	-0.979211	0.274309
Rnasek	Rnasek	11.547	0.537518	0.274309
Tafa5	Tafa5	2.16506	0.612904	0.274344
Traf3ip1	Traf3ip1	0.108253	-1.31188	0.274344
Ppan	Ppan	0.360844	0.965365	0.274428
Dnajc27	Dnajc27	0.523223	-0.951433	0.274733
Prr18	Prr18	0.108253	-1.40433	0.275349
LOC100911992	LOC100911992	2.88675	-0.804802	0.276242
Fgfr1	Fgfr1	0.451054	-0.970978	0.277019
Ppt1	Ppt1	0.559308	0.825267	0.279259
Swsap1	Swsap1	0.0360844	-1.84769	0.279259
Snn	Snn	0.342801	-1.05044	0.279259
Rpl23a	Rpl23a	11.5109	0.535098	0.279259
Klhl1	Klhl1	0.252591	1.10693	0.279259
Ift140	Ift140	0.180422	-1.19073	0.279371
Slc25a29	Slc25a29	0.0360844	-1.82185	0.279595
Epn1	Epn1	1.1547	-0.854898	0.279964
Pmepa1	Pmepa1	0.16238	-1.20836	0.279964
Sv2a	Sv2a	1.69596	-0.834241	0.28057
Fam102a	Fam102a	0.180422	-1.18337	0.281459
Mtap	Mtap	0.0180422	-1.86888	0.281984
Dnah2	Dnah2	0.0180422	-1.86888	0.281984
Fam174b	Fam174b	0.0902109	1.94833	0.282246
Ccdc34	Ccdc34	0.0721687	-1.47582	0.282246
Tsc2	Tsc2	0.234548	-1.09991	0.282246
Pf4	Pf4	0.0902109	1.94833	0.282246
Jund	Jund	0.99232	-0.876369	0.282246
Hspa14	Hspa14	0.0902109	-1.35771	0.282246
LOC108353188	LOC108353188	0.649518	0.785361	0.282246
Zfp787	Zfp787	0.0180422	-1.87727	0.282345
Dcp1b	Dcp1b	0.0180422	-1.97819	0.282345
Atxn7l1	Atxn7l1	0.108253	-1.33294	0.282345
Pced1b	Pced1b	0.0180422	-1.87727	0.282345
Cd28	Cd28	0.0360844	3.67872	0.282345
LOC102547162	LOC102547162	0.0360844	3.67872	0.282345
Rpl10a	Rpl10a	4.58271	0.557969	0.282345
RGD1563888	RGD1563888	0	-2.82619	0.282799
Vamp8	Vamp8	0.216506	-1.21703	0.28331
Sh3bgrl	Sh3bgrl	0.721687	-0.913424	0.284026
Ppil1	Ppil1	0.685603	0.783307	0.284409
Adgrv1	Adgrv1	0.16238	-1.20304	0.285227
Trim5	Trim5	0.0180422	-1.88976	0.285545
Samd4b	Samd4b	0.108253	-1.40599	0.285599
Rasgrf2	Rasgrf2	0.0902109	-1.36965	0.285599
Map3k7cl	Map3k7cl	0.126295	1.57591	0.285604
Hrk	Hrk	0.0180422	-1.8939	0.28619
Gas1	Gas1	0.0180422	-1.8939	0.28619
Renbp	Renbp	0.0180422	-1.8939	0.28619
Fam120b	Fam120b	0.559308	-0.935657	0.286412
Dpy19l1	Dpy19l1	0.360844	-1.04531	0.287324
Banf1	Banf1	0.793856	-0.884958	0.287395
Rsu1	Rsu1	0.0721687	-1.49557	0.287395
Sorcs1	Sorcs1	0.0902109	-1.37558	0.287472
Bend4	Bend4	0.16238	1.35942	0.287472
Zadh2	Zadh2	0.360844	0.945505	0.287472
Cdc42ep4	Cdc42ep4	0.324759	-1.01747	0.287548
Lrp1	Lrp1	1.53359	-0.831321	0.287813
Rab6a	Rab6a	2.20115	-0.81093	0.288072
Slitrk3	Slitrk3	0.0721687	-1.4218	0.28878
Gnaq	Gnaq	0.613434	-0.923009	0.290854
Ctsz	Ctsz	0.595392	0.801446	0.290854
Zswim5	Zswim5	0.0180422	-1.91034	0.290854
Sh2b3	Sh2b3	0.0180422	-1.91034	0.290854
Chodl	Chodl	0	-2.24771	0.290935
Timm13	Timm13	1.65988	-0.823533	0.291403
Ccdc187	Ccdc187	0	-2.25417	0.291503
Zmynd12	Zmynd12	0	-2.25417	0.291503
Jmy	Jmy	0.0721687	-1.43095	0.291601
LOC100360843	LOC100360843	0.126295	1.5645	0.291789
Pxylp1	Pxylp1	0.0180422	-1.91442	0.291789
Bub3	Bub3	0.270633	-1.0606	0.292149
Lrrc4b	Lrrc4b	1.04645	-0.857354	0.292291
Vax1	Vax1	0	-2.26699	0.29273
Pdgfc	Pdgfc	0	-2.26699	0.29273
Spire1	Spire1	0.41497	-0.986618	0.29273
Brsk2	Brsk2	0.288675	-1.04935	0.292754
Cdhr3	Cdhr3	0	-2.27336	0.293238
Barx2	Barx2	0	-2.27336	0.293238
Sqstm1	Sqstm1	3.77082	-0.784541	0.293238
H3f3b	H3f3b	2.38157	-0.808987	0.293238
Grem2	Grem2	0.126295	-1.24447	0.293238
Nckap1	Nckap1	1.80422	-0.813049	0.293762
Mrpl16	Mrpl16	0.144337	-1.28532	0.29401
Snx15	Snx15	0.126295	-1.2923	0.294313
Sptb	Sptb	0.0541265	-1.51559	0.294313
Acsl3	Acsl3	0.920151	-0.867583	0.294313
Cdc42se2	Cdc42se2	0.396928	-0.98934	0.294313
Asic4	Asic4	0.234548	1.13654	0.294504
Btbd1	Btbd1	1.0284	-0.853568	0.294511
Folr2	Folr2	0.0902109	1.94833	0.294511
Fyb2	Fyb2	0	-2.28602	0.294511
Drc1	Drc1	0.126295	-1.24933	0.294511
Map3k19	Map3k19	0	-2.28602	0.294511
Nap1l3	Nap1l3	0.469097	-0.948134	0.294511
Slc35c2	Slc35c2	0.126295	-1.25094	0.294672
Aak1	Aak1	0.685603	-0.902878	0.295369
H3f3a	H3f3a	0.433012	-0.955875	0.2955
Nr4a2	Nr4a2	0	-2.2923	0.295541
Ppih	Ppih	0.126295	-1.25417	0.295541
Tekt2	Tekt2	0.0180422	-1.93063	0.295541
Cyria	Cyria	0.0541265	2.69521	0.295541
Cnih3	Cnih3	0.144337	1.43771	0.295541
Syt11	Syt11	3.48214	-0.792801	0.295883
LOC120101788	LOC120101788	0	-2.29856	0.296658
Maoa	Maoa	0.0360844	-1.78369	0.296658
Tnfaip6	Tnfaip6	0.126295	1.83894	0.297575
[truncated: 19,945 more rows]

## Sheet: Female 2 SON DEGs_LCI
FeatureID	FeatureName	SON Average	SON Log2 Fold Change	SON P-Value
Avp	Avp	1049.74	5.77669	1.25926e-105
Pdyn	Pdyn	9.91343	4.43569	7.97057e-83
Ndnf	Ndnf	2.76375	3.99963	1.36281e-35
Npff	Npff	1.29175	5.01223	1.53614e-30
Oxt	Oxt	979.117	3.26006	1.14211e-26
Caprin2	Caprin2	2.67362	3.45142	5.66341e-23
Kcnmb4	Kcnmb4	3.78513	2.9718	2.11252e-22
Parm1	Parm1	3.87525	2.70977	2.69944e-18
Cartpt	Cartpt	12.1665	2.61498	9.19255e-13
Fkbp11	Fkbp11	1.50204	2.90995	9.19255e-13
LOC120094738	LOC120094738	0.360489	5.88883	1.49987e-11
Gad1	Gad1	0.0901221	-5.13884	1.73006e-11
Elapor1	Elapor1	1.6222	2.65816	3.6053e-11
Plpp4	Plpp4	2.16293	2.44748	4.34541e-11
Nrgn	Nrgn	0.210285	-4.62367	5.07482e-11
Pou3f2	Pou3f2	1.80244	2.53631	7.39542e-11
Penk	Penk	0.0300407	-5.68043	9.1788e-11
Gpx3	Gpx3	15.3508	1.90812	9.85656e-11
Gap43	Gap43	0.570773	-3.97752	9.85656e-11
Slc32a1	Slc32a1	0	-6.2859	1.34888e-10
Pcsk1	Pcsk1	1.74236	2.45212	5.67034e-10
Tmem114	Tmem114	0.570773	3.82582	8.68862e-10
Fgf7	Fgf7	0.300407	5.45518	8.73734e-09
Mrps26	Mrps26	4.65631	1.89475	1.73907e-08
Tf	Tf	0.720977	-3.70795	1.73907e-08
Dpys	Dpys	0.390529	4.34367	2.7547e-08
Alkal2	Alkal2	0.450611	3.95135	3.04547e-08
Plp1	Plp1	2.52342	-3.43554	3.04547e-08
Cdh9	Cdh9	0.480651	3.76128	4.28347e-08
Nid1	Nid1	0.84114	2.83136	4.9938e-08
Ebf3	Ebf3	0.540733	3.44926	8.09088e-08
Hunk	Hunk	0.690936	3.03381	9.30278e-08
Fezf2	Fezf2	0.510692	3.52181	1.06763e-07
LOC102553820	LOC102553820	2.40326	2.0058	1.14764e-07
Cym	Cym	0.360489	4.30387	1.31203e-07
Ssr4	Ssr4	8.23115	1.71021	1.31203e-07
Mobp	Mobp	0.720977	-3.48153	1.59291e-07
Mogat2	Mogat2	0.42057	3.85824	1.77045e-07
Rasgrp1	Rasgrp1	0.0300407	-4.73303	3.29782e-07
Ptger4	Ptger4	0.42057	3.75289	3.8357e-07
Htr2c	Htr2c	0.210285	-3.60277	4.57645e-07
Olfm1	Olfm1	0.84114	-3.07941	6.14533e-07
LOC679924	LOC679924	0.270366	4.92536	6.14533e-07
Snca	Snca	0.210285	-3.53344	8.12798e-07
Nwd2	Nwd2	0.660896	2.86825	8.52603e-07
Gria2	Gria2	0.210285	-3.51279	9.55655e-07
Sst	Sst	0.150204	-5.52537	1.43346e-06
Pam	Pam	9.16242	1.61832	1.63159e-06
Cd55	Cd55	0.690936	2.7415	1.65221e-06
Mbp	Mbp	6.39867	-2.85834	1.65221e-06
Ptbp3	Ptbp3	0.84114	2.51834	1.67253e-06
Hpca	Hpca	0.0300407	-4.50808	1.8336e-06
Tac3	Tac3	0	-5.59718	1.86438e-06
Car2	Car2	0.480651	-3.38478	1.97007e-06
Mal	Mal	0.120163	-4.0219	2.14192e-06
Erp29	Erp29	7.4501	1.59189	2.36293e-06
Trh	Trh	0.0300407	-4.52389	2.58413e-06
Cbln2	Cbln2	0	-5.11995	4.07829e-06
Dynlrb2	Dynlrb2	0.0300407	-5.11897	5.09542e-06
C1qtnf4	C1qtnf4	0.330448	-3.10689	5.38376e-06
Opalin	Opalin	0.0300407	-4.62585	6.03737e-06
Cnp	Cnp	0.570773	-3.1818	6.65954e-06
Enpp2	Enpp2	0.510692	-3.94245	7.80986e-06
Car10	Car10	0	-5.02524	7.84192e-06
LOC103691527	LOC103691527	0.120163	-3.72125	8.60687e-06
Celf6	Celf6	3.00407	1.68026	1.06743e-05
Camkv	Camkv	0.210285	-3.22675	1.23799e-05
Sim1	Sim1	0.84114	2.33016	1.24567e-05
Gucy1a1	Gucy1a1	1.11151	2.0838	1.69464e-05
Fosl2	Fosl2	0.931262	2.18839	2.35366e-05
Prss23	Prss23	0.690936	2.44116	2.97089e-05
RGD1561916	RGD1561916	0.0600814	-3.80408	3.14074e-05
Cldn11	Cldn11	0.360489	-3.1202	3.14768e-05
Edil3	Edil3	0.240326	-3.11887	3.17909e-05
Tp53i11	Tp53i11	2.61354	1.63659	4.17251e-05
Foxb2	Foxb2	0.180244	5.34367	4.32808e-05
Cryba4	Cryba4	0.84114	2.33803	4.73424e-05
Hrh3	Hrh3	0.0300407	-4.07572	5.00444e-05
Cbln1	Cbln1	0.0300407	-4.07773	5.05834e-05
Folr1	Folr1	0	-4.72792	7.07289e-05
Cdhr4	Cdhr4	0	-5.06832	7.12206e-05
Tac1	Tac1	0.150204	-3.18954	7.50433e-05
Mlf1	Mlf1	0	-4.689	7.97974e-05
Stmn4	Stmn4	0.751018	-2.60631	8.20647e-05
Crabp1	Crabp1	1.17159	1.91253	8.62922e-05
Snhg4	Snhg4	1.92261	1.65288	0.000126204
Pnoc	Pnoc	0.0600814	-3.59734	0.000128285
Ccdc153	Ccdc153	0	-5.12514	0.000146379
Angpt1	Angpt1	0.510692	3.12128	0.000149934
Rbfox1	Rbfox1	0.120163	-3.18118	0.00018082
Efnb3	Efnb3	0.0901221	-3.348	0.00018082
Olig1	Olig1	0.300407	-2.97423	0.000186702
Cfap126	Cfap126	0	-5.15082	0.000186702
Gda	Gda	0.180244	-2.9572	0.000186861
Cpxm1	Cpxm1	0.450611	2.71962	0.000189918
LOC120093142	LOC120093142	0.660896	2.5593	0.000189918
Pcdh19	Pcdh19	0.0300407	-3.87693	0.000189918
Gpr37	Gpr37	0.0901221	-3.55596	0.000198443
Tmed3	Tmed3	3.15427	2.06635	0.000226456
Anks1b	Anks1b	0.180244	-2.94509	0.000235041
Ptprn	Ptprn	13.7887	1.4551	0.000258193
Cfap20dc	Cfap20dc	0.120163	-3.33428	0.000258193
Trnh	Trnh	2.13289	-2.19236	0.000292051
RGD1560925	RGD1560925	0.210285	4.18839	0.000302224
Syt1	Syt1	1.11151	-2.27572	0.000306592
Zbtb7c	Zbtb7c	0.390529	2.8489	0.000312767
Gpm6a	Gpm6a	1.86252	-2.20299	0.000313112
Gstm5	Gstm5	5.64765	1.34884	0.000354739
Adgrb2	Adgrb2	0.180244	-2.87065	0.00035594
Rprm	Rprm	0	-4.44616	0.00037665
Hapln4	Hapln4	0	-4.44823	0.000380388
Mag	Mag	0.300407	-2.84918	0.000387973
Diras2	Diras2	0	-4.39765	0.000449054
LOC102554609	LOC102554609	0.210285	4.04155	0.000501103
Dlx1	Dlx1	0	-4.37603	0.000503293
Lbhd2	Lbhd2	0	-4.37929	0.000511929
Nat8l	Nat8l	0.120163	-3.02051	0.000518925
Dbp	Dbp	0.330448	-2.55083	0.000520072
Riiad1	Riiad1	0.0600814	-3.39155	0.000550615
Ptprr	Ptprr	0.871181	1.91395	0.000572874
Sulf2	Sulf2	0.0600814	-3.35814	0.000629603
Gpc3	Gpc3	0.0901221	-3.25574	0.000629603
Trnaa-agc_25	Trnaa-agc_25	0.300407	3.1514	0.000657147
Vat1	Vat1	4.8666	1.32488	0.000673626
Syt9	Syt9	0.901221	1.86779	0.00070584
Rab26	Rab26	0.0600814	-3.32844	0.000749056
LOC680885	LOC680885	0	-4.38147	0.000790733
Cfap43	Cfap43	0	-4.28966	0.000800366
Enc1	Enc1	0.300407	-2.53138	0.000801166
Icam2	Icam2	0.510692	2.33912	0.000811858
Grm5	Grm5	0.0300407	-3.64179	0.000828108
Negr1	Negr1	0.330448	-2.49042	0.000828108
LOC100911266	LOC100911266	1.95265	1.49228	0.000828108
Nrg1	Nrg1	0.540733	2.27213	0.000828108
Gng13	Gng13	0.240326	-2.60458	0.000844899
Cdk18	Cdk18	0	-4.26282	0.000844899
Kcnh1	Kcnh1	0.690936	2.03768	0.000844899
Vat1l	Vat1l	3.81517	1.3438	0.000848125
Ern1	Ern1	0.570773	2.20393	0.000885422
Prkcg	Prkcg	0.0901221	-3.0575	0.000971406
Opcml	Opcml	0.150204	-2.80623	0.000971406
Glra2	Glra2	0.0300407	-3.60417	0.000971406
Arpp21	Arpp21	0	-4.41788	0.000979799
Trnm	Trnm	0.240326	-2.59547	0.000979799
Trnn	Trnn	0.600814	-2.2594	0.000979799
B3gat2	B3gat2	0	-4.25692	0.00102966
Trnd	Trnd	0.720977	-2.20863	0.00102966
Krt8	Krt8	0	-4.25928	0.00104011
Ppp1r1b	Ppp1r1b	0.0300407	-3.69774	0.00104011
Tmem212	Tmem212	0.0600814	-3.62509	0.00113236
Chn2	Chn2	0.0300407	-3.81643	0.00115633
LOC102551127	LOC102551127	0.210285	3.74782	0.00124077
Ostc	Ostc	3.09419	1.34304	0.00135703
Pld3	Pld3	14.3895	1.18592	0.00140935
Lmo3	Lmo3	0.0600814	-3.19983	0.00141214
Psd3	Psd3	0.240326	-2.53217	0.00141214
Susd2	Susd2	1.20163	1.6152	0.00156533
Ppp1r14a	Ppp1r14a	0.210285	-2.80919	0.00156681
Calcr	Calcr	0.0300407	-3.5051	0.00158618
mt-Rnr2	mt-Rnr2	68.4928	-1.77896	0.00158618
Adam11	Adam11	0.0300407	-3.50808	0.0016046
Pcp4l1	Pcp4l1	0	-4.15146	0.0016046
Cst6	Cst6	3.45468	1.63033	0.00165307
Mog	Mog	0.120163	-3.06927	0.00170646
Sncb	Sncb	2.07281	-1.94987	0.00175677
Vsnl1	Vsnl1	1.98269	-1.94878	0.0019055
Sdf2l1	Sdf2l1	1.17159	1.60171	0.00196959
Cd24	Cd24	0	-4.23548	0.00204414
Wscd1	Wscd1	0.300407	-2.48697	0.00205988
Ptk2b	Ptk2b	0.0300407	-3.47288	0.00205988
Calb2	Calb2	1.47199	-2.00223	0.00206745
Rab3d	Rab3d	0.510692	2.18268	0.00207302
Nptx1	Nptx1	0.0600814	-3.13697	0.00209542
Prkcb	Prkcb	0.240326	-2.47322	0.00213261
Camk2a	Camk2a	0.120163	-2.80516	0.00213261
C1qtnf2	C1qtnf2	0.390529	2.48117	0.00216925
LOC688470	LOC688470	0.360489	2.58766	0.00217237
Slc12a5	Slc12a5	0.901221	-2.05024	0.00218022
Sphkap	Sphkap	0.0600814	-3.14636	0.00218022
Prph	Prph	0.811099	1.78908	0.00221736
Ncdn	Ncdn	2.16293	-1.99931	0.00248305
LOC102553190	LOC102553190	0	-4.15273	0.00252418
Ralyl	Ralyl	0.0901221	-2.9119	0.0025831
Rxfp1	Rxfp1	0.330448	2.67382	0.00263438
Ak7	Ak7	0	-4.05274	0.00276264
T2	T2	0	-4.05818	0.00284932
Cd9	Cd9	0.390529	-2.51233	0.00291137
Slc8a1	Slc8a1	0.180244	-2.54286	0.00297375
Rpl10	Rpl10	26.2856	1.21289	0.00297375
Colec11	Colec11	0.240326	3.18839	0.0030305
Msx1	Msx1	0	-4.02662	0.00318238
Nrp2	Nrp2	0	-3.99436	0.00364512
Calml4	Calml4	0	-3.99719	0.00367056
Ttyh2	Ttyh2	0.0300407	-3.64901	0.00367056
Camk2n1	Camk2n1	0.240326	-2.43099	0.00368215
Synpr	Synpr	0.390529	-2.2532	0.00381133
Cntnap1	Cntnap1	0.210285	-2.43784	0.00389049
Spag6l	Spag6l	0.0300407	-3.33853	0.00392631
Plxnc1	Plxnc1	2.13289	1.33436	0.0039982
Slc25a1	Slc25a1	2.28309	1.4249	0.0039982
Cacna2d3	Cacna2d3	0.0300407	-3.34299	0.0039982
LOC102553361	LOC102553361	0.0901221	6.41078	0.00410709
Tmem132a	Tmem132a	0.630855	-2.04616	0.00414789
Nxph1	Nxph1	0.0901221	-2.81563	0.00445636
Slc6a1	Slc6a1	0.931262	-1.94988	0.00447967
Odf3b	Odf3b	0	-3.92461	0.00449021
Ildr2	Ildr2	0.0300407	-3.3228	0.00451159
mt-Rnr1	mt-Rnr1	49.2067	-1.64377	0.00451159
Gria4	Gria4	0.210285	-2.40353	0.00462413
RGD1561327	RGD1561327	0.0901221	-2.79216	0.00462436
Dlk1	Dlk1	0	-3.9453	0.00492829
Opn3	Opn3	0.42057	2.2373	0.00492992
Col25a1	Col25a1	0.120163	-2.64305	0.00493144
LOC102554730	LOC102554730	0.180244	3.67382	0.00497872
P2rx2	P2rx2	0.480651	2.08885	0.00515955
Reln	Reln	0.0300407	-3.29312	0.00524102
Nedd4l	Nedd4l	0.0300407	-3.30918	0.00532893
Ppp1r32	Ppp1r32	0.0600814	-2.96136	0.00617114
Gas7	Gas7	0.0901221	-2.7415	0.00631979
Mustn1	Mustn1	0.330448	2.48267	0.00647754
Mpped1	Mpped1	0	-3.88077	0.00652498
Lrrc23	Lrrc23	0.0901221	-2.7245	0.00704709
Mdfic	Mdfic	0.480651	2.03881	0.00707217
Mctp1	Mctp1	0.510692	1.98079	0.00713477
Crim1	Crim1	0.0901221	-2.73133	0.00724222
Trnk	Trnk	0.901221	-1.88611	0.00724222
Grm2	Grm2	0	-3.84188	0.00729693
Itpr1	Itpr1	0.120163	-2.59222	0.00758104
Wasf1	Wasf1	0.240326	-2.2752	0.00758104
Prkar2b	Prkar2b	0.0300407	-3.23307	0.00765388
Elovl5	Elovl5	3.03411	1.2072	0.00765813
Atp6ap1l	Atp6ap1l	0.781058	1.64472	0.00810708
Nme9	Nme9	0.0300407	-3.19284	0.00810708
Slc17a7	Slc17a7	0	-4.09039	0.00858465
Csrp1	Csrp1	0.690936	-2.0926	0.00858465
Vtn	Vtn	0.931262	1.53836	0.00863005
Trnq	Trnq	0.180244	-2.51939	0.00863005
LOC102547612	LOC102547612	0.150204	3.93685	0.00899338
Zfhx3	Zfhx3	0.0600814	-2.86844	0.00900787
Pip5k1b	Pip5k1b	0.0600814	-2.8705	0.00907594
Lingo1	Lingo1	0.240326	-2.2416	0.00916429
Tmem151a	Tmem151a	0.360489	-2.29463	0.00965573
Pllp	Pllp	0.270366	-2.39915	0.00965573
Kcna2	Kcna2	0.0901221	-2.68198	0.00994734
Gal	Gal	3.18432	1.38848	0.0102527
Rps6	Rps6	23.4618	1.05723	0.0102527
Bcas1	Bcas1	0.210285	-2.76788	0.0102774
Cplx2	Cplx2	0.510692	-1.96779	0.0103569
Fgf13	Fgf13	0.180244	-2.33453	0.0105527
Ucp2	Ucp2	1.59216	1.32227	0.010612
Lratd1	Lratd1	0.0300407	-3.14764	0.010612
Dnah12	Dnah12	0	-3.72877	0.0107693
Scg2	Scg2	2.88391	-1.67076	0.0109644
LOC108351315	LOC108351315	0.0901221	5.67382	0.0111408
Spock3	Spock3	0.570773	-1.97292	0.0113394
Clic1	Clic1	0.811099	1.57188	0.0115501
Apod	Apod	1.08147	-1.97456	0.0123167
Rcn3	Rcn3	0.600814	1.75507	0.0124061
Gsn	Gsn	0.450611	-2.16287	0.0126229
Ddn	Ddn	0	-3.69251	0.0126229
Cpne4	Cpne4	0	-3.69425	0.0126229
Dpp10	Dpp10	0.150204	-2.37639	0.0128509
Trnp	Trnp	0.150204	-2.44927	0.0137305
RGD1565611	RGD1565611	0	-3.71506	0.0137411
Pcdh10	Pcdh10	0.42057	-1.98192	0.0139703
Fam183a	Fam183a	0.330448	-2.37966	0.0140629
Nr2f2	Nr2f2	0.270366	-2.11016	0.0143594
Saraf	Saraf	11.806	1.03978	0.0145082
Fgfbp3	Fgfbp3	0.570773	1.76308	0.0148904
Slit2	Slit2	1.02138	1.4526	0.0150747
Fa2h	Fa2h	0	-4.10885	0.0151296
Snd1	Snd1	2.16293	1.19051	0.0157052
Arnt2	Arnt2	1.74236	1.25542	0.0159521
Mdk	Mdk	0.600814	-2.37037	0.0161183
Vstm2b	Vstm2b	0.0300407	-3.07303	0.016296
Cyb5r1	Cyb5r1	0.871181	1.48478	0.0164825
Tppp	Tppp	0.450611	-2.01653	0.0168255
Plekhb1	Plekhb1	0.630855	-2.13845	0.0171175
Asgr2	Asgr2	0.270366	2.89141	0.0172842
Klhl1	Klhl1	0.570773	1.73647	0.0173737
Syndig1	Syndig1	0.811099	1.51308	0.0174956
Efcab1	Efcab1	0.0300407	-3.05818	0.0176157
Unc13c	Unc13c	0	-3.62814	0.0176692
Ttr	Ttr	1.47199	-6.13891	0.0176692
Ppp1r9a	Ppp1r9a	0.210285	-2.16979	0.0177166
Cyp46a1	Cyp46a1	0.450611	-1.90851	0.0177166
Tmem91	Tmem91	0.360489	-1.97977	0.018036
Dnajb9	Dnajb9	1.83248	1.22372	0.0181662
Paqr4	Paqr4	0.0600814	-2.74347	0.0183859
Sostdc1	Sostdc1	0	-4.2076	0.0185552
Plcxd2	Plcxd2	0.0300407	-3.05002	0.0186913
Glrb	Glrb	0.42057	-1.91675	0.0188429
Plod2	Plod2	0.330448	2.23198	0.018977
LOC102550105	LOC102550105	0.120163	4.23021	0.019153
Ccdc190	Ccdc190	0	-3.57031	0.0193272
Kcnab1	Kcnab1	0.0300407	-2.99861	0.019497
Ppp1r16b	Ppp1r16b	0.120163	-2.5286	0.0198629
Sox10	Sox10	0.0300407	-3.37276	0.0204869
Jam3	Jam3	0.120163	-2.4937	0.0211965
Igsf21	Igsf21	0	-4.12579	0.0213482
Slc25a23	Slc25a23	0.660896	-1.7779	0.0214694
Ier5	Ier5	0	-3.74404	0.0215154
Trnap-ggg	Trnap-ggg	0.0901221	5.18839	0.0218447
Mkx	Mkx	0.240326	2.62651	0.0221689
Kifc2	Kifc2	0.150204	-2.28889	0.0221992
Kcnc1	Kcnc1	0.0600814	-2.69076	0.0227918
Tcf7l2	Tcf7l2	0.120163	-3.36839	0.0231734
Zfhx4	Zfhx4	0	-3.53953	0.0231734
Lamc3	Lamc3	0.240326	2.61108	0.0231734
Gjc2	Gjc2	0.0300407	-3.28619	0.0231734
Cplx1	Cplx1	0.931262	-1.71334	0.0231734
Erbb4	Erbb4	0.0600814	-2.6989	0.0233456
Igsf8	Igsf8	0.390529	-1.89907	0.0238417
Gpr17	Gpr17	0	-3.86999	0.0241079
Cfap161	Cfap161	0	-3.49008	0.027334
Lamp5	Lamp5	0	-3.4921	0.0274194
Rps20	Rps20	21.6894	0.950444	0.0275943
Rps18	Rps18	18.5051	0.946823	0.0275943
Arhgap36	Arhgap36	0.0300407	-2.95554	0.0275943
Tns1	Tns1	0.811099	1.44116	0.028044
Aldh3b1	Aldh3b1	0	-3.50609	0.0283387
Tnr	Tnr	0.120163	-2.31986	0.0285603
Shisal1	Shisal1	0.0901221	-2.44512	0.0286105
Ccdc3	Ccdc3	0.240326	2.55096	0.0286105
LOC120103122	LOC120103122	0.0901221	4.99574	0.0286351
Tmem132e	Tmem132e	0	-3.51205	0.0286351
Lrrc34	Lrrc34	0.0300407	-2.89907	0.0288009
Ywhah	Ywhah	6.27851	-1.48688	0.0291381
Iqck	Iqck	0.0600814	-2.64691	0.0296455
Dpf1	Dpf1	0.0300407	-2.91115	0.0298884
LOC120095254	LOC120095254	0	-3.60231	0.0305328
Tspan17	Tspan17	1.17159	1.28287	0.030843
Gabra4	Gabra4	0.0600814	-2.60045	0.0310688
Pnck	Pnck	0.690936	-1.71449	0.0312454
Agap2	Agap2	0.210285	-2.08107	0.031385
Lhpp	Lhpp	0.120163	-2.30621	0.0319869
LOC102549726	LOC102549726	3.30448	1.06693	0.0321016
Prrt2	Prrt2	0.120163	-2.30895	0.0322531
Hyi	Hyi	0.901221	1.38961	0.0322531
Cacna1g	Cacna1g	0.0901221	-2.43157	0.0326431
Adcyap1	Adcyap1	0.120163	-2.3135	0.0328221
Gabbr2	Gabbr2	0.42057	-1.83503	0.0328745
Kif22	Kif22	0.480651	1.74336	0.0330667
LOC120101470	LOC120101470	0	-3.4739	0.0338918
Mfrp	Mfrp	0.0300407	-4.07438	0.0343081
Pcdh20	Pcdh20	0	-3.47999	0.0345642
Aldoc	Aldoc	7.02953	-1.47252	0.0348128
Cdh8	Cdh8	0	-3.48404	0.0349777
Klk6	Klk6	0	-3.69076	0.0361502
Tmem178a	Tmem178a	1.14155	1.26852	0.0361502
Apol11a	Apol11a	0.120163	3.99574	0.0371361
LOC120096194	LOC120096194	0.180244	2.94512	0.0371361
Zmynd10	Zmynd10	0.0600814	-2.59547	0.0378002
Mmd	Mmd	3.03411	1.03927	0.0380484
Gnai1	Gnai1	0.480651	-1.76776	0.038287
LOC100910069	LOC100910069	1.80244	1.13858	0.0384381
Evi2a	Evi2a	0.150204	-2.44027	0.0384381
Nipsnap3b	Nipsnap3b	1.23167	1.25364	0.0387532
Adra1a	Adra1a	0.450611	1.76212	0.0388406
Pifo	Pifo	0	-3.42422	0.0391108
Hcrt	Hcrt	0	-3.42632	0.0393121
Ccdc85a	Ccdc85a	0.0300407	-2.84975	0.0395126
Olfm2	Olfm2	0.270366	-1.93677	0.0395742
Fam166b	Fam166b	0	-3.43052	0.0396275
Cldn2	Cldn2	0	-3.43262	0.0398504
Lrtm2	Lrtm2	0	-3.43471	0.0400806
Cryab	Cryab	0.330448	-2.00988	0.0401164
Resp18	Resp18	26.3757	0.912197	0.0403598
Zfp804a	Zfp804a	0.480651	1.6995	0.04053
Cib4	Cib4	0.0600814	6.58071	0.0414349
Serpina3n	Serpina3n	0.0600814	6.58071	0.0414349
Chst1	Chst1	0.781058	-1.63523	0.0426151
Macrod1	Macrod1	0.120163	-2.24933	0.0430148
Ugt8	Ugt8	0.120163	-2.61085	0.043412
Rftn1	Rftn1	0	-3.35961	0.0437477
Crtac1	Crtac1	0.0300407	-2.80516	0.0438197
Fgf1	Fgf1	0	-3.36401	0.0440905
Kcnip3	Kcnip3	0	-3.3662	0.0441579
Cracdl	Cracdl	0	-3.3662	0.0441579
Hcn2	Hcn2	0.360489	-1.87699	0.0443054
Fhl1	Fhl1	0.720977	-1.64175	0.0443054
Ca12	Ca12	0	-3.37929	0.0457968
Snap25	Snap25	6.1283	-1.42523	0.0461187
Vamp1	Vamp1	0.450611	-1.74909	0.0462831
Nrxn3	Nrxn3	0	-3.38363	0.0462831
LOC103692025	LOC103692025	0.150204	-2.118	0.0464014
Lrrn2	Lrrn2	0.480651	-1.7181	0.0466793
Tenm2	Tenm2	0.0901221	-2.3228	0.0471001
Pvalb	Pvalb	0.0300407	-2.99861	0.0471493
Dnah9	Dnah9	0	-3.39227	0.0471493
Aldh1l2	Aldh1l2	0.120163	3.73271	0.0472744
Scn9a	Scn9a	0.450611	1.71034	0.0485774
Doc2a	Doc2a	0.0600814	-2.48538	0.0486745
Htra1	Htra1	0.300407	-2.04467	0.0486745
Rbfox3	Rbfox3	0.150204	-2.13096	0.0486745
LOC102555037	LOC102555037	0.210285	2.56948	0.0488456
Spen	Spen	0	-3.30117	0.0500327
Stac2	Stac2	0.42057	1.75798	0.0503133
Tsc2	Tsc2	0.120163	-2.2	0.050345
Smarcd3	Smarcd3	0.300407	-1.84918	0.0505049
Igfbpl1	Igfbpl1	0	-3.30804	0.0505049
Ca14	Ca14	0	-3.67491	0.0513345
Cyp4f17	Cyp4f17	0.360489	1.88883	0.0513345
Tuba4a	Tuba4a	1.68228	-1.48226	0.0513345
Cldn5	Cldn5	1.95265	1.08159	0.0513345
Cfap45	Cfap45	0	-3.31941	0.0513345
LOC108353188	LOC108353188	1.65224	1.17283	0.0513345
Catsper4	Catsper4	0.120163	3.67382	0.0521206
Scn1b	Scn1b	0.540733	-1.73038	0.052221
LOC108351689	LOC108351689	0.0901221	4.53631	0.052221
RGD1306233	RGD1306233	0.0300407	-2.79379	0.052518
LOC100362486	LOC100362486	0.0300407	-2.79379	0.052518
Cbr3	Cbr3	0.240326	2.34549	0.052518
Grem2	Grem2	0.0300407	-2.79216	0.052518
Dysf	Dysf	0.210285	2.53631	0.0527104
Cldn10	Cldn10	0.120163	-2.17218	0.053634
Unc5a	Unc5a	0.0600814	-2.45409	0.0539621
Ptms	Ptms	2.70366	-1.43236	0.0543341
Kl	Kl	0.0300407	-3.82762	0.0543341
Cdh13	Cdh13	2.34318	1.04214	0.0543341
LOC100911177	LOC100911177	2.79379	1.00682	0.0546449
Lypd6	Lypd6	0	-3.34855	0.0547149
Pkp4	Pkp4	0.600814	-1.94257	0.0547149
Wnt7b	Wnt7b	0.0300407	-2.72706	0.0547149
Fgf12	Fgf12	0.540733	-1.66547	0.0547149
Clu	Clu	8.23115	-1.39685	0.0547149
Pi16	Pi16	0.0300407	-2.72706	0.0547149
Myt1l	Myt1l	0.240326	-1.91248	0.0547891
Elmo1	Elmo1	0.210285	-1.95845	0.055157
Nkain1	Nkain1	0.0300407	-2.73388	0.0554011
Jdp2	Jdp2	0.0300407	-2.73388	0.0554011
Cd151	Cd151	2.49338	1.02119	0.055462
Arx	Arx	0.0300407	-2.73557	0.055462
Faim2	Faim2	2.61354	-1.41932	0.05592
Ccl24	Ccl24	0.120163	3.61723	0.05592
Gyg1	Gyg1	1.44195	1.14591	0.0559984
Cmtm5	Cmtm5	0.330448	-1.89046	0.05698
Baiap2	Baiap2	0.0901221	-2.28038	0.0576272
LOC102551114	LOC102551114	0.0300407	-2.75077	0.0578723
Sema5a	Sema5a	0.0901221	-2.2827	0.0579292
Lpcat2	Lpcat2	0.42057	1.71281	0.0587032
Vwa3a	Vwa3a	0	-3.27338	0.0595047
Tspan5	Tspan5	1.44195	1.13168	0.0595047
Rab15	Rab15	0.120163	-2.15806	0.0595121
Calr3	Calr3	0.240326	2.2953	0.059627
LOC120094181	LOC120094181	0.0901221	4.41078	0.0603237
Vxn	Vxn	0.0300407	-2.76414	0.0617283
Cab39l	Cab39l	0.120163	-2.17017	0.0617283
Atp2b2	Atp2b2	0.330448	-1.77299	0.0622469
Ctsf	Ctsf	2.55346	1.00574	0.0627003
Pitrm1	Pitrm1	0.84114	1.28767	0.0631276
Tmem123	Tmem123	0.0901221	-2.28154	0.0658672
RGD1566085	RGD1566085	0.0901221	-2.26046	0.0662242
Meox2	Meox2	0.150204	3.02612	0.0667195
Cacna1i	Cacna1i	0.0300407	-2.71161	0.0667195
LOC120094652	LOC120094652	0.510692	1.62264	0.0667195
Tbca	Tbca	6.9394	0.891191	0.0667444
Phyhip	Phyhip	0.600814	-1.59458	0.0667444
Myc	Myc	0.240326	2.25878	0.0669291
Hecw1	Hecw1	0	-3.20638	0.0688884
Gstm4	Gstm4	0.630855	1.40533	0.0689494
Itgb8	Itgb8	0.270366	-1.80968	0.0696246
Abcg2	Abcg2	0.480651	1.57145	0.0699437
Slc6a9	Slc6a9	0.480651	-1.67668	0.0699437
Tef	Tef	0.330448	-1.7446	0.0699437
Amigo2	Amigo2	0.0901221	-2.21736	0.0699437
Tpbg	Tpbg	0	-3.21857	0.0699437
Aprt	Aprt	2.13289	1.01465	0.0699437
Cgref1	Cgref1	1.23167	1.15564	0.0704984
Ibsp	Ibsp	0.0901221	4.2953	0.0704984
Scgn	Scgn	0.150204	2.99574	0.0704984
Ankrd66	Ankrd66	0	-3.22584	0.0707089
Ncam2	Ncam2	0.480651	-1.63746	0.0707089
Mef2a	Mef2a	0.150204	-2.02292	0.0709409
Capsl	Capsl	0	-3.22826	0.0709409
Aatk	Aatk	0.360489	-1.76171	0.0712488
Foxn3	Foxn3	0.0901221	-2.33068	0.0716899
Gzmm	Gzmm	0.510692	1.52181	0.0718393
Ccdc78	Ccdc78	0	-3.23548	0.0720161
Dnah6	Dnah6	0	-3.24027	0.0730529
Akap12	Akap12	1.65224	1.06924	0.0733423
Casp8	Casp8	0.120163	3.45969	0.0733423
Bscl2	Bscl2	2.61354	0.977418	0.0735366
Krt17	Krt17	0	-3.24505	0.0735366
Eif1ax	Eif1ax	0	-3.24505	0.0735366
Myrf	Myrf	0.120163	-2.23979	0.0736723
Adgrl3	Adgrl3	0.240326	-1.82302	0.0744515
Gpd1	Gpd1	0.0300407	-3.00002	0.0765661
Rnd2	Rnd2	1.35183	-1.42833	0.0765925
Phlda1	Phlda1	0.0600814	-2.36474	0.0766293
Pcdh7	Pcdh7	0.330448	-1.71391	0.0766293
Dact1	Dact1	0.330448	2.25878	0.0767571
Ptprt	Ptprt	0.150204	-2.00143	0.0767731
Gnas	Gnas	82.7622	0.854857	0.0767731
Aifm3	Aifm3	0.0901221	-2.19037	0.0767731
Ssr1	Ssr1	3.48472	0.935372	0.0767731
Tmem167a	Tmem167a	2.04277	1.01482	0.0771297
Vstm2a	Vstm2a	0.510692	-1.59713	0.0772613
Notch2	Notch2	0	-3.25692	0.0783964
F5	F5	0	-3.80354	0.0783964
Ctsd	Ctsd	8.32128	0.871065	0.0789308
Oip5-as1	Oip5-as1	0.360489	-1.68752	0.0789308
Gjb6	Gjb6	0.210285	-1.87153	0.0789308
Htr1b	Htr1b	0	-3.15654	0.0797095
Cfap70	Cfap70	0	-3.15654	0.0797095
Efs	Efs	0	-3.15654	0.0797095
Cspg5	Cspg5	0.871181	-1.47837	0.0798052
Etl4	Etl4	0	-3.15907	0.079907
B3galt2	B3galt2	0.0300407	-2.61159	0.0818026
Nts	Nts	0.0300407	-2.61343	0.0820718
Khdrbs3	Khdrbs3	0.360489	-1.67014	0.0821634
Tppp3	Tppp3	3.42464	0.970485	0.0826181
Tent5a	Tent5a	0.510692	1.48619	0.0830713
Cd320	Cd320	1.05142	1.16849	0.0833597
Vsir	Vsir	0.0901221	-2.15907	0.0850759
LOC108352165	LOC108352165	0.300407	1.91602	0.0851436
Rps28	Rps28	22.2902	0.822802	0.0855442
Wdtc1	Wdtc1	0.0901221	-2.17042	0.087758
Ezh1	Ezh1	0.0600814	-2.33816	0.087758
Eef1g	Eef1g	8.14103	0.848989	0.0883997
LRRTM1	LRRTM1	0.120163	-2.07034	0.0893289
Cabcoco1	Cabcoco1	0.0901221	-2.17668	0.0893289
Matn2	Matn2	0	-3.16916	0.0898619
Hydin	Hydin	0.0600814	-2.34707	0.0898619
Luzp2	Luzp2	0.300407	-1.78383	0.0913047
Dlgap1	Dlgap1	0.210285	-1.83952	0.0951565
Lnc001	Lnc001	0.0600814	5.58071	0.0951565
Rgs10	Rgs10	0.330448	-1.68432	0.0965751
Scgb1c1	Scgb1c1	0.0300407	-3.7415	0.0965751
Dixdc1	Dixdc1	0.150204	-1.95165	0.0965751
Kcne2	Kcne2	0	-3.10229	0.0965751
Trank1	Trank1	0.0901221	-2.14125	0.0996016
Sec61b	Sec61b	4.29582	0.884029	0.0997977
Lin7b	Lin7b	0.270366	-1.74167	0.100639
Gpr155	Gpr155	0	-3.1206	0.100703
Elovl1	Elovl1	0.120163	-2.3662	0.100752
Ptprz1	Ptprz1	1.17159	-1.39958	0.100756
Grik3	Grik3	0.0300407	-2.59297	0.100756
Lynx1	Lynx1	0.630855	-1.49684	0.100756
Rnase4	Rnase4	0.300407	-2.00835	0.100756
Tspan2	Tspan2	0.450611	-1.68549	0.10107
Galnt16	Galnt16	0.450611	-1.83358	0.10107
Cacna1e	Cacna1e	0.0600814	-2.30804	0.10107
Rpl36al	Rpl36al	9.25254	0.827766	0.101209
LOC102553129	LOC102553129	0	-3.12838	0.101213
Fam102a	Fam102a	0.0901221	-2.15654	0.102857
Mrps18b	Mrps18b	1.41191	1.05323	0.102857
Rbm38	Rbm38	0.270366	1.96894	0.103214
Chrna4	Chrna4	0.0600814	-2.32016	0.104208
Ly6e	Ly6e	2.79379	0.920066	0.105974
Rpl3	Rpl3	14.7199	0.808135	0.106433
Nrxn2	Nrxn2	1.05142	-1.39538	0.111168
Rapgef2	Rapgef2	0.150204	-1.90914	0.112555
Cfap44	Cfap44	0.0300407	-2.52978	0.112555
Nmbr	Nmbr	0	-3.02662	0.112665
Sirt2	Sirt2	0.931262	-1.55308	0.112665
Cfap99	Cfap99	0	-3.02662	0.112665
Cdkn1a	Cdkn1a	0.0300407	-2.53173	0.112665
Synpo	Synpo	0	-3.0294	0.113075
Gadd45g	Gadd45g	0.0300407	-2.53564	0.113181
LOC679711	LOC679711	0.360489	1.66828	0.113398
Syn1	Syn1	1.32179	-1.3622	0.113398
Speg	Speg	0.0600814	-2.26948	0.113958
Myh7	Myh7	0	-3.03768	0.113958
Trni	Trni	0	-3.03768	0.113958
Trak2	Trak2	0.330448	-1.73444	0.114132
Fam71e1	Fam71e1	0.42057	1.54508	0.114287
Slc44a1	Slc44a1	0.300407	-1.86393	0.11438
Ankfn1	Ankfn1	0	-3.04317	0.114456
Trhr	Trhr	0.0300407	-2.54922	0.115812
Fam155a	Fam155a	0.210285	-1.77078	0.115812
Pde1a	Pde1a	0.120163	-1.9781	0.11638
Gpr137	Gpr137	0.42057	-1.57208	0.116638
Zfr2	Zfr2	0.120163	-1.97924	0.116638
Sh2d5	Sh2d5	0.0600814	-2.28503	0.117859
Creg1	Creg1	0.0300407	-2.55692	0.117859
Dnah1	Dnah1	0	-3.06225	0.118351
Gja1	Gja1	1.89256	-1.31003	0.118351
Rab5if	Rab5if	0.480651	-1.51949	0.119895
Ddost	Ddost	2.13289	0.938655	0.120254
Trio	Trio	0.0901221	-2.07034	0.120311
Ndn	Ndn	15.8615	0.820753	0.121735
Cfap52	Cfap52	0	-3.41788	0.124534
Tcta	Tcta	1.6222	0.986756	0.12468
Rpl36a	Rpl36a	15.5611	0.790731	0.12469
Basp1	Basp1	3.93533	-1.25233	0.125114
Igsf6	Igsf6	0.0600814	5.25878	0.126055
Hapln2	Hapln2	0	-4.19531	0.126055
LOC102556038	LOC102556038	0.0600814	5.25878	0.126055
LOC108352309	LOC108352309	0.0600814	5.25878	0.126055
Rpl32	Rpl32	35.9587	0.805029	0.126264
Peg10	Peg10	0.390529	-1.55665	0.126342
LOC120103614	LOC120103614	0.0600814	-2.22665	0.126707
Trne	Trne	0.0600814	-2.22665	0.126707
Pelo	Pelo	0.84114	1.16198	0.128318
Hdac11	Hdac11	1.35183	-1.33342	0.128619
Rasal1	Rasal1	0.120163	-1.95379	0.129662
Plppr4	Plppr4	0.360489	-1.58575	0.129748
Smarcd1	Smarcd1	0.270366	-1.67243	0.129778
Olfml3	Olfml3	0.270366	1.89141	0.129841
Dlg1	Dlg1	0.210285	-1.76498	0.130152
Rbms1	Rbms1	0.84114	1.77691	0.130249
Ppp1r17	Ppp1r17	0.0600814	-2.24107	0.130249
Tmem200c	Tmem200c	0.0300407	-2.49611	0.130249
Ipo11	Ipo11	0.120163	-1.95961	0.130604
Sema3c	Sema3c	0	-2.96136	0.131786
Rtbdn	Rtbdn	0.210285	2.17557	0.131839
Alg2	Alg2	4.65631	0.832256	0.131903
Fhad1	Fhad1	0	-2.96715	0.132321
Mlec	Mlec	0.270366	1.88304	0.132321
Dhrs2	Dhrs2	0	-2.97004	0.132846
Col5a3	Col5a3	0	-2.95554	0.132891
Gnptg	Gnptg	1.92261	0.948663	0.133583
Zic2	Zic2	0.210285	-1.72877	0.133583
Dgkz	Dgkz	0.270366	-1.64595	0.134087
Nfib	Nfib	0.0901221	-2.0418	0.134087
Cfap46	Cfap46	0	-2.98154	0.134128
Aqp1	Aqp1	0	-2.98154	0.134128
Spag8	Spag8	0	-2.98154	0.134128
Dek	Dek	0.150204	-1.88384	0.134128
RT1-M3-1	RT1-M3-1	0.660896	1.25018	0.134741
Mef2d	Mef2d	0.300407	-1.61963	0.135254
Dnai1	Dnai1	0	-2.98725	0.135254
LOC120098269	LOC120098269	8.23115	0.79568	0.136527
Large1	Large1	0.0901221	-2.05274	0.136581
Psat1	Psat1	0.630855	-1.44758	0.138196
Igfbp2	Igfbp2	0.360489	-2.36384	0.139004
Nr3c1	Nr3c1	0.150204	-1.86327	0.139004
Hid1	Hid1	1.95265	0.970689	0.139139
Ephx2	Ephx2	0	-3.00426	0.139709
Sgk1	Sgk1	0.210285	-2.47186	0.139859
Dact3	Dact3	0.42057	-1.51996	0.141692
Tjp3	Tjp3	0	-3.01268	0.142414
Pole4	Pole4	0.330448	-1.57411	0.142421
Foxj1	Foxj1	0.0901221	-2.76414	0.142421
Vwa5b1	Vwa5b1	0.0600814	-2.19243	0.142665
Ubn2	Ubn2	0	-3.01548	0.142695
Tusc3	Tusc3	6.75916	0.800334	0.142887
Gfra1	Gfra1	0.0300407	-2.43052	0.143632
Frmd5	Frmd5	0.0300407	-2.43052	0.143632
Rps26	Rps26	41.2459	0.78561	0.143734
Rps5	Rps5	15.9216	0.765224	0.143738
Rps4x	Rps4x	18.1446	0.762323	0.143738
Scn1a	Scn1a	0.0600814	-2.20065	0.144314
Arhgdib	Arhgdib	0.570773	1.35189	0.144589
Kazn	Kazn	0.180244	-1.7696	0.145248
Rps12	Rps12	23.9424	0.755593	0.14629
Klf10	Klf10	0.300407	1.74093	0.146568
Crip1	Crip1	1.71232	1.03115	0.148806
Cox6a2	Cox6a2	0.180244	2.32737	0.148881
Icam5	Icam5	0.0901221	-2.01268	0.150123
Rsph10b	Rsph10b	0.0300407	-2.45958	0.152258
Cx3cl1	Cx3cl1	0.600814	-1.41768	0.153674
Wipf3	Wipf3	0	-2.8869	0.154069
Ppp1r9b	Ppp1r9b	0.540733	-1.51829	0.154069
Ccdc162	Ccdc162	0	-2.8869	0.154069
Cited2	Cited2	0.240326	-1.6449	0.154675
Esr1	Esr1	0	-2.89604	0.154675
Tnik	Tnik	0.180244	-1.73606	0.154675
Slc38a3	Slc38a3	0.330448	-1.56777	0.154675
Kctd16	Kctd16	0	-2.89604	0.154675
Prrt1	Prrt1	0.781058	-1.36571	0.154675
Ak9	Ak9	0	-2.89604	0.154675
Tle4	Tle4	0.240326	-1.64891	0.155303
Ntng1	Ntng1	0.210285	-1.68813	0.155303
St3gal4	St3gal4	0.0901221	-2.03354	0.156894
Surf4	Surf4	1.7724	0.92464	0.15727
LOC120103152	LOC120103152	0.150204	2.58071	0.157325
Rpl17	Rpl17	21.9598	0.760319	0.157358
Dusp16	Dusp16	0	-2.91115	0.157413
Lhx9	Lhx9	0	-2.91714	0.15892
Usp38	Usp38	0	-2.91714	0.15892
Cpne6	Cpne6	0.210285	-1.69861	0.159191
Dnah10	Dnah10	0	-2.92013	0.159485
Cox20	Cox20	1.74236	0.93002	0.159793
Rpn1	Rpn1	5.94806	0.788841	0.160893
Slc4a2	Slc4a2	0.120163	-2.17017	0.16116
Cxadr	Cxadr	0.0600814	-2.15569	0.16116
Celf5	Celf5	0.360489	-1.53263	0.162523
LOC688801	LOC688801	0	-2.9261	0.162523
Mxra8	Mxra8	0	-2.93499	0.162775
Omg	Omg	0.751018	-1.36552	0.162775
Tsc22d4	Tsc22d4	0.751018	-1.37896	0.162775
Klhdc8a	Klhdc8a	0	-2.93499	0.162775
Matk	Matk	0.42057	-1.47837	0.162896
Fbxo45	Fbxo45	0.0600814	-2.16413	0.162944
Glul	Glul	6.96944	-1.19264	0.162944
Zbtb22	Zbtb22	0.0300407	-2.37712	0.162944
Htr7	Htr7	0.0300407	-2.37929	0.16343
LOC100910558	LOC100910558	0	-2.94089	0.16383
LOC688684	LOC688684	0.630855	1.22156	0.164316
Shox2	Shox2	0	-2.94383	0.164641
Rab40b	Rab40b	0.0300407	-2.3858	0.164781
Zfp717	Zfp717	0.0600814	-2.17251	0.165424
Kirrel3	Kirrel3	0.120163	-1.85725	0.166198
Gbx2	Gbx2	0	-2.9497	0.166353
Crocc	Crocc	0.0600814	-2.17585	0.166518
Bend6	Bend6	0.751018	-1.35706	0.167428
Dtna	Dtna	0.270366	-1.60565	0.167428
Nsf	Nsf	2.40326	-1.21515	0.167914
Brsk2	Brsk2	0.240326	-1.63604	0.167965
Faah	Faah	0	-3.25928	0.171728
Dnali1	Dnali1	0.0300407	-2.41152	0.173308
Gldn	Gldn	0.210285	2.05323	0.173308
Srarp	Srarp	0.300407	1.69362	0.174774
LOC120101712	LOC120101712	0.0300407	-2.41788	0.176113
Epdr1	Epdr1	3.51476	0.828199	0.176871
Cntn2	Cntn2	0.180244	-1.92907	0.176916
Dicer1	Dicer1	0.0600814	-2.09877	0.177546
Rpl8	Rpl8	13.6685	0.74084	0.178488
Tekt1	Tekt1	0.0600814	-2.10579	0.179819
Camk2b	Camk2b	1.29175	-1.261	0.181532
Ptprj	Ptprj	0.0600814	-2.11104	0.18158
Ccdc107	Ccdc107	0.330448	-1.56076	0.18222
Hyou1	Hyou1	1.47199	0.938294	0.18222
Mettl3	Mettl3	0.84114	1.10889	0.18222
LOC120099863	LOC120099863	0.240326	1.88027	0.18319
LOC103691200	LOC103691200	0.120163	2.89141	0.18319
Ttll9	Ttll9	0	-2.82443	0.18319
Aard	Aard	0	-2.82762	0.18319
Agap1	Agap1	0.300407	-1.58168	0.18319
Chi3l1	Chi3l1	0.150204	-1.78889	0.18319
Klf12	Klf12	0.0600814	-2.11973	0.18319
Tmem59l	Tmem59l	7.7505	0.757672	0.183339
LOC102549099	LOC102549099	0	-3.79216	0.18348
LOC100359505	LOC100359505	0.690936	1.19269	0.18348
Hcn3	Hcn3	0.871181	1.07609	0.183807
Tspan7	Tspan7	5.64765	-1.15599	0.183807
Cltrn	Cltrn	0	-2.83398	0.183807
Ezr	Ezr	0.0300407	-3.29888	0.184648
Aamdc	Aamdc	0.0300407	-2.38147	0.184648
LOC100909675	LOC100909675	0.180244	2.21814	0.184962
LOC103694999	LOC103694999	0.0600814	4.77335	0.185307
LOC120100778	LOC120100778	0	-2.84346	0.185616
Vsig10l	Vsig10l	0.720977	1.14775	0.186191
Iqub	Iqub	0	-2.84661	0.186191
Dnmt3a	Dnmt3a	0.0600814	-2.13354	0.186191
Cfap65	Cfap65	0	-2.84975	0.186191
Ublcp1	Ublcp1	0.270366	-1.6138	0.186191
Pcdh8	Pcdh8	0.360489	-1.47812	0.186191
Rit2	Rit2	5.88798	0.846101	0.186191
Satb1	Satb1	0.0300407	-2.32618	0.186682
Serac1	Serac1	0	-2.856	0.187088
Camk2d	Camk2d	0.510692	-1.39943	0.187088
Mrpl50	Mrpl50	0.150204	-1.94481	0.187088
Otof	Otof	0	-2.856	0.187088
Rgs22	Rgs22	0.0300407	-2.33068	0.187088
Prodh1	Prodh1	0.270366	-1.56114	0.187088
Dock11	Dock11	0.42057	1.39484	0.187088
Stx1b	Stx1b	1.20163	-1.25681	0.188518
Lpar1	Lpar1	0.0901221	-2.26635	0.189169
Uchl3	Uchl3	0.360489	-1.48683	0.189169
Lrfn2	Lrfn2	0	-2.86534	0.18953
Gas5	Gas5	3.78513	0.798005	0.18953
Dcn	Dcn	0.781058	1.70078	0.190261
Gal3st3	Gal3st3	0.0300407	-2.34411	0.190353
Sox1	Sox1	0.0300407	-2.34633	0.191108
Kcna6	Kcna6	1.11151	-1.27203	0.191523
Igsf1	Igsf1	1.50204	-1.22759	0.191985
Camkk2	Camkk2	0	-2.87462	0.192205
Ntrk1	Ntrk1	0.0300407	-2.35519	0.19387
C1qtnf6	C1qtnf6	0.0901221	3.47218	0.19387
Il1rap	Il1rap	0.0300407	-2.35519	0.19387
Atrn	Atrn	0.42057	-1.44332	0.19531
Dlx6	Dlx6	0	-2.88384	0.195589
Slc35b2	Slc35b2	0.0600814	-2.05592	0.197409
Dgkg	Dgkg	0.0300407	-2.36401	0.197517
Sh3glb1	Sh3glb1	0.300407	-1.63229	0.197851
Rpl14	Rpl14	22.14	0.713855	0.199184
Olig2	Olig2	0.0901221	-2.12967	0.200201
Ltbp3	Ltbp3	0.150204	-1.72649	0.200748
Spred1	Spred1	0.360489	-1.47123	0.200748
Cox4i2	Cox4i2	0.240326	1.83475	0.200748
LOC108348509	LOC108348509	0.510692	1.3551	0.202361
Arhgap5	Arhgap5	0.330448	-1.50543	0.203786
Shroom2	Shroom2	0.240326	-1.5665	0.203786
Nsa2	Nsa2	1.74236	0.883327	0.204294
Foxg1	Foxg1	0.150204	-1.73557	0.204536
Rpl12	Rpl12	15.1105	0.716447	0.205986
Rasgef1a	Rasgef1a	0.240326	-1.57158	0.206006
Nucb2	Nucb2	0.84114	1.06094	0.206291
Smarca2	Smarca2	0.510692	-1.37639	0.206669
Lrfn5	Lrfn5	0.150204	-1.74122	0.206928
Ca3	Ca3	0.0600814	-2.0864	0.207278
Slc12a2	Slc12a2	0.390529	-1.77857	0.207278
Efcab10	Efcab10	0.120163	-1.81675	0.209315
LOC102547920	LOC102547920	0.0901221	3.41078	0.20935
Tln2	Tln2	0.0901221	-1.92312	0.20935
Reps2	Reps2	0.120163	-1.81804	0.20935
Mthfd2l	Mthfd2l	0.330448	1.53086	0.20971
Anxa11	Anxa11	0.180244	-1.66654	0.210899
Tbr1	Tbr1	0	-2.73897	0.211924
LOC108353424	LOC108353424	3.81517	0.776273	0.211924
Tmeff2	Tmeff2	2.13289	0.87738	0.211925
Tox3	Tox3	0.0300407	-2.26635	0.213541
Ankrd13b	Ankrd13b	0.0300407	-2.2687	0.213844
Myo5b	Myo5b	0.0300407	-2.2687	0.213844
Cfap206	Cfap206	0	-2.75245	0.214293
Sh3bgrl2	Sh3bgrl2	0	-2.75245	0.214293
LOC120095139	LOC120095139	0.781058	1.10858	0.214488
Myb	Myb	0	-2.7558	0.214863
LOC120097350	LOC120097350	0.0600814	4.58071	0.215127
E230034O05Rik	E230034O05Rik	0.0600814	4.58071	0.215127
Fxyd1	Fxyd1	1.05142	-1.2796	0.216581
Nudt4	Nudt4	0.570773	-1.34544	0.216581
Mgat5b	Mgat5b	0.0600814	-2.21371	0.216581
Egln3	Egln3	0	-2.76581	0.216835
Camta1	Camta1	0.871181	-1.26792	0.216934
Aspa	Aspa	0.0300407	-2.87462	0.217107
Fiz1	Fiz1	0	-2.76913	0.217311
LOC102547160	LOC102547160	0.180244	2.13067	0.217401
Arhgap18	Arhgap18	0.0300407	-2.28734	0.217543
Slc39a7	Slc39a7	1.83248	0.857184	0.217624
Tprn	Tprn	0	-3.06495	0.218437
Tmem53	Tmem53	0.0300407	-2.29197	0.218437
Mcc	Mcc	0.300407	1.59099	0.218437
S100b	S100b	12.6471	-1.11127	0.218437
Prokr2	Prokr2	0	-2.77904	0.219267
Pdgfra	Pdgfra	0.150204	-1.70238	0.219315
Kcnd3	Kcnd3	1.14155	0.96713	0.220061
Ncoa1	Ncoa1	0.330448	-1.47728	0.220061
Tm4sf1	Tm4sf1	0.540733	1.22686	0.220393
Ptgfrn	Ptgfrn	0	-2.78562	0.220393
Manf	Manf	3.03411	0.793189	0.220393
Mtif3	Mtif3	0.330448	1.50924	0.220393
LOC120101925	LOC120101925	0.0300407	-2.30117	0.220652
Tubb4a	Tubb4a	3.84521	-1.17628	0.220652
Esam	Esam	0.510692	1.27085	0.222965
Dennd5a	Dennd5a	1.65224	-1.18043	0.223731
Cfap77	Cfap77	0	-2.79542	0.223735
Atxn7l1	Atxn7l1	0.0901221	-1.86844	0.223932
Tafa1	Tafa1	0.300407	1.57866	0.224548
Ano4	Ano4	0	-2.79542	0.224548
Abcg5	Abcg5	0.120163	2.73271	0.226343
Smpdl3a	Smpdl3a	0.0600814	-2.13354	0.226343
Vkorc1	Vkorc1	1.56212	0.888404	0.22725
Pqbp1	Pqbp1	0.270366	-1.5041	0.22725
Trnv	Trnv	0.540733	-1.36643	0.228938
Rab4b	Rab4b	0.330448	-1.45272	0.229651
Junb	Junb	0.0600814	-2.04134	0.231769
Dhcr7	Dhcr7	0.690936	1.09891	0.233096
S100a1	S100a1	0.751018	-1.26635	0.233096
Slc7a3	Slc7a3	0.180244	-1.62317	0.233802
Tnrc18	Tnrc18	0.0901221	-1.89148	0.233915
Sdc3	Sdc3	0.901221	-1.24635	0.234095
Necab2	Necab2	0.480651	-1.36284	0.234095
Pygm	Pygm	0.240326	-1.52782	0.235581
LOC120101515	LOC120101515	0	-3.118	0.23593
Fam76a	Fam76a	0.0901221	-1.89756	0.236768
Cnpy2	Cnpy2	3.75509	0.763876	0.23917
Pebp1	Pebp1	6.06822	-1.09579	0.239809
Zfp36l2	Zfp36l2	0.300407	-1.47186	0.240118
Zcchc24	Zcchc24	0.270366	-1.83334	0.24206
Cttn	Cttn	1.74236	0.857408	0.243262
Stab1	Stab1	0.180244	2.07518	0.243262
Fam168b	Fam168b	0.450611	-1.37222	0.245023
Tacr3	Tacr3	0.0600814	4.41078	0.247696
Celf1	Celf1	0.42057	-1.37116	0.247696
Wnt16	Wnt16	0.0600814	4.41078	0.247696
LOC120103554	LOC120103554	0.0600814	4.41078	0.247696
Naa60	Naa60	0.390529	-1.40269	0.247696
Hbegf	Hbegf	0.0600814	4.41078	0.247696
LOC102555451	LOC102555451	0.330448	1.47218	0.247696
H2az1	H2az1	1.65224	-1.16034	0.249114
LOC120098550	LOC120098550	0.120163	2.67382	0.249164
Lzts1	Lzts1	0.0300407	-2.22342	0.249329
Rps9l1	Rps9l1	13.0377	0.693518	0.250489
Tmem176b	Tmem176b	0.42057	-1.43387	0.251109
Tafa2	Tafa2	0.0901221	-1.82603	0.251109
Stx1a	Stx1a	0.120163	-1.74707	0.251217
Cyld	Cyld	0.42057	-1.37814	0.251702
Epn1	Epn1	1.20163	-1.20201	0.253147
Dock1	Dock1	0.0600814	-1.97196	0.253147
Fth1	Fth1	29.9205	-1.00219	0.253147
Pclo	Pclo	0.180244	-1.59458	0.253147
LOC100359916	LOC100359916	0	-2.67668	0.253147
LOC100909490	LOC100909490	0.42057	1.60343	0.253147
Sult6b1	Sult6b1	0.0901221	4.2953	0.253147
Kcnh5	Kcnh5	0	-2.67668	0.253147
Syndig1l	Syndig1l	0	-2.67314	0.253147
Cep170b	Cep170b	0.570773	-1.29612	0.253147
Dyrk2	Dyrk2	0.0600814	-1.97004	0.253147
Grik4	Grik4	0.0600814	-1.97004	0.253147
Twsg1	Twsg1	0.180244	-1.59778	0.253147
LOC102546598	LOC102546598	0.0901221	3.24086	0.253147
Tiam1	Tiam1	0.0300407	-2.24266	0.253147
LOC100910864	LOC100910864	0.270366	1.62419	0.253147
Fam126b	Fam126b	0.180244	-1.59885	0.253617
Ccdc180	Ccdc180	0	-2.68374	0.25428
Nppa	Nppa	0	-2.68374	0.25428
Gfra2	Gfra2	0.120163	-1.76048	0.254818
Ano3	Ano3	0	-2.69076	0.255823
Cyrib	Cyrib	0.781058	-1.24725	0.255823
Tbccd1	Tbccd1	0.390529	1.33958	0.255823
Fam107a	Fam107a	1.17159	-1.18491	0.255823
Slain1	Slain1	0.180244	-1.83624	0.255823
Tekt2	Tekt2	0	-2.69425	0.256446
Ttc12	Ttc12	0	-2.69425	0.256446
LOC102546572	LOC102546572	0.0901221	-1.84975	0.256469
Rps15al4	Rps15al4	0.781058	1.03124	0.256887
Sox2	Sox2	0.510692	-1.31663	0.256887
Agbl3	Agbl3	0	-2.69774	0.256887
Hepacam	Hepacam	0.330448	-1.49878	0.256887
Slc29a3	Slc29a3	0	-2.91115	0.256887
Abcc2	Abcc2	0.180244	2.03492	0.258773
Rps15a	Rps15a	28.5387	0.704907	0.259313
Lgr4	Lgr4	0.0901221	-1.86224	0.262948
Rapgefl1	Rapgefl1	0.150204	-1.64691	0.262948
Pacrg	Pacrg	0.0600814	-2.00426	0.263471
Lmo1	Lmo1	0.0600814	-2.87153	0.26377
P2rx6	P2rx6	0.0300407	-2.36839	0.263927
RGD1308544	RGD1308544	0.210285	-1.54147	0.266228
Tekt4	Tekt4	0	-2.72193	0.266263
Arfgef3	Arfgef3	0.120163	2.61723	0.267305
Glp1r	Glp1r	0.0901221	3.18839	0.268088
Pum1	Pum1	0.210285	-1.54535	0.268228
Rhou	Rhou	0.0901221	-1.96281	0.268962
LOC100910821	LOC100910821	0.120163	-1.70192	0.269816
Rps27a	Rps27a	42.778	0.694773	0.270368
Daw1	Daw1	0	-2.73218	0.270369
Nrbp2	Nrbp2	0.660896	-1.24929	0.271251
Fcer1g	Fcer1g	0.240326	-1.48448	0.271251
Add1	Add1	0.871181	-1.21566	0.271251
Fam53c	Fam53c	0.180244	-1.56541	0.272601
Ppp1r13b	Ppp1r13b	0.180244	-1.57194	0.276348
Tuba1b	Tuba1b	9.10234	-1.05317	0.276348
LOC102547700	LOC102547700	0.480651	1.23458	0.276348
Celsr2	Celsr2	0.450611	-1.32167	0.276633
Zc3h12d	Zc3h12d	0.0600814	4.25878	0.277689
LOC100910615	LOC100910615	0.0600814	4.25878	0.277689
Ppp3r1	Ppp3r1	1.53208	-1.13789	0.278028
Mtmr9	Mtmr9	0.120163	2.58975	0.278517
Ppm1e	Ppm1e	0.240326	-1.497	0.278566
Psmg4	Psmg4	0.450611	-1.32675	0.279655
Tmem238	Tmem238	0.120163	-1.72535	0.280636
Lrrc51	Lrrc51	0.0300407	-2.14891	0.280636
Hexim1	Hexim1	0.240326	-1.50055	0.280636
Pkn2	Pkn2	0	-2.86534	0.280817
Aff3	Aff3	0.120163	-1.72672	0.280934
Tmem240	Tmem240	0.0901221	-1.79867	0.282183
Erlec1	Erlec1	3.21436	0.746412	0.282476
Idh2	Idh2	0.390529	-1.50581	0.282565
Clec2l	Clec2l	1.80244	1.11671	0.282657
Cst3	Cst3	53.6227	-0.969749	0.283281
Dnah5	Dnah5	0.0300407	-2.16413	0.284579
Sacs	Sacs	0.0901221	-1.80677	0.285662
Paqr6	Paqr6	0.0600814	-2.16916	0.285849
Efnb2	Efnb2	0.0300407	-2.17167	0.287499
Dnai3	Dnai3	0.0600814	-1.93893	0.292002
Nova1	Nova1	0.330448	-1.37929	0.293166
Gucy1b1	Gucy1b1	2.22301	0.786291	0.2937
Kif1c	Kif1c	0.150204	-1.80084	0.29408
LOC102553244	LOC102553244	0.720977	1.04528	0.29408
Npas3	Npas3	0.0300407	-2.18665	0.294331
Plpp3	Plpp3	1.32179	-1.14085	0.296652
Uggt1	Uggt1	0.811099	1.06332	0.296652
Ogfod3	Ogfod3	0	-2.5665	0.296652
LOC108352861	LOC108352861	0.450611	1.26782	0.296652
Marchf1	Marchf1	0.0300407	-2.19161	0.296652
Rassf2	Rassf2	0.0300407	-2.19408	0.297309
Adgb	Adgb	0	-2.57411	0.297707
Nacc2	Nacc2	0.330448	-1.41718	0.297707
Mtch1	Mtch1	5.31721	-1.04975	0.297707
Iars1	Iars1	1.44195	0.853064	0.297817
Dnah2	Dnah2	0	-2.5779	0.297856
Cit	Cit	0.390529	-1.32747	0.297856
Ndrg2	Ndrg2	7.63034	-1.0456	0.297856
Il34	Il34	0.180244	-1.54009	0.297856
Maob	Maob	0.360489	-1.35706	0.297856
Phlpp1	Phlpp1	0.270366	-1.5779	0.298159
LOC102555911	LOC102555911	0	-2.58546	0.299079
Rps3	Rps3	17.6039	0.655257	0.299289
RGD1561517	RGD1561517	0.0901221	3.08885	0.300338
Ptprn2	Ptprn2	3.99541	0.71837	0.300338
Hm13	Hm13	2.88391	0.789511	0.300393
Hspa5	Hspa5	7.90071	0.678058	0.301089
Rpl4	Rpl4	19.3763	0.656336	0.301089
Acp1	Acp1	1.05142	0.910641	0.303252
Agpat3	Agpat3	0.811099	-1.19302	0.305835
Cars	Cars	1.23167	0.880267	0.306334
Agap3	Agap3	1.05142	-1.16048	0.306334
Sh3bgrl3	Sh3bgrl3	3.63493	0.726503	0.306334
Id3	Id3	2.37322	0.812854	0.306334
Ubl3	Ubl3	1.35183	-1.13107	0.306334
Atp2b3	Atp2b3	0.600814	-1.24221	0.306334
Wls	Wls	0.390529	-1.3422	0.306644
Mlc1	Mlc1	1.80244	-1.1565	0.307283
Abcf1	Abcf1	0.270366	-1.43721	0.307508
Tmem79	Tmem79	0.0600814	4.12128	0.309662
Ucn	Ucn	0.0600814	4.12128	0.309662
Hs3st4	Hs3st4	0	-2.62631	0.30982
Nes	Nes	0.150204	2.17132	0.30982
LOC108350393	LOC108350393	0	-2.62631	0.30982
Slc6a15	Slc6a15	1.23167	0.874334	0.30982
LOC102554213	LOC102554213	0.150204	2.17132	0.30982
Pid1	Pid1	0.210285	-1.49109	0.30982
Tmem270	Tmem270	0	-2.62631	0.30982
Slamf8	Slamf8	0.240326	2.05715	0.30982
Fndc3a	Fndc3a	1.50204	0.878636	0.30982
Scd2	Scd2	11.4155	-1.04411	0.31057
Fmo1	Fmo1	0.210285	1.76693	0.31126
Kcnip4	Kcnip4	1.98269	0.790954	0.312296
Ctxn2	Ctxn2	1.83248	0.78755	0.313912
Itprid2	Itprid2	0.0901221	-1.76248	0.31613
Cck	Cck	0.42057	-1.44277	0.31613
Myo16	Myo16	0	-2.64088	0.31613
Trnc	Trnc	0.0600814	-2.01362	0.31613
Cd59	Cd59	4.95672	0.691964	0.316467
Cfap100	Cfap100	0	-2.6445	0.316683
Nab2	Nab2	0	-2.6445	0.316683
Elmod1	Elmod1	0.931262	-1.16065	0.316683
Ap1g1	Ap1g1	0.240326	-1.44536	0.316683
Perp	Perp	0.180244	1.92046	0.317944
Klk1c3	Klk1c3	0.0300407	6.99574	0.317944
Muc5b	Muc5b	0.0300407	6.99574	0.317944
LOC120100657	LOC120100657	0.0300407	6.99574	0.317944
LOC103691422	LOC103691422	0.0300407	6.99574	0.317944
LOC120100799	LOC120100799	0.0300407	6.99574	0.317944
LOC102548639	LOC102548639	0.0300407	6.99574	0.317944
RGD1565767	RGD1565767	0.0300407	6.99574	0.317944
LOC120102491	LOC120102491	0.0300407	6.99574	0.317944
LOC500180	LOC500180	0.0300407	6.99574	0.317944
LOC102552412	LOC102552412	0.0300407	6.99574	0.317944
LOC102548370	LOC102548370	0.0300407	6.99574	0.317944
LOC120093322	LOC120093322	0.0300407	6.99574	0.317944
Stat6	Stat6	0.0300407	6.99574	0.317944
LOC120094606	LOC120094606	0.0300407	6.99574	0.317944
Mrpl14	Mrpl14	0.390529	-1.32231	0.317944
Pirt	Pirt	0.0300407	6.99574	0.317944
Eif2b1	Eif2b1	0.600814	1.07745	0.317944
LOC120096254	LOC120096254	0.0300407	6.99574	0.317944
LOC108352735	LOC108352735	0.0300407	6.99574	0.317944
Sod3	Sod3	0.0600814	-1.87872	0.317944
LOC120098576	LOC120098576	0.0300407	6.99574	0.317944
Trnaa-agc_82	Trnaa-agc_82	0.0300407	6.99574	0.317944
LOC100361018	LOC100361018	0	-2.65171	0.317944
LOC103690862	LOC103690862	0.0300407	6.99574	0.317944
Gsta1	Gsta1	0.961303	-1.16901	0.318105
Tmem35b	Tmem35b	0.240326	1.71446	0.321913
Lyz2	Lyz2	0.300407	-1.37296	0.321913
Prune2	Prune2	2.16293	0.762979	0.321928
Cux2	Cux2	0.0300407	-2.10229	0.322911
Notch3	Notch3	0.480651	1.16137	0.323648
Nefh	Nefh	0.330448	-1.34262	0.323816
Rragc	Rragc	1.80244	0.781824	0.324124
Mppe1	Mppe1	0.0300407	-2.10754	0.324124
Ipmk	Ipmk	0.0300407	-2.10754	0.324124
Cdo1	Cdo1	0.180244	-1.52445	0.324238
LOC120093083	LOC120093083	0.240326	1.61108	0.324322
Sdc4	Sdc4	0.540733	-1.24417	0.326006
Nptn	Nptn	2.7337	-1.05221	0.326006
Pitpnm2	Pitpnm2	0.180244	-1.52782	0.326006
Golph3l	Golph3l	0.720977	0.992142	0.326329
Slc4a4	Slc4a4	1.23167	-1.11701	0.326329
Hs6st2	Hs6st2	0.360489	-1.31993	0.326329
Fam131c	Fam131c	0.120163	-1.64233	0.327684
Rhob	Rhob	1.26171	-1.13018	0.327684
Gjb1	Gjb1	0.0300407	-2.39657	0.327684
Mmp17	Mmp17	0.0300407	-2.1206	0.327732
Drg1	Drg1	0.120163	-1.64378	0.327732
Pon2	Pon2	0.42057	-1.34648	0.328974
Fbxw9	Fbxw9	0.0300407	-2.1232	0.328974
LOC100912227	LOC100912227	0.0300407	-2.12579	0.329504
Slc16a11	Slc16a11	0.0300407	-2.12579	0.329504
Sorcs2	Sorcs2	0.120163	-1.64811	0.329504
Crls1	Crls1	0.0600814	-1.91315	0.331735
Flrt1	Flrt1	0.0300407	-2.13096	0.332339
LOC108348590	LOC108348590	0.300407	-1.47408	0.332898
Rgs7bp	Rgs7bp	0.120163	-1.65387	0.332943
Cdkl1	Cdkl1	0.0600814	-1.91714	0.333753
Stab2	Stab2	0.0600814	3.99574	0.334111
Lypd1	Lypd1	0.390529	-1.30804	0.334111
Pcyt1b	Pcyt1b	0.0300407	-2.13611	0.334111
Strn4	Strn4	0.480651	-1.25218	0.334463
Panx1	Panx1	0.360489	1.28679	0.335054
Slitrk2	Slitrk2	0.0300407	-2.13868	0.335054
Fxyd5	Fxyd5	0.480651	1.14363	0.336199
Zdhhc17	Zdhhc17	0.210285	-1.47898	0.336199
Itm2b	Itm2b	7.69042	-1.0057	0.336339
LOC103690870	LOC103690870	0.330448	1.3423	0.336339
Fam43b	Fam43b	0.120163	-1.66247	0.33676
LOC108350688	LOC108350688	0	-2.58546	0.337058
Rpl5	Rpl5	12.2867	0.639223	0.337058
Epha5	Epha5	0.0901221	-1.7047	0.338586
Irf2bp1	Irf2bp1	0.300407	-1.35137	0.340549
Srek1ip1	Srek1ip1	0.0901221	-1.71161	0.341288
Reep1	Reep1	1.86252	0.7654	0.341288
LOC120095700	LOC120095700	0.0901221	2.95135	0.341288
Klf2	Klf2	0.0901221	2.95135	0.341288
Lrrc3b	Lrrc3b	0.781058	0.972555	0.342209
Pecr	Pecr	0.240326	-1.43888	0.342531
Isoc2b	Isoc2b	0	-2.47593	0.342649
Stk4	Stk4	0	-2.47593	0.342649
Tfg	Tfg	1.92261	0.770185	0.342649
Cdh11	Cdh11	0.0901221	-1.71678	0.342649
Fads1	Fads1	0.660896	-1.20521	0.343363
Rpl21	Rpl21	20.5779	0.625832	0.343363
Rpl6	Rpl6	14.8401	0.66452	0.343363
Arf3	Arf3	2.13289	-1.05546	0.343639
S100a16	S100a16	1.53208	-1.07551	0.343885
Ankrd44	Ankrd44	0	-2.72193	0.343885
LOC102550790	LOC102550790	0	-2.48807	0.344237
Ksr1	Ksr1	0	-2.48807	0.344237
St6galnac6	St6galnac6	0.300407	-1.36341	0.344251
LOC120101788	LOC120101788	0	-2.4921	0.344251
Hmgn2	Hmgn2	0.330448	-1.58797	0.344251
Ldlrad2	Ldlrad2	0	-2.49611	0.344251
Atl2	Atl2	0.180244	-1.48807	0.344251
Rsad2	Rsad2	0.120163	2.41078	0.344251
Rflnb	Rflnb	0.120163	2.41078	0.344251
Iqce	Iqce	0	-2.4921	0.344251
Mettl27	Mettl27	0.120163	2.41078	0.344251
B4galt6	B4galt6	0.450611	-1.24624	0.344251
Bin1	Bin1	1.53208	-1.10006	0.344438
Mxi1	Mxi1	0.180244	-1.49267	0.344782
Neurl2	Neurl2	0.180244	1.86058	0.344782
Gja4	Gja4	0.180244	1.86058	0.344782
Apol3	Apol3	0.180244	1.86058	0.344782
Cgrrf1	Cgrrf1	0.180244	-1.49382	0.344782
Amer2	Amer2	0.150204	-1.61651	0.344782
Unc5b	Unc5b	0.0300407	-2.24027	0.344782
Sox3	Sox3	0	-2.5041	0.344782
Cd83	Cd83	0.450611	-1.25337	0.345945
Tepp	Tepp	0	-2.50808	0.345945
N4bp2l1	N4bp2l1	0.0901221	-1.73388	0.345995
Armc1	Armc1	0.210285	-1.43471	0.346391
Mbnl2	Mbnl2	0.690936	-1.17084	0.346649
Plaat3	Plaat3	0.811099	-1.20217	0.34909
Srebf1	Srebf1	0.390529	-1.28966	0.34909
Lsm14b	Lsm14b	0.210285	-1.44097	0.349605
Lrp6	Lrp6	0	-3.05682	0.349605
Camk2g	Camk2g	1.11151	-1.13868	0.349605
Lmo7	Lmo7	0	-2.51996	0.349605
Tgfa	Tgfa	0	-3.154	0.350458
Glipr1l1	Glipr1l1	0	-2.52782	0.352495
LOC120094292	LOC120094292	0.0901221	2.90828	0.35253
Prc1	Prc1	0	-2.53173	0.354074
Chp1	Chp1	1.26171	0.829552	0.354523
Jup	Jup	0.210285	-1.44927	0.355554
Hpcal4	Hpcal4	1.14155	-1.10013	0.355687
Ccdc160	Ccdc160	0.240326	1.55834	0.355963
S100a13	S100a13	1.41191	-1.07214	0.35671
Ppp3ca	Ppp3ca	1.50204	-1.06865	0.35671
Dock10	Dock10	0.120163	-1.84472	0.35671
Lnx1	Lnx1	0.0600814	-1.83925	0.35671
Cpeb2	Cpeb2	0.270366	-1.36269	0.35671
Xbp1	Xbp1	2.46334	0.716596	0.35671
Iqsec1	Iqsec1	0.871181	-1.12803	0.356765
Cadps2	Cadps2	1.83248	0.752724	0.357099
Cnksr2	Cnksr2	0	-2.54341	0.357099
Rpl35	Rpl35	39.864	0.644699	0.357599
Rin1	Rin1	0	-2.54729	0.3577
Ell2	Ell2	0.540733	1.28948	0.3577
LOC108350541	LOC108350541	0.0600814	3.88027	0.3577
Pld6	Pld6	0.0600814	3.88027	0.3577
Crlf3	Crlf3	0.0600814	3.88027	0.3577
Trng	Trng	0.300407	-1.33436	0.3577
Sptbn2	Sptbn2	0.720977	-1.15441	0.358445
Th	Th	0.270366	1.45349	0.358928
Cxcl13	Cxcl13	0	-2.55115	0.358928
St6galnac5	St6galnac5	0.0300407	-2.03216	0.360821
Zfp385d	Zfp385d	0	-2.555	0.360821
Npy1r	Npy1r	0	-2.555	0.360821
Grin3a	Grin3a	0.150204	-1.51996	0.361094
Rps8	Rps8	28.4786	0.646	0.361094
LOC679539	LOC679539	0.0300407	-2.03492	0.361094
Rcbtb2	Rcbtb2	0.0300407	-2.03492	0.361094
Tenm4	Tenm4	0.120163	-1.62337	0.3611
Rfx8	Rfx8	0	-2.55884	0.3611
Ets2	Ets2	0.120163	-1.62337	0.3611
Tmem67	Tmem67	0.0600814	-1.856	0.361211
Adam23	Adam23	0.120163	2.36348	0.361775
Meis2	Meis2	0.0300407	-2.04317	0.363568
Tmem65	Tmem65	0.360489	-1.29463	0.363797
Pnma8b	Pnma8b	2.85387	-1.01362	0.364678
Wnt5b	Wnt5b	0.150204	2.04155	0.364678
Nxpe1	Nxpe1	0.0901221	2.86646	0.365424
LOC102552504	LOC102552504	0.0901221	2.86646	0.365424
Dynlt5	Dynlt5	0.0300407	-2.05138	0.366565
Nme2	Nme2	11.3854	0.624094	0.366723
Pnkd	Pnkd	0.931262	-1.11539	0.367325
Zdhhc2	Zdhhc2	1.50204	0.793957	0.367328
Minar2	Minar2	4.26578	0.663763	0.368124
Sox9	Sox9	0.210285	-1.40407	0.37013
LOC120094123	LOC120094123	0.0300407	-2.06225	0.371808
Birc2	Birc2	0.300407	1.35714	0.373332
LOC108352161	LOC108352161	0.540733	1.07625	0.373332
LOC100359951	LOC100359951	0.120163	2.34039	0.373947
Cep112	Cep112	0.150204	2.02612	0.373947
C1qtnf1	C1qtnf1	0.150204	2.02612	0.373947
Zfp521	Zfp521	0.0300407	-2.06765	0.373947
Manbal	Manbal	0.690936	-1.15316	0.37465
Gpr62	Gpr62	0	-2.59297	0.37465
Olfml2a	Olfml2a	0.240326	1.52904	0.374818
Atp11b	Atp11b	0.0300407	-2.17668	0.37529
Tmem145	Tmem145	0.180244	-1.47186	0.375603
Mal2	Mal2	0.240326	-1.37252	0.377107
Asb1	Asb1	0.871181	0.935409	0.377107
Ybx1-ps3	Ybx1-ps3	0.0600814	-2.08463	0.377107
Rpl27a	Rpl27a	31.1823	0.637042	0.377645
Creb3l1	Creb3l1	0.270366	1.42893	0.377645
Safb	Safb	0.390529	-1.24743	0.377645
Rpl39	Rpl39	7.14969	0.638193	0.377645
Wnt7a	Wnt7a	0.0300407	-2.0784	0.377842
Adhfe1	Adhfe1	0.210285	-1.42105	0.378779
Sptbn4	Sptbn4	0.270366	-1.34232	0.379363
Sort1	Sort1	0.871181	-1.11278	0.379363
Ass1	Ass1	0.480651	-1.21199	0.379363
Rock2	Rock2	0.42057	-1.2585	0.379363
Rps19l2	Rps19l2	22.0198	0.603521	0.380271
LOC120099895	LOC120099895	0.0901221	2.82582	0.380271
Ubl5	Ubl5	3.81517	-0.990275	0.380271
LOC498675	LOC498675	0.0901221	2.82582	0.380271
Adgrg1	Adgrg1	1.14155	-1.11867	0.380271
Mfsd11	Mfsd11	0.781058	0.914582	0.38029
Gpm6b	Gpm6b	2.97403	-1.06355	0.381792
Npc2	Npc2	3.42464	0.674444	0.381873
Nmral1	Nmral1	0.120163	-1.65099	0.381873
Rpusd2	Rpusd2	0.120163	2.31767	0.382467
Snn	Snn	0.330448	-1.29581	0.382467
Rpl23a	Rpl23a	16.6426	0.606587	0.382467
Gpc5	Gpc5	0.120163	-1.55731	0.382467
Ccdc85b	Ccdc85b	1.02138	-1.08899	0.383343
Ctss	Ctss	2.52342	-1.01759	0.383451
Ipo9	Ipo9	0.330448	-1.29811	0.384074
Slc12a1	Slc12a1	0.0600814	3.77335	0.384836
LOC120095873	LOC120095873	0.0600814	3.77335	0.384836
Abr	Abr	1.05142	-1.08255	0.387259
Dusp1	Dusp1	0.0901221	-1.70296	0.38791
Rpl18	Rpl18	12.6471	0.609545	0.388015
Cenps	Cenps	0.150204	-1.47728	0.388015
Fez2	Fez2	0.0600814	-2.15569	0.388015
Cdc42ep1	Cdc42ep1	0.0600814	-2.02106	0.388015
Stum	Stum	0.120163	-1.57107	0.388015
Prom1	Prom1	0.300407	1.33624	0.388015
Sema6a	Sema6a	0.0901221	-1.91714	0.388015
Abcb1a	Abcb1a	0.480651	1.30513	0.388663
Snx3	Snx3	2.64358	-1.00121	0.391894
Mvb12b	Mvb12b	0.240326	-1.39562	0.395893
Vwa1	Vwa1	0.0600814	-1.77684	0.395991
Lasp1	Lasp1	0.42057	-1.21371	0.395991
Fbxw17	Fbxw17	0.240326	1.50033	0.395991
Zmiz2	Zmiz2	0.540733	-1.18102	0.397628
Scap	Scap	0.390529	-1.22964	0.398679
Cdh12	Cdh12	0	-2.37929	0.400182
Atp1a1	Atp1a1	2.25305	-1.00766	0.400182
Bdnf	Bdnf	0	-2.37929	0.400182
Fbln2	Fbln2	0.751018	0.921397	0.400307
Lpxn	Lpxn	0.210285	1.61204	0.401486
Itfg2	Itfg2	0.510692	1.09153	0.401486
LOC102553455	LOC102553455	0.0901221	3.08885	0.401486
Lrp1	Lrp1	1.65224	-1.02742	0.401486
Anp32a	Anp32a	0.240326	-1.34312	0.401486
Col1a1	Col1a1	0.360489	1.60343	0.401486
Drc7	Drc7	0	-2.39227	0.402094
Dnah3	Dnah3	0	-2.39657	0.402272
Wdr41	Wdr41	0.751018	0.918107	0.402272
Stpg4	Stpg4	0	-2.39657	0.402272
Rfx2	Rfx2	0.300407	1.32075	0.402272
Itgb1	Itgb1	1.38187	0.786291	0.402272
Gabrg1	Gabrg1	0.84114	-1.09574	0.402516
Pdia3	Pdia3	5.07688	0.70253	0.402681
Dars2	Dars2	0	-2.40086	0.402681
Ccdc181	Ccdc181	0.270366	-1.31714	0.402681
Sipa1l2	Sipa1l2	0.0600814	-1.7965	0.402681
Zfp112	Zfp112	0.180244	1.75871	0.403415
Mfsd1	Mfsd1	0	-2.41365	0.403415
Fezf1	Fezf1	0	-2.4094	0.403415
Ankrd6	Ankrd6	0.240326	-1.35298	0.403415
Hp1bp3	Hp1bp3	1.05142	-1.07214	0.403415
Ets1	Ets1	0.210285	1.60343	0.403415
Ddx6	Ddx6	0.600814	-1.1477	0.403415
Fbxo36	Fbxo36	0	-2.41365	0.403415
Rab31	Rab31	0.270366	-1.32167	0.403415
Nr1d1	Nr1d1	0.240326	-1.35298	0.403415
Lrch4	Lrch4	0	-2.41365	0.403415
Aldh2	Aldh2	0.811099	-1.10229	0.403415
LOC120096229	LOC120096229	0	-2.41365	0.403415
Ldb2	Ldb2	0.180244	-1.44245	0.403415
Otx2	Otx2	0	-2.40513	0.403415
Bcor	Bcor	0	-2.4094	0.403415
Slitrk3	Slitrk3	0.0600814	-1.80516	0.403495
Wdr47	Wdr47	0.360489	-1.26019	0.403638
Scn8a	Scn8a	0.210285	-1.39442	0.403638
Wdr74	Wdr74	0.0600814	-1.80731	0.403705
Borcs5	Borcs5	0.0600814	-1.80731	0.403705
Calm2	Calm2	12.2867	-0.943706	0.403705
Gstm7	Gstm7	7.42006	0.614551	0.403899
Rpl7a	Rpl7a	10.334	0.604323	0.403899
Spaca9	Spaca9	0.0300407	-1.95845	0.403899
Rlf	Rlf	0	-2.42632	0.403899
Cdc42ep3	Cdc42ep3	0	-2.42632	0.403899
Gpr22	Gpr22	0	-2.42211	0.403899
Heatr5a	Heatr5a	0.300407	1.31052	0.403899
Nr4a1	Nr4a1	0.0300407	-1.95845	0.403899
LOC100125362	LOC100125362	0.240326	-1.35985	0.403899
Sgpp2	Sgpp2	0.0300407	-1.95845	0.403899
Tmem100	Tmem100	0.0901221	-1.61528	0.403899
Metrnl	Metrnl	0.300407	1.31052	0.403899
Slc29a4	Slc29a4	0.720977	0.944372	0.403899
Ccsap	Ccsap	0	-2.42632	0.403899
RGD1564149	RGD1564149	0.0300407	-1.95554	0.403899
Aff2	Aff2	0	-2.42211	0.403899
Esyt1	Esyt1	0.240326	1.47917	0.403904
LOC120093559	LOC120093559	0.0901221	2.74782	0.404253
Cd274	Cd274	0.210285	1.59487	0.404312
Zfp334	Zfp334	0.390529	1.20319	0.404312
Rnf187	Rnf187	3.06415	-0.980312	0.404312
Sh3rf1	Sh3rf1	0.600814	1.24086	0.404312
Synj2	Synj2	0.0300407	-1.97004	0.405571
LOC120094681	LOC120094681	0.0600814	3.67382	0.405571
Hdac4	Hdac4	0.0901221	-1.62631	0.405571
Ccdc40	Ccdc40	0	-2.43471	0.405571
Cdh7	Cdh7	0.450611	1.20458	0.405571
Xpr1	Xpr1	0.510692	-1.17418	0.405571
Jund	Jund	1.08147	-1.12404	0.405571
LOC102555109	LOC102555109	0.0600814	3.67382	0.405571
Tril	Tril	0.871181	-1.17251	0.406204
Cpne9	Cpne9	0	-2.44305	0.406204
Shb	Shb	0	-2.44305	0.406204
Ccdc33	Ccdc33	0	-2.44305	0.406204
Per2	Per2	0.0300407	-2.03492	0.406204
LOC100363469	LOC100363469	0.240326	1.47218	0.406204
Osbp2	Osbp2	0.0901221	-1.63179	0.406204
Colq	Colq	0.0300407	-1.9758	0.406204
Tenm3	Tenm3	0.210285	-1.97004	0.406204
Itm2a	Itm2a	1.83248	0.746593	0.406204
Pik3cb	Pik3cb	0.0300407	-1.97867	0.407202
Mfsd4a	Mfsd4a	0	-2.4472	0.407769
Nmt2	Nmt2	0.390529	-1.21162	0.407976
Notch1	Notch1	0.0901221	-1.63725	0.408337
Atf5	Atf5	0.871181	0.929655	0.408995
Hey1	Hey1	0.0901221	-1.63907	0.408995
LOC691532	LOC691532	2.82383	0.669646	0.408995
Lrrc4b	Lrrc4b	1.26171	-1.0387	0.409902
Hbb-b1	Hbb-b1	0.150204	-2.35593	0.410858
Prr32	Prr32	0	-2.45547	0.410858
Ttyh1	Ttyh1	3.00407	-0.974148	0.411977
Erich2	Erich2	0.0901221	-1.6445	0.411977
Rps21	Rps21	39.6838	0.613596	0.411977
Atxn7l3	Atxn7l3	0.300407	-1.33761	0.411977
Cpne7	Cpne7	0.330448	-1.24346	0.411977
Rab3b	Rab3b	1.23167	-1.04134	0.41292
Clpb	Clpb	0.360489	-1.23307	0.41322
Bcl2l15	Bcl2l15	0	-2.46369	0.41322
Ppdpf	Ppdpf	1.23167	-1.06315	0.41322
Rbks	Rbks	0.0300407	-1.99578	0.41322
Nampt	Nampt	1.08147	0.850949	0.41322
Rasl11b	Rasl11b	0.0300407	-1.99578	0.41322
Vwc2	Vwc2	0.0901221	-1.64991	0.41322
Lhx6	Lhx6	0.0300407	-1.99861	0.413225
LOC120095980	LOC120095980	0.0300407	-1.99861	0.413225
Vps13c	Vps13c	0.901221	0.878478	0.413255
Acsl3	Acsl3	1.05142	-1.05773	0.414544
Cobl	Cobl	0.0300407	-2.00143	0.414544
LOC108351606	LOC108351606	0.0901221	2.71034	0.41465
Padi2	Padi2	0.180244	-1.52894	0.414815
Cd276	Cd276	0.240326	1.45831	0.414815
Msantd4	Msantd4	1.35183	0.766926	0.415024
Efcab2	Efcab2	0.0300407	-2.00426	0.415024
Sntn	Sntn	0	-2.47186	0.415453
Fam189a1	Fam189a1	0.0901221	-1.6571	0.415878
S100a11	S100a11	0.0300407	-2.00707	0.416298
Krr1	Krr1	0.270366	1.36348	0.417284
Safb2	Safb2	0.120163	-1.53875	0.417635
Camta2	Camta2	0.480651	-1.16175	0.418772
RGD1563365	RGD1563365	0.390529	1.17374	0.419525
Atp1b2	Atp1b2	2.01273	-0.992272	0.419525
RGD1359290	RGD1359290	0.690936	0.956826	0.420611
Grifin	Grifin	0.330448	-1.26007	0.420611
Ppp4r3a	Ppp4r3a	0.210285	-1.40193	0.42067
Atp1b1	Atp1b1	10.9649	-0.93412	0.421113
B9d2	B9d2	0.240326	-1.32618	0.421154
Serpini1	Serpini1	0.931262	-1.06292	0.422266
Ulk2	Ulk2	0.210285	-1.36181	0.422655
Vdac1	Vdac1	0.630855	-1.11705	0.423313
Hivep2	Hivep2	0.0901221	-1.74741	0.425466
Apoe	Apoe	40.3447	-0.853996	0.426267
Josd2	Josd2	0.480651	-1.17654	0.426267
Itgb5	Itgb5	0.240326	-1.33318	0.426267
Atp1a3	Atp1a3	4.8666	-0.942735	0.427371
Tex264	Tex264	0.450611	-1.17856	0.427371
Kcnj10	Kcnj10	0.871181	-1.06603	0.427371
Tnfaip6	Tnfaip6	0.150204	1.966	0.428645
LOC102549583	LOC102549583	0.150204	1.90828	0.428783
Phactr3	Phactr3	0.480651	-1.1783	0.428848
Prx	Prx	0.0600814	3.58071	0.429119
Alx3	Alx3	0.0600814	3.58071	0.429119
Mmp9	Mmp9	0.0600814	3.58071	0.429119
LOC102553788	LOC102553788	0.0600814	3.58071	0.429119
LOC108350772	LOC108350772	0.0600814	3.58071	0.429119
LOC689965	LOC689965	0.0600814	3.58071	0.429119
Ccr1	Ccr1	0.0600814	3.58071	0.429119
Asmt	Asmt	0.0600814	3.58071	0.429119
Trpc7	Trpc7	0.0901221	2.67382	0.429119
Bhlhe41	Bhlhe41	0.42057	-1.19078	0.430302
Ptprs	Ptprs	1.68228	-0.996921	0.430582
Ece2	Ece2	0.901221	0.84011	0.431056
Rnf130	Rnf130	0.630855	-1.17464	0.431482
Pard6a	Pard6a	0.0600814	-1.72307	0.431482
Eng	Eng	0.42057	1.12456	0.431566
RGD1563072	RGD1563072	0.360489	-1.20995	0.432519
Rps23	Rps23	32.2337	0.604867	0.43521
Serinc5	Serinc5	0.240326	-1.38026	0.43618
Tpt1	Tpt1	25.3544	0.572938	0.43618
Ccl19	Ccl19	0.150204	1.89421	0.436918
Adgra2	Adgra2	0.240326	1.43096	0.436918
Amotl2	Amotl2	0.0600814	-1.73671	0.437953
Gpr37l1	Gpr37l1	0.781058	-1.09721	0.437953
Socs5	Socs5	0.360489	-1.2182	0.439095
Ccpg1os	Ccpg1os	0.0600814	-1.74122	0.439865
Rev1	Rev1	0.0600814	-1.74122	0.439865
Pom121	Pom121	0.300407	-1.24266	0.439865
Cdkl5	Cdkl5	0.0600814	-1.86431	0.439865
Ypel3	Ypel3	2.37322	-0.963968	0.441988
Arhgap26	Arhgap26	0.270366	-1.26164	0.44233
Itfg1	Itfg1	5.55753	0.629328	0.443548
Glyctk	Glyctk	0.210285	1.53631	0.444095
Adcy2	Adcy2	0.330448	-1.23628	0.444675
Mfge8	Mfge8	1.71232	-0.986659	0.445923
Slc35f5	Slc35f5	0.480651	1.07198	0.445923
Rpl18a	Rpl18a	22.5606	0.568187	0.445923
R3hdm4	R3hdm4	0.42057	-1.16143	0.446683
Osbpl1a	Osbpl1a	0.540733	-1.13787	0.447654
LOC120098984	LOC120098984	0.0300407	5.99574	0.448106
LOC102551177	LOC102551177	0.270366	1.32899	0.448106
LOC120100040	LOC120100040	0.0300407	5.99574	0.448106
Fam172a	Fam172a	0.0600814	-1.75691	0.448106
Ckmt2	Ckmt2	0.0300407	5.99574	0.448106
LOC120100567	LOC120100567	0.0300407	5.99574	0.448106
Mtfr1	Mtfr1	0.180244	1.67382	0.448106
Rps3a	Rps3a	14.6599	0.571608	0.448106
Adh7	Adh7	0.0300407	5.99574	0.448106
Usp8	Usp8	0.210285	-1.31941	0.448106
Vstm2l	Vstm2l	1.32179	-1.00426	0.448106
Dennd11	Dennd11	0.0901221	-1.84661	0.448106
Etv1	Etv1	0.0600814	-2.52651	0.448106
Syt16	Syt16	0.0901221	-1.58734	0.448106
LOC103692665	LOC103692665	0.0300407	5.99574	0.448106
Xpot	Xpot	1.29175	0.766926	0.448106
C1ql4	C1ql4	0.0300407	5.99574	0.448106
Coro2b	Coro2b	0.450611	-1.16223	0.448106
LOC102549350	LOC102549350	0.0300407	5.99574	0.448106
LOC108351804	LOC108351804	0.0300407	5.99574	0.448106
Dlk2	Dlk2	0.0600814	-1.76137	0.448106
LOC108351945	LOC108351945	0.0300407	5.99574	0.448106
Prss22	Prss22	0.0300407	5.99574	0.448106
Trnaa-ugc_1	Trnaa-ugc_1	0.120163	2.16793	0.448106
Dus1l	Dus1l	0.0600814	-1.76359	0.448106
LOC120095689	LOC120095689	0.0300407	5.99574	0.448106
Prr36	Prr36	0.240326	-1.29376	0.448106
Hip1	Hip1	0.0600814	-1.76137	0.448106
Cxcl11	Cxcl11	0.0300407	5.99574	0.448106
Cxcl1	Cxcl1	0.0300407	5.99574	0.448106
Gpr137c	Gpr137c	0.0901221	-1.59297	0.448106
Slmap	Slmap	0.210285	-1.32731	0.448106
Upf1	Upf1	0.120163	-1.51996	0.448106
LOC103694233	LOC103694233	0.0300407	5.99574	0.448106
LOC120098186	LOC120098186	0.0300407	5.99574	0.448106
Ube2d1	Ube2d1	0.210285	-1.44927	0.448106
Otub1	Otub1	1.17159	-1.00988	0.448323
Ndufb3	Ndufb3	1.7724	-0.974074	0.448323
Cnn3	Cnn3	0.751018	-1.06454	0.448987
Nrip2	Nrip2	0.150204	-1.41788	0.448987
Triqk	Triqk	0.0901221	-1.59671	0.448987
Ncam1	Ncam1	2.55346	-0.977936	0.448987
Tspoap1	Tspoap1	0.180244	-1.36808	0.448987
Tmem9	Tmem9	0.540733	-1.12374	0.448987
Ankrd40	Ankrd40	0.330448	-1.3574	0.449093
Ypel1	Ypel1	0.210285	1.52001	0.449355
Mtx1	Mtx1	0.210285	-1.33405	0.449363
Ankrd37	Ankrd37	0	-2.26164	0.449363
Chrm1	Chrm1	0	-2.26635	0.449473
Iqgap2	Iqgap2	0	-2.27104	0.449473
Efna3	Efna3	0.0901221	-1.60231	0.449473
Gpr61	Gpr61	0.270366	1.31767	0.449473
Mcub	Mcub	0.120163	2.14775	0.449473
Lmo4	Lmo4	0.390529	-1.18416	0.449473
Slc2a4rg	Slc2a4rg	0	-2.27104	0.449473
Atad2b	Atad2b	0	-2.26635	0.449473
Adra1b	Adra1b	0	-2.26635	0.449473
Nsg1	Nsg1	3.45468	-0.935604	0.449473
Nid2	Nid2	0.120163	2.14775	0.449473
Stxbp6	Stxbp6	0.720977	0.901508	0.449642
Actb	Actb	13.8187	-0.909946	0.449783
Pigq	Pigq	0.270366	-1.27291	0.449903
Hsph1	Hsph1	1.6222	-0.980077	0.451091
Tmbim1	Tmbim1	0.0300407	-2.14891	0.45111
Cttnbp2	Cttnbp2	0.0901221	-1.60788	0.451618
Pabir1	Pabir1	0.120163	-1.50251	0.453591
Akap7	Akap7	0.781058	0.863411	0.453637
Gpr83	Gpr83	0.0300407	-1.89907	0.4542
Selenom	Selenom	7.87067	0.581136	0.4542
Trib2	Trib2	0.0901221	-1.61343	0.455426
Qk	Qk	2.37322	-1.03575	0.455465
Adcy3	Adcy3	1.20163	0.768334	0.455465
P4hb	P4hb	2.85387	0.688923	0.455465
Heatr3	Heatr3	0	-2.29888	0.455465
Kank2	Kank2	0.240326	1.39749	0.455811
Lmtk2	Lmtk2	0.150204	-1.4361	0.455867
Kremen1	Kremen1	0	-2.30346	0.456578
Abhd16a	Abhd16a	0.270366	-1.28038	0.456586
Tspan6	Tspan6	2.28309	0.715637	0.456586
Stpg1	Stpg1	0	-2.30804	0.457634
Smim22	Smim22	0	-2.30804	0.457634
Iqcg	Iqcg	0	-2.31259	0.459084
Ccdc113	Ccdc113	0.0600814	-1.93696	0.459084
Ilrun	Ilrun	0.330448	-1.21208	0.459084
Tub	Tub	2.13289	0.663335	0.46071
Cetn4	Cetn4	0	-2.31714	0.46071
Sobp	Sobp	0.330448	-1.21452	0.46071
Cntn6	Cntn6	0.0300407	-1.92013	0.461819
Slc4a5	Slc4a5	0	-3.37276	0.463491
Gabra5	Gabra5	0.300407	-1.22694	0.463737
RGD1311946	RGD1311946	0	-2.32618	0.464584
Usf2	Usf2	0.270366	-1.2417	0.464777
LOC502684	LOC502684	0	-2.33068	0.464777
Grhpr	Grhpr	0.300407	-1.23045	0.464777
Dnah11	Dnah11	0	-2.33068	0.464777
Spa17	Spa17	0.270366	-1.23979	0.464777
Plcd1	Plcd1	0.0300407	-1.9261	0.464777
Tanc2	Tanc2	0.270366	-1.23979	0.464777
Ankrd28	Ankrd28	0.120163	-1.5847	0.464777
Lage3	Lage3	3.30448	0.628714	0.464777
Ms4a4a	Ms4a4a	0.0901221	2.56948	0.466177
Mapk15	Mapk15	0.0300407	-1.93203	0.466177
Unc13d	Unc13d	0.0901221	2.56948	0.466177
Prkg2	Prkg2	0	-2.33517	0.466177
Slitrk6	Slitrk6	0	-2.33517	0.466177
Rplp1	Rplp1	51.9704	0.58276	0.467367
Slc24a4	Slc24a4	0	-2.33965	0.468119
Rab11b	Rab11b	1.65224	-0.983783	0.468374
Alox5ap	Alox5ap	0.330448	1.72273	0.468374
Fam131b	Fam131b	0.180244	-1.48922	0.468714
Hspa12b	Hspa12b	0.180244	1.63317	0.468959
Pdcl3	Pdcl3	0.120163	-1.51046	0.468959
Gaa	Gaa	13.9689	0.559435	0.468959
Rpp25l	Rpp25l	0.84114	0.846698	0.468995
Tafa5	Tafa5	2.7337	0.640106	0.471107
Frem3	Frem3	0	-2.34855	0.471107
Rsph4a	Rsph4a	0	-2.34855	0.471107
Fhit	Fhit	0.240326	-1.26896	0.472007
Usp25	Usp25	0.0600814	-1.65051	0.472535
Adra2a	Adra2a	0.0600814	-1.6577	0.473465
Slc1a2	Slc1a2	0.0600814	-1.6577	0.473465
LOC120102351	LOC120102351	0.0600814	-1.65531	0.473465
Ptprd	Ptprd	0.510692	-1.15795	0.473465
Trarg1	Trarg1	0.0901221	2.95135	0.473465
Cdc42ep4	Cdc42ep4	0.390529	-1.16701	0.473465
LOC100359517	LOC100359517	0.120163	2.23021	0.473465
Mast3	Mast3	0.270366	-1.29612	0.473465
Ank1	Ank1	0.0600814	-1.6577	0.473465
Ehmt2	Ehmt2	0.570773	-1.08427	0.473465
Ms4a7	Ms4a7	0.0600814	3.41078	0.473802
RGD1559574	RGD1559574	0.0600814	3.41078	0.473802
Igfbp7	Igfbp7	2.61354	0.654276	0.47441
Cks1b	Cks1b	0.210285	1.48004	0.476099
Tomm34	Tomm34	0.480651	-1.12259	0.476099
Nipal2	Nipal2	0.0600814	-1.66485	0.476099
Serpine2	Serpine2	0.84114	-1.55434	0.476365
Rps11	Rps11	19.3162	0.550485	0.477424
Rbms3	Rbms3	0.150204	1.81252	0.477694
Sat2	Sat2	0.240326	-1.2752	0.478167
Urb1	Urb1	0.300407	1.26042	0.478793
Vamp3	Vamp3	1.29175	0.742649	0.480022
Gabre	Gabre	0	-2.37058	0.480022
Rab14	Rab14	0.931262	-1.08873	0.480098
Herpud2	Herpud2	0.120163	-1.59821	0.480098
Fam81a	Fam81a	0.150204	-1.37058	0.480098
Rab11fip4	Rab11fip4	0.450611	-1.12579	0.480098
LOC108352595	LOC108352595	0.0901221	2.53631	0.480098
Plch2	Plch2	0	-2.99294	0.480112
Ccdc167	Ccdc167	0.390529	1.08542	0.480112
Dnm1	Dnm1	4.08554	-0.910795	0.480114
Gng7	Gng7	0.0901221	-1.60788	0.480114
Tmem132b	Tmem132b	0.0901221	-1.52192	0.480114
Kcng2	Kcng2	0.0600814	-1.67904	0.480114
Rufy2	Rufy2	0.450611	1.07688	0.480114
Tmem196	Tmem196	0.0600814	-1.68139	0.481472
Ppat	Ppat	0.0901221	-1.52586	0.481606
Celf2	Celf2	0.210285	-1.31032	0.481606
Ankrd27	Ankrd27	0.330448	1.25428	0.482313
Prr12	Prr12	0.150204	-1.38219	0.485007
Exosc1	Exosc1	0.120163	-1.44055	0.485144
Ccp110	Ccp110	0.240326	-1.33915	0.48523
Paqr9	Paqr9	0.150204	1.79935	0.48523
Rftn2	Rftn2	0.0901221	-1.53369	0.48523
Cox15	Cox15	0.120163	-1.44388	0.486155
Nav3	Nav3	0.0600814	-1.69076	0.486155
Ntpcr	Ntpcr	0.510692	-1.09701	0.488384
Mcee	Mcee	0.240326	-1.33218	0.489359
Gstm1	Gstm1	2.34318	-0.930195	0.48974
H3f3b	H3f3b	2.97403	-0.925025	0.48991
Usp51	Usp51	0.120163	2.06975	0.490434
Phyhd1	Phyhd1	0.210285	-1.31032	0.49115
Inka2	Inka2	0	-2.34855	0.494266
Ago1	Ago1	0.120163	-1.45711	0.494266
Git1	Git1	0.660896	-1.0496	0.494266
Cystm1	Cystm1	3.2444	0.612278	0.494266
Zmym3	Zmym3	0.480651	-1.10167	0.496838
Rn45s	Rn45s	0.300407	-1.20304	0.497353
Ubald2	Ubald2	0.390529	-1.14527	0.497502
Bicral	Bicral	0.120163	-1.46205	0.497643
Tmem266	Tmem266	0.180244	1.59365	0.49801
Arhgap35	Arhgap35	0.660896	-1.05671	0.499377
Pafah1b3	Pafah1b3	1.23167	0.744206	0.499377
Osbpl6	Osbpl6	0.150204	-1.40513	0.499377
Zfp106	Zfp106	0.720977	-1.06257	0.499377
Atp2b1	Atp2b1	0.660896	-1.09033	0.499377
Ramp1	Ramp1	0.660896	-1.05623	0.499377
Acsf2	Acsf2	0.270366	-1.22149	0.499377
Ring1	Ring1	0.120163	-1.46696	0.499377
Trna	Trna	0.390529	-1.14819	0.499377
Oosp1	Oosp1	0.0600814	3.33278	0.499659
Rspo4	Rspo4	0.0600814	3.33278	0.499659
Id1	Id1	0.751018	0.939628	0.499659
LOC103691939	LOC103691939	0.0600814	3.33278	0.499659
Xdh	Xdh	0.0600814	3.33278	0.499659
LOC102551354	LOC102551354	0.0600814	3.33278	0.499659
Gramd2a	Gramd2a	0.0600814	3.33278	0.499659
Vim	Vim	1.26171	-1.12802	0.499659
Prkar2a	Prkar2a	0.270366	-1.22729	0.500108
Zfp791	Zfp791	0.120163	2.05089	0.500108
Magee1	Magee1	1.11151	-0.983944	0.500108
Sbno1	Sbno1	0.120163	-1.47186	0.500167
Pbx1	Pbx1	0.480651	-1.11093	0.500167
Cd74	Cd74	0.0600814	-3.00613	0.500167
Pcbp2	Pcbp2	2.25305	-0.922805	0.503621
Pigt	Pigt	0.600814	-1.05073	0.504017
Phf24	Phf24	0.240326	-1.2416	0.504017
Arhgap24	Arhgap24	0.480651	0.97992	0.504017
LOC103694460	LOC103694460	1.23167	0.734321	0.505647
Rsph1	Rsph1	0.240326	-1.24796	0.509772
Nsg2	Nsg2	4.41598	-0.904143	0.509863
Nubpl	Nubpl	0.390529	1.05491	0.510823
Smagp	Smagp	0.0901221	2.47218	0.512054
Creb3	Creb3	1.32179	0.709521	0.512497
Slc35c2	Slc35c2	0.210285	-1.26517	0.513262
Smim14	Smim14	3.66497	0.595073	0.513262
Bmp4	Bmp4	0	-2.31259	0.513262
Fbxo34	Fbxo34	0.240326	-1.25324	0.513262
Rrad	Rrad	0.0300407	-1.79867	0.513262
Gatc	Gatc	0.240326	-1.25429	0.513663
Rps15	Rps15	23.1614	0.53364	0.514194
Adcy9	Adcy9	0.0300407	-1.80516	0.514743
Cdc42ep2	Cdc42ep2	0.0901221	-1.9686	0.515863
Hps3	Hps3	0.330448	1.197	0.516134
Tmem176a	Tmem176a	0.480651	-1.07918	0.516134
Trim23	Trim23	0.300407	-1.16962	0.516501
Plch1	Plch1	0.0300407	-1.81161	0.516501
Rpl13a	Rpl13a	30.9119	0.566421	0.516641
Ydjc	Ydjc	0.811099	0.82296	0.516734
LOC100911992	LOC100911992	3.2444	-0.899407	0.517407
Pear1	Pear1	0.270366	1.24086	0.517526
Bles03	Bles03	0.390529	-1.11725	0.518192
Cdk19	Cdk19	0.0300407	-1.81804	0.518192
Megf11	Megf11	0.0300407	-1.82124	0.519468
Dtx3l	Dtx3l	0.180244	1.56469	0.519468
Tyro3	Tyro3	0.0901221	-2.13354	0.520048
Glce	Glce	0.720977	0.856603	0.520048
Asic2	Asic2	0.300407	-1.17691	0.520048
Fn3k	Fn3k	0.210285	-1.27922	0.520048
Thap3	Thap3	0.210285	-1.28154	0.522251
Slc30a3	Slc30a3	0.0300407	-1.8308	0.523576
Nkain2	Nkain2	1.08147	0.881017	0.52423
RGD1562420	RGD1562420	0.871181	0.863716	0.524541
Kcnk1	Kcnk1	0.210285	-1.28619	0.526292
LOC120093525	LOC120093525	0.450611	-1.08574	0.527524
LOC100359616	LOC100359616	6.39867	0.557769	0.527746
LOC120093542	LOC120093542	0.0901221	2.44116	0.527746
Larp1	Larp1	0.630855	-1.04616	0.527746
Mcm7	Mcm7	0.330448	1.17983	0.527779
Slc16a10	Slc16a10	0.0600814	3.25878	0.52943
Zmat2	Zmat2	0.450611	-1.08973	0.530235
Kcna1	Kcna1	0.0300407	-2.30804	0.530786
Odad1	Odad1	0	-2.14891	0.531608
Kiz	Kiz	0	-2.14891	0.531608
Tcte1	Tcte1	0	-2.14891	0.531608
Kcnk2	Kcnk2	0.150204	-1.34262	0.531608
Fgfr2	Fgfr2	0.360489	-1.27392	0.532024
Ganab	Ganab	1.92261	0.64797	0.532706
Slc24a3	Slc24a3	0.540733	-1.06978	0.532706
Nrf1	Nrf1	0	-2.15907	0.532706
Egr4	Egr4	0	-2.154	0.532706
Fam135a	Fam135a	0.0300407	-1.84975	0.532706
Map2k4	Map2k4	0.751018	-1.01505	0.532706
Plod3	Plod3	0.720977	0.886384	0.532706
Sec11c	Sec11c	5.167	0.576673	0.532706
Pofut2	Pofut2	1.7724	0.654708	0.532908
Ropn1l	Ropn1l	0.0600814	-1.59422	0.533958
Bhlhe22	Bhlhe22	0.210285	1.41078	0.533958
Npas2	Npas2	0.0600814	-1.59422	0.533958
Slc9c2	Slc9c2	0.120163	-1.39313	0.533958
LOC108349244	LOC108349244	0.180244	1.54571	0.533958
Foxo1	Foxo1	0.120163	-1.39657	0.534198
LOC102551951	LOC102551951	0.120163	1.99574	0.534198
Slu7	Slu7	0.150204	-1.35298	0.534198
Krt26	Krt26	0.120163	-1.39657	0.534198
H3f3a	H3f3a	0.42057	-1.0896	0.534198
C2cd3	C2cd3	0.0300407	-1.86224	0.536108
Chpt1	Chpt1	0.360489	-1.13908	0.536108
Xkr4	Xkr4	0.120163	-1.40172	0.537058
Ivns1abp	Ivns1abp	1.11151	-0.955387	0.537058
Gosr2	Gosr2	1.53208	0.67243	0.537096
Ppp1cb	Ppp1cb	2.16293	-0.908014	0.537104
Gtse1	Gtse1	0	-2.18416	0.537585
Sbf2	Sbf2	0.120163	-1.40684	0.538458
Smim26	Smim26	3.45468	0.585768	0.538458
Wfdc2	Wfdc2	0.0300407	-1.86844	0.538458
Pgm3	Pgm3	0.360489	1.08147	0.538458
Cdhr1	Cdhr1	0	-2.18913	0.538458
LOC102554214	LOC102554214	0.0600814	-1.60912	0.538458
LOC100909539	LOC100909539	0.0901221	-1.53564	0.53901
Apoc1	Apoc1	0.630855	-1.02511	0.539321
Lypd6b	Lypd6b	0	-2.19408	0.539321
Tmpo	Tmpo	0.240326	-1.21263	0.539321
Dlec1	Dlec1	0	-2.19408	0.539321
LOC120095266	LOC120095266	0.0901221	2.41078	0.539321
Evc2	Evc2	0.0901221	2.41078	0.539321
Ensa	Ensa	1.47199	-0.927405	0.540135
Cfap251	Cfap251	0.42057	1.07291	0.540135
Fars2	Fars2	0.0600814	-1.61651	0.540135
Smim3	Smim3	0.42057	1.07291	0.540135
Zbtb10	Zbtb10	0	-2.20393	0.540982
Lhfpl6	Lhfpl6	0.240326	-1.28966	0.540982
Kalrn	Kalrn	0.0901221	-1.48807	0.540982
LOC120095951	LOC120095951	0	-2.20393	0.540982
Egr3	Egr3	0	-2.20393	0.540982
Prps2	Prps2	0.811099	0.928118	0.540982
Trim9	Trim9	0.150204	-1.36912	0.541142
Limd1	Limd1	0	-2.20883	0.542787
Crebbp	Crebbp	0.240326	-1.22019	0.542787
RGD1564162	RGD1564162	0.0600814	-1.62386	0.542787
Rnd1	Rnd1	0.0901221	-1.4941	0.542904
Etfa	Etfa	0.570773	-1.07572	0.542904
LOC120093056	LOC120093056	31.6629	0.554547	0.544526
Rtel1	Rtel1	0.0600814	-1.62875	0.544526
Col8a2	Col8a2	0	-2.21371	0.544526
Pfkm	Pfkm	2.5835	-0.893628	0.544526
LOC120102252	LOC120102252	0	-2.21857	0.545983
RGD1307443	RGD1307443	0.781058	0.824336	0.545983
Arhgap6	Arhgap6	0.0901221	-1.50011	0.545983
Rnf146	Rnf146	0.240326	-1.22986	0.546083
LOC680200	LOC680200	0.0901221	2.38103	0.546083
Prodh2	Prodh2	0	-2.23307	0.546083
LOC100911574	LOC100911574	0.0300407	5.41078	0.546083
Thap12	Thap12	0.120163	-1.43052	0.546083
LOC120099914	LOC120099914	0.0300407	5.41078	0.546083
LOC103691412	LOC103691412	0.0300407	5.41078	0.546083
Ankrd33b	Ankrd33b	0.0901221	2.38103	0.546083
Slc27a3	Slc27a3	0.120163	-1.42548	0.546083
LOC103691660	LOC103691660	0.0300407	5.41078	0.546083
LOC102554786	LOC102554786	0	-2.23307	0.546083
Pbx3	Pbx3	0.0600814	-1.63604	0.546083
LOC102551879	LOC102551879	0.0300407	5.41078	0.546083
Tspan33	Tspan33	0.390529	-1.11203	0.546083
Nat8	Nat8	0.0300407	5.41078	0.546083
Lpal2	Lpal2	0.0300407	5.41078	0.546083
Paqr7	Paqr7	0.390529	-1.10754	0.546083
LOC108351073	LOC108351073	0.0300407	5.41078	0.546083
LOC108351199	LOC108351199	0.0300407	5.41078	0.546083
LOC120093358	LOC120093358	0.0300407	5.41078	0.546083
LOC691955	LOC691955	0.0300407	5.41078	0.546083
Pih1d2	Pih1d2	0.0600814	-1.63604	0.546083
LOC108351703	LOC108351703	0.0300407	5.41078	0.546083
Tbx18	Tbx18	0.0901221	2.38103	0.546083
Trem3	Trem3	0.0300407	5.41078	0.546083
Pkd1	Pkd1	0.210285	-1.23428	0.546083
LOC103693508	LOC103693508	0.150204	1.69806	0.546083
Rpl24	Rpl24	20.4878	0.519845	0.546083
Ttyh3	Ttyh3	0.390529	-1.11278	0.546083
Cldn4	Cldn4	0.0300407	5.41078	0.546083
LOC120096007	LOC120096007	0.180244	1.5177	0.546083
Ttc28	Ttc28	0	-2.22826	0.546083
LOC120096357	LOC120096357	0.0300407	5.41078	0.546083
Abcg3	Abcg3	0.0300407	5.41078	0.546083
Akap11	Akap11	0.931262	-0.972922	0.546083
Dgkh	Dgkh	0	-2.23307	0.546083
Grid1	Grid1	0	-2.22826	0.546083
Stard3nl	Stard3nl	2.13289	0.621671	0.546083
LOC681224	LOC681224	0.0300407	5.41078	0.546083
Ier2	Ier2	0.240326	1.34549	0.546083
Msh5	Msh5	0.0300407	5.41078	0.546083
Cd164l2	Cd164l2	0	-2.23788	0.546201
Mpp5	Mpp5	0.360489	-1.1031	0.546201
Trns1	Trns1	0	-2.45547	0.54654
Ociad2	Ociad2	0.300407	-1.16045	0.547562
Ccni	Ccni	0.450611	-1.13418	0.549595
Rpl10a	Rpl10a	5.88798	0.546669	0.550002
RGD1560242	RGD1560242	0	-2.25218	0.553297
Hnrnpa3	Hnrnpa3	1.95265	-0.895579	0.553297
Tmem229a	Tmem229a	0.300407	-1.16779	0.553297
Chrm2	Chrm2	0	-2.25218	0.553297
Krt71	Krt71	0	-2.25218	0.553297
Ppp1r1a	Ppp1r1a	1.08147	-0.951517	0.553297
Nav1	Nav1	0.180244	-1.26164	0.553297
Nr1d2	Nr1d2	0.360489	-1.11278	0.553297
Prr18	Prr18	0.0901221	-1.80839	0.554219
Rsrc1	Rsrc1	0.180244	-1.26433	0.554219
Peds1	Peds1	0.150204	-1.51073	0.554219
Clstn1	Clstn1	2.94399	-0.873873	0.554219
Ccdc88a	Ccdc88a	0.270366	-1.16413	0.554219
Pcsk6	Pcsk6	0	-2.79542	0.557448
Elavl2	Elavl2	1.80244	0.637616	0.557448
Serpina11	Serpina11	0.240326	1.27085	0.557448
Plaa	Plaa	0.630855	0.844151	0.557593
Clic2	Clic2	0.120163	1.94263	0.558013
Ctnnd2	Ctnnd2	0.630855	-1.02056	0.559352
Sncg	Sncg	0.540733	0.894944	0.559352
Chn1	Chn1	1.86252	-0.897918	0.560598
Rps25	Rps25	9.70315	0.528139	0.560598
Cdc25b	Cdc25b	0.180244	1.49932	0.561955
Rpn2	Rpn2	3.81517	0.579475	0.563486
Prkacb	Prkacb	3.3946	-0.86605	0.56428
Fam219b	Fam219b	0.540733	0.890525	0.56428
Brd2	Brd2	0.330448	-1.11626	0.56428
Hfm1	Hfm1	0.150204	1.67382	0.566033
Usp53	Usp53	0.0600814	-1.66959	0.566171
Syt4	Syt4	5.07688	0.549488	0.566893
Septin8	Septin8	1.08147	-0.973156	0.568238
Zbtb18	Zbtb18	0.180244	-1.28436	0.568238
Rtraf	Rtraf	1.14155	-0.937416	0.568238
Slc17a6	Slc17a6	1.23167	-0.922835	0.568986
Prss12	Prss12	0.0600814	3.12128	0.568986
Fkbp9	Fkbp9	0.540733	0.88612	0.568986
Baat	Baat	0.0600814	3.12128	0.568986
Pappa1	Pappa1	0.0600814	3.12128	0.568986
Rnf220	Rnf220	0.961303	-0.957041	0.568986
Cacna2d2	Cacna2d2	0.270366	-1.18416	0.568986
Retreg2	Retreg2	1.29175	-0.919048	0.568986
Rnf151	Rnf151	0.42057	-1.07608	0.568986
Rptor	Rptor	0.180244	-1.28701	0.568986
Peli1	Peli1	0.120163	-1.72535	0.568986
Rasd2	Rasd2	0.240326	-1.17974	0.568986
Naglt1	Naglt1	0.0600814	3.12128	0.568986
Ca5b	Ca5b	0.180244	1.49022	0.568986
Mid2	Mid2	0.0901221	-1.4941	0.568986
Znrf2	Znrf2	0.510692	0.939257	0.569006
Prrc2b	Prrc2b	1.11151	-0.933124	0.571747
Pex5l	Pex5l	0.480651	-1.12625	0.573377
Lrrc4c	Lrrc4c	0.300407	-1.12036	0.575553
Dalrd3	Dalrd3	0.240326	-1.18968	0.575553
Ss18l1	Ss18l1	0.150204	-1.31714	0.576575
Mettl7a	Mettl7a	0.330448	-1.18251	0.576575
Pdha1	Pdha1	1.11151	-0.937791	0.576922
Ermn	Ermn	0	-2.7558	0.578082
RGD1565415	RGD1565415	0.0901221	2.32332	0.578328
Phf14	Phf14	0.120163	-1.34944	0.579672
Zmat1	Zmat1	0.120163	-1.34944	0.579672
Ascc3	Ascc3	0.42057	1.00177	0.580381
Cfap94	Cfap94	0.0300407	-2.4368	0.580551
Szt2	Szt2	0.0300407	-1.71506	0.581126
Fjx1	Fjx1	0.510692	0.924878	0.582575
Ccdc142	Ccdc142	0.300407	1.20251	0.582853
Stxbp1	Stxbp1	2.94399	-0.861357	0.583008
Ptp4a3	Ptp4a3	0.300407	-1.15677	0.583008
Elfn2	Elfn2	0.0600814	-2.01735	0.583008
Dipk2a	Dipk2a	0.0600814	-1.94285	0.583008
Ap1s1	Ap1s1	1.14155	-0.930133	0.583008
Fxyd6	Fxyd6	1.68228	-0.893105	0.583046
Mia3	Mia3	1.47199	0.653048	0.583046
Med14	Med14	0.0300407	-1.72535	0.583046
Csrnp3	Csrnp3	0.240326	-1.20284	0.58389
Csf1r	Csf1r	0.42057	-1.05447	0.584737
Npepl1	Npepl1	0.450611	1.0503	0.585016
Snapc1	Snapc1	0.450611	0.935049	0.585016
Tenm1	Tenm1	0.210285	-1.20024	0.585016
Ift140	Ift140	0.210285	-1.20147	0.585285
Camsap1	Camsap1	0.300407	-1.13728	0.585316
Golt1b	Golt1b	0.931262	0.734825	0.585516
Mapk10	Mapk10	0.540733	-1.01313	0.586444
Folh1	Folh1	0.0300407	-1.73897	0.586619
Trim8	Trim8	0.360489	-1.09253	0.586619
Rnf13	Rnf13	0.570773	-1.1206	0.586619
Thumpd3-as1	Thumpd3-as1	0.300407	1.19308	0.586619
Noc4l	Noc4l	0.0901221	-1.41788	0.586619
B3gnt2	B3gnt2	0.0300407	-1.73897	0.586619
Rbm4b	Rbm4b	0.120163	-1.37233	0.58801
Endog	Endog	0.210285	-1.2076	0.58801
Col9a3	Col9a3	0.0300407	-2.03492	0.58801
Rpl41	Rpl41	73.8701	0.530367	0.58801
Cnrip1	Cnrip1	0.660896	-0.989974	0.58801
RGD1565844	RGD1565844	0.300407	1.18839	0.58801
Prrg1	Prrg1	0.0600814	-1.62631	0.58801
Klhl13	Klhl13	2.22301	0.593841	0.58801
Fmr1	Fmr1	0.120163	-1.37233	0.58801
LOC102556004	LOC102556004	2.5835	0.582263	0.589043
Dclk3	Dclk3	0.0300407	-1.74909	0.589117
LOC102550417	LOC102550417	0.0600814	-1.5252	0.589459
RGD1309036	RGD1309036	0.120163	1.89141	0.589854
Patj	Patj	0.0600814	-1.52782	0.589854
Lratd2	Lratd2	0.0300407	-1.75245	0.589854
Coil	Coil	0.0300407	-1.75245	0.589854
Potef	Potef	0.0901221	2.2953	0.59002
Hat1	Hat1	0.120163	-1.37756	0.590212
Galnt14	Galnt14	0.0600814	-1.53043	0.590303
Sox21	Sox21	0.0300407	-1.7558	0.590968
Rplp2	Rplp2	20.7281	0.500925	0.591728
LOC120100682	LOC120100682	0.0600814	3.05715	0.591971
Sec23b	Sec23b	1.08147	0.698394	0.591971
LOC102554859	LOC102554859	0.0600814	3.05715	0.591971
LOC120094193	LOC120094193	0.0600814	3.05715	0.591971
Thpo	Thpo	0.0600814	3.05715	0.591971
LOC102555473	LOC102555473	0.0600814	3.05715	0.591971
Ado	Ado	0.0600814	3.05715	0.591971
Sidt1	Sidt1	0.0600814	-1.53823	0.592099
Bbox1	Bbox1	0.0300407	-1.76248	0.592149
Ccdc146	Ccdc146	0.0300407	-1.76248	0.592149
Slc29a1	Slc29a1	0.0300407	-1.76248	0.592149
Pspc1	Pspc1	0.0300407	-1.76581	0.594079
Scrg1	Scrg1	0.0600814	-1.54341	0.594079
Ccdc106	Ccdc106	0.120163	-1.38623	0.594088
Fgfr3	Fgfr3	0.510692	-1.01175	0.594088
Hspa12a	Hspa12a	0.450611	-1.03147	0.594096
Farp1	Farp1	0.180244	-1.22065	0.594096
Babam1	Babam1	0.570773	-0.997477	0.594096
Fndc10	Fndc10	0.751018	0.793809	0.59414
Gmppb	Gmppb	0.210285	1.50389	0.594493
Uspl1	Uspl1	0.0600814	-1.54858	0.595278
Eef1akmt2	Eef1akmt2	0.0901221	-1.4472	0.596161
Smim12	Smim12	0.450611	-1.03561	0.5968
Lmo2	Lmo2	0.300407	1.16977	0.59691
Hmgcr	Hmgcr	1.29175	0.670541	0.598706
LOC108351719	LOC108351719	0.120163	1.87473	0.598706
Tesc	Tesc	0.0600814	-1.55628	0.598706
Castor1	Castor1	0.120163	1.87473	0.598706
Gpr34	Gpr34	0.0600814	-1.55628	0.598706
Isoc1	Isoc1	0.240326	-1.26896	0.599392
Tns2	Tns2	0.450611	1.17876	0.600316
Zfp574	Zfp574	0.0901221	-1.46164	0.602851
Adamts17	Adamts17	0.0901221	2.26782	0.602851
Folr2	Folr2	0.0901221	2.26782	0.602851
Pstk	Pstk	0.0901221	-1.45958	0.602851
Aip	Aip	0.450611	-1.04386	0.602851
Arse	Arse	0.330448	1.06501	0.602851
Ctso	Ctso	0.0600814	-1.5665	0.602851
St18	St18	0	-2.18913	0.602851
Tmcc3	Tmcc3	0.150204	-1.39943	0.602851
Msl1	Msl1	0.390529	-1.06958	0.602851
Dzip3	Dzip3	1.23167	0.661844	0.602851
Sumf2	Sumf2	0.330448	1.06501	0.602851
Hps4	Hps4	0.0600814	-1.5665	0.602851
Hnrnpd	Hnrnpd	1.05142	-0.924112	0.602851
Pip4k2a	Pip4k2a	0.270366	-1.3845	0.602851
Prrc2a	Prrc2a	0.871181	-0.934204	0.602851
Klhl5	Klhl5	0.390529	-1.07342	0.60365
Dnal1	Dnal1	0.240326	-1.14948	0.604649
Hs3st1	Hs3st1	0.0600814	-2.17585	0.604649
Larp7	Larp7	0.180244	-1.24402	0.605641
Vps25	Vps25	0.540733	-0.995926	0.605641
Arg1	Arg1	0.330448	1.06107	0.606131
B4galnt1	B4galnt1	0.240326	-1.154	0.60779
Rps27	Rps27	37.2505	0.525232	0.607834
LOC102556096	LOC102556096	0.0300407	4.99574	0.607834
Slc18b1	Slc18b1	0.510692	0.884899	0.607974
Cdin1	Cdin1	0.120163	1.85824	0.607974
Commd4	Commd4	0.811099	-0.944254	0.607974
Morc4	Morc4	0.120163	1.85824	0.607974
Sntb2	Sntb2	0.180244	1.43678	0.607977
Scfd1	Scfd1	0.751018	0.774343	0.608349
Usf1	Usf1	0.42057	-1.03547	0.608765
Desi1	Desi1	0.42057	-1.03621	0.609296
Tns3	Tns3	0.360489	-1.06454	0.61085
Plxnb2	Plxnb2	0.480651	-1.01942	0.612103
Pla2g5	Pla2g5	0	-2.00988	0.612883
Ddx24	Ddx24	0.901221	-0.927727	0.612883
Crb2	Crb2	0	-2.02106	0.613507
Cacna1c	Cacna1c	0	-2.02106	0.613507
Sspn	Sspn	0	-2.02106	0.613507
Ptgr2	Ptgr2	0.300407	-1.10897	0.613507
Has2	Has2	0.0600814	2.99574	0.613507
Dnajc22	Dnajc22	0.0600814	2.99574	0.613507
LOC120094258	LOC120094258	0.0600814	2.99574	0.613507
Ppp2r5a	Ppp2r5a	0.0600814	-1.90914	0.613507
LOC108348778	LOC108348778	0.0600814	2.99574	0.613507
Ctxn3	Ctxn3	0.150204	-1.2585	0.613507
Setbp1	Setbp1	0	-2.02106	0.613507
Litaf	Litaf	0.120163	-1.55577	0.613527
Anxa1	Anxa1	0	-2.03216	0.613649
Sqor	Sqor	0	-2.03216	0.613649
Crnkl1	Crnkl1	0	-2.03216	0.613649
Ccm2l	Ccm2l	0.0901221	2.24086	0.613649
Pou3f1	Pou3f1	0	-2.03216	0.613649
Hcrtr1	Hcrtr1	0	-2.02662	0.613649
Btg2	Btg2	0	-2.03216	0.613649
Atg14	Atg14	0	-2.03216	0.613649
LOC120096999	LOC120096999	0.0901221	2.24086	0.613649
Dcaf12l1	Dcaf12l1	0.630855	-0.970564	0.613649
Acsbg1	Acsbg1	1.44195	-0.881148	0.614288
Kank1	Kank1	0.0600814	-1.70701	0.614796
Ccdc125	Ccdc125	0.120163	1.84194	0.614796
Fstl5	Fstl5	0.240326	-1.17307	0.614796
LOC120101533	LOC120101533	0	-2.04317	0.614796
Lrguk	Lrguk	0	-2.04317	0.614796
Cfap74	Cfap74	0	-2.04317	0.614796
Ccdc88c	Ccdc88c	0	-2.25218	0.614796
Shank3	Shank3	0	-2.03768	0.614796
Plpp5	Plpp5	0.390529	1.03161	0.614796
Grm4	Grm4	0	-2.04317	0.614796
[truncated: 19,992 more rows]

## Sheet: Female 3 SON DEGs_LCI
FeatureID	FeatureName	SON Average	SON Log2 Fold Change	SON P-Value
Pdyn	Pdyn	7.64408	5.32352	1.62219e-121
Avp	Avp	1319.57	6.9167	6.2038e-105
Npff	Npff	1.76072	6.25094	2.79372e-67
Oxt	Oxt	908.959	4.40536	1.00835e-42
Cartpt	Cartpt	18.4446	3.27958	9.01414e-27
Fkbp11	Fkbp11	1.65335	3.52598	6.24332e-24
Tmem114	Tmem114	0.772997	4.7493	1.13159e-23
Ndnf	Ndnf	1.46011	3.3302	2.28124e-19
Dpys	Dpys	0.515331	4.80664	6.53452e-17
Gpx3	Gpx3	15.009	2.27218	5.48573e-16
LOC679924	LOC679924	0.365026	5.65463	2.28903e-15
Caprin2	Caprin2	0.987719	3.1913	4.21529e-14
Alkal2	Alkal2	0.515331	4.22167	7.32665e-14
Kcnmb4	Kcnmb4	3.49996	2.32735	3.60757e-13
Ebf3	Ebf3	0.343554	4.84971	9.93726e-12
Elapor1	Elapor1	1.39569	3.02131	1.5486e-11
Parm1	Parm1	2.57666	3.06194	1.88429e-11
Tmed3	Tmed3	2.79138	2.15094	3.81491e-10
Tcf7l2	Tcf7l2	0.0429443	-5.14051	4.36767e-10
Gap43	Gap43	0.730053	-3.78213	4.36767e-10
Pou3f2	Pou3f2	0.90183	2.74506	7.23112e-10
Vat1l	Vat1l	2.25457	2.19026	7.23112e-10
LOC120094738	LOC120094738	0.193249	6.5436	1.09641e-09
Plpp4	Plpp4	1.33127	2.40021	1.72739e-09
Erp29	Erp29	7.49378	1.89235	2.28826e-09
Gal	Gal	4.68093	2.9974	2.31553e-09
Celf6	Celf6	2.53371	2.07849	3.59586e-09
Prkcd	Prkcd	0.0858886	-4.51191	1.05097e-08
LOC102553820	LOC102553820	1.82513	2.11916	1.99528e-08
Cst6	Cst6	3.22082	1.9164	3.70507e-08
Cdh9	Cdh9	0.343554	3.76482	5.90103e-08
Slc12a1	Slc12a1	0.150305	6.80664	8.86025e-08
Camkv	Camkv	0.128833	-3.93435	8.87828e-08
Scgn	Scgn	0.365026	3.58424	8.87828e-08
Stum	Stum	0.0429443	-4.55311	1.01558e-07
Cbln1	Cbln1	0.107361	-4.00955	1.06203e-07
Gad1	Gad1	0.0858886	-4.38368	1.07534e-07
Prss23	Prss23	0.644164	2.69474	1.57342e-07
Icam2	Icam2	0.60122	2.75773	1.8028e-07
Prkcg	Prkcg	0.107361	-3.93623	1.92208e-07
Shox2	Shox2	0	-5.50454	2.55195e-07
RGD1560925	RGD1560925	0.214721	4.62221	6.26271e-07
Olfm1	Olfm1	0.815941	-2.99144	1.12176e-06
Gng13	Gng13	0.107361	-3.75115	1.12176e-06
Nrgn	Nrgn	0.257666	-3.5617	1.33439e-06
Rasgrp1	Rasgrp1	0.0858886	-3.84764	1.34033e-06
Ncdn	Ncdn	1.39569	-2.86338	1.50402e-06
Ptpn3	Ptpn3	0.0214721	-4.71054	1.67035e-06
LOC120094181	LOC120094181	0.128833	6.61399	1.81412e-06
Scn1b	Scn1b	0.558276	-2.99474	2.65538e-06
Sst	Sst	0.107361	-4.99628	3.14699e-06
Mrps26	Mrps26	3.75762	1.67314	3.22937e-06
Sncb	Sncb	1.6963	-2.68201	5.96671e-06
Slc32a1	Slc32a1	0.107361	-3.54541	6.39883e-06
Gstm5	Gstm5	5.30362	1.5931	6.53074e-06
Ntng1	Ntng1	0.107361	-3.54025	6.53074e-06
Ptk2b	Ptk2b	0.0214721	-4.40099	6.5581e-06
Pvalb	Pvalb	0.0214721	-5.09234	6.57138e-06
Cd55	Cd55	0.515331	2.58631	7.00359e-06
Fezf2	Fezf2	0.30061	3.35598	7.48218e-06
C1qtnf4	C1qtnf4	0.493859	-2.86579	8.13912e-06
Anks1b	Anks1b	0.0858886	-3.67557	8.13912e-06
Pcsk1	Pcsk1	0.794469	2.1842	8.22924e-06
Tp53i11	Tp53i11	2.10427	1.73555	8.61493e-06
Cpne9	Cpne9	0.0214721	-4.34248	8.9146e-06
Snca	Snca	0.214721	-3.14491	9.00833e-06
Chrna4	Chrna4	0.0214721	-4.31554	1.13564e-05
Penk	Penk	0.279138	-3.15274	1.2633e-05
LOC100125362	LOC100125362	0.0644164	-3.68421	1.62834e-05
Hrh3	Hrh3	0.128833	-3.28951	2.01683e-05
Ssr4	Ssr4	6.37723	1.51084	2.20706e-05
Cck	Cck	1.18097	-2.6835	2.52945e-05
Atp2b1	Atp2b1	0.171777	-3.20397	2.53385e-05
Vsnl1	Vsnl1	1.41716	-2.5214	2.73949e-05
Pdp1	Pdp1	0.107361	-3.34396	3.00266e-05
Hpca	Hpca	0.0644164	-3.62015	3.00266e-05
Nucb2	Nucb2	1.09508	1.86502	4.40673e-05
Aldh3b1	Aldh3b1	0	-4.77645	4.85555e-05
Zic2	Zic2	0.0214721	-4.10251	5.57238e-05
Cfap251	Cfap251	0.30061	3.0411	5.8732e-05
Itpr1	Itpr1	0.0429443	-3.84919	6.13114e-05
Htr2c	Htr2c	0.236194	-2.87343	6.3856e-05
Igsf21	Igsf21	0	-4.73543	6.60955e-05
Diras2	Diras2	0.0858886	-3.34362	6.96493e-05
Fgf13	Fgf13	0.107361	-3.19946	8.31842e-05
Syt1	Syt1	0.923302	-2.45887	8.35836e-05
Prkcb	Prkcb	0.128833	-3.09337	0.000103777
Angpt1	Angpt1	0.257666	3.2033	0.000109191
LOC102551127	LOC102551127	0.171777	4.11858	0.000109286
Adarb1	Adarb1	0.279138	-2.74191	0.000113694
Stmn4	Stmn4	0.987719	-2.53321	0.000116725
Gabrd	Gabrd	0	-4.64045	0.000117334
Slc25a23	Slc25a23	0.343554	-2.65905	0.000117334
Cd320	Cd320	1.26686	1.71917	0.000123483
Wasf1	Wasf1	0.128833	-3.04511	0.000125733
Cyp46a1	Cyp46a1	0.472387	-2.54517	0.00013775
Gabra4	Gabra4	0.128833	-3.03212	0.000141645
Rbp1	Rbp1	0.944774	1.83292	0.000148878
Rxfp1	Rxfp1	0.150305	4.41432	0.000150036
Mag	Mag	0.150305	-3.23844	0.000158651
Fosl2	Fosl2	0.493859	2.27786	0.000158651
Ccdc3	Ccdc3	0.193249	3.7023	0.000165156
Cryba4	Cryba4	0.450915	2.34721	0.000186586
Rims1	Rims1	0.0214721	-3.89033	0.000189118
Sphkap	Sphkap	0.0644164	-3.34248	0.000197098
Spint2	Spint2	4.03676	1.42344	0.00020034
Bok	Bok	0.171777	-2.84442	0.000212064
Adam11	Adam11	0.0429443	-3.54135	0.000218452
Ildr2	Ildr2	0.0429443	-3.52577	0.000228939
Kcnc2	Kcnc2	0.365026	-2.53791	0.00025272
Vat1	Vat1	3.99382	1.46517	0.000255567
Enc1	Enc1	0.30061	-2.58883	0.000262474
Cx3cl1	Cx3cl1	0.386499	-2.5103	0.000268313
Cplx1	Cplx1	0.858886	-2.388	0.000307915
Arpp21	Arpp21	0	-4.56623	0.00034026
Galnt9	Galnt9	0.0214721	-3.77551	0.000412695
Oacyl	Oacyl	0.150305	4.1062	0.000435244
Cdk18	Cdk18	0.0214721	-3.78582	0.000458907
Resp18	Resp18	36.6959	1.32061	0.000468094
Pam	Pam	5.79748	1.33636	0.000492513
Saraf	Saraf	9.66246	1.30437	0.000504887
Mobp	Mobp	0.772997	-2.54293	0.00052886
Cacna2d3	Cacna2d3	0.0644164	-3.19195	0.000576941
Cntnap1	Cntnap1	0.214721	-2.60738	0.000589393
Vwa7	Vwa7	0.150305	3.99928	0.000625605
Tac3	Tac3	0.0644164	-3.64818	0.000643119
Glp1r	Glp1r	0.128833	4.44407	0.000643119
Vip	Vip	0	-6.16167	0.00067479
Mbp	Mbp	6.3987	-2.26251	0.00067479
Kcnh1	Kcnh1	0.493859	2.09239	0.000729578
LOC102554609	LOC102554609	0.150305	3.94866	0.000731445
Kcnk1	Kcnk1	0.0429443	-3.36579	0.000731689
Cbln2	Cbln2	0.107361	-2.86814	0.000827671
Car2	Car2	0.558276	-2.46932	0.000843909
LOC102549214	LOC102549214	0.193249	3.5436	0.000866371
Hapln4	Hapln4	0.0644164	-3.1204	0.000911653
Edil3	Edil3	0.128833	-3.0925	0.000966194
Id3	Id3	2.36194	1.63167	0.000966194
Ppp1r14a	Ppp1r14a	0.193249	-2.92434	0.000975402
Susd1	Susd1	0.128833	4.29206	0.000985361
Clic1	Clic1	0.687109	2.34324	0.00106792
Snap25	Snap25	3.82204	-2.00517	0.00111376
Nudt4	Nudt4	0.343554	-2.34997	0.00112857
Fam83g	Fam83g	0.0858886	5.80664	0.00114527
Camk2a	Camk2a	0.0644164	-3.06141	0.00116223
Fstl1	Fstl1	0.236194	2.8838	0.0011721
Egfl7	Egfl7	0.772997	1.73069	0.00121657
Ostc	Ostc	2.70549	1.34824	0.0013555
Plp1	Plp1	3.97235	-2.20143	0.0013555
Hspa12a	Hspa12a	0.214721	-2.49132	0.00141884
Ccdc136	Ccdc136	0.858886	-2.12006	0.00141884
Nkain1	Nkain1	0.0429443	-3.24774	0.00145379
Nid1	Nid1	0.515331	2.85804	0.00145379
Oip5-as1	Oip5-as1	0.257666	-2.41365	0.0014728
Sdf2l1	Sdf2l1	0.815941	1.68053	0.00148713
Lmo3	Lmo3	0.0214721	-3.56187	0.00149592
Zmat4	Zmat4	0	-4.19618	0.00154935
Vkorc1	Vkorc1	1.88955	1.51667	0.00155654
Gabbr2	Gabbr2	0.429443	-2.24062	0.00158526
Cyb5r1	Cyb5r1	0.858886	1.63671	0.00179349
Hephl1	Hephl1	0.0858886	5.5436	0.00181349
Slc8a1	Slc8a1	0.193249	-2.47877	0.00183071
Trnh	Trnh	0.772997	-2.11239	0.00187733
Ppp1r9b	Ppp1r9b	0.472387	-2.18722	0.00193328
Glra2	Glra2	0	-4.14465	0.00194903
Gria4	Gria4	0.150305	-2.56732	0.00210173
Yjefn3	Yjefn3	0.0214721	-3.50851	0.00210173
Ptprn	Ptprn	9.9416	1.19905	0.00213076
Colec11	Colec11	0.171777	3.30414	0.00230654
Cacna1g	Cacna1g	0.107361	-2.71693	0.00234236
Rgs7bp	Rgs7bp	0.128833	-2.60578	0.0023971
Grm2	Grm2	0.0429443	-3.12509	0.00263629
Sv2b	Sv2b	0.0858886	-2.78731	0.00264592
LOC102547811	LOC102547811	0.236194	2.7051	0.00274328
Chn2	Chn2	0.0429443	-3.30711	0.00274454
Cfap20dc	Cfap20dc	0.107361	-3.00554	0.0027723
Elmo1	Elmo1	0.171777	-3.12771	0.00278892
Ptpn4	Ptpn4	0.214721	-2.48212	0.00280732
Mal2	Mal2	0.128833	-2.57398	0.00291504
Nwd2	Nwd2	0.322082	2.29094	0.00293511
Lrtm2	Lrtm2	0.0214721	-3.41495	0.0029854
Cidea	Cidea	0	-4.03099	0.0030967
LOC100910069	LOC100910069	1.52452	1.77689	0.0031152
Crabp1	Crabp1	0.558276	1.80664	0.0031513
Rpl10	Rpl10	21.4721	1.18234	0.00322211
Trnq	Trnq	0.0214721	-3.65587	0.00322211
Ly6e	Ly6e	3.3926	1.23917	0.00346676
Fgf12	Fgf12	0.386499	-2.14327	0.00369887
Fign	Fign	0.171777	3.16921	0.00373163
Kazn	Kazn	0.0214721	-3.46716	0.00373163
Cdkl5	Cdkl5	0.0214721	-3.37327	0.00373163
Foxb2	Foxb2	0.0858886	5.12856	0.00384106
Dusp1	Dusp1	0.171777	-2.41897	0.00384106
Car10	Car10	0.107361	-2.61473	0.00384974
Cldn11	Cldn11	0.279138	-2.57243	0.00387978
Rbfox1	Rbfox1	0.171777	-2.40498	0.00390797
LOC102553129	LOC102553129	0	-3.97472	0.00394074
mt-Rnr2	mt-Rnr2	39.9597	-1.69807	0.00396605
Stac2	Stac2	0.322082	2.32282	0.00404739
Rab37	Rab37	0	-3.9829	0.00404739
Nefh	Nefh	0.107361	-2.69653	0.00404739
Calcr	Calcr	0	-3.98615	0.00410812
LOC679711	LOC679711	0.193249	2.91911	0.00411086
LRRTM1	LRRTM1	0.171777	-2.40065	0.00422486
Nrg1	Nrg1	0.343554	2.15263	0.00422857
Cit	Cit	0.214721	-2.31513	0.00425729
mt-Rnr1	mt-Rnr1	23.6838	-1.68638	0.00427035
Hyou1	Hyou1	2.19016	1.36257	0.00432954
Gda	Gda	0.0429443	-3.31748	0.00436656
Calb2	Calb2	1.58894	-1.97008	0.00464384
Rora	Rora	0.128833	-2.50365	0.00469523
Etl4	Etl4	0	-3.9632	0.00478047
Agap2	Agap2	0.128833	-2.48864	0.00492066
Wnt16	Wnt16	0.0858886	4.95864	0.00510057
Kcnc1	Kcnc1	0.0429443	-3.06681	0.00510089
Dbp	Dbp	0.472387	-2.03803	0.00518027
Slc17a6	Slc17a6	0.751525	-1.93838	0.00518027
Meox2	Meox2	0.107361	4.14367	0.00582093
Rsph6a	Rsph6a	0	-3.899	0.00627789
Rasal1	Rasal1	0.0214721	-3.25541	0.0063939
Mmp19	Mmp19	0.128833	3.61399	0.00653635
Ppp1r36	Ppp1r36	0.536804	1.729	0.00657228
Plaur	Plaur	0.0858886	4.80664	0.00695454
Serpinb6a	Serpinb6a	1.18097	1.45034	0.0069687
Atp2b2	Atp2b2	0.279138	-2.13964	0.0072262
Ptprt	Ptprt	0.0214721	-3.23639	0.00740334
Rbfox3	Rbfox3	0.107361	-2.49638	0.00746583
Pnoc	Pnoc	0.0858886	-2.61037	0.0075121
Grm5	Grm5	0.0644164	-2.73543	0.00762742
Lrrc4c	Lrrc4c	0.0429443	-2.92807	0.00788143
Atp6ap1l	Atp6ap1l	0.579748	1.65689	0.00790278
Lef1	Lef1	0.0429443	-2.93371	0.00810975
Rps6	Rps6	16.2329	1.08611	0.00818046
Patj	Patj	0.0214721	-3.21017	0.00820813
Paqr4	Paqr4	0.0858886	-2.67153	0.00827451
Snhg4	Snhg4	0.858886	1.47419	0.00846947
Plxnc1	Plxnc1	1.28833	1.33117	0.00847834
Grm4	Grm4	0	-3.84442	0.00852725
Scg2	Scg2	1.95396	-1.75212	0.00856384
Ppp1r17	Ppp1r17	0	-3.78769	0.00887987
Gstm7	Gstm7	6.07662	1.11266	0.00888735
Rhob	Rhob	0.90183	-1.862	0.00897784
Camkk1	Camkk1	0.128833	-2.37682	0.00933866
Ramp3	Ramp3	0.407971	-1.97472	0.00960017
Ywhah	Ywhah	6.29134	-1.68088	0.0100498
Wnt4	Wnt4	0	-3.74795	0.0100983
Bcas1	Bcas1	0.171777	-2.55043	0.0103097
Ptprr	Ptprr	0.60122	1.59853	0.0103097
Camk2n1	Camk2n1	0.0858886	-2.54651	0.0103505
Cnp	Cnp	0.987719	-2.03082	0.010605
Tppp	Tppp	0.30061	-2.11143	0.0107329
Mrps18a	Mrps18a	0.472387	-1.92276	0.0107693
Brsk2	Brsk2	0.128833	-2.37327	0.0111106
Lynx1	Lynx1	0.515331	-1.90348	0.0112452
Mal	Mal	0.322082	-2.36454	0.0119459
Tstd1	Tstd1	0.0214721	-3.13588	0.0119459
Slit2	Slit2	0.536804	1.63671	0.0124686
Cux2	Cux2	0	-3.73446	0.0127005
Eef1g	Eef1g	6.65636	1.07758	0.0128477
Kndc1	Kndc1	0.236194	-2.14659	0.0133069
LOC120101712	LOC120101712	0.0214721	-3.10326	0.0133069
Tenm2	Tenm2	0.0429443	-2.82272	0.0133069
Ssr1	Ssr1	2.44782	1.16278	0.0133069
Npy1r	Npy1r	0.0214721	-3.10625	0.0133197
Kcnab1	Kcnab1	0.0429443	-2.82515	0.0133975
Dnajb9	Dnajb9	1.33127	1.28009	0.0134189
Nsmf	Nsmf	0.858886	-1.89177	0.0135457
Ddn	Ddn	0.0429443	-2.82999	0.0135457
Rab26	Rab26	0.128833	-2.31305	0.0135457
LOC102553190	LOC102553190	0.0644164	-2.78675	0.0135457
Prrt1	Prrt1	0.407971	-1.92434	0.0137778
Plcd4	Plcd4	0.0429443	-2.88336	0.0138366
Hsd11b1	Hsd11b1	0.0429443	-2.78955	0.013842
Ndn	Ndn	12.2606	1.04077	0.0144096
Plvap	Plvap	0.0214721	-3.07753	0.0148524
Slc12a5	Slc12a5	0.944774	-1.74573	0.015086
Mog	Mog	0.150305	-2.68522	0.015086
Lcat	Lcat	0.622692	1.81266	0.0150963
Pld3	Pld3	10.0919	1.04259	0.0152641
Cdh8	Cdh8	0.0214721	-3.08666	0.0152641
Adra1a	Adra1a	0.279138	2.11415	0.0155448
Klf6	Klf6	0	-3.64457	0.0155448
Manf	Manf	3.1564	1.1107	0.0158662
LOC120093083	LOC120093083	0.343554	2.16618	0.0158662
Cd151	Cd151	1.88955	1.20022	0.016314
Sidt1	Sidt1	0	-3.65893	0.016314
Dpp10	Dpp10	0.128833	-2.26636	0.016314
Thap4	Thap4	0.0858886	-2.43844	0.016469
Nptx1	Nptx1	0.0429443	-2.78457	0.0165452
LOC100910996	LOC100910996	0.751525	1.43934	0.0167841
Sema5a	Sema5a	0.0644164	-2.56078	0.016879
Dnajc2	Dnajc2	0	-3.67516	0.0172792
Nsf	Nsf	1.56747	-1.66328	0.0173242
Sptssb	Sptssb	0	-3.60063	0.0175769
Rgs8	Rgs8	0.171777	-2.15658	0.0175769
Tafa2	Tafa2	0.0214721	-3.06681	0.0176411
Lmo1	Lmo1	0.107361	-2.34649	0.0182145
Tac1	Tac1	0.236194	-2.23228	0.0182145
Sncg	Sncg	1.20244	1.78934	0.0182439
Smarcd3	Smarcd3	0.257666	-2.00171	0.0183037
Hyi	Hyi	0.987719	1.31138	0.0187215
Mgst3	Mgst3	1.78219	-1.63858	0.0187215
Epdr1	Epdr1	3.02757	1.10074	0.0187215
Rprm	Rprm	0.0214721	-3.11074	0.0189887
Ccdc85a	Ccdc85a	0	-3.62799	0.019016
Trnd	Trnd	0.236194	-2.01938	0.0193441
Spata2	Spata2	0.0214721	-3.03571	0.0196654
Pcp4l1	Pcp4l1	0.0644164	-2.5575	0.019887
Ccdc80	Ccdc80	0.30061	2.09882	0.0201486
Tmem91	Tmem91	0.450915	-1.83394	0.0201491
Vwc2	Vwc2	0.107361	-2.3045	0.0201491
Plcb4	Plcb4	0.257666	-1.98377	0.0202125
Nxph1	Nxph1	0.150305	-2.16275	0.0202125
Tent5a	Tent5a	0.257666	2.13204	0.0203876
Tusc3	Tusc3	5.77601	1.03718	0.0204448
Gpm6a	Gpm6a	1.61041	-1.62832	0.0205711
Tuba4a	Tuba4a	1.65335	-1.62607	0.0205918
Sprn	Sprn	0.0858886	-2.3822	0.0206633
LOC100911266	LOC100911266	1.48158	1.19783	0.0206633
Csrp1	Csrp1	0.622692	-1.95181	0.020832
LOC120095024	LOC120095024	0.0429443	7.3916	0.0209112
LOC100362486	LOC100362486	0.0214721	-2.99588	0.0209207
Kctd17	Kctd17	0.386499	-1.85758	0.02116
Tns1	Tns1	0.622692	1.61286	0.02116
Dlgap3	Dlgap3	0.322082	-1.90804	0.0213045
Ucp2	Ucp2	0.880358	1.38037	0.0213991
RGD1561327	RGD1561327	0.0644164	-2.49828	0.0218803
Ctsz	Ctsz	0.751525	1.54611	0.02198
Zdhhc22	Zdhhc22	0.128833	-2.21652	0.02198
Kalrn	Kalrn	0.0214721	-2.95491	0.0229771
Trnaa-agc_25	Trnaa-agc_25	0.0858886	4.12856	0.0230187
Dynlrb2	Dynlrb2	0.0429443	-2.75051	0.0231991
Plekhm2	Plekhm2	0.107361	-2.27374	0.0235312
Dlx1	Dlx1	0	-3.53099	0.0237093
Rimkla	Rimkla	0.0214721	-2.9698	0.0241265
Mapk8	Mapk8	0.0644164	-2.47761	0.0243056
Gpr158	Gpr158	0.171777	-2.13457	0.0243069
Tf	Tf	1.24538	-1.79554	0.0244957
Atp2b3	Atp2b3	0.150305	-2.12262	0.0246803
Cntnap4	Cntnap4	0.665636	1.63171	0.0250197
Il34	Il34	0.0644164	-2.51754	0.0254712
Slc17a7	Slc17a7	0.0429443	-2.77707	0.0264997
Inpp5a	Inpp5a	0.171777	-2.06715	0.0267403
Trnv	Trnv	0.0644164	-2.45311	0.0267403
Zfp644	Zfp644	0.0214721	-2.9632	0.026814
Wdr47	Wdr47	0.171777	-2.06852	0.0268186
Lrrn2	Lrrn2	0.30061	-1.96463	0.0268219
Gucy1a1	Gucy1a1	0.493859	1.54925	0.027215
LOC103691527	LOC103691527	0.279138	-2.11987	0.0273139
Ppp3r1	Ppp3r1	0.794469	-1.65839	0.0279306
Pcdh19	Pcdh19	0.0644164	-2.83542	0.0280154
Kcna2	Kcna2	0.128833	-2.17554	0.0283676
Trnm	Trnm	0.128833	-2.14839	0.029203
Col25a1	Col25a1	0.171777	-2.03816	0.0303959
Tmem178a	Tmem178a	0.880358	1.28158	0.0310452
Zfp717	Zfp717	0.0214721	-2.90245	0.0310452
Chst1	Chst1	0.665636	-1.67365	0.0311094
Kcna6	Kcna6	0.90183	-1.62547	0.0314866
Cym	Cym	0.107361	3.3916	0.0315186
Ralyl	Ralyl	0.171777	-2.02555	0.0325788
Cgref1	Cgref1	1.18097	1.21205	0.0325788
Lingo1	Lingo1	0.343554	-1.8098	0.0325788
Nrn1	Nrn1	0.279138	-1.86528	0.0325788
Ass1	Ass1	0.322082	-1.81633	0.0329268
Ctsf	Ctsf	2.4693	1.11483	0.0335444
Prrt2	Prrt2	0.214721	-1.93299	0.0336686
LOC120100778	LOC120100778	0	-3.46015	0.0338872
Plpp5	Plpp5	0.407971	1.62872	0.0341234
Htra1	Htra1	0.30061	-1.83095	0.0342298
Tmem132a	Tmem132a	0.665636	-1.65356	0.0342298
Galnt16	Galnt16	0.279138	-1.85667	0.0342298
Gbx2	Gbx2	0	-3.46716	0.0342298
Cpne7	Cpne7	0.257666	-1.88739	0.0342298
Pi16	Pi16	0.0214721	-2.86402	0.0342298
LOC120093142	LOC120093142	0.515331	1.48471	0.0343687
Atxn7l3	Atxn7l3	0.236194	-1.90245	0.0344592
Adcyap1	Adcyap1	0.0858886	-2.30398	0.0345747
Plod2	Plod2	0.171777	2.48471	0.0354371
Sap30bp	Sap30bp	0.0858886	-2.26697	0.0355702
Cpne6	Cpne6	0.150305	-2.05523	0.0360607
Trnk	Trnk	0.214721	-1.92622	0.0360607
Chrm2	Chrm2	0	-3.39058	0.0367355
Fndc3b	Fndc3b	0.343554	1.73423	0.0367809
Ppp1cb	Ppp1cb	0.944774	-1.58797	0.0368387
Th	Th	0.343554	1.72919	0.0377525
Tmem151a	Tmem151a	0.665636	-1.71521	0.0380369
Tmem212	Tmem212	0	-3.40525	0.0380369
Slc6a1	Slc6a1	0.794469	-1.60454	0.0382592
Bhlhe41	Bhlhe41	0.150305	-2.10326	0.0382592
Irs4	Irs4	0.0214721	-2.82999	0.0389581
Ezr	Ezr	0	-3.41736	0.0391533
Scn8a	Scn8a	0.128833	-2.08124	0.0391533
Shisa9	Shisa9	0.236194	-1.88394	0.0391987
Slmap	Slmap	0.0644164	-2.36329	0.040065
Rbm10	Rbm10	0.0429443	-2.53618	0.0401959
Fam126b	Fam126b	0.0858886	-2.25622	0.0402171
Large1	Large1	0.0644164	-2.36579	0.0402171
Zyx	Zyx	0.0644164	-2.36954	0.0407619
Gfra2	Gfra2	0.0429443	-2.54504	0.0412485
Gramd1b	Gramd1b	0.107361	-2.14853	0.0416959
Slc24a3	Slc24a3	0.407971	-1.71653	0.0424093
Ccnd3	Ccnd3	0.794469	1.34032	0.0424296
Tspan6	Tspan6	2.12574	1.05871	0.0429234
Ppm1e	Ppm1e	0.236194	-1.85633	0.0430842
Septin6	Septin6	0.279138	-1.80492	0.0434759
Nxpe1	Nxpe1	0.107361	3.22167	0.0453797
LOC100909539	LOC100909539	0.0429443	-2.50927	0.0456289
Trnn	Trnn	0.322082	-1.81953	0.0456289
Nampt	Nampt	0.751525	1.29006	0.0462078
Gzmm	Gzmm	0.257666	1.92965	0.0462217
Baiap2	Baiap2	0.0214721	-2.80807	0.0462217
Thy1	Thy1	3.73615	-1.44313	0.0463447
Sgk1	Sgk1	0.171777	-2.2182	0.0465146
Scn1a	Scn1a	0.0644164	-2.44366	0.0467735
Ubac1	Ubac1	0.150305	-1.98697	0.0468346
Trnp1	Trnp1	0.815941	-1.56907	0.0469298
Plch2	Plch2	0.0429443	-2.52279	0.0469298
Elovl5	Elovl5	1.73924	1.32105	0.0469298
Bend6	Bend6	0.665636	-1.60063	0.0469298
Ublcp1	Ublcp1	0.193249	-1.8938	0.0469298
Acsl3	Acsl3	0.515331	-1.79565	0.0471167
LOC108351980	LOC108351980	0.0429443	6.3916	0.0471167
Spock3	Spock3	0.450915	-1.7831	0.0476355
Cgn	Cgn	0.150305	2.57782	0.0477777
Pcdh9	Pcdh9	0.0858886	-2.31748	0.0482922
Osbpl1a	Osbpl1a	0.30061	-1.8401	0.0482922
Cpne4	Cpne4	0.0429443	-3.03676	0.0489371
Prph	Prph	0.558276	1.42197	0.0492293
Apod	Apod	1.48158	-1.67487	0.0492825
Adgrb2	Adgrb2	0.365026	-1.70819	0.0493088
Spata2L	Spata2L	0.0214721	-2.75561	0.0494783
Syndig1l	Syndig1l	0.0214721	-2.75942	0.0498095
Krt17	Krt17	0	-3.29927	0.0498095
Fgf1	Fgf1	0.0214721	-2.75942	0.0498095
Dgkz	Dgkz	0.257666	-1.81147	0.0499119
Adgrb1	Adgrb1	0.665636	-1.58353	0.0499119
Slc25a1	Slc25a1	1.28833	1.20697	0.0499119
LOC100909490	LOC100909490	0.30061	1.76516	0.0502691
Grhl3	Grhl3	0.128833	2.80664	0.0503234
Slitrk6	Slitrk6	0	-3.30711	0.0503234
Syn1	Syn1	0.966246	-1.52603	0.0503234
Prorsd1	Prorsd1	0.30061	1.75933	0.0514792
LOC102546344	LOC102546344	0.107361	3.14367	0.0517946
Lhx9	Lhx9	0	-3.32007	0.0517946
Klhl13	Klhl13	1.54599	1.07611	0.0517946
Hspa5	Hspa5	6.549	0.93265	0.052069
Efnb3	Efnb3	0.128833	-2.01172	0.0521403
Cnnm1	Cnnm1	0.107361	-2.0902	0.0521612
Lin7b	Lin7b	0.322082	-1.73252	0.0524184
Zfp385a	Zfp385a	0.236194	-1.80869	0.052471
Adora1	Adora1	0.171777	-2.06099	0.0524906
LOC691995	LOC691995	12.9262	0.913609	0.0532952
Cited2	Cited2	0.279138	-1.7496	0.0541812
Kitlg	Kitlg	0.0644164	-2.29665	0.0541812
Cd63	Cd63	4.18707	0.97659	0.0545682
Khdrbs3	Khdrbs3	0.279138	-1.89479	0.0549598
Mapk10	Mapk10	0.279138	-1.75561	0.0554986
Zfhx3	Zfhx3	0.0858886	-2.16261	0.0554986
Arrb1	Arrb1	0.279138	-1.75942	0.0566319
Faah	Faah	0	-3.24049	0.0571416
Rab6a	Rab6a	1.6963	-1.44638	0.0571504
Ttll12	Ttll12	0.386499	1.55074	0.0571504
Gprin1	Gprin1	0.128833	-1.99796	0.0571504
Etv1	Etv1	0.0429443	-2.65143	0.0572426
LOC120103614	LOC120103614	0.107361	-2.07397	0.0572426
Bsn	Bsn	0.214721	-1.82933	0.0572426
Brsk1	Brsk1	0.279138	-1.74411	0.0581867
Lratd1	Lratd1	0.0644164	-2.26348	0.058467
Pemt	Pemt	0.279138	1.78744	0.058467
Creg1	Creg1	0.0858886	-2.17977	0.058467
Evi2a	Evi2a	0.107361	-2.49867	0.0590121
Cdk19	Cdk19	0	-3.26483	0.0595086
Tmem65	Tmem65	0.193249	-1.8401	0.059612
Cadps2	Cadps2	1.03066	1.15808	0.0596684
Tmem35b	Tmem35b	0.214721	2.02766	0.06131
Nexn	Nexn	0	-3.28083	0.0621349
Shank3	Shank3	0.0429443	-2.41736	0.0621349
LOC108352082	LOC108352082	0.0858886	3.5436	0.0633819
Myc	Myc	0.150305	2.46679	0.0634291
Sult4a1	Sult4a1	1.11655	-1.48833	0.0634291
Cyld	Cyld	0.279138	-1.71693	0.0634291
Git1	Git1	0.472387	-1.624	0.0646571
LOC103691200	LOC103691200	0.0644164	4.34721	0.0647269
Glrb	Glrb	0.429443	-1.61001	0.0647269
Rps20	Rps20	19.239	0.879463	0.0647269
Ubl3	Ubl3	0.794469	-1.53649	0.0647269
LOC120096550	LOC120096550	0.107361	3.03405	0.0647269
Cap2	Cap2	0.171777	-1.86264	0.0647269
Tmem160	Tmem160	0.687109	-1.52808	0.0648925
Gpr4	Gpr4	0.0429443	-2.43654	0.0648925
Pdia4	Pdia4	0.687109	1.25857	0.0658337
Slc29a1	Slc29a1	0.0429443	-2.44287	0.066399
Pcdh20	Pcdh20	0	-3.18772	0.0664735
Ca11	Ca11	0.30061	-1.77582	0.0665241
Opalin	Opalin	0.193249	-2.08757	0.0665241
Gnai1	Gnai1	0.30061	-1.69745	0.0670188
Rap1gds1	Rap1gds1	0.622692	-1.53588	0.0674609
Cdh13	Cdh13	1.78219	1.06132	0.0677753
Slc22a23	Slc22a23	0.0644164	-2.4401	0.0679038
Vstm2b	Vstm2b	0.0858886	-2.12646	0.0682757
Exog	Exog	0	-3.20738	0.0687305
Reps2	Reps2	0.171777	-1.84681	0.069125
Prkcz	Prkcz	0.386499	-1.61874	0.0700032
Hcn2	Hcn2	0.622692	-1.53143	0.0700032
Frrs1l	Frrs1l	0.257666	-1.73312	0.0700113
Rhou	Rhou	0.0214721	-3.09725	0.0706447
Camta1	Camta1	0.450915	-1.57864	0.0707847
Htr7	Htr7	0.0214721	-2.63631	0.0715995
Clpb	Clpb	0.214721	-1.77422	0.0721781
Vamp1	Vamp1	0.450915	-1.58412	0.0726113
Nedd4l	Nedd4l	0.0644164	-2.21989	0.0742536
Calm2	Calm2	8.69622	-1.33047	0.0755591
LOC102549805	LOC102549805	0.0429443	5.80664	0.0761525
LOC108348051	LOC108348051	0.30061	-1.6577	0.0761525
Defb18	Defb18	0.0429443	5.80664	0.0761525
Pcp2	Pcp2	0.0429443	5.80664	0.0761525
Camta2	Camta2	0.343554	-1.62554	0.0761963
Hlf	Hlf	0.236194	-1.74219	0.0764875
Nrip2	Nrip2	0.128833	-1.99241	0.07717
Got1	Got1	1.88955	-1.37996	0.0775261
Minar2	Minar2	3.7791	0.916141	0.0794571
Ttll7	Ttll7	0.687109	-1.51146	0.0797279
Cttnbp2nl	Cttnbp2nl	0	-3.14173	0.0800553
Nrxn3	Nrxn3	0.0429443	-2.36162	0.0801786
St6galnac5	St6galnac5	0	-3.14756	0.080589
Olig1	Olig1	0.687109	-1.58568	0.080589
Rnf152	Rnf152	0	-3.14756	0.080589
Kifc2	Kifc2	0.236194	-1.72929	0.0813276
Negr1	Negr1	0.279138	-1.68235	0.0813922
Shisal1	Shisal1	0.171777	-1.82029	0.0813922
Ano4	Ano4	0	-3.20179	0.08147
Akap7	Akap7	0.622692	1.27682	0.0820325
Clk1	Clk1	0.0858886	-2.07601	0.0820365
Dusp16	Dusp16	0	-3.55531	0.0821503
Tiam1	Tiam1	0.0429443	-2.37659	0.0830409
Casq2	Casq2	0	-3.16491	0.0831391
Ypel2	Ypel2	0.0644164	-2.20039	0.0843151
Mapk9	Mapk9	0.60122	-1.49368	0.0850843
Grp	Grp	0	-3.37824	0.0854745
Atp1a3	Atp1a3	3.75762	-1.32761	0.0856839
Mpped1	Mpped1	0.0214721	-2.61543	0.0860273
Fam131c	Fam131c	0.128833	-1.90859	0.0860487
Unc5b	Unc5b	0	-3.26483	0.0860487
Rgs3	Rgs3	0.365026	-1.59377	0.0870853
Arfgef3	Arfgef3	0.128833	2.5696	0.0872361
Rps15al4	Rps15al4	0.558276	1.49543	0.0872361
Lrfn5	Lrfn5	0.107361	-1.96705	0.0872361
Rapgefl1	Rapgefl1	0.107361	-1.96705	0.0872361
Dnajb5	Dnajb5	0.0858886	-2.04261	0.0879035
Faim2	Faim2	2.16869	-1.34848	0.0890418
Lysmd2	Lysmd2	0.343554	-1.60225	0.0898119
Marchf5	Marchf5	0.279138	-1.65805	0.0899073
Fmnl1	Fmnl1	0.0214721	-2.63423	0.0899856
Uchl5	Uchl5	0.0858886	-2.05259	0.0904709
Ddost	Ddost	2.2331	1.05532	0.0904953
Cryab	Cryab	0.429443	-1.73768	0.0921543
Cdhr4	Cdhr4	0	-3.07295	0.0921543
Pebp1	Pebp1	6.0122	-1.30846	0.0921543
Zfhx4	Zfhx4	0	-3.07601	0.0924623
LOC108353424	LOC108353424	5.02448	0.884884	0.0926495
Plcxd2	Plcxd2	0.0644164	-2.17064	0.0927405
Sh3glb2	Sh3glb2	0.880358	-1.45546	0.0934482
Slc16a11	Slc16a11	0	-3.08515	0.0936166
Kcng2	Kcng2	0.0214721	-2.55311	0.0941883
Tmem59l	Tmem59l	8.22383	0.853532	0.0945005
C1ql1	C1ql1	0.966246	1.08702	0.0947537
Nr1d1	Nr1d1	0.171777	-1.79328	0.0949816
Matk	Matk	0.365026	-1.57563	0.0950583
Fkbp9	Fkbp9	0.365026	1.46877	0.0952683
Slc30a3	Slc30a3	0	-3.09725	0.0952683
Fcer1g	Fcer1g	0.193249	-1.74334	0.09617
Fam160b1	Fam160b1	0	-3.10326	0.0964117
Pak1	Pak1	0.880358	-1.41092	0.0970434
Dbndd1	Dbndd1	0.257666	-1.66097	0.0984769
Ifi27l2b	Ifi27l2b	0.279138	1.64821	0.0987817
Chn1	Chn1	1.37422	-1.35665	0.0992622
Trpc3	Trpc3	0.0429443	-2.29665	0.10215
Ube2d1	Ube2d1	0.150305	-1.84442	0.102334
Amigo2	Amigo2	0.0644164	-2.13734	0.102381
Ttc19	Ttc19	0.107361	-1.91901	0.104016
Atf5	Atf5	0.579748	1.30111	0.104619
Fbxl16	Fbxl16	0.708581	-1.42388	0.104619
Rpl3	Rpl3	11.3802	0.834065	0.107623
Ctnnd2	Ctnnd2	0.407971	-1.52875	0.107792
Add1	Add1	0.60122	-1.49273	0.107969
Ndrg4	Ndrg4	6.33428	-1.27616	0.108488
Bex4	Bex4	2.12574	0.929874	0.108488
Arglu1	Arglu1	0.128833	-1.84134	0.108591
RGD1308544	RGD1308544	0.128833	-1.84544	0.109357
Tspan4	Tspan4	0.0214721	-2.51304	0.109357
Ppp1r32	Ppp1r32	0	-3.01354	0.109357
C1ql4	C1ql4	0.0429443	5.3916	0.109357
Usp2	Usp2	0.0214721	-2.51304	0.109357
LOC102548541	LOC102548541	0.0429443	5.3916	0.109357
Mtch1	Mtch1	4.1656	-1.27903	0.109357
Nol9	Nol9	0	-3.01673	0.109747
Stau2	Stau2	0.214721	-1.66836	0.109919
Zranb2	Zranb2	0.257666	-1.63439	0.11013
Rnf14	Rnf14	2.03985	-1.30797	0.110197
Epha6	Epha6	0.0214721	-2.52204	0.111021
Fbxo34	Fbxo34	0.0858886	-2.00714	0.111253
Ptbp3	Ptbp3	0.257666	1.72572	0.111483
Grem2	Grem2	0.0644164	-2.10326	0.112379
Wipf3	Wipf3	0	-3.03571	0.112652
LOC102550527	LOC102550527	0	-3.03571	0.112652
Mcc	Mcc	0.236194	1.74774	0.113453
Ptgfrn	Ptgfrn	0	-3.04199	0.114038
Ppp1r1b	Ppp1r1b	0.0214721	-2.53766	0.114774
Ube2ql1	Ube2ql1	0.579748	-1.43245	0.115077
Gramd2a	Gramd2a	0.0644164	3.89975	0.115077
Irs2	Irs2	0.150305	-1.79235	0.115077
Zdhhc2	Zdhhc2	1.28833	0.99254	0.117023
Pcp4	Pcp4	14.8802	-1.32167	0.118422
Cttnbp2	Cttnbp2	0.0429443	-2.56114	0.11919
Oxct1	Oxct1	0.644164	-1.40815	0.119852
Scn9a	Scn9a	0.193249	1.91911	0.122235
Slc9a3r1	Slc9a3r1	0.107361	-1.86697	0.123301
Gas7	Gas7	0.0644164	-2.06219	0.123467
Nat8l	Nat8l	0.429443	-1.47303	0.124085
Aff3	Aff3	0.0644164	-2.06681	0.124581
Arhgap44	Arhgap44	0.450915	-1.4775	0.124581
Stx1b	Stx1b	0.794469	-1.37772	0.126069
Gfra1	Gfra1	0.0214721	-2.46249	0.126069
Tppp3	Tppp3	1.82513	1.10491	0.126782
Ctsd	Ctsd	5.51834	0.836297	0.126926
Cbln4	Cbln4	0.0214721	-2.46949	0.127074
Gpc1	Gpc1	0.257666	-1.74085	0.127285
Zdhhc14	Zdhhc14	0.0644164	-2.07753	0.127545
LOC120099863	LOC120099863	0.214721	1.79846	0.12831
LOC100362149	LOC100362149	0.107361	2.69116	0.129041
Garem1	Garem1	0	-2.94491	0.12962
Atp1b1	Atp1b1	7.55819	-1.2464	0.130566
Prkg2	Prkg2	0	-2.95159	0.130566
Pcdh11x	Pcdh11x	0	-2.95159	0.130566
RGD1561916	RGD1561916	0.0858886	-1.93752	0.130614
Arhgap36	Arhgap36	0.0429443	-2.23045	0.132187
Plekhg2	Plekhg2	0.150305	2.17728	0.132892
Tmem127	Tmem127	0.193249	-1.70274	0.133045
Kcns2	Kcns2	0	-2.96815	0.133742
Tpd52	Tpd52	0.60122	-1.40181	0.133864
Zbtb18	Zbtb18	0.128833	-1.81542	0.133864
Bag3	Bag3	0	-2.97472	0.134664
Strip2	Strip2	0	-2.97472	0.134664
Dlgap1	Dlgap1	0.150305	-1.75274	0.134664
Nrbp1	Nrbp1	0.343554	-1.5009	0.13503
Mast3	Mast3	0.0644164	-2.496	0.13529
Pkp4	Pkp4	0.515331	-1.61526	0.135444
Npat	Npat	0.322082	1.46234	0.135444
Nmt2	Nmt2	0.386499	-1.47974	0.136192
Ankrd37	Ankrd37	0	-2.98453	0.136617
Ppp1r16b	Ppp1r16b	0.0644164	-2.45546	0.136944
Lbhd2	Lbhd2	0.107361	-1.85514	0.137714
Cnpy2	Cnpy2	3.26377	0.854876	0.137714
Npas2	Npas2	0.0644164	-2.03414	0.137714
Tut7	Tut7	0	-2.99102	0.137878
Brinp1	Brinp1	0.279138	-1.55906	0.137903
Gaa	Gaa	10.8864	0.798936	0.137903
Pip5k1c	Pip5k1c	0.343554	-1.51051	0.138365
Ccsap	Ccsap	0	-3.16491	0.138523
Adra2a	Adra2a	0	-2.99749	0.139271
Slain1	Slain1	0.0644164	-2.42578	0.141209
Scn2b	Scn2b	0.558276	-1.39521	0.141403
Xylt2	Xylt2	0.0644164	-2.04823	0.141647
Atn1	Atn1	0.30061	-1.52129	0.142413
LOC102547024	LOC102547024	0.0429443	5.06967	0.143285
Mef2a	Mef2a	0.30061	-1.52308	0.143285
Misp	Misp	0.0429443	5.06967	0.143285
Acr	Acr	0.0429443	5.06967	0.143285
Grap	Grap	0.128833	2.34721	0.143326
Basp1	Basp1	3.17788	-1.23401	0.143437
Itgb1	Itgb1	1.07361	1.04548	0.143437
Zfp82	Zfp82	0.0858886	3.0411	0.144031
Klc2	Klc2	0.772997	-1.34531	0.144031
Depdc5	Depdc5	0.0429443	-2.18394	0.144031
Dnah8	Dnah8	0.0858886	3.0411	0.144031
Fam174c	Fam174c	0.365026	1.36554	0.144508
Adap1	Adap1	0.236194	-1.6266	0.144508
Phyhip	Phyhip	0.472387	-1.42719	0.145975
Arhgef17	Arhgef17	0.407971	-1.44886	0.146181
Wscd1	Wscd1	0.365026	-1.64366	0.146512
Nap1l2	Nap1l2	0.343554	-1.47877	0.146691
Pde1b	Pde1b	0.429443	-1.44355	0.147192
Ankrd34b	Ankrd34b	0.0429443	-2.23958	0.147324
Dhx37	Dhx37	0.236194	1.66368	0.147324
Sptbn2	Sptbn2	0.536804	-1.39756	0.147619
LOC120097122	LOC120097122	0.128833	2.32859	0.147626
Tcta	Tcta	1.52452	0.934903	0.147626
Igfbp2	Igfbp2	0.0644164	-2.1735	0.147626
Gfap	Gfap	4.18707	0.985156	0.147626
Trim32	Trim32	0.322082	-1.49714	0.148862
Rnf126	Rnf126	0.279138	-1.52812	0.149304
Ppp6r2	Ppp6r2	0.0644164	-1.99588	0.149304
Kcnj10	Kcnj10	0.429443	-1.5463	0.149304
Ncald	Ncald	1.11655	-1.30169	0.149601
LOC102556347	LOC102556347	0.343554	1.62264	0.149601
Agap3	Agap3	0.987719	-1.30544	0.149954
Npr2	Npr2	0.536804	1.20558	0.149954
Ppp2r5d	Ppp2r5d	0.279138	-1.53067	0.149954
Cd83	Cd83	0.322082	-1.5017	0.150001
Camk2b	Camk2b	1.26686	-1.28012	0.150143
Per2	Per2	0	-2.88685	0.150985
Fam168b	Fam168b	0.279138	-1.55405	0.151619
Sort1	Sort1	0.644164	-1.44496	0.152074
Kcp	Kcp	0	-2.8938	0.152074
Rtkn	Rtkn	0.150305	-1.92977	0.152074
Rpl36al	Rpl36al	9.34038	0.826838	0.152074
Ankrd9	Ankrd9	0.0214721	-2.45781	0.152074
Snap47	Snap47	0.128833	-1.76971	0.152074
Hs3st1	Hs3st1	0.0429443	-2.45075	0.152074
Clasp2	Clasp2	0.622692	-1.47104	0.153132
Fndc5	Fndc5	0.365026	-1.48492	0.155057
Arsg	Arsg	0.322082	1.41862	0.155057
Flrt3	Flrt3	0	-2.91104	0.155088
Sirt6	Sirt6	0.0644164	-2.01991	0.155088
Gabrb2	Gabrb2	0.558276	-1.37769	0.155088
Cfap126	Cfap126	0	-2.91104	0.155088
Cdk16	Cdk16	0.429443	-1.42218	0.155639
Ank1	Ank1	0.0429443	-2.13196	0.156129
Rpl8	Rpl8	11.7023	0.781426	0.156397
Rpusd4	Rpusd4	0.322082	1.41432	0.156397
Tubb4a	Tubb4a	3.84351	-1.26471	0.156397
Dact3	Dact3	0.407971	-1.42842	0.15791
Dtna	Dtna	0.150305	-1.67819	0.15791
Nr2f1	Nr2f1	0.279138	-1.52108	0.15812
Gpr37l1	Gpr37l1	0.708581	-1.37444	0.15812
LOC102554214	LOC102554214	0.0858886	-1.89519	0.15812
Fmr1	Fmr1	0.0214721	-2.49257	0.15812
Sdc3	Sdc3	0.622692	-1.34649	0.158909
Gpr83	Gpr83	0.0214721	-2.36579	0.160205
Lancl1	Lancl1	0.60122	-1.3501	0.160205
Ncam2	Ncam2	0.193249	-1.66585	0.160205
Lypd1	Lypd1	0.214721	-1.5849	0.160622
Efemp2	Efemp2	0.407971	1.47035	0.160918
LOC120101533	LOC120101533	0	-2.9382	0.160918
Lamp5	Lamp5	0	-2.9382	0.160918
Tmf1	Tmf1	0.128833	-1.73584	0.160918
Alg2	Alg2	3.52143	0.821744	0.160918
Sim1	Sim1	0.257666	1.55871	0.160918
Cbr1	Cbr1	0.923302	1.0028	0.161035
Otud1	Otud1	0	-2.94156	0.161772
Synpo	Synpo	0	-2.94156	0.161772
Snap91	Snap91	1.11655	-1.27421	0.161897
Rnf20	Rnf20	0.0214721	-2.38072	0.162779
Kcnc3	Kcnc3	0.0429443	-2.16299	0.163838
Uqcc2	Uqcc2	2.0828	-1.22195	0.163838
B4galnt1	B4galnt1	0.128833	-1.75014	0.164008
Agk	Agk	0.0429443	-2.16491	0.164381
Lhpp	Lhpp	0.193249	-1.64457	0.165035
Slu7	Slu7	0.0644164	-1.97144	0.165211
Panx2	Panx2	0.193249	-1.58482	0.166892
Gng7	Gng7	0.0644164	-1.978	0.16789
Ddx6	Ddx6	0.193249	-1.64787	0.16817
Pamr1	Pamr1	0.193249	-1.58825	0.168232
Slc6a17	Slc6a17	0.60122	-1.33397	0.169281
Zdhhc5	Zdhhc5	0.107361	-1.76827	0.169281
Serinc5	Serinc5	0.0644164	-2.3136	0.16989
H2az1	H2az1	1.50305	-1.23514	0.170355
LOC102554213	LOC102554213	0.150305	2.05175	0.170938
Got2	Got2	1.09508	-1.25842	0.170938
Cryga	Cryga	0.0858886	-1.86154	0.17107
Chd8	Chd8	0.107361	-1.77456	0.171133
Camkk2	Camkk2	0.0214721	-2.41011	0.171871
Gnal	Gnal	0.257666	-1.49995	0.171871
Ccni	Ccni	0.193249	-1.60445	0.172015
Tpi1	Tpi1	6.20545	-1.16989	0.172268
Gfy	Gfy	0.0429443	4.80664	0.172521
Trnaa-agc_79	Trnaa-agc_79	0.0429443	4.80664	0.172521
LOC120096194	LOC120096194	0.107361	2.50896	0.173064
Aard	Aard	0	-2.81175	0.174807
Sgpp2	Sgpp2	0.0429443	-2.09423	0.174807
Msl1	Msl1	0.171777	-1.63446	0.174807
Odf3b	Odf3b	0	-2.81542	0.175365
Ezh1	Ezh1	0.0858886	-1.87425	0.175365
Cdc42ep2	Cdc42ep2	0.0429443	-2.67986	0.175503
Ptdss1	Ptdss1	1.07361	0.949631	0.177269
Rps12	Rps12	18.1869	0.754735	0.17813
Wls	Wls	0.193249	-1.67072	0.17813
Npc2	Npc2	3.69321	0.839319	0.17813
S1pr5	S1pr5	0	-3.3149	0.17813
Brd7	Brd7	0.193249	-1.5684	0.17813
Cavin3	Cavin3	0.708581	1.05805	0.178332
Asb8	Asb8	0.30061	-1.47011	0.178332
Srebf1	Srebf1	0.171777	-1.6691	0.178332
Dmxl1	Dmxl1	0.0214721	-2.45311	0.178332
Tspyl5	Tspyl5	0.171777	-1.59709	0.178704
Ppp3cb	Ppp3cb	0.966246	-1.26389	0.178785
LOC120095951	LOC120095951	0	-2.83722	0.178927
Tmem38a	Tmem38a	0.30061	-1.46389	0.179326
LOC102549726	LOC102549726	3.09199	0.815682	0.179934
LOC100910201	LOC100910201	0.0858886	3.42813	0.180437
Daglb	Daglb	0.0429443	-2.12213	0.183153
Nav1	Nav1	0.0644164	-2.01991	0.183153
Bdnf	Bdnf	0	-3.05445	0.184097
Rftn1	Rftn1	0.0214721	-2.49257	0.185359
Ciart	Ciart	0	-2.8587	0.185667
Erlec1	Erlec1	2.6196	0.822855	0.185667
Ntan1	Ntan1	1.13802	-1.23877	0.185683
Slc36a4	Slc36a4	0.171777	-1.61403	0.186533
Rasa1	Rasa1	0.0644164	-2.01832	0.187535
Ctss	Ctss	1.6963	-1.26509	0.187535
R3hdm4	R3hdm4	0.236194	-1.53692	0.187535
Olfm2	Olfm2	0.407971	-1.37427	0.187535
Aatk	Aatk	0.386499	-1.54953	0.187535
Nek7	Nek7	0.257666	-1.64076	0.187535
Ppp2r2c	Ppp2r2c	0.665636	-1.34438	0.187535
Nefl	Nefl	0.515331	-1.33128	0.187535
LOC100910615	LOC100910615	0.0644164	4.34721	0.187535
Tcfl5	Tcfl5	0.0858886	2.84316	0.187981
Rps4x	Rps4x	14.6225	0.748843	0.187981
Zdhhc16	Zdhhc16	0.0214721	-2.34057	0.188089
Pcdh10	Pcdh10	0.450915	-1.35553	0.188469
Blvra	Blvra	0.107361	-1.75815	0.188469
Dact1	Dact1	0.150305	1.99928	0.188469
Slc8a3	Slc8a3	0.0214721	-2.34311	0.188469
Map3k9	Map3k9	0.0858886	-1.8401	0.188469
Rnf112	Rnf112	0.450915	-1.35507	0.188469
Gpr12	Gpr12	0	-2.87284	0.188469
Adgrl3	Adgrl3	0.214721	-1.55012	0.188469
Ddx41	Ddx41	0.107361	-1.76069	0.188469
Rpl36a	Rpl36a	13.1195	0.745129	0.188469
Mtor	Mtor	0.171777	-1.57803	0.190556
Ccdc153	Ccdc153	0.0214721	-2.35323	0.191355
Hspb8	Hspb8	0.493859	1.44616	0.191355
Efhd2	Efhd2	0.536804	-1.32423	0.19272
Cyrib	Cyrib	0.536804	-1.32423	0.19272
Phlda3	Phlda3	0.30061	-1.42858	0.19272
Msrb1	Msrb1	0.407971	-1.36479	0.194618
Nrxn1	Nrxn1	0.966246	-1.24416	0.196755
Arsa	Arsa	0.150305	-1.62068	0.197139
Chst5	Chst5	0	-2.88336	0.197139
Ppp2r2b	Ppp2r2b	0.450915	-1.3468	0.197681
Rpl12	Rpl12	10.1993	0.743899	0.198177
Cbfa2t3	Cbfa2t3	0.0858886	2.80664	0.198177
Abt1	Abt1	0.0429443	-2.06373	0.198642
Aldoc	Aldoc	7.40789	-1.13398	0.199182
Cabp1	Cabp1	0.107361	-1.74923	0.199182
LOC120095219	LOC120095219	0.0644164	3.41432	0.200376
Gbe1	Gbe1	0.107361	-1.71823	0.200405
Zbtb7c	Zbtb7c	0.150305	1.97375	0.200405
Tle5	Tle5	5.2392	-1.13693	0.202146
Lrrn1	Lrrn1	0.128833	-1.6691	0.202405
Coro2b	Coro2b	0.322082	-1.44307	0.204253
Mrps25	Mrps25	0.665636	-1.27085	0.204676
Tmem240	Tmem240	0.107361	-1.72993	0.204676
LOC120094138	LOC120094138	0.0429443	4.58424	0.204676
Abca8	Abca8	0.214721	1.61502	0.204676
Mzt2b	Mzt2b	0.150305	-1.79606	0.204676
Rps27a	Rps27a	39.659	0.758651	0.204676
LOC103691104	LOC103691104	0.0429443	4.58424	0.204676
LOC120098267	LOC120098267	0.0429443	4.58424	0.204676
Kctd16	Kctd16	0	-2.74026	0.204676
Dym	Dym	0.193249	-1.53943	0.204676
Tenm1	Tenm1	0.0858886	-1.80513	0.205538
Pip5k1b	Pip5k1b	0.0644164	-1.91617	0.207147
Nsg1	Nsg1	2.53371	-1.15624	0.207147
Pdia6	Pdia6	2.68402	0.817051	0.207695
Nynrin	Nynrin	0.30061	1.3648	0.208651
Ap1s2	Ap1s2	1.76072	0.850759	0.208651
Gjc2	Gjc2	0.0644164	-2.23639	0.209091
Rap1gap	Rap1gap	0.837414	-1.23584	0.209953
Jam3	Jam3	0.0644164	-2.20738	0.209953
LOC100360508	LOC100360508	0.579748	1.08847	0.209953
Oxtr	Oxtr	0.107361	2.3916	0.210052
Lzts1	Lzts1	0.0214721	-2.27285	0.210238
Nppa	Nppa	0	-2.76701	0.210936
Calm1	Calm1	4.18707	-1.13276	0.211073
Cpeb2	Cpeb2	0.107361	-1.9382	0.212296
Trappc5	Trappc5	0.128833	-1.63394	0.213663
Nat8f3	Nat8f3	0.0214721	-2.28348	0.213814
Hsph1	Hsph1	1.09508	-1.20824	0.214924
Azin1	Azin1	0.30061	-1.41704	0.215023
Fam174a	Fam174a	0.30061	-1.40347	0.215023
Ppp2r1a	Ppp2r1a	2.94168	-1.14198	0.215826
Rfx2	Rfx2	0.236194	2.98221	0.215826
LOC120101470	LOC120101470	0.0214721	-2.29403	0.217698
Tmod2	Tmod2	0.515331	-1.33046	0.218075
Arpc4	Arpc4	1.13802	-1.20003	0.218143
Tmem69	Tmem69	0.0214721	-2.29927	0.219846
Txndc15	Txndc15	3.30671	0.776699	0.220612
Rims3	Rims3	0.708581	-1.25501	0.221499
Polr1c	Polr1c	0.107361	-1.69719	0.222102
LOC120097943	LOC120097943	0.171777	1.78674	0.222102
Rps5	Rps5	14.1501	0.724714	0.223067
Sirt2	Sirt2	0.90183	-1.31472	0.223067
Clstn1	Clstn1	2.6196	-1.1394	0.223067
Rgs6	Rgs6	0.0214721	-2.30711	0.223067
Smarcd1	Smarcd1	0.236194	-1.46483	0.223067
RGD1308706	RGD1308706	0.128833	-1.63867	0.223085
Nav3	Nav3	0.0644164	-1.86225	0.223518
Adgra1	Adgra1	0.493859	-1.30754	0.224753
Dock4	Dock4	0.0644164	-1.86756	0.225856
Man1b1	Man1b1	1.13802	0.896188	0.226339
Far2	Far2	0.0644164	-1.86932	0.226339
Metrn	Metrn	0.171777	-1.63262	0.226621
Jdp2	Jdp2	0.0644164	-1.87108	0.226842
Lmtk2	Lmtk2	0.150305	-1.57274	0.22766
Foxo3	Foxo3	0.0858886	-1.77983	0.230171
Crim1	Crim1	0.128833	-1.64104	0.230508
Ctla2a	Ctla2a	0.0858886	2.7023	0.231574
Myo18a	Myo18a	0.128833	-1.61001	0.234056
Fndc3a	Fndc3a	0.730053	0.994872	0.234056
Phf24	Phf24	0.279138	-1.40073	0.234973
Tango2	Tango2	0.365026	-1.34706	0.235506
Tanc1	Tanc1	0.0429443	-2.04719	0.235521
Nr1d2	Nr1d2	0.171777	-1.65916	0.235521
Pllp	Pllp	0.515331	-1.43482	0.236217
Tmeff2	Tmeff2	1.39569	0.923253	0.236424
LOC685291	LOC685291	0.107361	2.32551	0.237193
Snph	Snph	0.279138	-1.4056	0.237211
Sin3b	Sin3b	0.687109	-1.24107	0.238938
Aldh5a1	Aldh5a1	0.386499	-1.32914	0.239357
Mef2c	Mef2c	0.107361	-1.66368	0.242278
Epn1	Epn1	1.07361	-1.18427	0.242335
RGD1560186	RGD1560186	0.343554	1.30164	0.243002
LOC100362814	LOC100362814	0.128833	-1.62918	0.244054
Dixdc1	Dixdc1	0.0858886	-2.02245	0.244632
Cdc42ep5	Cdc42ep5	0	-2.65689	0.244727
Dnm1	Dnm1	2.87727	-1.11399	0.244727
Myh10	Myh10	0.472387	-1.28359	0.244727
LOC120097442	LOC120097442	0	-2.65689	0.244727
Ap2s1	Ap2s1	1.71777	-1.14151	0.24706
Sipa1l2	Sipa1l2	0.0858886	-1.72942	0.247192
Ptprj	Ptprj	0.0858886	-1.73097	0.247577
Efnb2	Efnb2	0	-2.6691	0.247577
Fam155a	Fam155a	0.214721	-1.46779	0.24763
Ppm1j	Ppm1j	0	-2.67314	0.248363
Timm13	Timm13	2.31899	-1.12041	0.248526
Plekha7	Plekha7	0	-2.67718	0.249417
Hs6st1	Hs6st1	0.0858886	-1.73717	0.2501
Hmg20b	Hmg20b	0.0214721	-2.23502	0.250475
LOC120098567	LOC120098567	0	-2.6812	0.250475
Tox	Tox	0.0214721	-2.23776	0.25177
Gsk3a	Gsk3a	0.751525	-1.2145	0.251981
Avpi1	Avpi1	0.343554	-1.33892	0.251981
Grik3	Grik3	0.0214721	-2.33547	0.251981
Catsper4	Catsper4	0.0429443	4.58424	0.251981
Gpr22	Gpr22	0	-2.68922	0.251981
C1qtnf6	C1qtnf6	0.0644164	3.22167	0.251981
Elovl4	Elovl4	0.0644164	3.22167	0.251981
Camp	Camp	0.0644164	3.22167	0.251981
Cldn10	Cldn10	0.236194	-1.43097	0.251981
Cacna1i	Cacna1i	0.0429443	-1.97254	0.252021
Cd59	Cd59	3.90793	0.743492	0.252037
Pcdh7	Pcdh7	0.193249	-1.4843	0.252141
LOC102550417	LOC102550417	0.0644164	-1.83361	0.253101
Gsto1	Gsto1	1.07361	-1.16817	0.254326
Ctnnbip1	Ctnnbip1	0.214721	-1.43524	0.254363
Nkx6-2	Nkx6-2	0.0644164	-2.2848	0.254608
Fstl5	Fstl5	0.0429443	-1.97254	0.256162
Hsp90b1	Hsp90b1	5.73306	0.721709	0.256577
Zbtb4	Zbtb4	0.30061	-1.36929	0.256577
Ppargc1a	Ppargc1a	0.0214721	-2.25406	0.256577
Cmss1	Cmss1	0.0858886	-1.75561	0.256918
Ppfia3	Ppfia3	0.214721	-1.44129	0.256937
Gpr37	Gpr37	0.30061	-1.60558	0.256937
Decr2	Decr2	0	-2.70906	0.256937
Pnck	Pnck	0.708581	-1.20886	0.257742
Lypd6b	Lypd6b	0	-2.713	0.258548
Ntmt1	Ntmt1	0.128833	-1.5979	0.258565
Ttc17	Ttc17	0.0644164	-1.848	0.258565
Abr	Abr	0.730053	-1.20107	0.258565
Eps8	Eps8	0.257666	-1.40506	0.258861
Akap2	Akap2	0.322082	-1.34628	0.258861
Tdrp	Tdrp	0.429443	1.18215	0.258919
Bscl2	Bscl2	2.0828	0.792901	0.259436
Tuba1b	Tuba1b	6.14103	-1.07618	0.260141
Fam110a	Fam110a	0.0429443	-1.97909	0.260191
Arx	Arx	0	-2.72084	0.26036
Rapgef3	Rapgef3	0.0429443	-1.99857	0.260823
Mtus2	Mtus2	0	-2.72474	0.262165
Amph	Amph	0.365026	-1.30421	0.264066
Strbp	Strbp	0.429443	-1.27526	0.264703
Iqsec1	Iqsec1	0.579748	-1.25753	0.266509
Meis2	Meis2	0	-2.77079	0.267561
Pclo	Pclo	0.107361	-1.64595	0.267762
Rims2	Rims2	0.193249	-1.46202	0.267846
LOC120098902	LOC120098902	0.0644164	3.16278	0.267846
Cry2	Cry2	0.193249	-1.46389	0.268887
Farp1	Farp1	0.0858886	-1.853	0.268887
Camk2d	Camk2d	0.515331	-1.28295	0.269978
Dlk1	Dlk1	0.150305	-1.53544	0.269978
Fgfr2	Fgfr2	0.0858886	-2.23994	0.271412
Sytl2	Sytl2	0.0429443	-2.11024	0.271459
Mcts2	Mcts2	0.751525	1.04878	0.271459
Ywhaz	Ywhaz	3.5429	-1.08174	0.271459
Asns	Asns	0.214721	-1.41956	0.27148
Ntpcr	Ntpcr	0.450915	-1.26921	0.27148
Ppp2r5b	Ppp2r5b	0.60122	-1.22375	0.272219
Nup43	Nup43	0.407971	1.41089	0.273462
H2ax	H2ax	0.128833	-1.55719	0.27384
Ttll11	Ttll11	0.0214721	-2.14173	0.273936
Kif15	Kif15	0.0429443	4.22167	0.275012
LOC120093101	LOC120093101	0.0429443	4.22167	0.275012
Shank1	Shank1	0.279138	-1.35971	0.276257
Nmb	Nmb	0.0858886	2.57398	0.276257
Kcna1	Kcna1	0.0429443	-2.22127	0.276257
Serpine2	Serpine2	0.772997	-1.19732	0.276257
Dock10	Dock10	0.0644164	-1.978	0.276257
Zfp148	Zfp148	0.0644164	-2.03885	0.276257
Rsrc1	Rsrc1	0.214721	-1.43003	0.276616
Rnf208	Rnf208	0.923302	-1.16334	0.276616
Cacng5	Cacng5	0.0214721	-2.15626	0.27723
Mapre2	Mapre2	1.03066	-1.17438	0.279289
Pde7b	Pde7b	0.0429443	-1.91674	0.28034
Necab3	Necab3	0.128833	-1.57212	0.280821
Fam189a1	Fam189a1	0.0858886	-1.72162	0.281011
Slc44a1	Slc44a1	0.236194	-1.6691	0.281011
Cdkl1	Cdkl1	0.0429443	-1.92128	0.281286
Unc13c	Unc13c	0.0214721	-2.16778	0.281286
Paox	Paox	0.0429443	-1.92581	0.283483
Mia	Mia	0.0644164	3.1062	0.284414
LOC688470	LOC688470	0.150305	1.80664	0.284414
Nfyc	Nfyc	0.193249	-1.43939	0.284414
Srsf4	Srsf4	0.150305	-1.49943	0.284414
Pdgfrl	Pdgfrl	0.0644164	3.1062	0.284414
Cnih2	Cnih2	2.25457	-1.08864	0.284926
Fkbp8	Fkbp8	1.99691	-1.10255	0.286459
Klhdc8a	Klhdc8a	0.0644164	-1.80807	0.286512
Rpl7	Rpl7	11.4876	0.698034	0.287228
LOC120098985	LOC120098985	0.493859	-1.23867	0.288202
Tjp2	Tjp2	0.0429443	-2.00286	0.2883
Sgta	Sgta	0.794469	-1.17064	0.2883
Pcsk4	Pcsk4	0	-2.57707	0.2883
Htr1b	Htr1b	0.0214721	-2.18772	0.2883
Mfsd6	Mfsd6	0.257666	-1.37174	0.2883
Anxa3	Anxa3	0.257666	-1.4752	0.2883
Upf3a	Upf3a	0.107361	-1.60981	0.2883
Mark4	Mark4	0.193249	-1.44886	0.288659
Ostf1	Ostf1	0.107361	-1.74026	0.288686
Rrm1	Rrm1	0.0429443	-1.96815	0.290053
Rpl27a	Rpl27a	28.15	0.707321	0.290053
Bles03	Bles03	0.343554	-1.30435	0.290053
Lypd6	Lypd6	0.0214721	-2.19336	0.290053
Rprml	Rprml	0.0214721	-2.19336	0.290053
Mrpl3	Mrpl3	0.30061	-1.31783	0.29097
Rph3a	Rph3a	0.687109	-1.17653	0.29097
Aprt	Aprt	2.03985	0.764521	0.29097
Srpk2	Srpk2	0.472387	-1.25523	0.291299
Nr2f2	Nr2f2	0.236194	-1.43733	0.29152
Dynlt5	Dynlt5	0.0214721	-2.19899	0.29152
Cdk17	Cdk17	0.171777	-1.45389	0.29152
Trhr	Trhr	0	-2.5985	0.29152
Agap1	Agap1	0.257666	-1.41774	0.29152
Pcnx2	Pcnx2	0.0429443	-1.9527	0.29152
Rab13	Rab13	0	-2.60275	0.292047
Pole4	Pole4	0.322082	-1.29731	0.292047
Cpsf6	Cpsf6	0.171777	-1.45598	0.292047
Inha	Inha	0	-2.60275	0.292047
Nek6	Nek6	0.60122	0.990425	0.293258
Selplg	Selplg	0.107361	-1.68522	0.293258
Mapkapk2	Mapkapk2	0.107361	-1.73768	0.293258
LOC102547700	LOC102547700	0.450915	1.07872	0.293258
Tepp	Tepp	0	-2.60699	0.293258
Gjb1	Gjb1	0.0214721	-2.65279	0.293258
Ncoa1	Ncoa1	0.236194	-1.37659	0.294131
Vstm2l	Vstm2l	1.22391	-1.11777	0.294457
Fbxo31	Fbxo31	0.30061	-1.35054	0.294855
Ddc	Ddc	0.0858886	-1.66747	0.294989
Anxa7	Anxa7	0.966246	0.873844	0.295178
Synpr	Synpr	0.407971	-1.36028	0.295178
Rps18	Rps18	10.9937	0.68307	0.29531
Alox5ap	Alox5ap	0.257666	1.33715	0.296121
Col7a1	Col7a1	0.0644164	3.05175	0.298316
Napg	Napg	0.450915	-1.23328	0.298316
Ptprz1	Ptprz1	0.858886	-1.15011	0.299641
Lpgat1	Lpgat1	0.279138	-1.32117	0.299641
Abracl	Abracl	0.0858886	-1.76777	0.299994
Sptan1	Sptan1	2.03985	-1.08932	0.302627
Socs5	Socs5	0.214721	-1.37869	0.302627
Eif2b4	Eif2b4	0.107361	-1.61963	0.302627
Abat	Abat	1.35274	-1.0995	0.302627
Glce	Glce	0.450915	1.0664	0.303597
Acot9	Acot9	0.214721	-1.38049	0.303597
Rgs10	Rgs10	0.407971	-1.24158	0.304283
Adam22	Adam22	0.365026	-1.2761	0.304283
Ift27	Ift27	0.772997	0.935273	0.304283
Mindy3	Mindy3	0.30061	-1.43304	0.304283
S1pr4	S1pr4	0.0429443	4.06967	0.304653
Aldh1l2	Aldh1l2	0.0429443	4.06967	0.304653
LOC120094314	LOC120094314	0.0429443	4.06967	0.304653
Bzw1	Bzw1	0.60122	-1.18986	0.304653
LOC120096236	LOC120096236	0.0429443	4.06967	0.304653
Serpina11	Serpina11	0.257666	1.42493	0.304749
Rps19l2	Rps19l2	16.1256	0.667902	0.305454
LOC100363521	LOC100363521	0.90183	0.869862	0.305454
Itpk1	Itpk1	0.107361	-1.69055	0.305454
Usp21	Usp21	0.0429443	-1.94602	0.305649
Aak1	Aak1	0.579748	-1.18205	0.30676
Nr2f6	Nr2f6	0.322082	-1.28612	0.30676
Bmerb1	Bmerb1	1.71777	-1.08053	0.306962
LOC103693700	LOC103693700	0.0858886	2.48471	0.306962
Dennd5a	Dennd5a	1.22391	-1.18185	0.307075
Dnajc6	Dnajc6	0.880358	-1.13392	0.307741
Gjb6	Gjb6	0.30061	-1.31161	0.307741
Lgals3bp	Lgals3bp	0.536804	1.68053	0.308837
Dscam	Dscam	0.0644164	-1.76132	0.308837
Ndfip2	Ndfip2	0.536804	-1.24405	0.308837
Cpne2	Cpne2	0.0644164	-1.76132	0.308837
Plin2	Plin2	0.579748	0.993772	0.309183
Arfgap2	Arfgap2	0.150305	-1.65484	0.309493
Iars2	Iars2	0.0429443	-1.86814	0.309493
Trnp	Trnp	0.0858886	-1.66585	0.310139
Trim9	Trim9	0.150305	-1.49372	0.310295
Rasgrp2	Rasgrp2	0.150305	-1.5017	0.310339
Esrrg	Esrrg	0.0214721	-2.08818	0.310339
Sh2d5	Sh2d5	0.0644164	-1.7689	0.311253
Mrap2	Mrap2	0.751525	0.903759	0.311253
Ficd	Ficd	0.343554	1.17642	0.311253
Fbxo38	Fbxo38	0.407971	1.15702	0.311253
Vcan	Vcan	0.193249	1.52123	0.311683
Ankrd13d	Ankrd13d	0.257666	-1.33213	0.311931
Ptger4	Ptger4	0.0644164	2.99928	0.312378
Junb	Junb	0.107361	-1.58997	0.312378
Vopp1	Vopp1	0.193249	-1.39107	0.312711
Tigar	Tigar	0.0214721	-2.10025	0.312711
Kirrel3	Kirrel3	0.107361	-1.59139	0.312711
Sat2	Sat2	0.236194	-1.37659	0.312711
Cmtm5	Cmtm5	0.343554	-1.42839	0.312711
RGD1566099	RGD1566099	0.171777	-1.4434	0.314267
Tcf25	Tcf25	2.57666	-1.05104	0.314346
Mical2	Mical2	0.107361	-1.59566	0.315079
Rita1	Rita1	0.128833	-1.50754	0.315549
Fmo1	Fmo1	0.150305	1.74055	0.315549
Hivep1	Hivep1	0.0214721	-2.10924	0.315549
Tfam	Tfam	0.107361	-1.59709	0.315549
Acap3	Acap3	0.128833	-1.50884	0.316213
Plekhb1	Plekhb1	0.923302	-1.27648	0.316219
Coch	Coch	0.0214721	-2.11223	0.316219
Septin8	Septin8	0.687109	-1.29808	0.316219
Metrnl	Metrnl	0.236194	1.36369	0.316219
Hivep2	Hivep2	0.0858886	-1.62632	0.316714
LOC120098884	LOC120098884	0.0214721	6.80664	0.316714
Irf2bp1	Irf2bp1	0.214721	-1.43003	0.316714
Zfp428	Zfp428	0.30061	-1.2963	0.316714
Ypel3	Ypel3	2.72696	-1.04022	0.316714
LOC120099943	LOC120099943	0.0214721	6.80664	0.316714
Oat	Oat	0.558276	-1.17107	0.316714
Gpr137	Gpr137	0.558276	-1.18751	0.316714
LOC120100229	LOC120100229	0.0214721	6.80664	0.316714
Ckmt2	Ckmt2	0.0214721	6.80664	0.316714
Ptger3	Ptger3	0.0214721	-2.13	0.316714
LOC103691969	LOC103691969	0.0214721	6.80664	0.316714
LOC120102207	LOC120102207	0.0214721	6.80664	0.316714
LOC103692025	LOC103692025	0.128833	-1.51787	0.316714
LOC120102417	LOC120102417	0.0214721	6.80664	0.316714
LOC120102868	LOC120102868	0.0214721	6.80664	0.316714
LOC120103113	LOC120103113	0.0214721	6.80664	0.316714
Serpina1f	Serpina1f	0.0214721	6.80664	0.316714
Wdr18	Wdr18	0.322082	-1.28016	0.316714
LOC102550284	LOC102550284	0.0214721	6.80664	0.316714
Olr1107	Olr1107	0.0214721	6.80664	0.316714
LOC103693043	LOC103693043	0.0214721	6.80664	0.316714
LOC120094130	LOC120094130	0.0214721	6.80664	0.316714
Pou2af1	Pou2af1	0.0214721	6.80664	0.316714
Rps27l	Rps27l	1.48158	0.788715	0.316714
RGD1561157	RGD1561157	0.0214721	6.80664	0.316714
LOC102551647	LOC102551647	0.0214721	6.80664	0.316714
Stx1a	Stx1a	0.257666	-1.30751	0.316714
LOC120096777	LOC120096777	0.0214721	6.80664	0.316714
Nudcd3	Nudcd3	0.30061	-1.2928	0.316714
LOC120097003	LOC120097003	0.0214721	6.80664	0.316714
Rhobtb2	Rhobtb2	0.128833	-1.523	0.316714
Anxa10	Anxa10	0.0214721	6.80664	0.316714
LOC108348397	LOC108348397	0.0214721	6.80664	0.316714
LOC685434	LOC685434	0.0214721	6.80664	0.316714
LOC120097862	LOC120097862	0.0214721	6.80664	0.316714
LOC120098247	LOC120098247	0.0214721	6.80664	0.316714
LOC102548286	LOC102548286	0.0214721	6.80664	0.316714
LOC679899	LOC679899	0.0214721	6.80664	0.316714
LOC120098895	LOC120098895	0.0858886	2.91911	0.316714
Susd2	Susd2	0.558276	1.00502	0.316714
Tmem47	Tmem47	0.687109	-1.15214	0.316714
Slc25a5	Slc25a5	1.63188	-1.07299	0.316714
Fscn1	Fscn1	0.386499	-1.23026	0.317061
Bin1	Bin1	1.26686	-1.12154	0.317306
Kctd12	Kctd12	0.150305	-1.45781	0.318191
Fxyd7	Fxyd7	0.665636	-1.14319	0.320184
Lamtor5	Lamtor5	0.665636	-1.14501	0.32194
Kcnb1	Kcnb1	0.107361	-1.53914	0.323553
RGD1310587	RGD1310587	0	-2.47413	0.323553
Dynll2	Dynll2	2.42635	-1.04105	0.324018
Dnajc25	Dnajc25	0.171777	2.03405	0.325579
Ube2g1	Ube2g1	0.150305	-1.46832	0.325579
Src	Src	0.257666	-1.32344	0.328598
Epn3	Epn3	0	-2.49257	0.328769
Rabl6	Rabl6	0.472387	-1.19679	0.329299
Trak2	Trak2	0.171777	-1.84999	0.32939
Klhl8	Klhl8	0.171777	-1.42004	0.330791
Scn2a	Scn2a	0.579748	-1.15832	0.33139
Hspa4l	Hspa4l	0.515331	-1.18296	0.333381
Alkbh6	Alkbh6	0.193249	-1.37923	0.334162
Septin5	Septin5	1.48158	-1.05879	0.33459
Sbk1	Sbk1	0	-2.51529	0.336964
Schip1	Schip1	0.515331	-1.23819	0.337623
Nudt14	Nudt14	0.128833	-1.47877	0.337623
Tbc1d31	Tbc1d31	0.171777	1.57568	0.337623
Tmem270	Tmem270	0	-2.51979	0.337623
Lmo7	Lmo7	0	-2.51979	0.337623
Trne	Trne	0	-2.51979	0.337623
Lgr4	Lgr4	0.0644164	-1.72474	0.337665
Ankrd40	Ankrd40	0.257666	-1.3885	0.337665
Rasgef1b	Rasgef1b	0.0644164	-1.72474	0.337665
Ap1s1	Ap1s1	1.18097	-1.07251	0.338045
Klhdc3	Klhdc3	0.987719	-1.09102	0.338276
Atl1	Atl1	0.515331	-1.16422	0.338287
Jph3	Jph3	0.365026	-1.23897	0.338903
Tmem216	Tmem216	0.0429443	-1.81052	0.339162
Homer2	Homer2	0	-2.52875	0.339755
Gpr88	Gpr88	0	-2.52875	0.339755
Marchf2	Marchf2	0.90183	-1.12849	0.34037
Ust	Ust	0.0644164	-1.73252	0.341225
Abhd17b	Abhd17b	0.128833	-1.65279	0.341225
Impa2	Impa2	0	-2.53321	0.341225
Rexo4	Rexo4	0.0644164	-1.73446	0.34194
Wnk2	Wnk2	0.279138	-1.27475	0.34194
Dkk3	Dkk3	0.687109	0.924735	0.342742
Hdac4	Hdac4	0.0429443	-2.09624	0.342742
Bod1l1	Bod1l1	0.0644164	-1.7364	0.342764
Syt3	Syt3	0.257666	-1.30028	0.343034
Sik3	Sik3	0.236194	-1.32865	0.344288
Rps28	Rps28	13.0551	0.658859	0.344431
Ninj2	Ninj2	0.0429443	-2.26483	0.344574
Hes5	Hes5	1.24538	0.786905	0.344574
Adra1b	Adra1b	0.0214721	-2.82817	0.344574
Nudt18	Nudt18	0.171777	-1.37989	0.344574
Hpf1	Hpf1	0.343554	-1.22614	0.344574
Pdzd4	Pdzd4	0.0858886	-1.59253	0.344574
Hs3st4	Hs3st4	0	-2.81542	0.344793
Cmtm7	Cmtm7	0.0214721	-2.01354	0.344793
Prmt5	Prmt5	0.171777	-1.38209	0.344793
Siah1	Siah1	0.0858886	-1.59765	0.346128
Lrrc23	Lrrc23	0.0858886	-1.59936	0.346898
Shroom2	Shroom2	0.150305	-1.67516	0.346898
RGD1566325	RGD1566325	0.171777	-1.38648	0.347304
Adcy9	Adcy9	0.0214721	-2.02309	0.347309
Bcl2l1	Bcl2l1	0.322082	-1.28414	0.347721
Fam13c	Fam13c	0.0858886	-1.60275	0.348289
Map7d1	Map7d1	0.730053	-1.1439	0.348529
Slc25a22	Slc25a22	0.923302	-1.08321	0.34866
Myt1l	Myt1l	0.322082	-1.25	0.34866
Foxj2	Foxj2	0.0214721	-2.02941	0.348765
Mageh1	Mageh1	1.18097	0.787443	0.348898
Arf3	Arf3	2.0828	-1.02716	0.349087
Grik1	Grik1	0.0858886	-1.60614	0.349087
Rnf220	Rnf220	0.751525	-1.10559	0.349329
Ntm	Ntm	0.343554	-1.23711	0.349496
Ppp2ca	Ppp2ca	0.90183	-1.08762	0.349496
Dpy19l1	Dpy19l1	0.214721	-1.55171	0.350468
LOC102549789	LOC102549789	0.0429443	-1.84919	0.351443
Gpr137c	Gpr137c	0.0858886	-1.63796	0.351498
Trpm7	Trpm7	0.0214721	-2.13294	0.352623
Myo5b	Myo5b	0.0214721	-2.04199	0.352623
Btbd8	Btbd8	0.171777	-1.62614	0.35317
Atpaf1	Atpaf1	0.128833	-1.51529	0.355528
Sycp2	Sycp2	0.0644164	2.85244	0.356696
Pgd	Pgd	0.837414	0.845476	0.356964
Arid5b	Arid5b	0.0429443	-1.8587	0.356964
Map1lc3a	Map1lc3a	3.99382	-0.998098	0.358565
Cdh20	Cdh20	0.0214721	-2.05445	0.358565
Dab2ip	Dab2ip	0.193249	-1.36629	0.360153
Cenpx	Cenpx	0.236194	-1.3045	0.360643
LOC100911030	LOC100911030	0.0429443	3.80664	0.360774
Efna4	Efna4	0.0429443	3.80664	0.360774
Ppp3ca	Ppp3ca	0.772997	-1.097	0.360774
Map6	Map6	0.386499	-1.26736	0.361623
Ptp4a3	Ptp4a3	0.386499	-1.24235	0.361623
Cdk14	Cdk14	0.450915	-1.16491	0.361788
Tmem200c	Tmem200c	0	-3.37824	0.361868
Syngap1	Syngap1	0.107361	-1.52577	0.361868
Nts	Nts	0.0644164	-1.75178	0.362962
Dmpk	Dmpk	0.0214721	-2.06988	0.366059
Pmp22	Pmp22	0.107361	-1.69851	0.366059
Kras	Kras	0.257666	-1.2751	0.366879
Dck	Dck	0.107361	-1.53321	0.367287
Armc8	Armc8	0.0214721	-2.07295	0.367347
Rasd2	Rasd2	0.279138	-1.27018	0.367834
Efna3	Efna3	0.128833	-1.45881	0.368299
Aste1	Aste1	0.150305	1.64677	0.369442
B4galt6	B4galt6	0.279138	-1.33729	0.37388
Galnt13	Galnt13	0.0644164	-1.67919	0.37407
Napb	Napb	0.944774	-1.06537	0.377999
Ywhag	Ywhag	4.25148	-0.984968	0.377999
Rps26	Rps26	28.3862	0.656567	0.378348
Add3	Add3	0.257666	-1.34467	0.379099
RGD1565784	RGD1565784	0.171777	-1.36773	0.379099
Mapk1	Mapk1	0.944774	-1.06729	0.379353
Btbd3	Btbd3	0.622692	-1.11738	0.380819
Ndufb3	Ndufb3	1.88955	-1.0134	0.381473
Hmgcs2	Hmgcs2	0.171777	-1.37438	0.384322
Tmem51	Tmem51	0.257666	1.54129	0.384411
Psd3	Psd3	0.450915	-1.19643	0.384411
Cyfip2	Cyfip2	1.50305	-1.02411	0.384503
Mctp1	Mctp1	0.236194	1.27786	0.385323
Osbpl11	Osbpl11	0	-2.77456	0.385323
Cdip1	Cdip1	1.48158	-1.02535	0.385392
N4bp2l1	N4bp2l1	0.0644164	-1.80623	0.385877
Rpl18a	Rpl18a	17.9937	0.619996	0.385877
Ttc3	Ttc3	2.03985	-1.00407	0.386349
Arfgef1	Arfgef1	0.193249	-1.34209	0.386384
Nbea	Nbea	0.322082	-1.30189	0.386572
Dlx6	Dlx6	0	-2.37327	0.386572
Btbd6	Btbd6	0.450915	-1.15284	0.386572
Zyg11b	Zyg11b	0.279138	-1.24865	0.387047
Mtdh	Mtdh	0.107361	-1.46949	0.387047
Asph	Asph	0.279138	-1.24942	0.387055
Gal3st1	Gal3st1	0	-2.78582	0.387055
Emid1	Emid1	0	-2.37824	0.387055
Surf4	Surf4	1.11655	0.788883	0.387226
Nmbr	Nmbr	0	-2.38319	0.38762
Hmga1	Hmga1	0.60122	-1.10687	0.38762
Slc30a4	Slc30a4	0.0858886	-1.57014	0.388043
Ndufa6	Ndufa6	3.65026	-0.982449	0.388333
Abcg4	Abcg4	0.171777	-1.39739	0.388771
Son	Son	0.450915	-1.19797	0.389468
Sec61b	Sec61b	3.32818	0.665774	0.38951
Epha10	Epha10	0	-2.39304	0.389856
Tmed10	Tmed10	1.43863	0.778406	0.390167
Nkain2	Nkain2	0.751525	0.945895	0.390214
LOC120099870	LOC120099870	0.193249	1.40747	0.390214
Psat1	Psat1	0.365026	-1.38538	0.390214
Sox9	Sox9	0.0858886	-1.57534	0.390214
Camk4	Camk4	0.0858886	-1.57534	0.390214
Apba2	Apba2	0.558276	-1.11884	0.39052
Hsf4	Hsf4	0.0429443	-1.78083	0.39052
Cdh4	Cdh4	0.0429443	-1.78333	0.39132
Igfbpl1	Igfbpl1	0	-2.40282	0.39132
Upk2	Upk2	0	-2.40282	0.39132
Magee1	Magee1	0.730053	-1.07984	0.392118
Tox3	Tox3	0.0429443	-1.78582	0.392504
Phf20	Phf20	0.0858886	-1.58224	0.393169
Vti1b	Vti1b	0.60122	-1.11715	0.393169
Cwf19l1	Cwf19l1	0	-2.41253	0.393301
LOC120100942	LOC120100942	0.0429443	3.69116	0.393301
Extl1	Extl1	0.0429443	-1.78831	0.393301
Apoa5	Apoa5	0.0429443	3.69116	0.393301
LOC120099197	LOC120099197	0.0429443	3.69116	0.393301
Rps12l3	Rps12l3	0.0858886	2.27058	0.393346
Mat2b	Mat2b	0.365026	-1.17191	0.393346
Ifi47	Ifi47	0.0858886	2.27058	0.393346
Rnd2	Rnd2	1.61041	-1.01085	0.393346
Trpc7	Trpc7	0.0858886	2.27058	0.393346
C1qc	C1qc	0.128833	-1.5918	0.393387
B4galt5	B4galt5	0.150305	-1.36954	0.393596
Elmod1	Elmod1	0.90183	-1.05884	0.393614
Abcc2	Abcc2	0.107361	1.96533	0.395582
Phlpp1	Phlpp1	0.214721	-1.40193	0.396084
Nell1	Nell1	0.60122	-1.09859	0.397447
LOC100910821	LOC100910821	0.214721	-1.276	0.397447
Tomm34	Tomm34	0.429443	-1.15143	0.397835
Lgi3	Lgi3	0.429443	-1.15805	0.397835
Tpt1	Tpt1	22.2881	0.64868	0.397835
Xpo6	Xpo6	0.236194	-1.25766	0.39844
Gnas	Gnas	57.6742	0.640385	0.39844
Msantd3	Msantd3	0	-2.43177	0.39844
Epha5	Epha5	0.0214721	-1.95491	0.39844
Ing4	Ing4	0.193249	-1.30606	0.398499
Pcbp2	Pcbp2	1.41716	-1.01392	0.398636
Pnma8b	Pnma8b	1.71777	-1.00278	0.398771
Clec11a	Clec11a	0.0214721	-1.96155	0.398771
Endog	Endog	0.257666	-1.24195	0.398771
Dnaja4	Dnaja4	0.730053	-1.07216	0.398771
Cxadr	Cxadr	0.0644164	-1.60699	0.398771
Xab2	Xab2	0.0644164	-1.60699	0.398771
Pxdc1	Pxdc1	0	-2.43654	0.398771
Slc12a3	Slc12a3	0	-2.43654	0.398771
Blcap	Blcap	0.536804	-1.11177	0.399416
Tmem150a	Tmem150a	0.343554	1.39425	0.399416
Grin2d	Grin2d	0.150305	-1.38566	0.399485
Pik3ca	Pik3ca	0.150305	-1.38566	0.399485
Mgll	Mgll	0.322082	-1.20459	0.399485
Kcnk2	Kcnk2	0.0644164	-1.61332	0.399485
Ocel1	Ocel1	0.236194	-1.26393	0.399485
LOC120097793	LOC120097793	0.0214721	-1.96485	0.399485
Mlf1	Mlf1	0.0214721	-1.96815	0.399784
Mesd	Mesd	1.65335	0.729547	0.39992
Zmiz2	Zmiz2	0.472387	-1.12359	0.39992
Tanc2	Tanc2	0.214721	-1.28756	0.400144
Opcml	Opcml	0.30061	-1.25154	0.400154
Inpp4a	Inpp4a	0.30061	-1.21869	0.400154
Rnf165	Rnf165	0.0214721	-1.97144	0.400154
Pdia3	Pdia3	3.09199	0.661803	0.400214
Spns1	Spns1	0.257666	-1.24948	0.400518
Arhgap42	Arhgap42	0.128833	1.74363	0.400518
Itgb5	Itgb5	0.150305	-1.41857	0.400518
Wdr82	Wdr82	0.515331	-1.12031	0.40124
Ndufb4	Ndufb4	4.63798	-0.958861	0.402252
Mb21d2	Mb21d2	0.0644164	-1.62382	0.402252
Ipcef1	Ipcef1	0	-3.10625	0.403161
Gtf2h1	Gtf2h1	0.0644164	-1.62591	0.403161
Pcdh8	Pcdh8	0.193249	-1.32058	0.403161
Slc12a2	Slc12a2	0.257666	-1.38547	0.403161
Pstk	Pstk	0.0644164	-1.62799	0.403307
Septin7	Septin7	0.794469	-1.09772	0.403307
LOC120097850	LOC120097850	0.0644164	2.71917	0.403307
LOC120095046	LOC120095046	0.150305	1.58747	0.403798
E4f1	E4f1	0.0214721	-1.98453	0.403798
Bcl6	Bcl6	0	-2.46015	0.405147
Cdc26	Cdc26	0.236194	-1.29227	0.405627
Mt1	Mt1	0.751525	0.870653	0.405627
Hmgn2	Hmgn2	0.472387	-1.14046	0.406337
Lzts2	Lzts2	0.0214721	-2.57707	0.407438
Alg5	Alg5	0.0858886	-1.51168	0.407438
Celsr2	Celsr2	0.429443	-1.14534	0.407438
Cep170b	Cep170b	0.579748	-1.09552	0.407438
LOC100363869	LOC100363869	0.536804	1.01924	0.407438
Actr2	Actr2	1.11655	-1.02099	0.407438
C2	C2	0.0644164	-1.63631	0.407438
Ryr3	Ryr3	0.0214721	-1.99749	0.408263
Mgp	Mgp	1.00919	0.893747	0.408263
Slc9a1	Slc9a1	0.0858886	-1.51529	0.408263
Tmie	Tmie	0.0858886	-1.60784	0.408263
Caskin1	Caskin1	0.407971	-1.15221	0.408263
LOC102551133	LOC102551133	3.73615	0.646131	0.408263
Atp2a2	Atp2a2	2.2331	-0.979088	0.408632
Tubb2a	Tubb2a	6.72078	-0.945696	0.409694
Lsm14b	Lsm14b	0.107361	-1.43495	0.412046
Lix1	Lix1	0.536804	-1.15604	0.412309
Sez6l	Sez6l	0.536804	-1.10579	0.412309
Atp1a2	Atp1a2	3.67174	-0.976171	0.412309
Pepd	Pepd	0.279138	-1.20619	0.414514
Cdkn1a	Cdkn1a	0.0214721	-2.03257	0.414514
Aph1a	Aph1a	0.150305	-1.49943	0.415365
Aplnr	Aplnr	0.128833	2.17105	0.415765
Ppdpf	Ppdpf	1.09508	-1.09074	0.415765
Arl10	Arl10	0.858886	0.793501	0.415765
Itpa	Itpa	0.429443	-1.12185	0.415836
Tp53inp2	Tp53inp2	0.150305	-1.72474	0.417532
Rpap3	Rpap3	0.193249	-1.2787	0.417532
Glul	Glul	6.18398	-0.953557	0.417532
Mpc2	Mpc2	3.09199	-0.958715	0.417532
Jund	Jund	0.644164	-1.11453	0.417532
Rho	Rho	0.0429443	3.58424	0.417892
LOC102554106	LOC102554106	0.0429443	3.58424	0.417892
Abcf2	Abcf2	0.429443	-1.12579	0.417997
Rpl13a	Rpl13a	21.3218	0.637115	0.418412
Ppp1r37	Ppp1r37	0.171777	-1.30884	0.418465
Deptor	Deptor	0.0858886	-1.53677	0.418901
Map2k3	Map2k3	0.193249	1.36038	0.42069
Tlnrd1	Tlnrd1	0.128833	-1.39444	0.421904
Ndufa8	Ndufa8	4.50915	-0.960293	0.421904
Cacna1a	Cacna1a	0.257666	-1.23102	0.421904
Plcb1	Plcb1	0.214721	-1.26629	0.422243
Ncoa6	Ncoa6	0.0429443	-1.70906	0.422243
Tti1	Tti1	0.0429443	-1.70643	0.422243
Fut9	Fut9	0.236194	-1.24865	0.422243
Ankrd54	Ankrd54	0.0429443	-1.70906	0.422243
Scube1	Scube1	0.0858886	2.19783	0.422243
Sh3bgrl2	Sh3bgrl2	0.0429443	-1.70643	0.422243
Rab23	Rab23	0.0429443	-1.70906	0.422243
Mapk8ip3	Mapk8ip3	0.858886	-1.02964	0.422243
Map2k4	Map2k4	0.558276	-1.09042	0.422243
Vps25	Vps25	0.558276	-1.08368	0.422243
Rfng	Rfng	0.365026	-1.14432	0.422243
Lrpap1	Lrpap1	1.52452	0.706851	0.422243
LOC100359505	LOC100359505	0.493859	0.959057	0.422243
Trpc5	Trpc5	0.214721	1.28307	0.422243
Clta	Clta	2.31899	-0.968332	0.423253
Ensa	Ensa	1.39569	-0.992694	0.42327
Rab2b	Rab2b	0.193249	-1.41543	0.42327
Sox2	Sox2	0.30061	-1.32813	0.424167
Grina	Grina	3.52143	-0.950112	0.424167
Peak1	Peak1	0.0429443	-1.71431	0.424167
Naa60	Naa60	0.386499	-1.14511	0.424167
Fam107a	Fam107a	0.837414	-1.03162	0.424791
Prickle1	Prickle1	0.107361	-1.48645	0.42619
Ccdc85b	Ccdc85b	1.35274	-0.995072	0.428585
Lmo2	Lmo2	0.365026	1.03698	0.428585
Fam241b	Fam241b	0.365026	-1.15465	0.428884
Rnh1	Rnh1	0.365026	-1.27847	0.430012
Igsf8	Igsf8	0.579748	-1.07382	0.430012
Scap	Scap	0.365026	-1.15658	0.43012
Hid1	Hid1	1.56747	0.703207	0.43012
Atp1b2	Atp1b2	1.6963	-0.983875	0.431967
Ptms	Ptms	3.5429	-0.943818	0.432032
Lrrc4b	Lrrc4b	1.05213	-1.01889	0.432268
Ndufs3	Ndufs3	1.35274	-0.987779	0.432554
RGD1304694	RGD1304694	0.171777	-1.58663	0.432554
Nptn	Nptn	2.40488	-0.957795	0.432554
Ehmt2	Ehmt2	0.472387	-1.10963	0.432554
Ptp4a1	Ptp4a1	0.558276	-1.07827	0.433098
Slc39a8	Slc39a8	0.0858886	2.17437	0.43464
Wfdc6a	Wfdc6a	0.0644164	2.63671	0.435135
Dctn1	Dctn1	1.88955	-0.96778	0.43527
Llph	Llph	0.0429443	-1.78582	0.43527
Pacsin1	Pacsin1	0.257666	-1.19942	0.43527
Ppp1r9a	Ppp1r9a	0.30061	-1.18281	0.435556
Igfbp3	Igfbp3	0.150305	1.53985	0.435706
Prr13	Prr13	0.30061	-1.18356	0.435856
Entpd6	Entpd6	1.33127	0.711114	0.436418
Atcay	Atcay	0.429443	-1.11902	0.436418
Aplp2	Aplp2	1.82513	-0.96539	0.436418
Eef1a1	Eef1a1	19.5826	0.630798	0.436418
Ewsr1	Ewsr1	0.687109	-1.07341	0.436418
Sox3	Sox3	0.0644164	-1.56187	0.436418
Gabrq	Gabrq	0.214721	1.26607	0.436418
Kpna1	Kpna1	0.257666	-1.20115	0.436521
Gabrb3	Gabrb3	0.386499	-1.12472	0.436603
Ppp1cc	Ppp1cc	0.966246	-1.10443	0.436603
Nudt3	Nudt3	0.987719	-1.00646	0.436603
Rpl6	Rpl6	13.4201	0.591278	0.437009
Vcl	Vcl	0.128833	-1.46282	0.437016
Ccdc97	Ccdc97	0.279138	-1.19658	0.437313
Gstm6	Gstm6	0.515331	0.897824	0.437562
Rab6b	Rab6b	2.85579	-0.945756	0.437562
Epha4	Epha4	0.107361	-2.0902	0.437562
Tspan7	Tspan7	5.28215	-0.929142	0.437731
Surf1	Surf1	0.365026	-1.13066	0.438528
LOC102555617	LOC102555617	0.236194	-1.22127	0.439089
Otof	Otof	0	-2.25406	0.439089
Blmh	Blmh	0.214721	-1.23577	0.439089
LOC100362751	LOC100362751	0.515331	0.895904	0.439089
Osbpl3	Osbpl3	0	-2.25945	0.440132
LOC500227	LOC500227	0	-2.25945	0.440132
Ssc5d	Ssc5d	0.0858886	2.32121	0.440209
Isoc2b	Isoc2b	0	-2.27018	0.440209
LOC120099763	LOC120099763	0.0429443	3.48471	0.440209
Rras	Rras	0.407971	1.01743	0.440209
Fbxl19	Fbxl19	0.0214721	-1.87284	0.440209
Sorcs3	Sorcs3	0.0214721	-1.87284	0.440209
Gja5	Gja5	0.0429443	3.48471	0.440209
Tram1l1	Tram1l1	0.171777	-1.27847	0.440209
Gpsm1	Gpsm1	0.214721	-1.24371	0.440209
Sema3e	Sema3e	0.0214721	-1.87636	0.440209
Fam43b	Fam43b	0.128833	-1.3489	0.440209
Acot7	Acot7	2.59813	-0.944962	0.440209
Six6	Six6	0	-2.28083	0.440209
LOC120103624	LOC120103624	0.0429443	3.48471	0.440209
Zfp707l1	Zfp707l1	0	-2.27551	0.440209
Cdc37	Cdc37	1.11655	-0.996093	0.440209
Commd4	Commd4	0.772997	-1.03376	0.440209
Tex264	Tex264	0.472387	-1.09607	0.440209
LOC100359951	LOC100359951	0.0429443	3.48471	0.440209
LOC120095628	LOC120095628	0.0429443	3.48471	0.440209
Fry	Fry	0.472387	-1.09554	0.440209
Vgf	Vgf	1.39569	-0.97988	0.440209
LOC108352469	LOC108352469	0.0429443	3.48471	0.440209
B3galt2	B3galt2	0.0644164	-1.58568	0.440209
Fam149a	Fam149a	0.0429443	-1.81542	0.440209
Ptpn2	Ptpn2	0.0214721	-1.87284	0.440209
Slitrk4	Slitrk4	0.0214721	-1.86579	0.440209
Srd5a1	Srd5a1	0	-2.90417	0.441519
Rgmb	Rgmb	1.11655	0.74258	0.441519
Smpx	Smpx	0	-2.28612	0.441519
Nsun4	Nsun4	0.0214721	-1.88336	0.441555
Tmem119	Tmem119	0.0644164	-1.59211	0.442517
Mef2d	Mef2d	0.343554	-1.14756	0.443554
Gnptg	Gnptg	1.3098	0.708944	0.444265
Gimap1	Gimap1	0.0644164	2.59718	0.444415
Ppie	Ppie	0.0858886	-1.4843	0.444415
Gna11	Gna11	0.0644164	2.59718	0.444415
Pitpnm1	Pitpnm1	0.794469	-1.02225	0.444642
Ptrh1	Ptrh1	0.171777	1.40671	0.445354
Adhfe1	Adhfe1	0.171777	-1.49308	0.445354
Efhc1	Efhc1	0.171777	1.40671	0.445354
Sec22a	Sec22a	0.407971	1.00703	0.445354
Ddhd2	Ddhd2	0.193249	-1.27231	0.445354
Trna	Trna	0.128833	-1.36186	0.445354
Herpud1	Herpud1	0.322082	-1.18913	0.446569
Ogt	Ogt	0.429443	-1.10654	0.446569
Snx9	Snx9	0	-2.30711	0.44667
Nrn1l	Nrn1l	0.0214721	-1.90072	0.44667
Ptpn5	Ptpn5	0.579748	-1.05445	0.446853
Myo7a	Myo7a	0	-2.3123	0.446853
Trim3	Trim3	0.30061	-1.1775	0.446853
Gpbp1	Gpbp1	0.279138	-1.16901	0.446853
Rfxap	Rfxap	0.150305	-1.33035	0.446853
Pygl	Pygl	0.0214721	-1.90761	0.446853
Nab2	Nab2	0	-2.3123	0.446853
Tln2	Tln2	0.150305	-1.32779	0.446853
Slc36a1	Slc36a1	0.128833	-1.36615	0.446853
Ace	Ace	0.193249	1.31478	0.446853
Mrps6	Mrps6	0.515331	-1.07796	0.446853
Gsk3b	Gsk3b	0.858886	-1.02069	0.446853
Rsrc2	Rsrc2	0.30061	-1.16299	0.446853
Wac	Wac	0.515331	-1.07845	0.446853
Rpl17	Rpl17	20.3556	0.618083	0.446853
LOC120102320	LOC120102320	0.0858886	-1.49714	0.447403
Sumf2	Sumf2	0.257666	1.19419	0.447917
Prex2	Prex2	0.30061	-1.2363	0.44862
Selenov	Selenov	0	-2.32265	0.449772
Tmem25	Tmem25	0.128833	-1.37469	0.450559
Cox6a2	Cox6a2	0.193249	2.07328	0.450787
Erap1	Erap1	0.257666	1.18966	0.451474
Nme9	Nme9	0	-2.32779	0.451474
Zfp57	Zfp57	0	-2.32779	0.451474
Ap1b1	Ap1b1	0.558276	-1.05824	0.451556
Ripor2	Ripor2	0.0858886	-1.50443	0.451556
Arhgap18	Arhgap18	0	-2.33291	0.451748
Igsf23	Igsf23	0.0214721	5.80664	0.451748
Smg9	Smg9	0.0214721	-1.92807	0.451748
Otub1	Otub1	1.18097	-0.971675	0.451748
Rps4x-ps1	Rps4x-ps1	0.0214721	5.80664	0.451748
Esm1	Esm1	0.0214721	5.80664	0.451748
LOC120100737	LOC120100737	0.0214721	5.80664	0.451748
LOC102556145	LOC102556145	0.0214721	5.80664	0.451748
LOC120101564	LOC120101564	0.0214721	5.80664	0.451748
Thumpd3-as1	Thumpd3-as1	0	-2.33291	0.451748
Ret	Ret	0.279138	1.11017	0.451748
Cys1	Cys1	0	-2.34311	0.451748
Six6os1	Six6os1	0.0214721	5.80664	0.451748
St3gal4	St3gal4	0.107361	-1.58425	0.451748
LOC120094145	LOC120094145	0.0214721	5.80664	0.451748
Layn	Layn	0.128833	1.63671	0.451748
LOC102554337	LOC102554337	0.0214721	5.80664	0.451748
Acsbg2	Acsbg2	0.0214721	5.80664	0.451748
Tfeb	Tfeb	0	-2.42698	0.451748
Fhl2	Fhl2	0.0214721	-1.93483	0.451748
Nos2	Nos2	0.0214721	5.80664	0.451748
Rps18l1	Rps18l1	0.150305	1.50286	0.451748
LOC120095703	LOC120095703	0.0214721	5.80664	0.451748
Oasl2	Oasl2	0.0214721	5.80664	0.451748
Mfsd4a	Mfsd4a	0.0214721	-1.93483	0.451748
LOC120096568	LOC120096568	0.0214721	5.80664	0.451748
Naaa	Naaa	0.365026	0.996422	0.451748
Cxcl3	Cxcl3	0.0214721	5.80664	0.451748
LOC102547308	LOC102547308	0.0214721	5.80664	0.451748
Pi4k2b	Pi4k2b	0.0214721	5.80664	0.451748
LOC120096710	LOC120096710	0.0214721	5.80664	0.451748
LOC120097102	LOC120097102	0.0214721	5.80664	0.451748
LOC680885	LOC680885	0	-2.34818	0.451748
Gdf10	Gdf10	0	-2.34818	0.451748
Ccdc124	Ccdc124	0.815941	-1.0282	0.451748
Lpar2	Lpar2	0.0644164	2.55871	0.451748
Smim32	Smim32	0.0214721	-1.93483	0.451748
Ppp1r3g	Ppp1r3g	0	-2.33802	0.451748
RGD1307443	RGD1307443	0.558276	0.866296	0.451748
Celf2	Celf2	0.0858886	-1.48246	0.451748
RGD1560341	RGD1560341	0.0214721	5.80664	0.451748
Podnl1	Podnl1	0.0214721	5.80664	0.451748
Ier3	Ier3	0.0214721	-1.92807	0.451748
LOC120098857	LOC120098857	0.0214721	5.80664	0.451748
Nlgn3	Nlgn3	0.279138	-1.18124	0.451748
Gpd1	Gpd1	0.0644164	-1.83902	0.452372
LOC686030	LOC686030	0.0858886	2.1062	0.452427
Rad9b	Rad9b	0.0858886	2.1062	0.452427
Kcnh7	Kcnh7	0	-2.35323	0.454241
Map1b	Map1b	3.73615	-0.916922	0.456272
Safb	Safb	0.30061	-1.13822	0.456272
Nefm	Nefm	0.472387	-1.06319	0.456272
C1qtnf1	C1qtnf1	0.107361	1.82174	0.456355
Gramd1c	Gramd1c	0.107361	1.82174	0.456355
Rpl4	Rpl4	11.7023	0.577888	0.457284
Rps3a	Rps3a	12.1962	0.576973	0.458725
Ncs1	Ncs1	0	-2.36329	0.458725
Gng12	Gng12	0.193249	-1.40379	0.458725
Nrbp2	Nrbp2	0.558276	-1.04534	0.458725
LOC108348833	LOC108348833	0	-2.36329	0.458725
Rrp1	Rrp1	0.171777	-1.25226	0.458725
Abca1	Abca1	0.0644164	-1.64045	0.460141
Rnasek	Rnasek	15.7391	0.570864	0.462043
Ackr1	Ackr1	0.279138	-1.14839	0.462043
Esrra	Esrra	0.150305	-1.28083	0.463529
Tlcd3b	Tlcd3b	0.150305	-1.28215	0.464322
Rgs9	Rgs9	0.236194	1.26748	0.464664
Sgip1	Sgip1	0.429443	-1.26201	0.46469
St13	St13	0.858886	0.772945	0.465779
Actr3b	Actr3b	0.150305	-1.28612	0.466344
Gpr153	Gpr153	0.128833	-1.80702	0.466344
Atad2	Atad2	0.0858886	2.08417	0.466344
Yaf2	Yaf2	0.644164	-1.04934	0.466749
Sptbn4	Sptbn4	0.279138	-1.1575	0.467917
Nipbl	Nipbl	0	-2.90072	0.467917
Tbc1d13	Tbc1d13	0.0429443	-1.67449	0.467917
Pyurf	Pyurf	0.343554	-1.10449	0.467917
Slc9c2	Slc9c2	0.0644164	-1.51304	0.467917
Rab15	Rab15	0.193249	-1.2519	0.468312
Tagln3	Tagln3	3.13493	-0.913578	0.468312
Adamts3	Adamts3	0.0644164	2.52123	0.46837
Amotl2	Amotl2	0.0214721	-1.89033	0.468748
Rpp38	Rpp38	0.236194	1.25717	0.468748
Ccdc106	Ccdc106	0.107361	-1.36329	0.469287
Pafah1b3	Pafah1b3	0.837414	0.778731	0.469287
Akr1c15	Akr1c15	0.257666	1.15393	0.469287
Ergic3	Ergic3	2.59813	0.625912	0.471095
Emc1	Emc1	0.923302	0.735662	0.471595
Doc2a	Doc2a	0.107361	-1.36829	0.471631
Zfp180	Zfp180	0.171777	-1.52428	0.47183
Brd2	Brd2	0.214721	-1.25455	0.47183
Def8	Def8	0.0858886	-1.43177	0.472875
Rusc2	Rusc2	0.429443	-1.08124	0.473982
Tesk1	Tesk1	0.279138	-1.15997	0.473982
Adcy8	Adcy8	0.0858886	-1.43558	0.474295
Chrd	Chrd	0.107361	2.03405	0.474295
LOC120098269	LOC120098269	6.7852	0.581281	0.474295
Trio	Trio	0.150305	-1.30319	0.474411
Wdr19	Wdr19	0.0429443	-1.69055	0.474411
Osbp2	Osbp2	0.150305	-1.34057	0.474411
Tkfc	Tkfc	0.128833	1.60276	0.47522
Alg9	Alg9	0.0429443	-2.27374	0.47522
Rnf167	Rnf167	0.343554	-1.11783	0.47522
Robo1	Robo1	0.0644164	-1.53544	0.47522
Mmp17	Mmp17	0.0429443	-1.69321	0.47522
Vps41	Vps41	1.11655	-0.958548	0.47522
Bc1	Bc1	0	-2.46483	0.475316
Strn4	Strn4	0.450915	-1.26287	0.475967
Syt7	Syt7	0.60122	-1.02057	0.475967
RGD1305938	RGD1305938	0.150305	-1.30841	0.475967
Ptpa	Ptpa	0.90183	-1.00192	0.475967
Ppp1r7	Ppp1r7	0.150305	-1.30711	0.475967
Gpatch8	Gpatch8	0.0644164	-1.53988	0.475967
Lsm6	Lsm6	0.128833	-1.37185	0.475967
Atp6v1g2	Atp6v1g2	2.79138	-0.913366	0.475967
Slc6a8	Slc6a8	0.150305	-1.30841	0.475967
Acsl4	Acsl4	0.322082	-1.1204	0.476079
Nkiras1	Nkiras1	0.214721	-1.1872	0.476404
Mfap2	Mfap2	0.171777	1.35451	0.476936
Ranbp9	Ranbp9	0.322082	-1.12262	0.477864
Eif5a2	Eif5a2	0.214721	-1.19234	0.480519
RGD1307554	RGD1307554	0.0858886	-1.45264	0.481174
Stambpl1	Stambpl1	0.0858886	-1.45264	0.481174
Anxa5	Anxa5	1.13802	0.750149	0.481174
Serinc1	Serinc1	4.42326	-0.895344	0.481174
Rab11b	Rab11b	1.86808	-0.925608	0.481368
Oxr1	Oxr1	1.1595	-0.95938	0.481725
Dpysl2	Dpysl2	2.76991	-0.91046	0.481762
Sipa1l1	Sipa1l1	0.0644164	-1.55092	0.48196
LOC120101002	LOC120101002	0.214721	-1.19643	0.482178
Ppm1a	Ppm1a	0.644164	-1.01231	0.482222
Thsd4	Thsd4	0.0644164	2.48471	0.482222
Nhej1	Nhej1	0.0644164	2.48471	0.482222
Usp51	Usp51	0.0644164	2.48471	0.482222
Qk	Qk	1.43863	-1.01185	0.482553
Dennd6b	Dennd6b	0.0858886	-1.45828	0.482555
LOC120093156	LOC120093156	0.0644164	-1.64045	0.482555
Cnksr3	Cnksr3	0	-2.57707	0.483291
Grsf1	Grsf1	0.644164	-1.0156	0.48533
Wdr13	Wdr13	0.279138	-1.13252	0.486337
LOC120103602	LOC120103602	0.0429443	3.30414	0.486392
Popdc3	Popdc3	0.0429443	3.30414	0.486392
Ipo13	Ipo13	0.150305	-1.56623	0.486898
F3	F3	0.0214721	-1.78955	0.491198
Cdkn2aipnl	Cdkn2aipnl	0.279138	-1.13923	0.492404
LOC108348337	LOC108348337	0.150305	1.75135	0.492523
Ocrl	Ocrl	0.579748	0.850779	0.49298
Kdm7a	Kdm7a	0.0214721	-1.79699	0.49345
Cd2bp2	Cd2bp2	1.00919	0.717407	0.494006
Tbc1d10b	Tbc1d10b	0.193249	-1.22127	0.494006
Lrba	Lrba	0.0214721	-1.80069	0.494006
RGD1564171	RGD1564171	0.0214721	-1.80069	0.494006
Ppp2r5c	Ppp2r5c	0.837414	-0.983549	0.494006
Rsad2	Rsad2	0.0644164	2.55871	0.494981
Ctnnb1	Ctnnb1	1.46011	-0.931505	0.494981
Dcp1a	Dcp1a	0.0214721	-1.80439	0.494981
Pik3r2	Pik3r2	0.279138	-1.14423	0.494981
Serpini1	Serpini1	0.60122	-1.01662	0.49609
Bloc1s1	Bloc1s1	1.09508	-0.989278	0.496218
Dysf	Dysf	0.107361	2.12481	0.496226
Stk25	Stk25	0.579748	-1.01172	0.496811
Kcnd2	Kcnd2	0.0214721	-1.81175	0.497183
Pitpnm2	Pitpnm2	0.171777	-1.23776	0.497238
Smim12	Smim12	0.536804	-1.03208	0.497337
Pnkd	Pnkd	1.03066	-0.95043	0.497836
Aifm3	Aifm3	0.128833	-1.67141	0.497836
Akap17b	Akap17b	0.0214721	-1.81542	0.497881
RGD1304884	RGD1304884	0.687109	-0.98896	0.49805
Manbal	Manbal	0.687109	-0.989354	0.498283
LOC120103492	LOC120103492	0.0644164	2.44908	0.500274
Gas5	Gas5	2.12574	0.679416	0.500274
Reck	Reck	0.193249	1.38037	0.50032
Apba1	Apba1	0.493859	-1.02467	0.501882
Ulk1	Ulk1	0.150305	-1.2608	0.502589
Rgs7	Rgs7	0.493859	-1.02573	0.502589
Frs3	Frs3	0.472387	0.870767	0.503495
Cdc42ep3	Cdc42ep3	0.0214721	-1.82999	0.504025
Rbm24	Rbm24	0	-2.13588	0.504025
Xbp1	Xbp1	1.86808	0.73908	0.504616
Slc12a7	Slc12a7	0	-2.14173	0.504927
Zfp692	Zfp692	0.0214721	-1.83361	0.504927
Rnpep	Rnpep	0.30061	-1.10585	0.504927
Ints9	Ints9	0.0214721	-1.83361	0.504927
Spata33	Spata33	0.171777	-1.24985	0.504927
Car7	Car7	0	-2.14756	0.505793
Rnf217	Rnf217	0	-2.15337	0.506054
Mctp2	Mctp2	0	-2.15337	0.506054
Rpl32	Rpl32	28.2144	0.584783	0.506054
Pnisr	Pnisr	0.128833	-1.28989	0.506054
Nrde2	Nrde2	0.128833	1.55871	0.506054
Sbf1	Sbf1	0.450915	-1.15337	0.506054
Aga	Aga	0.472387	0.866674	0.506054
Tab3	Tab3	0	-2.15337	0.506054
Hnrnpdl	Hnrnpdl	0.665636	-1.01713	0.506454
Cadm2	Cadm2	0.472387	-1.02625	0.506909
Scara3	Scara3	0	-2.15915	0.506968
Spock1	Spock1	1.00919	-1.0162	0.507076
Rab35	Rab35	0.128833	-1.28385	0.507132
Cdc42	Cdc42	3.09199	-0.888628	0.50784
Atp13a2	Atp13a2	0.858886	-0.958639	0.508275
Ociad2	Ociad2	0.407971	-1.04636	0.508275
LOC102548367	LOC102548367	0.107361	1.77689	0.508275
Abhd8	Abhd8	2.14721	-0.903658	0.508454
Kcnj11	Kcnj11	0.0214721	-1.848	0.509192
Marchf1	Marchf1	0.0214721	-1.848	0.509192
Abi1	Abi1	0.30061	-1.11461	0.509192
Soga3	Soga3	0.0858886	1.99928	0.510639
Eps15	Eps15	0.515331	-1.01099	0.510639
Mmachc	Mmachc	0.257666	1.09769	0.512141
Hcn3	Hcn3	0.579748	0.821201	0.512152
Flt3	Flt3	0	-2.18205	0.512921
Gle1	Gle1	0.0429443	-1.58854	0.51313
Rplp1	Rplp1	45.2633	0.580383	0.513223
LOC103692782	LOC103692782	0.128833	1.5479	0.514129
LOC102547416	LOC102547416	0.0429443	3.22167	0.514672
Apbb1	Apbb1	1.86808	-0.921438	0.514672
Nbl1	Nbl1	0.343554	-1.08032	0.514672
Rasip1	Rasip1	0.0429443	-1.59424	0.514877
LOC120094239	LOC120094239	0.0644164	2.41432	0.515108
Prrg3	Prrg3	0.0858886	-1.38516	0.515108
Zfp9	Zfp9	0.193249	1.40747	0.515946
Scd2	Scd2	8.99683	-0.883727	0.516098
Tle4	Tle4	0.128833	-1.63749	0.517283
Mnat1	Mnat1	0.107361	-1.34311	0.517283
Fezf1	Fezf1	0	-2.19899	0.517632
Hpcal4	Hpcal4	0.837414	-0.964192	0.517632
Kit	Kit	0	-2.19899	0.517632
Prxl2c	Prxl2c	0.107361	-1.3448	0.517632
Cep120	Cep120	0.0429443	-1.81297	0.517632
Cbx4	Cbx4	0.279138	-1.1241	0.518194
Klhdc10	Klhdc10	1.09508	0.695702	0.518368
Eefsec	Eefsec	0.0858886	-1.395	0.518384
Phlda1	Phlda1	0.0858886	-1.395	0.518384
LOC120095980	LOC120095980	0.0429443	-1.60558	0.518384
Ephx4	Ephx4	0	-2.20459	0.518384
Coro2a	Coro2a	0.0644164	-1.47181	0.518495
Rps9l1	Rps9l1	10.049	0.552731	0.518714
Ttc9b	Ttc9b	1.22391	-0.926437	0.518714
Rapgef2	Rapgef2	0.193249	-1.19111	0.518714
LOC108350688	LOC108350688	0	-2.58997	0.518714
Tmem263	Tmem263	0.751525	0.860218	0.518714
Spats2	Spats2	0.0858886	-1.39696	0.518714
Lsm11	Lsm11	0	-2.21017	0.518714
Cdc42bpa	Cdc42bpa	0.407971	-1.13294	0.518714
Zfp821	Zfp821	0.0644164	-1.47645	0.518714
Dnajc12	Dnajc12	0.558276	-1.00738	0.518714
Cited1	Cited1	0.0644164	-1.47413	0.518714
LOC120093688	LOC120093688	0	-2.53766	0.519359
LOC108352745	LOC108352745	0.0858886	-1.40087	0.519359
Atp6v1b2	Atp6v1b2	3.04904	-0.881724	0.519907
Rps8	Rps8	23.9629	0.578731	0.520389
Grid2ip	Grid2ip	0	-2.21573	0.520448
Vegfb	Vegfb	2.6196	0.627618	0.520732
LOC690183	LOC690183	0.386499	-1.06113	0.520732
Klhl22	Klhl22	0.472387	-1.01299	0.521754
Zfand1	Zfand1	0.0429443	-1.61963	0.522088
Ripk2	Ripk2	0	-2.22127	0.522088
Slc35f4	Slc35f4	0	-2.22127	0.522088
Arl5b	Arl5b	0	-2.22127	0.522088
Otud7a	Otud7a	0.0644164	-1.48568	0.522199
Nr4a1	Nr4a1	0.0858886	-1.40865	0.522569
Haghl	Haghl	0.0429443	-1.62242	0.522893
Vamp3	Vamp3	0.90183	0.869862	0.523423
Arpc1a	Arpc1a	1.52452	-0.908372	0.525842
Sez6	Sez6	0.687109	-0.976312	0.526204
Kcnn2	Kcnn2	0.0429443	-1.62799	0.526204
Ank3	Ank3	0.622692	-0.97996	0.526204
T2	T2	0	-2.23228	0.527144
Adcy5	Adcy5	0.0858886	-1.4164	0.527689
Enho	Enho	1.50305	-0.905866	0.527797
Otud7b	Otud7b	0.0429443	-1.87753	0.528066
Sall2	Sall2	0.171777	-1.21079	0.528066
Abca5	Abca5	0.0644164	2.38037	0.528735
Mthfd1l	Mthfd1l	0.0429443	-1.63354	0.528855
Ano3	Ano3	0	-2.23776	0.528855
Tmem215	Tmem215	0	-2.23776	0.528855
Mon1a	Mon1a	0.0644164	-1.49943	0.529062
Omg	Omg	0.772997	-1.06006	0.529062
Mrpl51	Mrpl51	0.0429443	-1.63631	0.529708
Cmc4	Cmc4	0.150305	-1.21989	0.529708
Rit2	Rit2	4.18707	0.567842	0.529708
Pls3	Pls3	0.450915	-1.01586	0.529842
LOC102551177	LOC102551177	0.150305	1.38878	0.530955
Btbd16	Btbd16	0.0858886	1.95864	0.530955
Ntaq1	Ntaq1	0.0644164	-1.50398	0.531381
Smyd2	Smyd2	1.58894	0.636177	0.531453
Hs6st2	Hs6st2	0.236194	-1.14173	0.532019
Bet1	Bet1	0.923302	0.724004	0.532081
Smchd1	Smchd1	0.0644164	-1.50625	0.532457
Spata13	Spata13	0.236194	1.47871	0.533563
LOC108350139	LOC108350139	0.0214721	5.22167	0.533872
Gria2	Gria2	0.30061	-1.96507	0.535626
Mrpl2	Mrpl2	0.171777	-1.22311	0.535626
Syt9	Syt9	0.493859	0.864122	0.539742
RGD1561251	RGD1561251	0.0429443	3.14367	0.539742
Gpr162	Gpr162	0.772997	-0.948251	0.539742
LOC100362684	LOC100362684	0.0429443	3.14367	0.539742
LOC102546759	LOC102546759	0.0429443	3.14367	0.539742
Rad21	Rad21	0.343554	-1.07024	0.539742
Trnat-agu_17	Trnat-agu_17	0.0429443	3.14367	0.539742
Por	Por	0.365026	-1.09356	0.539742
LOC108353164	LOC108353164	0.0429443	3.14367	0.539742
Nacc2	Nacc2	0.322082	-1.06141	0.540349
Akt3	Akt3	0.279138	-1.10111	0.540381
Tceal6	Tceal6	0.322082	-1.06296	0.541505
Tenm4	Tenm4	0.128833	-1.25329	0.544098
Stmn3	Stmn3	9.85571	-0.845382	0.544098
Zfp113	Zfp113	0.0858886	1.93874	0.544131
Zbed5	Zbed5	0.0858886	1.93874	0.544131
Abcg3l1	Abcg3l1	0.0858886	1.93874	0.544131
Ushbp1	Ushbp1	0.0858886	1.93874	0.544131
G3bp1	G3bp1	0.90183	0.714248	0.544397
LOC102555148	LOC102555148	0.0644164	2.34721	0.545497
Fkbp4	Fkbp4	0.944774	-0.928825	0.545497
LOC120103037	LOC120103037	0.0644164	2.34721	0.545497
Prkar2b	Prkar2b	0.150305	-1.24729	0.54596
Fbln1	Fbln1	0.0429443	-1.70643	0.54596
Cygb	Cygb	0.450915	-1.01818	0.54596
Pou3f3	Pou3f3	0.0214721	-2.11223	0.546477
Gart	Gart	0.493859	0.85244	0.547621
Tmem229a	Tmem229a	0.193249	-1.32779	0.549644
Dexi	Dexi	0.279138	-1.09939	0.549828
Pex5l	Pex5l	0.279138	-1.25714	0.549885
Zbtb8os	Zbtb8os	0.107361	-1.39956	0.549885
Lrp1	Lrp1	1.41716	-0.895458	0.549885
Cib2	Cib2	0.257666	-1.10579	0.549885
Ndufs7	Ndufs7	2.03985	-0.87855	0.552199
Cox4i2	Cox4i2	0.214721	1.25484	0.552709
Bspry	Bspry	0.0429443	-1.59709	0.555458
Rpn2	Rpn2	2.53371	0.590645	0.556056
Gnb1	Gnb1	1.24538	-0.905511	0.556056
Jup	Jup	0.193249	-1.1672	0.556537
Ube2s	Ube2s	1.20244	-0.902296	0.557569
Apoc2	Apoc2	0.0214721	5.22167	0.557569
Kcne3	Kcne3	0.0214721	5.22167	0.557569
Hpx	Hpx	0.0214721	5.22167	0.557569
LOC120100675	LOC120100675	0.0214721	5.22167	0.557569
LOC100363177	LOC100363177	0.0214721	5.22167	0.557569
LOC684509	LOC684509	0.171777	1.26232	0.557569
LOC120101550	LOC120101550	0.0214721	5.22167	0.557569
Slc38a11	Slc38a11	0.0214721	5.22167	0.557569
Gpcpd1	Gpcpd1	0.128833	-1.35899	0.557569
LOC108350618	LOC108350618	0.0214721	5.22167	0.557569
LOC120101761	LOC120101761	0.0214721	5.22167	0.557569
Cav2	Cav2	0.0214721	-1.70512	0.557569
Snd1	Snd1	1.13802	0.782626	0.557569
Wbp11	Wbp11	0.322082	-1.07601	0.557569
Tcf24	Tcf24	0.0214721	5.22167	0.557569
LOC100364265	LOC100364265	0.0214721	5.22167	0.557569
LOC100362999	LOC100362999	0.0214721	5.22167	0.557569
RGD1559545	RGD1559545	0.0214721	5.22167	0.557569
Dio3	Dio3	0.0214721	5.22167	0.557569
LOC120093769	LOC120093769	0.0214721	5.22167	0.557569
Psca	Psca	0.0214721	5.22167	0.557569
Ddx23	Ddx23	0.30061	-1.08899	0.557569
Trim29	Trim29	0.0214721	5.22167	0.557569
Rpl14	Rpl14	16.1041	0.526614	0.557569
LOC102548161	LOC102548161	0.0214721	5.22167	0.557569
Asb1	Asb1	0.558276	0.799973	0.557569
Parn	Parn	0.193249	1.2582	0.557569
Carhsp1	Carhsp1	0.150305	-1.49257	0.557569
LOC120095096	LOC120095096	0.0214721	5.22167	0.557569
Kansl1	Kansl1	0.107361	-1.30711	0.557569
LOC100360601	LOC100360601	0.0214721	5.22167	0.557569
LOC120095691	LOC120095691	0.0214721	5.22167	0.557569
LOC120095908	LOC120095908	0.0214721	5.22167	0.557569
LOC120096007	LOC120096007	0.0858886	1.91911	0.557569
LOC679963	LOC679963	0.0644164	2.31478	0.557569
Mtmr3	Mtmr3	0.128833	-1.27627	0.557569
LOC120096963	LOC120096963	0.0214721	5.22167	0.557569
Spata4	Spata4	0.0214721	5.22167	0.557569
LOC102546433	LOC102546433	0.236194	-1.11024	0.557569
LOC120098617	LOC120098617	0.0214721	5.22167	0.557569
Trnaa-agc_82	Trnaa-agc_82	0.0214721	5.22167	0.557569
LOC102554698	LOC102554698	0.0214721	5.22167	0.557569
Pabpc5	Pabpc5	0.0214721	5.22167	0.557569
Plxna1	Plxna1	0.107361	-1.30884	0.557995
Gtf2e2	Gtf2e2	0.107361	-1.30884	0.557995
LOC102555911	LOC102555911	0.0214721	-1.72084	0.558141
Tef	Tef	0.429443	-1.00684	0.558177
Amfr	Amfr	1.05213	-0.910354	0.558177
Itfg1	Itfg1	3.97235	0.559526	0.558177
Commd3	Commd3	0.923302	-0.921902	0.558351
Necab2	Necab2	0.429443	-1.00745	0.558351
Kcnt1	Kcnt1	0.0858886	-1.34311	0.558683
Prodh1	Prodh1	0.279138	-1.07426	0.558683
Rab3a	Rab3a	6.69931	-0.838371	0.558683
Ndp	Ndp	0.0858886	-1.34514	0.559878
Nhsl1	Nhsl1	0.0214721	-1.7364	0.561647
Sertm1	Sertm1	0.0214721	-1.7364	0.561647
Ttf2	Ttf2	0.0858886	1.89975	0.561647
Mapkap1	Mapkap1	0.107361	-1.31576	0.561647
Map1a	Map1a	1.86808	-0.881614	0.561647
Shld1	Shld1	0.150305	1.34721	0.561647
LOC120103022	LOC120103022	0.0429443	3.06967	0.561647
Cradd	Cradd	0.0429443	3.06967	0.561647
Pitpna	Pitpna	1.8466	-0.875026	0.561647
Supt16h	Supt16h	0.107361	-1.35827	0.561647
Ugt8	Ugt8	0.150305	-1.62591	0.562682
Polrmt	Polrmt	0.0214721	-1.74026	0.563511
Zfp511	Zfp511	0.0644164	-1.40768	0.563652
Pitpnm3	Pitpnm3	0.0644164	-1.40768	0.563652
Ilvbl	Ilvbl	0.0858886	-1.35525	0.563761
Xylb	Xylb	0.128833	1.80664	0.563769
Slc43a2	Slc43a2	0.107361	-1.35827	0.563769
Syngr2	Syngr2	0.0644164	-1.71693	0.563769
Efs	Efs	0.0214721	-1.74411	0.563769
Cibar2	Cibar2	0.0214721	-1.74411	0.563769
Scand1	Scand1	1.13802	-0.8956	0.564188
Zfp318	Zfp318	0.0644164	-1.41253	0.564188
Rabgef1	Rabgef1	0.0644164	-1.41253	0.564188
Tmem38b	Tmem38b	0.0429443	-1.61963	0.564369
[truncated: 19,605 more rows]

## Sheet: Female 4 SON DEGs_LCI
FeatureID	FeatureName	SON Average	SON Log2 Fold Change	SON P-Value
Pdyn	Pdyn	8.12637	5.11529	4.33564e-134
Avp	Avp	1348.69	6.43843	7.6773e-113
Oxt	Oxt	1835.54	5.15379	1.90256e-87
Kcnmb4	Kcnmb4	4.55322	3.34672	1.70583e-41
Cartpt	Cartpt	26.523	3.59542	9.48198e-41
Npff	Npff	1.12299	5.10862	3.0498e-39
Caprin2	Caprin2	1.85804	3.69771	1.06158e-32
Tmem114	Tmem114	0.775884	4.58666	1.31775e-24
Dpys	Dpys	0.71463	5.04669	8.65683e-22
Fkbp11	Fkbp11	1.2455	3.1996	4.95123e-19
Elapor1	Elapor1	1.44968	2.9878	2.09671e-18
Gpx3	Gpx3	15.5994	2.07068	1.4497e-16
Parm1	Parm1	2.20515	2.45629	2.45166e-15
Tmed3	Tmed3	3.26688	2.18227	9.2159e-14
Plpp4	Plpp4	1.77637	2.42742	2.01795e-13
Tcf7l2	Tcf7l2	0.020418	-5.68802	3.22271e-13
Camkv	Camkv	0.040836	-5.14255	1.92245e-12
Mrps26	Mrps26	4.32862	2.00081	2.71049e-12
Ssr4	Ssr4	8.55515	1.88324	3.23208e-12
Gap43	Gap43	0.796302	-3.4885	4.79319e-12
Gad1	Gad1	0.142926	-4.34695	5.08405e-12
Penk	Penk	0.142926	-4.40027	1.78187e-11
Nrgn	Nrgn	0.183762	-3.96454	4.26094e-11
Scgn	Scgn	0.40836	3.73205	4.97152e-10
Hpca	Hpca	0.020418	-5.05026	7.65067e-10
Olfm1	Olfm1	0.755466	-3.16116	7.67626e-10
Sst	Sst	0.10209	-5.63723	7.67626e-10
Plp1	Plp1	2.98103	-3.18637	7.67626e-10
LOC102547612	LOC102547612	0.347106	4.04669	7.79726e-10
Cst6	Cst6	3.81817	1.83934	8.47895e-10
Mbp	Mbp	5.16576	-3.08996	8.47895e-10
Cd55	Cd55	0.673794	2.81647	1.35522e-09
Slc32a1	Slc32a1	0.10209	-3.99223	1.49747e-09
Car2	Car2	0.530868	-3.34158	2.82195e-09
Pvalb	Pvalb	0.061254	-4.9311	2.82195e-09
Cdh9	Cdh9	0.367524	3.68859	5.19473e-09
Pou3f2	Pou3f2	0.898392	2.41899	6.51118e-09
Htr2c	Htr2c	0.326688	-3.24102	6.73677e-09
Enc1	Enc1	0.10209	-3.86409	6.84666e-09
Ndnf	Ndnf	1.53135	2.82557	7.29605e-09
Rasgrp1	Rasgrp1	0.020418	-4.82422	7.45067e-09
Ccdc3	Ccdc3	0.347106	3.71911	1.08678e-08
Prkcg	Prkcg	0.020418	-5.08108	1.31432e-08
Enpp2	Enpp2	0.387942	-3.93634	1.3734e-08
Stum	Stum	0	-5.51083	1.3734e-08
C1qtnf4	C1qtnf4	0.387942	-3.07834	1.92341e-08
Gstm5	Gstm5	7.06463	1.63291	2.01928e-08
Erp29	Erp29	7.10547	1.62531	2.03261e-08
Sphkap	Sphkap	0	-5.4487	2.29522e-08
Edil3	Edil3	0.081672	-4.05295	2.89363e-08
Fezf2	Fezf2	0.428778	3.1138	6.78589e-08
Bcas1	Bcas1	0.061254	-4.28726	1.22984e-07
Cldn11	Cldn11	0.224598	-3.54445	1.7687e-07
Mag	Mag	0.163344	-3.66675	1.88986e-07
Mal	Mal	0.224598	-3.39479	2.00001e-07
Mobp	Mobp	0.898392	-2.84856	2.25811e-07
Syt1	Syt1	0.898392	-2.60473	2.76536e-07
Ncdn	Ncdn	1.73553	-2.48813	2.83098e-07
Camk2a	Camk2a	0.10209	-3.47595	4.82668e-07
Gng13	Gng13	0.142926	-3.27099	5.27906e-07
Cbln1	Cbln1	0.183762	-3.12923	5.27906e-07
Scg2	Scg2	1.34759	-2.46462	5.87599e-07
Trnh	Trnh	0.877974	-2.53755	6.64352e-07
Cfap20dc	Cfap20dc	0.10209	-3.7082	7.87641e-07
Trh	Trh	0.326688	-2.99453	8.30953e-07
Apod	Apod	0.91881	-2.71688	1.04434e-06
Nxph1	Nxph1	0.020418	-4.31577	1.04765e-06
Rab3d	Rab3d	0.551286	2.49856	1.26109e-06
LOC102551127	LOC102551127	0.224598	4.08976	1.3337e-06
Cfap251	Cfap251	0.469614	2.67472	1.43862e-06
Cryab	Cryab	0.224598	-3.22752	1.53013e-06
Nid1	Nid1	0.694212	2.32092	1.71869e-06
Sncb	Sncb	2.14389	-2.30179	1.86366e-06
Trnd	Trnd	0.142926	-3.13556	1.86366e-06
mt-Rnr2	mt-Rnr2	33.8326	-2.12821	1.91737e-06
Rxfp1	Rxfp1	0.245016	3.7902	1.93437e-06
Slc17a6	Slc17a6	0.449196	-2.61287	2.1687e-06
Mog	Mog	0.122508	-3.49677	2.1687e-06
Cpne7	Cpne7	0.061254	-3.59547	2.44159e-06
Shox2	Shox2	0	-4.9316	2.53142e-06
Tp53i11	Tp53i11	2.59309	1.58052	2.53142e-06
Cnp	Cnp	0.877974	-2.62744	2.55533e-06
Prkcd	Prkcd	0.061254	-3.58074	2.844e-06
Gpc3	Gpc3	0.020418	-4.20152	2.844e-06
LOC103691200	LOC103691200	0.20418	4.15064	3.59239e-06
Pcp4l1	Pcp4l1	0	-4.89686	3.73289e-06
LOC679924	LOC679924	0.183762	4.41169	4.71479e-06
Resp18	Resp18	42.5715	1.36246	5.81232e-06
Anks1b	Anks1b	0.122508	-3.28731	5.89779e-06
mt-Rnr1	mt-Rnr1	16.7836	-2.12269	5.89779e-06
Gria4	Gria4	0.10209	-3.20848	6.21336e-06
Dbp	Dbp	0.285852	-2.66804	6.80614e-06
LOC120094738	LOC120094738	0.10209	7.13415	7.17643e-06
Fgf13	Fgf13	0.10209	-3.17532	8.01887e-06
Evi2a	Evi2a	0.061254	-3.74371	9.97091e-06
LOC103691527	LOC103691527	0.224598	-2.949	1.0844e-05
Gal	Gal	4.24695	2.0581	1.14724e-05
LOC120094181	LOC120094181	0.122508	5.77158	1.17096e-05
Hapln4	Hapln4	0.040836	-3.64721	1.39155e-05
Olig1	Olig1	0.449196	-2.57718	1.45713e-05
Tf	Tf	1.87846	-2.30652	1.60816e-05
Snca	Snca	0.224598	-2.69438	1.66121e-05
Ccl5	Ccl5	0.347106	2.80025	1.67572e-05
Rfx2	Rfx2	0.40836	2.57518	1.69688e-05
Adcyap1	Adcyap1	0.020418	-3.97535	1.731e-05
Opalin	Opalin	0.142926	-3.21402	2.04814e-05
Stmn4	Stmn4	1.22508	-2.17583	3.12463e-05
Itpr1	Itpr1	0.10209	-3.01686	3.53362e-05
Cx3cl1	Cx3cl1	0.326688	-2.45677	3.58697e-05
Grm2	Grm2	0	-4.59164	3.66101e-05
Cpne9	Cpne9	0	-4.56585	3.92505e-05
Cplx1	Cplx1	0.959646	-2.16405	4.05805e-05
Cryba4	Cryba4	1.12299	2.81739	4.39439e-05
Hrh3	Hrh3	0.122508	-2.87288	4.74352e-05
Dusp1	Dusp1	0.061254	-3.26539	4.80039e-05
Vsnl1	Vsnl1	1.79678	-2.02484	5.02252e-05
Alox5ap	Alox5ap	0.490032	2.24468	5.36174e-05
Rbfox1	Rbfox1	0.10209	-2.96585	5.84837e-05
Ptpn4	Ptpn4	0.10209	-2.9553	6.26681e-05
Celf6	Celf6	1.96013	1.46435	6.75683e-05
LOC100125362	LOC100125362	0.142926	-2.75002	6.89939e-05
Chrna4	Chrna4	0.061254	-3.21982	7.02483e-05
Ildr2	Ildr2	0.040836	-3.45269	7.10715e-05
Snap25	Snap25	4.10402	-1.92735	7.19788e-05
Cntnap4	Cntnap4	0.91881	1.74183	7.85109e-05
LOC102554609	LOC102554609	0.20418	3.51677	8.20419e-05
Cyp46a1	Cyp46a1	0.40836	-2.28581	9.00867e-05
Vat1l	Vat1l	2.0418	1.43015	0.000100162
Ntng1	Ntng1	0.122508	-2.79002	0.000107388
Gpm6a	Gpm6a	1.55177	-1.96845	0.000110214
Cfap126	Cfap126	0.020418	-3.7339	0.000110592
Opn3	Opn3	0.530868	2.07046	0.000137225
Glrb	Glrb	0.30627	-2.32848	0.000147259
Tmem212	Tmem212	0.020418	-3.92249	0.000147946
Ppp1r14a	Ppp1r14a	0.387942	-2.47733	0.000149527
Scn1b	Scn1b	0.735048	-2.06552	0.000149847
Wscd1	Wscd1	0.224598	-2.73274	0.000163636
Hunk	Hunk	0.387942	2.34756	0.000184741
Diras2	Diras2	0.081672	-2.92249	0.000200158
Lrtm2	Lrtm2	0	-4.32426	0.000205293
Sema5a	Sema5a	0.020418	-3.83775	0.000217923
LOC100910069	LOC100910069	2.02138	1.71428	0.000220911
LOC102553190	LOC102553190	0.061254	-3.18383	0.000226891
B4galt6	B4galt6	0.122508	-2.68853	0.000226891
Tac1	Tac1	0.285852	-2.3306	0.000233858
Cbln2	Cbln2	0.020418	-4.13205	0.000240381
Wasf1	Wasf1	0.163344	-2.54004	0.000243309
Pcdh19	Pcdh19	0.081672	-2.90285	0.000243309
Ostc	Ostc	2.91978	1.30337	0.000251857
Ppp1r32	Ppp1r32	0	-4.31654	0.000252643
Gabra4	Gabra4	0.10209	-2.78173	0.000253205
Calb2	Calb2	2.08264	-1.90817	0.000254768
Dlx1	Dlx1	0	-4.28053	0.000265562
Adgrb2	Adgrb2	0.245016	-2.35168	0.000268879
Folr1	Folr1	0	-4.37265	0.000301383
Ccdc153	Ccdc153	0.040836	-3.24197	0.000308592
Th	Th	0.775884	1.80669	0.000309591
Bend6	Bend6	0.469614	-2.10097	0.000316905
Gfap	Gfap	9.88232	1.38324	0.000329819
Angpt1	Angpt1	0.30627	2.54919	0.000333146
Cyb5r1	Cyb5r1	1.0209	1.56877	0.000333146
Ptprn	Ptprn	10.0048	1.16529	0.000333576
Elmo1	Elmo1	0.20418	-2.39758	0.000340924
Plch2	Plch2	0	-4.23217	0.000345975
Camk2n1	Camk2n1	0.040836	-3.3567	0.000347499
Wdr82	Wdr82	0.245016	-2.31595	0.000347499
Car10	Car10	0.10209	-2.73775	0.000347499
Vat1	Vat1	4.16527	1.24746	0.000347499
Efnb3	Efnb3	0.10209	-2.71916	0.000355772
Nat8l	Nat8l	0.245016	-2.30783	0.000362497
Pllp	Pllp	0.347106	-2.39365	0.000374416
Cpne4	Cpne4	0	-4.25333	0.000383633
Trnm	Trnm	0.10209	-2.72926	0.000383633
Oip5-as1	Oip5-as1	0.30627	-2.23749	0.000390288
Trnn	Trnn	0.326688	-2.19029	0.000390288
Fosl2	Fosl2	0.490032	2.00322	0.000416312
Ptpn3	Ptpn3	0.040836	-3.19677	0.000418669
LOC120098267	LOC120098267	0.10209	5.13415	0.000437802
Cttnbp2	Cttnbp2	0	-4.18721	0.000460653
Tppp	Tppp	0.347106	-2.17987	0.000492601
Gria2	Gria2	0.326688	-2.16101	0.000515921
LOC680885	LOC680885	0	-4.15989	0.000533884
Pcdh8	Pcdh8	0.081672	-2.78888	0.000539138
Tenm3	Tenm3	0.10209	-2.68043	0.000539138
Fam126b	Fam126b	0.040836	-3.16849	0.000549929
Cacna1g	Cacna1g	0.10209	-2.66351	0.000565939
Nptx1	Nptx1	0.040836	-3.17305	0.000565939
Igsf21	Igsf21	0.061254	-2.92452	0.000595396
Olfm2	Olfm2	0.20418	-2.32398	0.000595396
LOC690183	LOC690183	0.122508	-2.57197	0.000607447
Ppp3ca	Ppp3ca	0.40836	-2.06412	0.000607447
Atp2b3	Atp2b3	0.183762	-2.3577	0.000622145
RGD1561916	RGD1561916	0.10209	-2.63569	0.000659538
Slc6a1	Slc6a1	0.939228	-1.84878	0.000678094
Negr1	Negr1	0.245016	-2.22661	0.00069388
Zdhhc22	Zdhhc22	0.040836	-3.13614	0.00069388
Cdhr4	Cdhr4	0.040836	-3.13498	0.00069388
Zic2	Zic2	0.122508	-2.54959	0.000717449
Opcml	Opcml	0.142926	-2.45644	0.000747849
Ttr	Ttr	1.51093	-6.07281	0.000748891
Mlf1	Mlf1	0.020418	-3.47179	0.000749186
Riiad1	Riiad1	0.061254	-2.87812	0.00081379
Dlk1	Dlk1	0.040836	-3.09106	0.000830054
Calcr	Calcr	0.040836	-3.09346	0.000840355
Mapre2	Mapre2	0.673794	-1.89278	0.000843381
Ncald	Ncald	0.71463	-1.87917	0.000871108
Cntnap1	Cntnap1	0.326688	-2.09382	0.000915203
Scn8a	Scn8a	0.081672	-2.7288	0.000920684
Atp2b1	Atp2b1	0.285852	-2.12982	0.000939458
LOC108348337	LOC108348337	0.387942	2.10957	0.000939458
Igsf8	Igsf8	0.265434	-2.24847	0.000965195
Adarb1	Adarb1	0.326688	-2.07716	0.000977706
Ppp1r9b	Ppp1r9b	0.428778	-1.9963	0.00098322
Slc8a1	Slc8a1	0.224598	-2.22175	0.000996238
Chn2	Chn2	0.081672	-2.86444	0.00101247
Ptk2b	Ptk2b	0.020418	-3.39333	0.00101396
Sv2b	Sv2b	0.061254	-2.85276	0.00103428
Tmem132a	Tmem132a	0.571704	-1.90259	0.00104357
LOC102553820	LOC102553820	1.87846	1.67472	0.00106404
Grm5	Grm5	0.081672	-2.67963	0.00117625
Plekhb1	Plekhb1	0.673794	-2.04239	0.00117625
Ppp3cb	Ppp3cb	0.571704	-1.88975	0.00117625
Colec11	Colec11	0.20418	2.92116	0.00120432
Arhgap36	Arhgap36	0.020418	-3.38598	0.00127508
Mdk	Mdk	0.469614	-2.16591	0.00130045
Faim2	Faim2	1.93971	-1.6725	0.00139014
Gnai1	Gnai1	0.285852	-2.10425	0.0013911
Tmem91	Tmem91	0.40836	-1.96726	0.00140508
Ucn	Ucn	0.122508	4.03462	0.00140508
Calml4	Calml4	0	-4.01305	0.00140508
Tuba4a	Tuba4a	1.42926	-1.70408	0.00140508
Plvap	Plvap	0	-4.01496	0.00140508
Trns2	Trns2	0.10209	-2.53827	0.00140508
Hspa12a	Hspa12a	0.265434	-2.09776	0.00143945
Rnd2	Rnd2	1.08215	-1.74083	0.00143945
Glra2	Glra2	0.040836	-2.99255	0.00143945
Pdp1	Pdp1	0.163344	-2.30672	0.0014953
Ddn	Ddn	0	-3.98024	0.00160257
Ywhah	Ywhah	6.00289	-1.59175	0.00162078
Camk2d	Camk2d	0.367524	-1.97396	0.00167949
Nkain1	Nkain1	0.040836	-2.97698	0.00167949
LOC102546759	LOC102546759	0.122508	3.96423	0.00171131
Olig2	Olig2	0.020418	-3.64803	0.00171131
Nsf	Nsf	1.63344	-1.66567	0.00171615
Kcnab1	Kcnab1	0.020418	-3.301	0.001723
Msx1	Msx1	0	-3.93664	0.00174716
LOC100911266	LOC100911266	1.8172	1.24581	0.00177816
Fgf1	Fgf1	0.020418	-3.31035	0.00180264
Spock3	Spock3	0.51045	-1.92061	0.00186391
Gstm7	Gstm7	6.98296	1.07473	0.00189511
Cdk18	Cdk18	0.040836	-3.2963	0.00191197
Lrfn5	Lrfn5	0.061254	-2.74658	0.00191347
Glul	Glul	4.41029	-1.5953	0.00191347
Gpr37	Gpr37	0.224598	-2.49748	0.00192877
Nme9	Nme9	0	-3.90408	0.00203462
Myrf	Myrf	0.040836	-3.44705	0.00205534
Prkcb	Prkcb	0.265434	-2.05019	0.00208128
Pcsk1	Pcsk1	0.653376	1.6049	0.00208128
Foxb2	Foxb2	0.081672	5.28615	0.00212682
Ncam2	Ncam2	0.163344	-2.41403	0.00213877
Zmat4	Zmat4	0	-3.91842	0.00213877
Pnoc	Pnoc	0.163344	-2.25027	0.00214986
Grhl3	Grhl3	0.224598	2.62636	0.00220401
Sim1	Sim1	0.326688	2.1448	0.00225613
Scn2b	Scn2b	0.40836	-1.90045	0.00228395
Itgb8	Itgb8	0.081672	-2.62873	0.00236967
Cit	Cit	0.163344	-2.24234	0.00239185
Zfhx3	Zfhx3	0.061254	-2.71994	0.00254063
Klhdc8a	Klhdc8a	0	-3.89168	0.00259719
Aatk	Aatk	0.285852	-2.19093	0.0026816
Pdgfra	Pdgfra	0.040836	-3.14081	0.0026816
Pkp4	Pkp4	0.387942	-2.30256	0.00269378
Klk6	Klk6	0.020418	-3.59674	0.00269619
Ucp2	Ucp2	1.55177	1.39181	0.00269924
LOC100362486	LOC100362486	0.020418	-3.23708	0.00270893
Rpl10	Rpl10	20.8264	1.04076	0.00277619
Trna	Trna	0.061254	-2.69874	0.00277619
Lrrc23	Lrrc23	0.081672	-2.53402	0.0027888
Tenm2	Tenm2	0.061254	-2.70111	0.00279427
Qk	Qk	1.30675	-1.7082	0.00283123
Ptprt	Ptprt	0.081672	-2.54145	0.00290274
Bok	Bok	0.224598	-2.06368	0.00291609
Hsd11b1	Hsd11b1	0.040836	-2.91024	0.00291609
Cacna2d3	Cacna2d3	0.122508	-2.33955	0.00308782
LOC108351315	LOC108351315	0.081672	5.06376	0.00316091
Rhob	Rhob	0.91881	-1.75697	0.00316916
Pam	Pam	5.14534	1.05721	0.003194
Ust	Ust	0.020418	-3.219	0.00322289
Trnk	Trnk	0.20418	-2.09073	0.00325886
Saraf	Saraf	10.0661	1.01853	0.00325998
Plppr4	Plppr4	0.142926	-2.25333	0.00329156
Fa2h	Fa2h	0.020418	-3.51421	0.00335235
Fam241b	Fam241b	0.183762	-2.1331	0.00336973
Pdgfa	Pdgfa	0.061254	-2.79622	0.00341407
Zmynd10	Zmynd10	0.020418	-3.18043	0.00347635
Adam11	Adam11	0.122508	-2.30345	0.00348525
Rbm3	Rbm3	0.183762	-2.11615	0.00350074
Ptprz1	Ptprz1	0.81672	-1.67422	0.00366411
Hs3st1	Hs3st1	0.040836	-3.26779	0.00366411
LOC102549214	LOC102549214	0.183762	2.82672	0.00367168
Clstn1	Clstn1	1.91929	-1.55901	0.00368157
Pip5k1b	Pip5k1b	0.040836	-2.86585	0.00369896
Tjp1	Tjp1	0.081672	-2.60157	0.00377009
Prrt2	Prrt2	0.183762	-2.11045	0.00392245
Col25a1	Col25a1	0.061254	-3.04514	0.00395054
Prelp	Prelp	0.061254	-2.6468	0.00395986
Tmem151a	Tmem151a	0.490032	-2.04327	0.00396098
Prr18	Prr18	0	-4.16677	0.00399637
Jam3	Jam3	0.061254	-3.03953	0.00404241
Gabbr2	Gabbr2	0.490032	-1.77778	0.00404721
Igfbpl1	Igfbpl1	0	-3.79066	0.00407969
Luzp2	Luzp2	0.183762	-2.24393	0.00412843
Ppp1r16b	Ppp1r16b	0.10209	-2.70505	0.00412843
Adgrg1	Adgrg1	0.673794	-1.71235	0.00412843
Kcnc1	Kcnc1	0.10209	-2.3587	0.00419686
Smpd5	Smpd5	0.142926	3.26379	0.00425578
Smarcd3	Smarcd3	0.30627	-1.90202	0.00428306
Efhd2	Efhd2	0.347106	-1.86726	0.00428306
Ly6e	Ly6e	3.30772	1.08053	0.00428306
LOC120101712	LOC120101712	0.040836	-2.80396	0.00433984
Gbx2	Gbx2	0	-3.73158	0.00438106
Tcta	Tcta	2.0418	1.14401	0.00440348
Slc25a23	Slc25a23	0.673794	-1.68443	0.00440348
Septin6	Septin6	0.183762	-2.08598	0.00440995
Ptprj	Ptprj	0.020418	-3.12324	0.00442756
Odf3b	Odf3b	0	-3.73852	0.00442756
Tmem178a	Tmem178a	1.12299	1.35936	0.00454085
Sostdc1	Sostdc1	0	-4.65293	0.00455008
Dck	Dck	0.020418	-3.13029	0.00455008
Phactr1	Phactr1	0.10209	-2.3557	0.00457924
Spon1	Spon1	0.10209	-2.34563	0.00460643
Tuba1b	Tuba1b	5.53328	-1.46117	0.00467794
Foxo3	Foxo3	0.040836	-2.82295	0.00467794
Lrrn2	Lrrn2	0.367524	-1.83133	0.00468048
Ctnnb1	Ctnnb1	1.0209	-1.60036	0.00470238
Slc24a3	Slc24a3	0.347106	-1.8417	0.0048627
Rprm	Rprm	0.020418	-3.08744	0.00494975
Esrrg	Esrrg	0	-3.69636	0.00515696
Pcdh9	Pcdh9	0.081672	-2.5562	0.00515696
Celf2	Celf2	0	-3.70111	0.00521973
Kcna6	Kcna6	1.0209	-1.58735	0.00522621
Hcn2	Hcn2	0.51045	-1.7298	0.00522621
Fgfbp3	Fgfbp3	0.469614	1.68707	0.00527761
RGD1559747	RGD1559747	0	-3.7082	0.00530785
Abat	Abat	1.18424	-1.55721	0.00559711
Bles03	Bles03	0.224598	-1.96256	0.00570498
Grin3a	Grin3a	0.020418	-3.60563	0.00571791
Arpp21	Arpp21	0.040836	-2.76521	0.00576522
Chst1	Chst1	0.694212	-1.64233	0.00581499
LOC108351689	LOC108351689	0.081672	4.70119	0.00584207
Cnih3	Cnih3	0.30627	2.03349	0.00590603
LRRTM1	LRRTM1	0.142926	-2.16334	0.00591038
Igfbp2	Igfbp2	0.245016	-2.5793	0.00602546
Lpin2	Lpin2	0.040836	-2.77574	0.00602546
Bin1	Bin1	1.06174	-1.62376	0.00602546
Atp2b2	Atp2b2	0.367524	-1.79347	0.00608622
Ramp3	Ramp3	0.20418	-1.99419	0.00608622
Galnt16	Galnt16	0.367524	-1.79441	0.00611132
Kl	Kl	0.020418	-3.75801	0.0061399
Casd1	Casd1	0.122508	-2.19804	0.00637108
Hpcal4	Hpcal4	0.551286	-1.67412	0.00658356
Carhsp1	Carhsp1	0.122508	-2.36541	0.00671913
Shank3	Shank3	0.020418	-3.03389	0.00677643
Slc38a3	Slc38a3	0.183762	-2.06773	0.00729386
Selplg	Selplg	0.061254	-2.50745	0.00729386
Grp	Grp	0	-3.61823	0.00729386
Khdrbs3	Khdrbs3	0.285852	-1.95066	0.00743667
Atp11c	Atp11c	0	-3.62574	0.00743667
RGD1306233	RGD1306233	0	-3.62823	0.00747828
Kazn	Kazn	0.081672	-2.60056	0.007613
Cd83	Cd83	0.30627	-1.81604	0.00777307
Camk2b	Camk2b	0.959646	-1.5484	0.0077751
Kndc1	Kndc1	0.265434	-2.04966	0.0078133
Brd4	Brd4	0.142926	-2.09377	0.00799028
Stx1b	Stx1b	0.81672	-1.5738	0.00800523
LOC100910996	LOC100910996	0.939228	1.30936	0.00802196
Dalrd3	Dalrd3	0.081672	-2.3577	0.00802196
Rusc2	Rusc2	0.245016	-1.87901	0.00830017
Vwc2	Vwc2	0.061254	-2.4911	0.00838686
Nudt4	Nudt4	0.428778	-1.81236	0.0084069
Syt9	Syt9	0.571704	1.49728	0.00845925
Lrrc34	Lrrc34	0	-3.58524	0.00889293
Nkx6-2	Nkx6-2	0.081672	-2.6873	0.00893792
Amigo2	Amigo2	0.081672	-2.3359	0.00895126
Pi16	Pi16	0.040836	-2.70032	0.00899951
Nr1d2	Nr1d2	0.163344	-2.02572	0.00903033
Cfap43	Cfap43	0	-3.59547	0.00911461
Btg2	Btg2	0	-3.59802	0.00918503
Rgs10	Rgs10	0.30627	-1.78955	0.00935253
Scn9a	Scn9a	0.387942	1.74183	0.00935253
Gfra1	Gfra1	0	-4.05999	0.00961897
Ctss	Ctss	1.22508	-1.56207	0.00961897
Slc4a10	Slc4a10	0.224598	-1.88822	0.00961897
Ppp1r17	Ppp1r17	0	-3.70111	0.00961897
Rab14	Rab14	0.51045	-1.64519	0.00964209
Socs5	Socs5	0.142926	-2.06736	0.00964395
Fam8a1	Fam8a1	0.326688	-1.76049	0.00964395
LOC120100778	LOC120100778	0	-3.61572	0.00968919
Fam155a	Fam155a	0.142926	-2.0692	0.00968919
Pamr1	Pamr1	0.10209	-2.23435	0.00969195
Rasd2	Rasd2	0.10209	-2.23545	0.00973537
Lbhd2	Lbhd2	0.122508	-2.1443	0.00978549
Prps2	Prps2	0.653376	1.42868	0.00979719
Ibsp	Ibsp	0.061254	5.54919	0.0098951
Arpc4	Arpc4	0.939228	-1.51827	0.00991795
Trnaa-agc_25	Trnaa-agc_25	0.10209	3.74183	0.00991795
Dpy19l1	Dpy19l1	0.142926	-2.21319	0.00991795
Slc7a3	Slc7a3	0.081672	-2.32118	0.00997111
Rgs17	Rgs17	0.142926	-2.04886	0.010254
Fgfr2	Fgfr2	0.122508	-2.5867	0.010254
Kat6b	Kat6b	0	-3.54092	0.010254
Dgkz	Dgkz	0.183762	-1.98686	0.0103496
Dact3	Dact3	0.347106	-1.76923	0.010384
Ralyl	Ralyl	0.183762	-1.95225	0.0104306
Gucy1a1	Gucy1a1	0.632958	1.44066	0.0105243
Patj	Patj	0.020418	-2.94266	0.0105243
Fgf12	Fgf12	0.51045	-1.62305	0.0105402
Shank1	Shank1	0.163344	-2.00113	0.0105519
Arih1	Arih1	0.040836	-2.63238	0.0107071
Oga	Oga	0.551286	-1.60599	0.0107483
Shisal1	Shisal1	0.142926	-2.06184	0.010809
Kcna2	Kcna2	0.163344	-2.00625	0.0108096
LOC120101925	LOC120101925	0	-3.56455	0.0108419
Grin2d	Grin2d	0.081672	-2.29881	0.0108641
Meis2	Meis2	0	-3.56715	0.0108641
Spred1	Spred1	0.20418	-2.05072	0.0108641
Kifc2	Kifc2	0.245016	-1.84181	0.0108641
Arrb1	Arrb1	0.347106	-1.71812	0.0108909
Tns1	Tns1	0.71463	1.35061	0.0109141
Gpr153	Gpr153	0.081672	-2.30131	0.0109233
Ak7	Ak7	0	-3.57234	0.0110231
Hyi	Hyi	1.04132	1.21483	0.0112187
Kitlg	Kitlg	0.061254	-2.53827	0.0114383
LOC102553244	LOC102553244	0.755466	1.34797	0.011631
Ppp2r2c	Ppp2r2c	0.571704	-1.58754	0.0116713
Ptp4a3	Ptp4a3	0.245016	-1.86607	0.0117506
Btbd8	Btbd8	0.122508	-2.11615	0.0118466
Fhl1	Fhl1	0.61254	-1.56875	0.0119207
Sash1	Sash1	0.20418	-1.89149	0.0119581
Ppp1r9a	Ppp1r9a	0.20418	-1.96651	0.0119581
Sidt2	Sidt2	0.163344	-1.96651	0.0119581
Fam183a	Fam183a	0.245016	-1.8803	0.0119581
Psd3	Psd3	0.30627	-1.84474	0.0119581
Trng	Trng	0.020418	-2.90819	0.0119581
Slc12a5	Slc12a5	1.32717	-1.4376	0.0120705
Prim1	Prim1	0.061254	-2.43523	0.0120705
Tnik	Tnik	0.10209	-2.16849	0.0120793
Grik3	Grik3	0.020418	-2.91638	0.0121331
Ppp3r1	Ppp3r1	0.91881	-1.48901	0.0122004
Lcat	Lcat	1.10257	1.8407	0.0122004
Zfhx4	Zfhx4	0	-3.5169	0.0124396
Rpl36al	Rpl36al	10.2703	0.909805	0.0124965
Krt17	Krt17	0	-3.52227	0.0126565
Zmynd8	Zmynd8	0.142926	-2.03201	0.0126625
Mal2	Mal2	0.224598	-1.84884	0.0126625
Ptprr	Ptprr	0.61254	1.42124	0.0128978
Ugt8	Ugt8	0.122508	-2.3637	0.0129407
Rad21	Rad21	0.285852	-1.75093	0.0131638
Il34	Il34	0.10209	-2.14662	0.0132581
Trappc3	Trappc3	0.51045	-1.58445	0.0133811
Klf12	Klf12	0.040836	-2.57148	0.0133811
Junb	Junb	0.081672	-2.25688	0.0133811
Syn1	Syn1	1.08215	-1.4529	0.0133811
Pnma8b	Pnma8b	1.69469	-1.39612	0.0134742
Ptprs	Ptprs	1.22508	-1.43371	0.0134742
Jup	Jup	0.10209	-2.17532	0.0135818
Lynx1	Lynx1	0.71463	-1.5163	0.0137591
Rgs7bp	Rgs7bp	0.122508	-2.07913	0.0138927
Thap4	Thap4	0.081672	-2.5212	0.013995
Nrp2	Nrp2	0.020418	-2.88335	0.0140779
Htr1b	Htr1b	0	-3.45644	0.0141367
Vkorc1	Vkorc1	1.8172	1.12218	0.0142554
Dpp10	Dpp10	0.183762	-1.90532	0.0143963
Vax2	Vax2	0.061254	5.22726	0.0144771
Dixdc1	Dixdc1	0.10209	-2.26245	0.0144771
Mast3	Mast3	0.10209	-2.33243	0.0146921
Gpc5	Gpc5	0.081672	-2.23348	0.0148135
Vamp1	Vamp1	0.530868	-1.62629	0.0152271
Gpr137c	Gpr137c	0.040836	-2.54357	0.0154482
Gpr4	Gpr4	0	-3.48698	0.015512
Atp1b2	Atp1b2	1.53135	-1.38791	0.015512
Abcg4	Abcg4	0.10209	-2.14314	0.0156511
LOC120095980	LOC120095980	0.040836	-2.54884	0.0156511
Ociad2	Ociad2	0.20418	-1.83373	0.0156842
Cited2	Cited2	0.245016	-1.76857	0.0157467
Slc6a17	Slc6a17	0.428778	-1.60379	0.0157467
Foxj1	Foxj1	0.040836	-2.55235	0.0157467
Basp1	Basp1	2.98103	-1.33212	0.016026
Rev3l	Rev3l	0.020418	-2.84098	0.016026
Col11a2	Col11a2	0.061254	-2.34411	0.0161208
Tln2	Tln2	0.061254	-2.34563	0.0161522
Dlgap1	Dlgap1	0.142926	-1.97927	0.0161522
Zfp91	Zfp91	0.122508	-2.16211	0.0162183
Ppp1cb	Ppp1cb	1.16383	-1.40981	0.0165466
Hs3st4	Hs3st4	0	-3.40501	0.0166339
Inpp5a	Inpp5a	0.163344	-1.90751	0.0166339
Brsk2	Brsk2	0.224598	-1.79732	0.0166339
Usp33	Usp33	0.285852	-1.70883	0.0167458
Parp6	Parp6	0.20418	-1.82031	0.0167458
Ptprm	Ptprm	0.224598	-1.79954	0.0167458
Cntn2	Cntn2	0.081672	-2.72041	0.0167458
Pafah1b3	Pafah1b3	1.36801	1.09265	0.0167987
Mpped1	Mpped1	0.020418	-2.8602	0.0168018
Dvl1	Dvl1	0.10209	-2.18665	0.0169407
Tprn	Tprn	0	-3.8215	0.0171261
Cyld	Cyld	0.285852	-1.71697	0.0174452
Gltp	Gltp	0.183762	-2.18281	0.0175727
H1f0	H1f0	0.367524	-1.63334	0.0176485
Ppp2r1a	Ppp2r1a	2.63392	-1.32411	0.0178834
Trnp1	Trnp1	0.632958	-1.49691	0.0179256
Pde1b	Pde1b	0.40836	-1.5962	0.0179256
Amotl1	Amotl1	0.122508	-2.01958	0.0179256
Adhfe1	Adhfe1	0.122508	-2.02392	0.0182522
Grifin	Grifin	0.081672	-2.18687	0.0182558
Npy1r	Npy1r	0.020418	-2.80396	0.0184651
Rcn3	Rcn3	0.449196	1.51051	0.0185571
Cacna1i	Cacna1i	0.040836	-2.53827	0.0188127
Tubb4a	Tubb4a	3.98151	-1.36791	0.0188127
Cdkn1a	Cdkn1a	0.020418	-2.81056	0.0188127
Glp1r	Glp1r	0.10209	3.43371	0.0188127
Rock2	Rock2	0.183762	-1.83883	0.0188165
Hdac11	Hdac11	1.20466	-1.3845	0.019125
Crim1	Crim1	0.142926	-1.94667	0.0193195
Hexb	Hexb	0.51045	-1.53582	0.019533
Vstm2l	Vstm2l	1.18424	-1.38435	0.0196103
Ube2d1	Ube2d1	0.122508	-2.22183	0.0196213
LOC120098985	LOC120098985	0.387942	-1.59547	0.0196472
Rtkn	Rtkn	0.183762	-1.97045	0.0197068
Btbd17	Btbd17	0.061254	-2.32118	0.0201202
LOC120099844	LOC120099844	0.163344	2.50966	0.0202259
Zmiz2	Zmiz2	0.347106	-1.62352	0.0204006
Cdh8	Cdh8	0.040836	-2.49156	0.0204006
Vps37c	Vps37c	0	-3.37265	0.0204723
Dnajb9	Dnajb9	1.28633	1.09489	0.0206699
Mmp19	Mmp19	0.122508	2.99899	0.0206699
Tafa2	Tafa2	0.040836	-2.50066	0.0209547
Clasp2	Clasp2	0.632958	-1.68623	0.0209547
Plcxd2	Plcxd2	0.061254	-2.301	0.0209547
Slc30a4	Slc30a4	0.040836	-2.50247	0.0210262
Slc4a5	Slc4a5	0	-3.3845	0.0210262
Dhrs2	Dhrs2	0	-3.38745	0.0212153
Aldoc	Aldoc	7.20756	-1.26788	0.0212908
Caln1	Caln1	0	-3.39333	0.0216202
Cacna2d2	Cacna2d2	0.163344	-1.86397	0.0216982
Rps20	Rps20	21.6227	0.879381	0.0217882
Mef2c	Mef2c	0.040836	-2.74849	0.0219004
Rsrc1	Rsrc1	0.122508	-1.98553	0.0219004
Ncoa3	Ncoa3	0	-3.39918	0.0219004
Chrm2	Chrm2	0	-3.39918	0.0219004
Cd9	Cd9	0.775884	-1.60472	0.022071
Cdk16	Cdk16	0.387942	-1.58112	0.022071
RGD1563570	RGD1563570	0.265434	1.88894	0.0221436
Ccdc85a	Ccdc85a	0.020418	-2.78173	0.0221475
Stxbp1	Stxbp1	2.00096	-1.3108	0.0221706
Aldh3b1	Aldh3b1	0.081672	-2.13871	0.0225763
Atp2a2	Atp2a2	1.91929	-1.31284	0.0225763
Fam107a	Fam107a	0.775884	-1.42132	0.0228617
Gabra3	Gabra3	0.081672	-2.25042	0.0228812
Rnd1	Rnd1	0.020418	-2.79511	0.0231318
Agap1	Agap1	0.224598	-1.74543	0.0231318
Ubl3	Ubl3	0.91881	-1.44221	0.0232458
Naa60	Naa60	0.30627	-1.63383	0.023513
Frrs1l	Frrs1l	0.265434	-1.6899	0.0235517
Reps2	Reps2	0.122508	-1.96087	0.0235618
Rap1gds1	Rap1gds1	0.449196	-1.53088	0.0235951
Cirbp	Cirbp	0.224598	-1.73544	0.0238391
Cobl	Cobl	0	-3.315	0.0238391
Perp	Perp	0.183762	2.28615	0.0240216
Ppp1r13b	Ppp1r13b	0.10209	-2.05196	0.0240216
Lmo1	Lmo1	0.081672	-2.81801	0.0241259
Rph3a	Rph3a	0.449196	-1.52064	0.0245614
Prss23	Prss23	0.347106	1.63165	0.0250365
Gpcpd1	Gpcpd1	0.10209	-2.03452	0.0250365
Arhgef12	Arhgef12	0.142926	-1.98414	0.0250365
Lmtk2	Lmtk2	0.10209	-2.03452	0.0250365
Qdpr	Qdpr	2.14389	-1.36517	0.0250365
Pcdh7	Pcdh7	0.142926	-1.96059	0.0251464
Ebf3	Ebf3	0.265434	3.60166	0.0253794
Mapk9	Mapk9	0.632958	-1.44587	0.0253794
Tnr	Tnr	0.142926	-1.89996	0.0255895
Nap1l2	Nap1l2	0.347106	-1.58695	0.0255895
Pnck	Pnck	0.71463	-1.42427	0.0255895
Mef2a	Mef2a	0.20418	-1.81315	0.0258362
Slc25a1	Slc25a1	1.61302	1.01003	0.0258362
Etv1	Etv1	0.040836	-2.75002	0.0259717
Dact1	Dact1	0.224598	2.17996	0.0259717
Rgs6	Rgs6	0	-3.73852	0.0259717
Gjc2	Gjc2	0.10209	-2.34462	0.0259717
Schip1	Schip1	0.490032	-1.53658	0.0261013
Slmap	Slmap	0.10209	-2.15817	0.0262211
Hnrnpd	Hnrnpd	0.632958	-1.44056	0.0262899
Rasgrf2	Rasgrf2	0.020418	-2.75459	0.0263842
Lrrn1	Lrrn1	0.122508	-1.94266	0.0263842
Robo1	Robo1	0.020418	-2.75687	0.0265959
Erbb4	Erbb4	0.061254	-2.25171	0.0266614
Nudt18	Nudt18	0.122508	-1.9518	0.0266614
Mtch1	Mtch1	4.65531	-1.23709	0.0266614
Pitpnm1	Pitpnm1	0.61254	-1.4395	0.0271116
Jund	Jund	0.837138	-1.38801	0.0271116
Slc25a5	Slc25a5	1.30675	-1.32307	0.0272369
Unc5a	Unc5a	0.10209	-2.01051	0.0272969
Tmem160	Tmem160	0.61254	-1.44133	0.0273062
Omg	Omg	0.735048	-1.43118	0.0278461
Cdc42ep2	Cdc42ep2	0.10209	-2.16391	0.0278613
Ninj2	Ninj2	0.020418	-3.14081	0.0278613
Agap2	Agap2	0.265434	-1.64978	0.0278613
Dlgap3	Dlgap3	0.326688	-1.58131	0.0279293
Adgrl3	Adgrl3	0.224598	-1.71447	0.0279293
Hmgb1	Hmgb1	0.469614	-1.52763	0.0279928
RT1-M3-1	RT1-M3-1	0.694212	1.22726	0.0283403
Pdxp	Pdxp	1.18424	-1.32076	0.0294844
Snd1	Snd1	1.63344	1.12998	0.0295114
Prrt1	Prrt1	0.653376	-1.4166	0.0295114
Hs6st2	Hs6st2	0.142926	-1.85382	0.0295114
RGD1564171	RGD1564171	0.020418	-2.70111	0.0295615
Zfp395	Zfp395	0	-3.2837	0.0296016
T2	T2	0.020418	-2.70348	0.0296601
Sobp	Sobp	0.122508	-1.93463	0.0296601
Zbtb7c	Zbtb7c	0.20418	2.08976	0.0298051
Lrrc8b	Lrrc8b	0.020418	-2.70584	0.0298076
Ube3a	Ube3a	0.163344	-1.79659	0.0298702
Khdrbs1	Khdrbs1	0.449196	-1.51643	0.0298702
Eif4ebp2	Eif4ebp2	0.10209	-1.98479	0.0298702
Nts	Nts	0.061254	-2.22395	0.0300971
Paqr7	Paqr7	0.183762	-1.7491	0.0303103
Ccnd1	Ccnd1	0.040836	-2.40307	0.030547
Atp1a2	Atp1a2	3.94068	-1.23001	0.030547
Gatm	Gatm	0.653376	-1.5273	0.0306699
Dnmt3a	Dnmt3a	0.040836	-2.40501	0.0306699
Atp1a3	Atp1a3	4.3082	-1.22043	0.0308199
Gba2	Gba2	0.122508	-1.89848	0.0308199
Ccdc85b	Ccdc85b	1.00048	-1.33492	0.0308851
Nrxn1	Nrxn1	0.877974	-1.35743	0.0312384
Abca8a	Abca8a	0.061254	-2.43523	0.0312941
Zfp36l2	Zfp36l2	0.245016	-1.64973	0.0313841
Vdac1	Vdac1	0.81672	-1.36589	0.0313841
Pip4p1	Pip4p1	0.40836	-1.50506	0.0313841
Trim8	Trim8	0.245016	-1.65199	0.0316875
Pltp	Pltp	0.91881	-1.4045	0.0316875
Kcnc2	Kcnc2	0.592122	-1.42082	0.0317451
Dynlrb2	Dynlrb2	0.142926	-2.93915	0.0321035
Ttll7	Ttll7	0.632958	-1.47733	0.0324312
Ca11	Ca11	0.326688	-1.77698	0.0325258
Mrps18a	Mrps18a	0.694212	-1.39064	0.0325975
Bzw1	Bzw1	0.530868	-1.51331	0.0326546
Srsf5	Srsf5	1.0209	-1.32721	0.0329223
Arx	Arx	0	-3.42235	0.0329278
Nr2c2	Nr2c2	0.142926	-1.84527	0.0330972
Gas7	Gas7	0.081672	-2.08598	0.0331587
Srgap2	Srgap2	0.10209	-1.96388	0.0332088
Exosc3	Exosc3	0.020418	-2.65538	0.033833
Nrtn	Nrtn	0	-3.21236	0.0339442
Rap1gap	Rap1gap	0.653376	-1.39261	0.0339594
Calm2	Calm2	9.4127	-1.18446	0.0339594
Nog	Nog	0.326688	1.60875	0.0340161
Ctsz	Ctsz	0.857556	1.26293	0.0341697
Arhgap5	Arhgap5	0.20418	-1.70477	0.0341697
Srebf2	Srebf2	0.857556	-1.34563	0.0341697
Gabrd	Gabrd	0	-3.2223	0.034466
RGD1565611	RGD1565611	0	-3.2256	0.0346334
Lhx9	Lhx9	0	-3.2256	0.0346334
LOC102553495	LOC102553495	0	-3.2256	0.0346334
Nsmf	Nsmf	0.857556	-1.33941	0.0350085
Dnajc2	Dnajc2	0.020418	-2.71055	0.0350085
Rsph6a	Rsph6a	0	-3.23217	0.0351158
Ypel4	Ypel4	0.163344	-1.76067	0.0351158
Gabrg1	Gabrg1	0.428778	-1.48073	0.0351549
Arid2	Arid2	0.020418	-2.67481	0.0352117
Mettl1	Mettl1	0.265434	1.77158	0.0352135
Ctnna2	Ctnna2	0.183762	-1.7176	0.0353569
Bhlhe41	Bhlhe41	0.265434	-1.59547	0.0353569
Zbtb4	Zbtb4	0.30627	-1.55868	0.0356295
LOC120103614	LOC120103614	0.061254	-2.59802	0.0356361
Gabra5	Gabra5	0.142926	-1.82476	0.0357084
Dpf1	Dpf1	0.040836	-2.38155	0.0357108
Brsk1	Brsk1	0.347106	-1.53059	0.0358228
Cox6a2	Cox6a2	0.20418	2.03134	0.0358228
Ydjc	Ydjc	1.00048	1.08061	0.0358228
Htra1	Htra1	0.285852	-1.81071	0.0358422
Scgb1c1	Scgb1c1	0.040836	-2.87568	0.0358422
Shb	Shb	0	-3.24523	0.0358422
C1qa	C1qa	0.326688	-1.56363	0.0358422
Cdh4	Cdh4	0.040836	-2.38548	0.0358753
Nrip2	Nrip2	0.142926	-1.82911	0.0359358
Csrp1	Csrp1	1.14341	-1.4315	0.0360692
Plaur	Plaur	0.081672	3.62319	0.0363222
H2az1	H2az1	1.57219	-1.25585	0.0363222
Meox2	Meox2	0.081672	3.62319	0.0363222
Rhobtb2	Rhobtb2	0.081672	-2.05962	0.0363222
Tspan7	Tspan7	5.1045	-1.18706	0.0363222
Hlf	Hlf	0.20418	-1.69269	0.0367088
Osbp2	Osbp2	0.061254	-2.15817	0.0369048
Aifm3	Aifm3	0.122508	-1.85899	0.0369266
Synj1	Synj1	0.898392	-1.32035	0.0371919
RGD1561251	RGD1561251	0.10209	3.08976	0.0373963
RGD1566099	RGD1566099	0.122508	-1.86383	0.0374712
Pld3	Pld3	10.4744	0.805992	0.037843
Agap3	Agap3	0.939228	-1.31223	0.037843
Ndrg1	Ndrg1	0.347106	-1.75104	0.0378431
Elmod1	Elmod1	0.61254	-1.38269	0.0378431
Sod3	Sod3	0.020418	-2.60563	0.0380219
Scn2a	Scn2a	0.51045	-1.42014	0.0383101
Smpdl3a	Smpdl3a	0.040836	-2.32528	0.0383101
Septin4	Septin4	0.837138	-1.45242	0.0385289
Cux2	Cux2	0.020418	-2.6132	0.0385289
Htt	Htt	0.122508	-1.87348	0.0385289
Bsn	Bsn	0.224598	-1.64064	0.0386274
Nefh	Nefh	0.347106	-1.50308	0.0386477
Hivep2	Hivep2	0.061254	-2.18043	0.0392175
Tmem119	Tmem119	0.020418	-2.66998	0.0393366
Ipo13	Ipo13	0.142926	-1.85702	0.0394124
Ca12	Ca12	0	-3.15125	0.039429
Celsr2	Celsr2	0.285852	-1.75032	0.0394889
Trim29	Trim29	0.040836	6.13415	0.0394942
Atp1b1	Atp1b1	9.10643	-1.17419	0.0394966
Oat	Oat	0.592122	-1.38155	0.0397999
Nfia	Nfia	0.061254	-2.39918	0.0398408
P2rx2	P2rx2	0.347106	1.52436	0.0398408
Gpr162	Gpr162	0.632958	-1.36258	0.0398583
Hipk1	Hipk1	0.326688	-1.52574	0.0402396
Nmt2	Nmt2	0.367524	-1.47901	0.0402671
Hnrnph1	Hnrnph1	0.71463	-1.34563	0.0402839
Nsg1	Nsg1	2.8381	-1.19564	0.0402839
Matn2	Matn2	0	-3.16849	0.0404209
Ybx3	Ybx3	0.10209	-2.15932	0.04076
Ywhaz	Ywhaz	3.2873	-1.18577	0.0407872
Sart1	Sart1	0.081672	-2.03878	0.0409306
Dyrk1a	Dyrk1a	0.142926	-1.78061	0.0413917
Slitrk4	Slitrk4	0	-3.17873	0.0413917
Syne1	Syne1	0.530868	-1.40026	0.0414954
Zdhhc3	Zdhhc3	0.142926	-1.77724	0.0415687
Rgs8	Rgs8	0.20418	-1.65583	0.0415687
Sptbn2	Sptbn2	0.51045	-1.40545	0.0417662
Cspg5	Cspg5	0.939228	-1.29283	0.0418293
Klf3	Klf3	0	-3.18552	0.0418881
Csrnp3	Csrnp3	0.10209	-1.93463	0.0419293
Smim12	Smim12	0.40836	-1.45296	0.0422309
Sirt2	Sirt2	1.0209	-1.36241	0.0424286
Kcnab3	Kcnab3	0	-3.19564	0.043123
S100a16	S100a16	1.4701	-1.28387	0.0434378
Dlg4	Dlg4	0.387942	-1.46595	0.0434378
P2ry12	P2ry12	0.040836	-2.28581	0.0434473
Pebp1	Pebp1	6.63585	-1.14976	0.0441004
Trank1	Trank1	0.081672	-1.99925	0.04427
Trnp	Trnp	0.081672	-1.99925	0.04427
Acsl3	Acsl3	0.837138	-1.30167	0.0444296
B3gat2	B3gat2	0.10209	-2.0194	0.04452
Peg10	Peg10	0.265434	-1.58963	0.0446355
Ctnnd2	Ctnnd2	0.469614	-1.40936	0.0448216
Elavl3	Elavl3	0.449196	-1.41308	0.0448216
Ppp1cc	Ppp1cc	0.837138	-1.30167	0.0452282
Gstm6	Gstm6	0.61254	1.20189	0.0453984
Kcnh2	Kcnh2	0.183762	-1.72694	0.0453984
LOC120096365	LOC120096365	0.183762	2.0767	0.0454315
Carm1	Carm1	0.10209	-1.9034	0.0457303
Ppm1a	Ppm1a	0.592122	-1.34926	0.0458813
Calcoco1	Calcoco1	0.163344	-1.71656	0.0458813
Nr1d1	Nr1d1	0.183762	-1.6777	0.0458813
Kcnh1	Kcnh1	0.30627	1.5834	0.0458813
Cask	Cask	0.142926	-1.76596	0.0460456
LOC103692025	LOC103692025	0.163344	-1.71968	0.0463595
Serpina11	Serpina11	0.347106	1.4903	0.0463641
Tanc2	Tanc2	0.10209	-2.29526	0.0463641
Dner	Dner	1.2455	-1.23871	0.0464484
Clic1	Clic1	0.592122	1.21767	0.0464484
Actb	Actb	11.6383	-1.13513	0.0468025
Cnnm1	Cnnm1	0.122508	-1.83328	0.0468819
Kcnk1	Kcnk1	0.224598	-1.59121	0.047131
Cracdl	Cracdl	0	-3.09467	0.0472447
Strn3	Strn3	0.10209	-1.91977	0.0476635
Cxadr	Cxadr	0.061254	-2.10366	0.0476635
Ublcp1	Ublcp1	0.30627	-1.50202	0.0480189
LOC100912227	LOC100912227	0	-3.10545	0.0480816
Ppp1r12b	Ppp1r12b	0.020418	-2.60056	0.0480816
Kctd17	Kctd17	0.469614	-1.38843	0.0484536
Rexo1	Rexo1	0.040836	-2.38548	0.0485558
Ptma	Ptma	2.8381	-1.20941	0.0485558
Marchf1	Marchf1	0	-3.11615	0.0491658
Dnm1	Dnm1	3.12396	-1.16032	0.0498714
Ank1	Ank1	0.040836	-2.24955	0.0501644
Elovl1	Elovl1	0.183762	-1.91434	0.0503903
Catsper4	Catsper4	0.061254	4.22726	0.0507314
Stox2	Stox2	0.265434	-1.54055	0.0507314
Elovl6	Elovl6	0.081672	-2.0237	0.0509207
Scn1a	Scn1a	0.122508	-1.80459	0.050984
Pifo	Pifo	0	-3.13381	0.0512221
Iqcb1	Iqcb1	0.081672	-1.98375	0.0512221
Tcf4	Tcf4	0.122508	-2.15718	0.0512221
Htr7	Htr7	0.040836	-2.26245	0.0512712
Sec61b	Sec61b	4.32862	0.847447	0.0512712
Sult4a1	Sult4a1	1.34759	-1.219	0.0512712
LOC100910821	LOC100910821	0.122508	-1.80836	0.0512862
Acaca	Acaca	0.10209	-1.91161	0.0512862
Kctd1	Kctd1	0.040836	-2.26459	0.0513568
Pcdh10	Pcdh10	0.469614	-1.4357	0.0515275
Lef1	Lef1	0.020418	-2.5169	0.0516093
Dnajc22	Dnajc22	0.10209	2.9247	0.0518241
Ppp2r5d	Ppp2r5d	0.265434	-1.51921	0.052728
Camta1	Camta1	0.673794	-1.3066	0.0531957
Kcng2	Kcng2	0.040836	-2.27736	0.0531957
Tyrobp	Tyrobp	0.265434	-1.56008	0.0532446
Armt1	Armt1	0.020418	-2.53296	0.0533157
Osbpl1a	Osbpl1a	0.367524	-1.57575	0.0537278
Arl4a	Arl4a	0.163344	-1.67535	0.0541896
Isg15	Isg15	0.30627	1.54356	0.054424
Pemt	Pemt	0.265434	1.6561	0.0544753
Ppm1k	Ppm1k	0.183762	-1.64557	0.0546369
Fsip1	Fsip1	0.122508	2.57518	0.0547582
Sgip1	Sgip1	0.367524	-1.4341	0.0547582
LOC120093142	LOC120093142	0.367524	1.43956	0.0547582
Vstm2b	Vstm2b	0.142926	-1.72111	0.0548069
Trim66	Trim66	0.020418	-2.54621	0.054822
Mfrp	Mfrp	0.040836	-3.28476	0.0551939
Rab5b	Rab5b	0.530868	-1.34113	0.0554331
Pid1	Pid1	0.122508	-1.78045	0.055954
RT1-DMb	RT1-DMb	0.020418	-2.5541	0.0560426
Ndufa8	Ndufa8	4.12444	-1.12748	0.056263
Slc7a10	Slc7a10	0.265434	-1.50454	0.0563393
Sprn	Sprn	0.081672	-1.95225	0.0568593
Slain1	Slain1	0.163344	-1.82874	0.0568593
Gba	Gba	0.81672	1.07702	0.0569194
Sv2a	Sv2a	1.57219	-1.18552	0.0569194
Mfsd4a	Mfsd4a	0	-3.03201	0.0569194
Ddc	Ddc	0.081672	-1.95384	0.0569194
Kpna1	Kpna1	0.224598	-1.57321	0.0570753
Ccdc78	Ccdc78	0	-3.03577	0.0572003
Alkal2	Alkal2	0.142926	2.32037	0.057239
Zfp644	Zfp644	0.081672	-1.96019	0.0580421
Camkmt	Camkmt	0.040836	-2.21679	0.0580486
Kcnh5	Kcnh5	0	-3.05072	0.0588511
Ywhae	Ywhae	5.1045	-1.11572	0.0590043
Bdnf	Bdnf	0	-3.05444	0.0591139
Rps6	Rps6	15.0481	0.754879	0.0591139
LOC102554677	LOC102554677	0.040836	-2.2256	0.0591139
Lpar1	Lpar1	0.061254	-2.5878	0.059813
Camsap2	Camsap2	0.387942	-1.40384	0.059813
Nipsnap2	Nipsnap2	0.20418	-1.59593	0.0598981
LOC691280	LOC691280	0	-3.06184	0.0599968
Ptpn5	Ptpn5	0.40836	-1.37986	0.0601377
Dnajc5	Dnajc5	1.00048	-1.22612	0.0601377
Tsc22d3	Tsc22d3	0.469614	-1.41371	0.0603959
Fam189a1	Fam189a1	0.061254	-2.03201	0.0605588
Napa	Napa	1.38842	-1.18797	0.0605946
Adar	Adar	0.490032	-1.34174	0.0606909
Ywhag	Ywhag	3.92026	-1.11758	0.0607769
Nap1l3	Nap1l3	0.367524	-1.41112	0.0608623
Ptcd3	Ptcd3	0.122508	-1.75329	0.060907
Tbkbp1	Tbkbp1	0.040836	-2.24089	0.0609875
Gria3	Gria3	0.081672	-1.90696	0.061038
Nppa	Nppa	0	-3.07286	0.0610739
Gng7	Gng7	0.061254	-2.03953	0.0611862
Tenm4	Tenm4	0.10209	-1.8244	0.0614442
Nrxn2	Nrxn2	0.91881	-1.2296	0.0614442
Slc7a11	Slc7a11	0.081672	-1.91352	0.0614442
Atn1	Atn1	0.40836	-1.38885	0.0614442
Rnasek	Rnasek	18.4375	0.773411	0.0614442
Rasal1	Rasal1	0.081672	-1.91188	0.0614442
Coq8a	Coq8a	0.061254	-2.0414	0.0614442
Nsd3	Nsd3	0.142926	-1.71055	0.0614442
Mt1	Mt1	1.28633	0.991725	0.0614442
Gid4	Gid4	0.10209	-1.82585	0.0614585
Grk6	Grk6	0.183762	-1.59852	0.0614585
Etl4	Etl4	0.040836	-2.24739	0.0614585
Nedd4l	Nedd4l	0.122508	-1.7611	0.0614585
Mpv17l	Mpv17l	0.061254	-2.04886	0.0620024
Map4	Map4	1.85804	-1.16536	0.0625129
Sipa1l2	Sipa1l2	0.040836	-2.48607	0.0625129
Rps18	Rps18	11.7199	0.749922	0.0625129
Nav3	Nav3	0.061254	-2.05444	0.06293
Ptbp3	Ptbp3	0.285852	1.55521	0.0629867
Ppp2r5c	Ppp2r5c	0.71463	-1.2653	0.0629867
Gpm6b	Gpm6b	2.12347	-1.19099	0.0629867
Prodh1	Prodh1	0.245016	-1.52021	0.0634946
Fn3k	Fn3k	0.163344	-1.63624	0.0635617
RGD1561327	RGD1561327	0.224598	-1.53385	0.0638922
Acbd5	Acbd5	0.163344	-1.63844	0.0639333
Mapk1	Mapk1	0.939228	-1.22546	0.0640159
Cdkl5	Cdkl5	0.081672	-1.93301	0.0644568
Trpc3	Trpc3	0.020418	-2.5088	0.064793
Gmpr	Gmpr	0.265434	-1.48266	0.0650658
Sdcbp	Sdcbp	1.28633	-1.18064	0.065139
Tmem126b	Tmem126b	0.347106	-1.40824	0.0653803
Ttll12	Ttll12	0.469614	1.24846	0.0653803
Anxa3	Anxa3	0.347106	-1.40824	0.0653803
Tubb2a	Tubb2a	6.10498	-1.08975	0.0654935
Spag6l	Spag6l	0	-3.88335	0.0657001
Stim1	Stim1	0.20418	-1.56029	0.0663664
Prkacb	Prkacb	2.20515	-1.13048	0.0666951
Marchf2	Marchf2	0.81672	-1.31515	0.0667713
Slc44a1	Slc44a1	0.347106	-1.56629	0.0668107
Tppp3	Tppp3	2.24598	0.936868	0.0677008
Napb	Napb	0.857556	-1.22851	0.0677129
Dlx6	Dlx6	0	-2.96256	0.0677129
Rapgef2	Rapgef2	0.163344	-1.63624	0.0677414
Ddx6	Ddx6	0.326688	-1.41999	0.0680174
Syndig1l	Syndig1l	0	-2.97045	0.0682208
Sik3	Sik3	0.224598	-1.51421	0.0682208
Flywch1	Flywch1	1.53135	-1.15508	0.0682208
Cfap45	Cfap45	0	-2.97045	0.0682208
Reln	Reln	0.122508	-1.74149	0.0684263
Prkcz	Prkcz	0.51045	-1.31785	0.0684263
Tmem123	Tmem123	0.040836	-2.19677	0.0684263
Rab26	Rab26	0.20418	-1.91842	0.0684263
Ttyh2	Ttyh2	0.122508	-2.06867	0.0684263
Crygs	Crygs	0	-2.97437	0.0684263
Slc6a9	Slc6a9	0.51045	-1.41482	0.0684744
Zc3h3	Zc3h3	0	-2.97829	0.0684744
Adam23	Adam23	0.10209	2.7766	0.0684744
Paqr4	Paqr4	0.20418	-1.67963	0.0684744
Scarf2	Scarf2	0.040836	-2.199	0.0684744
Efcab1	Efcab1	0.081672	-1.88544	0.0684744
Snhg4	Snhg4	0.857556	1.23062	0.0685252
Hsf4	Hsf4	0.040836	-2.20124	0.0685252
Dpysl2	Dpysl2	3.08312	-1.11755	0.0692561
Chtop	Chtop	0.51045	-1.33439	0.0693896
Rbm5	Rbm5	0.326688	-1.42742	0.0702319
Trak2	Trak2	0.20418	-1.80034	0.0702853
Crocc	Crocc	0.020418	-2.42523	0.0703359
Camta2	Camta2	0.40836	-1.35484	0.0703913
Ppm1e	Ppm1e	0.265434	-1.47476	0.0704745
Rims1	Rims1	0.163344	-1.62518	0.0705356
Hapln2	Hapln2	0.10209	-2.06429	0.0707019
Tox	Tox	0.020418	-2.43095	0.0708199
Sulf2	Sulf2	0.245016	-1.48084	0.071646
Ncam1	Ncam1	1.79678	-1.1584	0.0717932
Cdc123	Cdc123	0.183762	-1.79954	0.0722636
Lmo3	Lmo3	0.122508	-1.7028	0.072964
Ropn1l	Ropn1l	0	-3.01686	0.0734929
Rnf13	Rnf13	0.428778	-1.52763	0.0734929
Secisbp2l	Secisbp2l	0.30627	-1.50338	0.0734929
Trim32	Trim32	0.387942	-1.3637	0.0734929
Ctdsp2	Ctdsp2	0.142926	-1.66877	0.0734929
Kcns2	Kcns2	0	-3.01686	0.0734929
Mterf4	Mterf4	0.020418	-2.45081	0.0734929
Dnah12	Dnah12	0.020418	-2.45081	0.0734929
Tepp	Tepp	0	-3.01686	0.0734929
Traf7	Traf7	0.081672	-2.00386	0.0738472
Rps4x	Rps4x	17.6207	0.725822	0.0738472
Myt1l	Myt1l	0.265434	-1.45403	0.0739191
Rabepk	Rabepk	0.122508	-1.71358	0.0745032
Dnajc9	Dnajc9	0.183762	-1.5739	0.0745413
Tle4	Tle4	0.183762	-1.57597	0.0751
Plcb4	Plcb4	0.285852	-1.4212	0.0751339
Sorl1	Sorl1	0.183762	-1.60157	0.0755521
Rora	Rora	0.163344	-1.7867	0.0755521
Mctp1	Mctp1	0.245016	1.62758	0.0755548
Snrnp70	Snrnp70	0.367524	-1.40929	0.0757406
Sytl2	Sytl2	0.040836	-2.13964	0.0757406
Manf	Manf	2.77685	0.809199	0.0757991
Lgi3	Lgi3	0.592122	-1.28159	0.0759408
Tmem200c	Tmem200c	0.020418	-2.8215	0.0759832
Cln6	Cln6	0.040836	-2.1443	0.0762628
Pum2	Pum2	0.449196	-1.31365	0.0762659
Zfp385a	Zfp385a	0.347106	-1.36901	0.0762659
Ap1b1	Ap1b1	0.551286	-1.27781	0.0762659
Prickle1	Prickle1	0.081672	-1.8534	0.0763155
LOC102553129	LOC102553129	0.061254	-1.96454	0.0763155
Tmem218	Tmem218	0.122508	-1.91375	0.0763996
Got1	Got1	2.38891	-1.09931	0.077416
Blcap	Blcap	0.653376	-1.2401	0.0774682
Ltc4s	Ltc4s	0.040836	-2.15587	0.0779303
Nfe2l2	Nfe2l2	0.061254	-1.97633	0.0781878
Zmiz1	Zmiz1	0.265434	-1.43543	0.0781878
Pcsk5	Pcsk5	0.326688	1.40303	0.0783399
Pja2	Pja2	1.89887	-1.11403	0.0788987
F5	F5	0.020418	-2.95464	0.0792225
Smarcd1	Smarcd1	0.265434	-1.57345	0.0793187
Appbp2	Appbp2	0.142926	-1.64187	0.0793448
Tac3	Tac3	0.224598	-1.78918	0.0794523
Sox10	Sox10	0.142926	-1.98609	0.0794523
Dscam	Dscam	0.061254	-1.98414	0.0794523
Trim37	Trim37	0.428778	-1.32005	0.0795011
Krt18	Krt18	0	-2.88544	0.0799657
LOC103694327	LOC103694327	0	-2.88544	0.0799657
Ehmt2	Ehmt2	0.428778	-1.32174	0.0799657
Ntm	Ntm	0.387942	-1.33773	0.0804233
Doc2a	Doc2a	0.081672	-1.87708	0.0807732
Hnrnpa3	Hnrnpa3	1.34759	-1.1498	0.0807804
Fbxo33	Fbxo33	0.142926	-1.65048	0.0810571
Dbndd1	Dbndd1	0.245016	-1.44994	0.0813876
Grm4	Grm4	0.020418	-2.36669	0.0813876
Otx2	Otx2	0	-2.90614	0.0819829
Shroom2	Shroom2	0.245016	-1.45254	0.0819829
Eif2ak1	Eif2ak1	0.163344	-1.57665	0.082273
Lgalsl	Lgalsl	0.163344	-1.58009	0.0831558
Pold4	Pold4	0.530868	1.14673	0.083201
Mall	Mall	0.10209	2.67472	0.0834082
Slc4a2	Slc4a2	0.10209	-1.98349	0.0834572
Dynll2	Dynll2	2.94019	-1.07534	0.0835713
Pdcl3	Pdcl3	0.122508	-1.69738	0.0838514
Adap1	Adap1	0.245016	-1.45168	0.0847877
Sgk1	Sgk1	0.20418	-1.76699	0.0848275
Dennd5a	Dennd5a	1.4701	-1.17985	0.0850788
Tspan15	Tspan15	0.061254	-2.24685	0.0853021
Sez6l	Sez6l	0.530868	-1.26055	0.0856035
Kcnb1	Kcnb1	0.081672	-1.81888	0.0857198
H3f3b	H3f3b	2.61351	-1.10603	0.0863056
Rbfox3	Rbfox3	0.224598	-1.4704	0.0863056
Golga7	Golga7	0.571704	-1.30407	0.0863056
Lamtor3	Lamtor3	0.224598	-1.46855	0.0863468
Fam184a	Fam184a	0	-2.93865	0.0864622
Rbm14	Rbm14	0.224598	-1.47225	0.0865351
Strip2	Strip2	0.020418	-2.40501	0.0868072
LOC120101533	LOC120101533	0	-2.94266	0.0871232
Arap2	Arap2	0.040836	-2.13731	0.0871357
Tstd1	Tstd1	0.020418	-2.40791	0.0872766
Sqstm1	Sqstm1	4.12444	-1.05453	0.0873561
Ipo9	Ipo9	0.285852	-1.39957	0.0873561
Nr4a1	Nr4a1	0.061254	-1.93664	0.0883606
Nucb2	Nucb2	0.81672	0.998348	0.088799
Fcer1g	Fcer1g	0.224598	-1.62823	0.0888907
Klf6	Klf6	0.061254	-1.93664	0.0888907
Klhl18	Klhl18	0.040836	-2.10902	0.0889289
Dek	Dek	0.183762	-1.54039	0.0890538
Cpa4	Cpa4	0.040836	5.13415	0.0896617
Ptms	Ptms	3.26688	-1.08433	0.0896617
Akap2	Akap2	0.245016	-1.44211	0.0896617
Igdcc4	Igdcc4	0.20418	-1.48823	0.0896617
Hba-a1	Hba-a1	3.53232	-1.67465	0.0896617
Mospd4	Mospd4	0.040836	5.13415	0.0896617
Rnf220	Rnf220	0.796302	-1.18721	0.0897088
Id3	Id3	2.08264	0.892504	0.0897088
Oxct1	Oxct1	0.755466	-1.18659	0.090004
Cdh11	Cdh11	0.061254	-1.94866	0.090004
Septin8	Septin8	0.796302	-1.28528	0.0900213
Cd44	Cd44	0.265434	1.51105	0.0902844
Dusp14	Dusp14	0.061254	-1.95066	0.0902844
Nampt	Nampt	0.91881	1.00936	0.0903529
Pip4k2a	Pip4k2a	0.20418	-1.67525	0.0903529
Prxl2b	Prxl2b	0.347106	-1.33345	0.090943
Tmeff2	Tmeff2	1.79678	0.933487	0.090943
Cygb	Cygb	0.469614	-1.27736	0.090943
LOC108353424	LOC108353424	4.63489	0.744322	0.090943
Ndrg4	Ndrg4	6.84003	-1.03403	0.0910342
Gja1	Gja1	1.85804	-1.10949	0.0910866
Strbp	Strbp	0.428778	-1.28485	0.0911348
Cym	Cym	0.122508	2.33418	0.0912168
Man1b1	Man1b1	1.30675	0.879813	0.0913648
Api5	Api5	0.224598	-1.45081	0.0913648
Rnf130	Rnf130	0.551286	-1.36028	0.0913648
Cse1l	Cse1l	0.224598	-1.45269	0.0917407
Fam155b	Fam155b	0	-2.95861	0.0917407
Arhgef9	Arhgef9	0.51045	-1.28905	0.0922362
Kcna1	Kcna1	0.040836	-2.27948	0.0922995
Deaf1	Deaf1	0.122508	-1.67688	0.092951
Hnrnpk	Hnrnpk	1.57219	-1.1037	0.0930404
Rhou	Rhou	0.081672	-1.99925	0.0933208
Mogat2	Mogat2	0.142926	2.54919	0.0938133
Galnt2	Galnt2	0.183762	-1.60563	0.0941223
Rab6a	Rab6a	2.14389	-1.07245	0.0943179
Pex5l	Pex5l	0.285852	-1.56351	0.0943996
Zfp106	Zfp106	0.449196	-1.30446	0.0950125
Smc1a	Smc1a	0.245016	-1.42368	0.0950125
Grik4	Grik4	0.040836	-2.3557	0.0958691
Ppp2ca	Ppp2ca	0.837138	-1.16342	0.0958691
Ahcyl1	Ahcyl1	1.42926	-1.10721	0.0961039
Dock10	Dock10	0.061254	-2.31809	0.0961039
Ephx2	Ephx2	0.081672	-1.79066	0.0962032
Cyfip2	Cyfip2	1.40884	-1.10371	0.096431
Zfp385b	Zfp385b	0	-2.81275	0.0964439
LOC691995	LOC691995	13.3534	0.696077	0.0964439
Per2	Per2	0.020418	-2.32733	0.0967404
Brpf3	Brpf3	0	-2.81713	0.0967404
Cldn2	Cldn2	0	-2.81713	0.0967404
Lpgat1	Lpgat1	0.347106	-1.32391	0.0970135
Serpine2	Serpine2	1.0209	-1.14143	0.0972591
Grem2	Grem2	0.081672	-1.79777	0.0972591
Rasl11b	Rasl11b	0	-2.82585	0.0975199
Arhgap18	Arhgap18	0.020418	-2.33651	0.0979887
Pmp22	Pmp22	0.122508	-1.95861	0.0979887
Tmem132c	Tmem132c	0	-2.83019	0.0979887
Cep170b	Cep170b	0.551286	-1.22795	0.0982587
Serac1	Serac1	0.020418	-2.33955	0.098264
Foxj3	Foxj3	0.122508	-1.63356	0.098264
Arid1a	Arid1a	0.265434	-1.40168	0.098264
Fezf1	Fezf1	0	-2.83883	0.0987007
Ssh2	Ssh2	0.020418	-2.34259	0.0987007
Efs	Efs	0.020418	-2.34259	0.0987007
Usp20	Usp20	0.285852	-1.37364	0.0990976
Olfm3	Olfm3	0.163344	-1.54298	0.0991825
Npas3	Npas3	0.020418	-2.34563	0.0991825
Smap2	Smap2	0.857556	-1.15512	0.0993075
Necab3	Necab3	0.122508	-1.64064	0.0995817
Rimkla	Rimkla	0.061254	-1.90408	0.0996919
Nphp1	Nphp1	0.040836	-2.05814	0.099743
Mmp9	Mmp9	0.040836	5.13415	0.099743
Zfr	Zfr	1.04132	-1.13002	0.0997739
Camkk1	Camkk1	0.326688	-1.3248	0.0997739
Atrx	Atrx	0.142926	-1.73852	0.0997739
Fam166b	Fam166b	0	-2.85169	0.100073
Cdkl1	Cdkl1	0.061254	-1.91024	0.100678
Nsd2	Nsd2	0.183762	-1.48973	0.100708
Kcnn2	Kcnn2	0.020418	-2.3577	0.101218
Idh2	Idh2	0.449196	-1.25255	0.101471
Aqp1	Aqp1	0	-2.8602	0.101471
Tnfaip6	Tnfaip6	0.163344	2.47119	0.101533
Hnrnpu	Hnrnpu	0.877974	-1.17315	0.102074
Capsl	Capsl	0	-2.86444	0.102186
Gng8	Gng8	0.020418	-2.67722	0.102212
Wdr47	Wdr47	0.326688	-1.33345	0.102212
Ilf3	Ilf3	0.10209	-1.83595	0.102212
Cltc	Cltc	3.00145	-1.04104	0.10242
Gnb1	Gnb1	1.10257	-1.11653	0.103514
Slc30a3	Slc30a3	0	-2.87288	0.103742
Slc25a33	Slc25a33	0.469614	-1.24143	0.103746
Cck	Cck	1.85804	-1.14611	0.103847
Pde4dip	Pde4dip	0.367524	-1.29762	0.104173
Tmem74bos	Tmem74bos	0.122508	2.26908	0.104173
Tmem240	Tmem240	0.10209	-1.69557	0.104173
Plxnc1	Plxnc1	1.20466	0.872997	0.104173
Tmem215	Tmem215	0	-2.87708	0.104205
Septin7	Septin7	0.837138	-1.17028	0.104624
Lypd6b	Lypd6b	0	-2.88126	0.105179
Selenop	Selenop	4.16527	-1.05731	0.105208
Csf1r	Csf1r	0.285852	-1.43038	0.105223
Plod2	Plod2	0.224598	1.59499	0.105228
Rlbp1	Rlbp1	0.20418	-1.62347	0.106147
Map3k9	Map3k9	0.10209	-1.70663	0.107125
Fah	Fah	0.040836	-2.49338	0.107375
Myo18a	Myo18a	0.163344	-1.5181	0.107529
Brd7	Brd7	0.245016	-1.38518	0.107601
Ddx5	Ddx5	2.8381	-1.04444	0.107729
Lingo1	Lingo1	0.449196	-1.24636	0.10811
Hspbp1	Hspbp1	0.632958	-1.18086	0.108162
Cplx2	Cplx2	0.571704	-1.2057	0.108168
Ddost	Ddost	2.0418	0.78481	0.108232
H1f10	H1f10	0.30627	-1.34259	0.10846
Gpr37l1	Gpr37l1	0.81672	-1.21025	0.108773
Ccdc136	Ccdc136	1.12299	-1.10494	0.108998
Safb	Safb	0.326688	-1.32118	0.108998
Trnv	Trnv	0.183762	-1.46762	0.10909
Hsph1	Hsph1	1.2455	-1.09024	0.109131
Sema6a	Sema6a	0.122508	-1.61212	0.109131
Tmem59l	Tmem59l	7.75884	0.695523	0.11013
Paqr8	Paqr8	0.91881	-1.15396	0.11062
Pnp	Pnp	0.673794	-1.17191	0.110837
Mpp2	Mpp2	0.265434	-1.36626	0.111172
Ezr	Ezr	0.163344	-1.5169	0.111357
Phyhip	Phyhip	0.592122	-1.18462	0.111357
Ndp	Ndp	0.061254	-1.85595	0.111357
S100a13	S100a13	1.67428	-1.06641	0.112264
Arl5a	Arl5a	0.285852	-1.34239	0.112264
Cux1	Cux1	0.30627	-1.31732	0.112264
Serinc1	Serinc1	4.61447	-1.00783	0.112264
Tpbg	Tpbg	0.020418	-2.26779	0.112324
Kcnk2	Kcnk2	0.061254	-1.86232	0.112324
Sox3	Sox3	0.020418	-2.26779	0.112324
Ctnnbip1	Ctnnbip1	0.20418	-1.43329	0.112355
Atxn7l3b	Atxn7l3b	0.592122	-1.18868	0.112355
Ccdc107	Ccdc107	0.428778	-1.26517	0.112571
Samm50	Samm50	0.326688	-1.36897	0.112604
LOC108349831	LOC108349831	0.163344	1.87362	0.113413
LOC100910986	LOC100910986	0.040836	-2.0054	0.113413
Sox9	Sox9	0.122508	-1.81338	0.113413
Evi5l	Evi5l	0.183762	-1.48973	0.113413
Spata2L	Spata2L	0.020418	-2.27736	0.113413
Golm1	Golm1	0.040836	-2.00796	0.113753
Tspyl1	Tspyl1	0.775884	-1.13803	0.113775
Chn1	Chn1	1.4701	-1.06411	0.11485
LOC120093688	LOC120093688	0	-3.05444	0.114906
Pitpnm3	Pitpnm3	0.061254	-1.87708	0.114983
Pigt	Pigt	0.490032	-1.21952	0.115404
Baiap2	Baiap2	0.061254	-1.87917	0.115456
Igsf9b	Igsf9b	0.020418	-2.29001	0.115662
RGD1559545	RGD1559545	0.040836	4.81222	0.115689
LOC120099187	LOC120099187	0.040836	4.81222	0.115689
LOC102555617	LOC102555617	0.245016	-1.37242	0.116041
Ptger3	Ptger3	0	-2.74083	0.116041
Tmod2	Tmod2	0.632958	-1.1642	0.116041
Srebf1	Srebf1	0.347106	-1.32391	0.116041
Cap2	Cap2	0.245016	-1.37334	0.116252
Iqub	Iqub	0	-2.74543	0.116512
Atp1a1	Atp1a1	1.71511	-1.04652	0.116828
Fbxw2	Fbxw2	0.245016	-1.37425	0.11695
Ank2	Ank2	1.65386	-1.05091	0.117381
Sstr1	Sstr1	0	-2.75459	0.117506
Rnf14	Rnf14	2.7156	-1.0176	0.117506
LOC100909490	LOC100909490	0.51045	1.68739	0.118129
Snx20	Snx20	0	-2.75915	0.118129
Usp2	Usp2	0.020418	-2.30568	0.118502
Gtpbp2	Gtpbp2	0.020418	-2.30568	0.118502
Ankrd66	Ankrd66	0	-2.84742	0.118538
Pex14	Pex14	0.245016	-1.38155	0.11856
Srsf11	Srsf11	0.245016	-1.38246	0.118876
Crebzf	Crebzf	0.122508	-1.58157	0.119403
Ddx1	Ddx1	0.551286	-1.18067	0.119431
Clpx	Clpx	0.081672	-1.72134	0.119431
Cmtm5	Cmtm5	0.490032	-1.42488	0.119431
Erich2	Erich2	0.040836	-2.04077	0.119458
Serinc5	Serinc5	0.183762	-1.71197	0.119605
Nmbr	Nmbr	0	-2.77274	0.119698
Pkia	Pkia	0.653376	-1.14999	0.120032
Acsf2	Acsf2	0.285852	-1.33101	0.120032
Usf1	Usf1	0.326688	-1.28742	0.120032
Hnrnpm	Hnrnpm	0.449196	-1.22588	0.120165
Kcnj10	Kcnj10	0.775884	-1.18048	0.120174
Galnt13	Galnt13	0.081672	-1.7288	0.120199
Far2	Far2	0.040836	-2.04576	0.120199
Matk	Matk	0.387942	-1.56351	0.120199
Eif4a3	Eif4a3	0.326688	-1.2889	0.120199
Prnp	Prnp	6.30916	-0.983902	0.120545
Son	Son	0.530868	-1.19378	0.120545
Mef2d	Mef2d	0.285852	-1.33508	0.120776
Hes6	Hes6	0.285852	-1.33508	0.120776
Herpud1	Herpud1	0.367524	-1.3283	0.120776
Nacc2	Nacc2	0.20418	-1.88012	0.121092
Sorcs2	Sorcs2	0.122508	-1.59328	0.121224
Mypop	Mypop	0.122508	-1.59474	0.121678
Pag1	Pag1	0	-2.79066	0.12208
Dnajc6	Dnajc6	0.898392	-1.10775	0.12208
Prkg2	Prkg2	0	-2.79066	0.12208
Hba-a2	Hba-a2	1.89887	-1.61401	0.122095
LOC120101002	LOC120101002	0.142926	-1.51959	0.122331
Cpeb2	Cpeb2	0.20418	-1.42183	0.122427
Adam22	Adam22	0.326688	-1.42607	0.122477
Prkar2b	Prkar2b	0.142926	-1.52093	0.122477
Dctn1	Dctn1	1.89887	-1.03289	0.122567
Gpr12	Gpr12	0	-2.79511	0.122567
Lyrm4	Lyrm4	0.224598	-1.38548	0.122567
Sms	Sms	0.449196	-1.21265	0.122567
Thy1	Thy1	4.36945	-0.989392	0.12277
Stac2	Stac2	0.245016	1.46827	0.124577
Mtus2	Mtus2	0	-2.80396	0.124577
Pdha1	Pdha1	0.91881	-1.18169	0.124577
Kcnc3	Kcnc3	0.081672	-1.75093	0.124979
Sptssb	Sptssb	0	-2.80836	0.124979
Tmem127	Tmem127	0.285852	-1.30962	0.124979
Zyg11b	Zyg11b	0.265434	-1.33345	0.124979
Rims2	Rims2	0.163344	-1.46824	0.124979
Ankfn1	Ankfn1	0	-2.80836	0.124979
Gfra2	Gfra2	0.10209	-1.62574	0.124979
Bphl	Bphl	0.081672	-1.75276	0.124979
Cacna1a	Cacna1a	0.224598	-1.39333	0.124979
Magee1	Magee1	0.857556	-1.1057	0.124979
Aldh6a1	Aldh6a1	0.30627	-1.38155	0.125362
Prpf38b	Prpf38b	0.040836	-2.29001	0.126047
Ptbp1	Ptbp1	0.163344	-1.47441	0.126047
Sgpp2	Sgpp2	0.061254	-1.82585	0.126047
Slc16a3	Slc16a3	0.081672	2.82672	0.126047
Rftn1	Rftn1	0.040836	-2.19452	0.127153
Slc20a2	Slc20a2	0.347106	-1.25888	0.127153
Ndufb3	Ndufb3	1.69469	-1.03398	0.127341
Tlcd4	Tlcd4	0.163344	-1.47933	0.127354
Aff3	Aff3	0.10209	-1.63734	0.127354
Rffl	Rffl	0.020418	-2.72227	0.127354
Rnf44	Rnf44	0.30627	-1.2963	0.127371
Ube2g1	Ube2g1	0.122508	-1.82337	0.127676
Elovl5	Elovl5	1.85804	0.876149	0.127837
G6pc3	G6pc3	0.285852	-1.32118	0.128791
Fam131a	Fam131a	0.367524	-1.24933	0.128809
Celf4	Celf4	1.40884	-1.04732	0.128825
Mettl6	Mettl6	0.020418	-2.20235	0.128847
Ermn	Ermn	0.020418	-2.38155	0.128936
Tacc1	Tacc1	0.183762	-1.43722	0.129944
Grm3	Grm3	0.061254	-2.08925	0.130149
Nrxn3	Nrxn3	0.061254	-1.84527	0.130149
Arf3	Arf3	2.10305	-1.011	0.130149
Myo16	Myo16	0.020418	-2.21236	0.130149
Gda	Gda	0.183762	-1.93059	0.130219
Vopp1	Vopp1	0.224598	-1.3617	0.130219
Tmie	Tmie	0.081672	-1.79954	0.130219
Rhot1	Rhot1	0.20418	-1.39758	0.130219
Atp5f1a	Atp5f1a	5.02283	-0.972785	0.130219
Trnl1	Trnl1	0.061254	-1.84742	0.130219
Tmem145	Tmem145	0.224598	-1.36669	0.131034
Otub1	Otub1	1.34759	-1.04605	0.131034
Abhd17b	Abhd17b	0.183762	-1.59751	0.131034
Rasa1	Rasa1	0.081672	-2.09178	0.131034
Tspan2	Tspan2	0.632958	-1.25535	0.131034
Plpp3	Plpp3	1.28633	-1.04793	0.131034
Nbl1	Nbl1	0.387942	-1.29881	0.131034
Mpzl1	Mpzl1	0.10209	-1.89927	0.131034
Rtf1	Rtf1	0.122508	-1.56232	0.131533
Azin1	Azin1	0.367524	-1.27502	0.132321
Adra1b	Adra1b	0.020418	-2.22889	0.132321
Sptan1	Sptan1	2.30724	-1.00365	0.132841
Sorcs3	Sorcs3	0.020418	-2.23217	0.133009
Dhx36	Dhx36	0.265434	-1.31765	0.133383
Slc25a14	Slc25a14	0.224598	-1.37463	0.133828
Sbno1	Sbno1	0.081672	-1.69684	0.133836
Ddhd2	Ddhd2	0.224598	-1.37562	0.133836
Sox1	Sox1	0.040836	-1.98997	0.133836
Ripor2	Ripor2	0.081672	-1.69494	0.133836
Stam	Stam	0.265434	-1.31941	0.133836
Apc	Apc	0.449196	-1.18876	0.133836
Fam13b	Fam13b	0.387942	-1.21966	0.133836
Ass1	Ass1	0.530868	-1.19527	0.134038
Arl8b	Arl8b	1.28633	-1.05745	0.134284
Pds5b	Pds5b	0.449196	-1.1911	0.134284
LOC120101889	LOC120101889	1.00048	-1.07228	0.134298
Klhl32	Klhl32	0.020418	-2.24197	0.134348
Clcn3	Clcn3	0.51045	-1.16875	0.134348
Snx3	Snx3	2.47058	-0.996693	0.134626
Cyrib	Cyrib	0.694212	-1.16976	0.134873
Pom121	Pom121	0.245016	-1.35028	0.134873
Zcchc24	Zcchc24	0.285852	-1.39176	0.135269
Ubqln2	Ubqln2	1.14341	-1.05359	0.135269
Grb14	Grb14	0.040836	-1.99771	0.135305
Slc25a22	Slc25a22	0.796302	-1.09539	0.136178
Spata2	Spata2	0.081672	-1.7082	0.136178
Sel1l	Sel1l	0.30627	-1.28686	0.136334
Parvb	Parvb	0.367524	-1.30092	0.136334
Garem1	Garem1	0	-2.79511	0.137161
Macf1	Macf1	0.755466	-1.1454	0.137218
LOC108353188	LOC108353188	1.08215	0.872579	0.137218
Eps15	Eps15	0.530868	-1.22584	0.137367
LOC108348413	LOC108348413	0.061254	3.37926	0.13745
Scd2	Scd2	11.1074	-0.966554	0.137593
Map7d1	Map7d1	0.673794	-1.12905	0.137593
Kcnj13	Kcnj13	0	-2.66026	0.137593
Chd8	Chd8	0.163344	-1.45706	0.1379
Inpp5b	Inpp5b	0.10209	-1.59717	0.13823
Tspoap1	Tspoap1	0.163344	-1.45831	0.13823
Nt5dc2	Nt5dc2	0.081672	-1.7176	0.138387
Emsy	Emsy	0	-2.66998	0.13844
Hbb	Hbb	4.55322	-1.49964	0.13844
Ankrd35	Ankrd35	0	-2.66998	0.13844
Large1	Large1	0.163344	-1.46079	0.138813
Fgf7	Fgf7	0.061254	4.37926	0.13885
Tekt2	Tekt2	0	-2.67481	0.138919
RGD1563601	RGD1563601	0	-2.67481	0.138919
LOC120100055	LOC120100055	0.061254	4.54919	0.139044
Acsbg1	Acsbg1	1.28633	-1.05513	0.139044
Spry2	Spry2	0.081672	-1.69494	0.139114
Elavl1	Elavl1	0.163344	-1.46328	0.139223
Anks4b	Anks4b	0.061254	3.6423	0.139339
Nek7	Nek7	0.30627	-1.60563	0.139364
Efcab10	Efcab10	0.10209	-1.60563	0.13938
Prcc	Prcc	0.10209	-1.60732	0.139878
LOC684773	LOC684773	0.040836	4.54919	0.139925
Cryl1	Cryl1	0.061254	-1.78173	0.140255
Arfgef3	Arfgef3	0.122508	2.10862	0.140549
LOC100912041	LOC100912041	0.20418	-1.38262	0.140549
Nadk2	Nadk2	0.20418	-1.3837	0.140549
Tpd52	Tpd52	0.735048	-1.11365	0.140549
Slc25a25	Slc25a25	0.20418	-1.3837	0.140549
Zc3h7b	Zc3h7b	0.347106	-1.2329	0.140549
Fez1	Fez1	1.65386	-1.05417	0.140549
Zfand2a	Zfand2a	0.490032	1.09501	0.140549
LOC120099276	LOC120099276	0.081672	2.74183	0.140665
Ppfia3	Ppfia3	0.245016	-1.32496	0.140782
Erg28	Erg28	0.326688	-1.24828	0.140951
Cryga	Cryga	0.122508	-1.52457	0.14096
Cul2	Cul2	0.20418	-1.40712	0.141704
Spock2	Spock2	1.67428	-1.01149	0.141739
Mapk8ip3	Mapk8ip3	0.81672	-1.20407	0.142676
Fam168a	Fam168a	0.326688	-1.59036	0.142721
Fzd1	Fzd1	0	-2.70348	0.142721
Sbf1	Sbf1	0.428778	-1.27736	0.142721
Fstl5	Fstl5	0.122508	-1.5322	0.142869
Cfap69	Cfap69	0.061254	-1.79732	0.142906
Kctd16	Kctd16	0	-2.98997	0.14301
Isoc1	Isoc1	0.20418	-1.48423	0.143232
Pip5kl1	Pip5kl1	0.061254	-1.79954	0.143358
Sh2d5	Sh2d5	0.061254	-2.22395	0.143485
Aak1	Aak1	0.653376	-1.11722	0.143868
Tmem176a	Tmem176a	0.367524	-1.24317	0.143978
Gpr17	Gpr17	0.081672	-1.96335	0.14423
Nr3c2	Nr3c2	0	-2.71291	0.14423
Zfp9	Zfp9	0.245016	1.44873	0.144363
Syt16	Syt16	0.061254	-1.80616	0.145062
Gpld1	Gpld1	0.122508	-1.54281	0.145868
Tpr	Tpr	0.163344	-1.42172	0.146174
Elp2	Elp2	0.551286	-1.14081	0.146174
Zfp239	Zfp239	0.040836	-1.91297	0.1465
Rpp25	Rpp25	0.040836	-1.91297	0.1465
Tsc22d1	Tsc22d1	1.67428	-1.00392	0.146533
Abhd12	Abhd12	0.877974	-1.06619	0.146533
Ppp2r2b	Ppp2r2b	0.551286	-1.14231	0.146533
LOC687508	LOC687508	0.040836	-1.9157	0.146708
Dnah6	Dnah6	0	-2.72694	0.147196
Nrip1	Nrip1	0	-2.72694	0.147196
Pcdh20	Pcdh20	0.040836	-1.91842	0.147196
Npas2	Npas2	0.061254	-1.81495	0.147205
Fnip1	Fnip1	0.061254	-1.90202	0.147205
Plaat3	Plaat3	0.81672	-1.14956	0.147363
Map1lc3a	Map1lc3a	4.18569	-0.951894	0.1481
Ulk2	Ulk2	0.163344	-1.43063	0.1481
Mgst3	Mgst3	2.06222	-0.983568	0.1481
Amph	Amph	0.775884	-1.07568	0.1481
Armc3	Armc3	0.020418	-2.14081	0.148369
Tspan4	Tspan4	0.081672	-1.66416	0.148867
Pabpn1	Pabpn1	0.61254	-1.11408	0.149006
Nipsnap3b	Nipsnap3b	0.653376	0.949727	0.149204
Tecpr1	Tecpr1	0.183762	-1.39215	0.149397
Dnali1	Dnali1	0.020418	-2.15125	0.149598
Ephb1	Ephb1	0	-3.1889	0.149598
Zfp605	Zfp605	0.142926	-1.48973	0.149598
Gjb6	Gjb6	0.367524	-1.21201	0.149598
Hivep1	Hivep1	0.040836	-1.93463	0.149758
Pcnx2	Pcnx2	0.040836	-1.93463	0.149758
Peak1	Peak1	0.020418	-2.15471	0.150055
Plcd4	Plcd4	0.183762	-1.39567	0.150059
Tmem50b	Tmem50b	0.898392	-1.05863	0.150059
Iqsec1	Iqsec1	0.775884	-1.08166	0.150141
Ltbp3	Ltbp3	0.20418	-1.36207	0.150327
Creb3l1	Creb3l1	0.367524	1.78589	0.150327
Trhr	Trhr	0.020418	-2.15817	0.150327
Cfap52	Cfap52	0.020418	-2.15817	0.150327
Nat8f3	Nat8f3	0.040836	-1.93999	0.150466
Zfp717	Zfp717	0.061254	-2.16677	0.150466
Otud1	Otud1	0.020418	-2.16162	0.150664
LOC680039	LOC680039	0.285852	-1.27014	0.150703
Hnrnph3	Hnrnph3	0.30627	-1.25413	0.150703
Plekhm2	Plekhm2	0.224598	-1.41178	0.150717
Fut9	Fut9	0.30627	-1.25494	0.150857
Adgrv1	Adgrv1	0.122508	-1.7055	0.150943
Prex2	Prex2	0.428778	-1.18367	0.151004
Bspry	Bspry	0.020418	-2.30879	0.151004
Ppp1r16a	Ppp1r16a	0.081672	-1.6777	0.151004
Thtpa	Thtpa	0.673794	-1.14676	0.151004
Rnf126	Rnf126	0.30627	-1.25817	0.15198
Rtel1	Rtel1	0.040836	-1.948	0.152068
Cep131	Cep131	0.081672	-1.68155	0.152068
RGD1566325	RGD1566325	0.183762	-1.41081	0.152188
Slc25a29	Slc25a29	0.020418	-2.48698	0.152188
Caskin1	Caskin1	0.469614	-1.15241	0.152188
Slit2	Slit2	0.592122	1.16606	0.152239
Tlk1	Tlk1	0.142926	-1.50609	0.152507
Fxyd7	Fxyd7	0.490032	-1.14903	0.152689
Map6	Map6	0.449196	-1.16087	0.15322
Eef1g	Eef1g	5.92122	0.653913	0.15322
Homer1	Homer1	0.020418	-2.17873	0.15322
Ptgfrn	Ptgfrn	0.020418	-2.17873	0.15322
Slc6a6	Slc6a6	0.040836	-2.18552	0.153431
Fbxo6	Fbxo6	0.285852	-1.29211	0.153943
Nckipsd	Nckipsd	0.428778	-1.1688	0.153943
Sez6	Sez6	0.71463	-1.07693	0.153943
Trnt	Trnt	0.020418	-2.18213	0.153943
Hibadh	Hibadh	0.469614	-1.15817	0.154081
Rpl8	Rpl8	11.8016	0.634347	0.154909
Fbxl16	Fbxl16	0.877974	-1.05612	0.154909
Tra2b	Tra2b	0.428778	-1.21659	0.154909
Fmo1	Fmo1	0.20418	1.5248	0.154941
LOC102549795	LOC102549795	0.10209	2.30126	0.155066
Lats2	Lats2	0	-2.97829	0.155066
Nrg1	Nrg1	0.224598	1.44765	0.155584
Slitrk3	Slitrk3	0.061254	-1.73621	0.156031
Fkbp8	Fkbp8	2.14389	-0.969483	0.156043
Necab2	Necab2	0.387942	-1.1889	0.156043
Cacng5	Cacng5	0.020418	-2.19228	0.156051
Lrrc4b	Lrrc4b	1.18424	-1.01938	0.156252
Rbm4b	Rbm4b	0.081672	-1.72134	0.156252
RGD1304884	RGD1304884	0.653376	-1.08809	0.157066
Gab1	Gab1	0.10209	-1.81859	0.157693
Rap1gap2	Rap1gap2	0.183762	-1.3601	0.157701
Plpp5	Plpp5	0.40836	1.12452	0.157701
Tjp2	Tjp2	0.081672	-1.90532	0.157747
Itch	Itch	0.142926	-1.48286	0.157747
Atp9a	Atp9a	2.08264	-0.970867	0.157747
Glycam1	Glycam1	0	-3.60816	0.157747
Rb1cc1	Rb1cc1	0.20418	-1.33012	0.157786
Ptrh1	Ptrh1	0.224598	1.44066	0.158499
Hdac5	Hdac5	0.367524	-1.21131	0.158662
Cpne6	Cpne6	0.30627	-1.23708	0.158662
Snx15	Snx15	0.122508	-1.74674	0.158881
Npc2	Npc2	4.06318	0.71934	0.158893
Camsap1	Camsap1	0.224598	-1.30879	0.159045
Rtn4	Rtn4	3.55273	-0.942939	0.159045
Fchsd2	Fchsd2	0.122508	-1.51844	0.159306
Pef1	Pef1	0.326688	-1.22753	0.159306
Eif2b4	Eif2b4	0.122508	-1.51844	0.159306
Pafah1b1	Pafah1b1	1.5926	-0.987021	0.159306
Pak1	Pak1	1.14341	-1.05072	0.159423
Sdhc	Sdhc	1.77637	-0.977755	0.15947
Dnaja2	Dnaja2	1.26592	-1.0054	0.15947
Ncbp1	Ncbp1	0.163344	-1.40888	0.15954
Snx14	Snx14	0.061254	-1.75915	0.160031
Adnp	Adnp	0.530868	-1.12219	0.16058
Rapgefl1	Rapgefl1	0.142926	-1.46064	0.16058
Sft2d1	Sft2d1	0.285852	-1.45756	0.160694
Blmh	Blmh	0.245016	-1.28953	0.161216
Gnas	Gnas	65.5826	0.639622	0.161533
Sltm	Sltm	0.142926	-1.46344	0.161533
Wdtc1	Wdtc1	0.122508	-1.6193	0.161643
Asxl2	Asxl2	0	-2.56975	0.161958
Nab2	Nab2	0	-2.56975	0.161958
Pex19	Pex19	0.387942	-1.17054	0.161958
Mxi1	Mxi1	0.20418	-1.34563	0.16196
Tjp3	Tjp3	0	-2.57493	0.162581
Gabrb2	Gabrb2	0.653376	-1.08105	0.162858
Igfbp6	Igfbp6	0	-2.58009	0.163079
Mgat5b	Mgat5b	0.183762	-1.38037	0.163079
Uqcc2	Uqcc2	2.51142	-0.953995	0.163079
Tlcd3a	Tlcd3a	0.020418	-2.33955	0.163094
Adck1	Adck1	0	-2.58524	0.16371
Ino80d	Ino80d	0	-2.58524	0.16371
Eef1a2	Eef1a2	3.63441	-0.935662	0.164047
Cep19	Cep19	0.530868	-1.11746	0.164047
C5	C5	0.040836	4.3268	0.164069
Sfpq	Sfpq	0.61254	-1.08627	0.164069
Ndufaf8	Ndufaf8	1.22508	-1.00137	0.164069
LOC108350688	LOC108350688	0	-3.06552	0.164222
Efna3	Efna3	0.081672	-1.62873	0.164234
Tpi1	Tpi1	6.5746	-0.917331	0.164773
Tfip11	Tfip11	0.081672	-1.63072	0.164773
Lypd6	Lypd6	0.040836	-1.8602	0.164925
Kcnq2	Kcnq2	0.51045	-1.12324	0.164988
Cav1	Cav1	0.081672	-1.77274	0.164988
Rgs7	Rgs7	0.30627	-1.21402	0.165233
N4bp2l1	N4bp2l1	0.10209	-1.58524	0.165533
Ahdc1	Ahdc1	0.040836	-1.86585	0.165724
Hdac4	Hdac4	0.061254	-1.91024	0.165918
Tcf25	Tcf25	3.0627	-0.940327	0.166063
Sertad2	Sertad2	0	-2.60563	0.166367
Anp32e	Anp32e	0.469614	-1.13381	0.167208
Bcl9	Bcl9	0.040836	-1.87428	0.16737
Six6	Six6	0	-2.61068	0.16737
Zfand6	Zfand6	0.40836	-1.16898	0.167535
Zdhhc16	Zdhhc16	0.040836	-1.87708	0.167535
Wasl	Wasl	0.30627	-1.22065	0.167535
Hnrnpa2b1	Hnrnpa2b1	2.30724	-0.978494	0.167535
Tjap1	Tjap1	0.040836	-1.87708	0.167535
Rnf185	Rnf185	0.10209	-1.53827	0.167535
Polr2d	Polr2d	0.81672	0.880218	0.167556
Nxf1	Nxf1	0.265434	-1.24801	0.167609
Dlx5	Dlx5	0	-2.61572	0.167609
Ppp2r3c	Ppp2r3c	0.081672	-1.64458	0.167609
Nucks1	Nucks1	0.571704	-1.11247	0.167609
Smg7	Smg7	0.081672	-1.64458	0.167609
Sh3bp5	Sh3bp5	0.122508	-1.46523	0.167609
Minar2	Minar2	3.98151	0.665798	0.167741
Arhgef25	Arhgef25	0.245016	-1.26509	0.16802
Mapk6	Mapk6	0.265434	-1.29451	0.16803
Agpat3	Agpat3	0.837138	-1.0372	0.168083
Spint2	Spint2	3.57315	0.665157	0.168204
RGD1563072	RGD1563072	0.265434	-1.25079	0.168229
Slc16a14	Slc16a14	0.163344	1.68569	0.168418
Flrt3	Flrt3	0.040836	-1.88544	0.16853
Tmcc2	Tmcc2	0.40836	-1.19164	0.168729
Fxn	Fxn	0.387942	-1.15679	0.16891
Plxdc2	Plxdc2	0.163344	-1.64721	0.16891
Ogt	Ogt	0.51045	-1.10682	0.16891
Map1b	Map1b	4.06318	-0.923624	0.169202
Cdip1	Cdip1	1.67428	-0.967555	0.169202
Wdr37	Wdr37	0.163344	-1.37364	0.169202
Tnc	Tnc	0.20418	1.48506	0.16946
Pitpna	Pitpna	1.67428	-0.968314	0.16946
Nudt3	Nudt3	1.12299	-1.03362	0.16994
Nmral1	Nmral1	0.142926	-1.42092	0.170166
Reep3	Reep3	0.183762	-1.3432	0.170243
Vcpkmt	Vcpkmt	0.20418	-1.31668	0.170686
Rnf38	Rnf38	0.040836	-1.89652	0.171015
Ctnnbl1	Ctnnbl1	0.122508	-1.48108	0.171061
Tesk1	Tesk1	0.245016	-1.27687	0.171061
Fam131c	Fam131c	0.20418	-1.31893	0.171061
Panx2	Panx2	0.265434	-1.26	0.171061
Sox21	Sox21	0	-2.63569	0.171061
Scrg1	Scrg1	0.061254	-1.94866	0.171061
Rrm2b	Rrm2b	0.10209	-1.55759	0.17128
Plekha7	Plekha7	0.020418	-2.09106	0.171486
Kcnj6	Kcnj6	0.020418	-2.09106	0.171486
Pdzd4	Pdzd4	0.122508	-1.48423	0.171609
Dnah1	Dnah1	0	-2.64064	0.171698
Cnih2	Cnih2	2.22556	-0.945576	0.171861
Rnf165	Rnf165	0.020418	-2.09467	0.171942
Rictor	Rictor	0.10209	-1.56108	0.172088
Srgap1	Srgap1	0.326688	1.18957	0.172088
Numb	Numb	0.020418	-2.09827	0.172445
Gadd45g	Gadd45g	0.142926	-1.43095	0.172445
Pccb	Pccb	0.122508	-1.48895	0.17287
Itm2b	Itm2b	8.1672	-0.905	0.17287
Ankrd34b	Ankrd34b	0.122508	-1.49051	0.173399
Chadl	Chadl	0.142926	-1.4338	0.173399
Mtln	Mtln	0.81672	-1.03174	0.173572
Eps8	Eps8	0.30627	-1.199	0.174362
Pdk2	Pdk2	0.40836	-1.19804	0.174362
Lasp1	Lasp1	0.30627	-1.19984	0.174495
Neto2	Neto2	0.122508	-1.49364	0.174495
Prkca	Prkca	0.183762	-1.3589	0.174763
Mrpl14	Mrpl14	0.530868	-1.0936	0.174942
Tmem35b	Tmem35b	0.20418	1.46946	0.176274
Ttyh1	Ttyh1	2.77685	-0.93068	0.176323
Myo5b	Myo5b	0.020418	-2.11615	0.176323
Apbb2	Apbb2	0.142926	-1.46762	0.177116
Prph	Prph	0.551286	0.959939	0.177226
Pmel	Pmel	0	-2.92249	0.177255
Nptn	Nptn	2.59309	-0.932736	0.177255
Aff4	Aff4	0.51045	-1.12432	0.177378
LOC102555148	LOC102555148	0.122508	2.14709	0.17813
Zfp317	Zfp317	0.020418	-2.12324	0.17813
Rbm6	Rbm6	0.061254	-1.71291	0.17813
Sh3bp4	Sh3bp4	0.061254	-1.71291	0.17813
Slc12a2	Slc12a2	0.449196	-1.31311	0.17813
Serpini1	Serpini1	0.755466	-1.03735	0.178262
Emc9	Emc9	0.285852	-1.22164	0.179265
Tle5	Tle5	5.83955	-0.908699	0.179297
Itgb5	Itgb5	0.20418	-1.36859	0.180013
Rpl27a	Rpl27a	31.0966	0.626638	0.180428
Pip4p2	Pip4p2	0.469614	-1.10724	0.180428
Abca2	Abca2	1.18424	-1.06752	0.180678
Sntg1	Sntg1	0.020418	-2.13381	0.180678
Clip1	Clip1	0.224598	-1.26459	0.180678
Pcnt	Pcnt	0.020418	-2.13381	0.180678
Slc36a4	Slc36a4	0.285852	-1.22164	0.180767
Rab11fip5	Rab11fip5	0.367524	-1.15562	0.180819
Ficd	Ficd	0.387942	1.10625	0.181667
Sh3rf1	Sh3rf1	0.387942	1.10625	0.181667
Tusc3	Tusc3	5.39035	0.631271	0.181839
LOC683674	LOC683674	0.061254	-1.72694	0.181839
Xpr1	Xpr1	0.367524	-1.15853	0.181839
Arhgap26	Arhgap26	0.20418	-1.2883	0.181839
Pip5k1c	Pip5k1c	0.387942	-1.15541	0.182147
Abr	Abr	1.00048	-0.997088	0.182147
Polr2c	Polr2c	0.469614	-1.27205	0.182147
Sat1	Sat1	0.632958	-1.06045	0.182147
Ints11	Ints11	0.10209	-1.49884	0.183181
Lmbrd1	Lmbrd1	0.694212	-1.1725	0.18354
Stx6	Stx6	0.10209	-1.50066	0.18354
Adgrl1	Adgrl1	0.673794	-1.04195	0.18354
Spats2l	Spats2l	0.081672	-1.59649	0.183571
Hspb6	Hspb6	0.122508	-1.85778	0.183844
Arhgap35	Arhgap35	0.469614	-1.12029	0.184211
Rps27a	Rps27a	41.1015	0.62351	0.184391
Avpi1	Avpi1	0.326688	-1.17472	0.184465
Dusp3	Dusp3	0.469614	-1.20848	0.184503
MGC105567	MGC105567	0.061254	3.08976	0.184503
Brd1	Brd1	0.10209	-1.5079	0.185223
Nudt19	Nudt19	0.326688	-1.17793	0.185564
Ppm1l	Ppm1l	0.142926	-1.39186	0.185564
Marcks	Marcks	1.57219	-0.951883	0.185564
Pias2	Pias2	0.245016	-1.2934	0.185568
Dennd6a	Dennd6a	0.081672	-1.60462	0.185635
Pja1	Pja1	2.51142	-0.924582	0.186254
RGD1308544	RGD1308544	0.20418	-1.30313	0.186459
Mycbp	Mycbp	0.163344	-1.3577	0.18661
Dync1i2	Dync1i2	0.71463	-1.03117	0.186893
Padi2	Padi2	0.183762	-1.46092	0.187303
Gjb1	Gjb1	0.061254	-2.06368	0.187556
Map7	Map7	0.10209	-1.74849	0.187568
Rhot2	Rhot2	0.20418	-1.30653	0.187568
Klhl8	Klhl8	0.20418	-1.30653	0.187568
Polr2i	Polr2i	0.551286	-1.14678	0.187727
Map3k4	Map3k4	0.10209	-1.51869	0.187856
Eapp	Eapp	0.20418	-1.30766	0.187856
Mmut	Mmut	0.224598	-1.3119	0.187856
Pde4d	Pde4d	0.122508	-1.45242	0.18814
Syngr2	Syngr2	0.10209	-1.76218	0.18814
Efhd1	Efhd1	0.163344	-1.36437	0.188408
S100a1	S100a1	0.898392	-1.08502	0.188423
Extl1	Extl1	0.040836	-1.81422	0.188423
Map3k11	Map3k11	0.020418	-2.35469	0.188478
Gpr137	Gpr137	0.592122	-1.13591	0.188478
Adra2a	Adra2a	0.040836	-1.81713	0.188478
Sh3glb2	Sh3glb2	1.12299	-0.980799	0.188478
Pjvk	Pjvk	0.040836	4.13415	0.188478
Rasgef1a	Rasgef1a	0.183762	-1.3359	0.188478
Ttc7a	Ttc7a	0	-2.56455	0.188478
Rnf187	Rnf187	3.18521	-0.910243	0.188478
Prrg1	Prrg1	0.040836	-1.81713	0.188478
Tent5a	Tent5a	0.245016	1.30711	0.189316
Kansl1	Kansl1	0.10209	-1.52584	0.189316
Dmd	Dmd	0.142926	-1.40791	0.189316
Rbbp4	Rbbp4	0.163344	-1.36967	0.189415
Hnrnpdl	Hnrnpdl	0.81672	-1.01026	0.189415
Kctd8	Kctd8	0.040836	-1.82295	0.189415
Chst10	Chst10	0.265434	-1.21331	0.189436
NEWGENE_6497122	NEWGENE_6497122	0.449196	-1.10093	0.189436
Tspan9	Tspan9	0.10209	-1.52763	0.189489
Grpel1	Grpel1	1.08215	-0.979012	0.189773
Rpl32	Rpl32	31.3008	0.617804	0.189958
Cmpk2	Cmpk2	0.10209	-1.52941	0.189958
Hmga1	Hmga1	0.694212	-1.0392	0.189958
Napg	Napg	0.530868	-1.0753	0.190063
Ndufs8	Ndufs8	1.93971	-0.943499	0.190092
Faah	Faah	0.020418	-2.33955	0.190232
Atp6v1g2	Atp6v1g2	2.85852	-0.912798	0.19036
Mrpl18	Mrpl18	0.428778	-1.10447	0.190636
Tmem143	Tmem143	0.040836	-1.83163	0.190636
Nipa1	Nipa1	0.367524	-1.14686	0.190737
Ppp2r5b	Ppp2r5b	0.673794	-1.03931	0.190737
Aard	Aard	0.040836	-1.83452	0.190737
Pcbp2	Pcbp2	1.8172	-0.934627	0.190737
Amer3	Amer3	0	-2.46762	0.190737
P2rx7	P2rx7	0	-2.47318	0.190737
Prr14l	Prr14l	0.040836	-1.83452	0.190737
Actr2	Actr2	1.18424	-0.968247	0.190737
Gas6	Gas6	0.673794	-1.03975	0.190737
RGD1564149	RGD1564149	0	-2.47318	0.190737
LOC108349010	LOC108349010	1.12299	0.772521	0.190737
Calm1	Calm1	4.7574	-0.891556	0.190898
Srpk2	Srpk2	0.571704	-1.08067	0.190898
Nme2	Nme2	11.4545	0.599471	0.190898
Add1	Add1	0.91881	-0.993675	0.190898
Frem3	Frem3	0	-2.47872	0.190898
Rtl5	Rtl5	0.040836	-1.83739	0.190898
Nckap1	Nckap1	1.87846	-0.933846	0.191035
Morf4l1	Morf4l1	5.20659	-0.888108	0.191035
Psat1	Psat1	0.653376	-1.15419	0.191425
Fads2	Fads2	0.224598	-1.24847	0.192518
Capza1	Capza1	0.347106	-1.15587	0.192518
Tmem229a	Tmem229a	0.265434	-1.33083	0.192518
Lamp2	Lamp2	0.898392	-1.13232	0.192518
Sptbn4	Sptbn4	0.265434	-1.22654	0.192658
Csde1	Csde1	1.0209	-0.993008	0.192658
Yars1	Yars1	0.490032	-1.08192	0.192658
Smim22	Smim22	0	-2.49521	0.192658
Cnmd	Cnmd	0	-2.49521	0.192658
Unc119	Unc119	0.40836	-1.11445	0.193378
Dnah5	Dnah5	0	-2.50066	0.193558
Plppr3	Plppr3	0.40836	-1.11513	0.193558
Smarca4	Smarca4	0.428778	-1.1155	0.1937
Ddx23	Ddx23	0.347106	-1.1597	0.193803
Clk1	Clk1	0.245016	-1.24222	0.194103
Vgf	Vgf	1.32717	-0.956683	0.194103
Dnah10	Dnah10	0	-2.50609	0.194103
Zfp280b	Zfp280b	0	-2.50609	0.194103
Phka1	Phka1	0.20418	1.42366	0.194103
Ccdc148	Ccdc148	0.142926	1.74183	0.19465
LOC120094727	LOC120094727	0.061254	3.02563	0.19465
C1ql2	C1ql2	0.061254	3.02563	0.19465
Abcg3l2	Abcg3l2	0.061254	3.02563	0.19465
Ube2k	Ube2k	0.755466	-1.01747	0.19465
Ak9	Ak9	0	-2.51151	0.194693
Prr32	Prr32	0	-2.51151	0.194693
Selenov	Selenov	0	-2.5169	0.195154
Pcna	Pcna	0.30627	-1.17191	0.195154
Atpaf1	Atpaf1	0.122508	-1.56678	0.195154
Scx	Scx	0	-2.5169	0.195154
Ranbp3	Ranbp3	0.183762	-1.29379	0.195154
C1qtnf2	C1qtnf2	0.183762	1.50479	0.195154
Mpc2	Mpc2	3.00145	-0.901911	0.195154
Cdo1	Cdo1	0.224598	-1.26031	0.195154
Cltrn	Cltrn	0	-2.5169	0.195154
Ednrb	Ednrb	1.2455	-0.966511	0.195264
Ryr3	Ryr3	0.020418	-2.01686	0.195499
Ercc4	Ercc4	0.428778	1.06904	0.195643
Cdh13	Cdh13	1.61302	0.712507	0.195643
LOC685203	LOC685203	0	-2.52227	0.196034
Amz1	Amz1	0.020418	-2.02067	0.196034
Slc4a4	Slc4a4	1.08215	-0.967386	0.196304
Cenpv	Cenpv	0.51045	-1.06382	0.196346
Reep6	Reep6	0.020418	-2.02446	0.196519
Rpl6	Rpl6	16.5386	0.58818	0.19757
Ttyh3	Ttyh3	0.30627	-1.18043	0.198341
Trim33	Trim33	0.142926	-1.3607	0.198477
Cdc42ep5	Cdc42ep5	0	-2.53296	0.198601
Dnai1	Dnai1	0.020418	-2.03577	0.198962
Sp1	Sp1	0.020418	-2.03577	0.198962
Ostf1	Ostf1	0.122508	-1.74674	0.199033
Tfpi	Tfpi	0.694212	0.874341	0.199322
Tspan33	Tspan33	0.285852	-1.18868	0.199322
Smim1	Smim1	0.122508	-1.40667	0.199322
Wipi2	Wipi2	0.020418	-2.03953	0.199322
Exoc1	Exoc1	0.183762	-1.30755	0.199322
Kat6a	Kat6a	0.081672	-1.55095	0.199322
LOC100359505	LOC100359505	0.571704	0.931437	0.199322
Sh2d3c	Sh2d3c	0.122508	-1.40833	0.199344
Pelp1	Pelp1	0.163344	-1.33481	0.199554
Syt11	Syt11	3.79775	-0.887177	0.199629
Phldb1	Phldb1	0.245016	-1.43775	0.199629
Prkar1b	Prkar1b	3.79775	-0.887177	0.199629
Kcna5	Kcna5	0.224598	1.33974	0.199699
Shisa9	Shisa9	0.367524	-1.1351	0.199699
Smarca2	Smarca2	0.735048	-1.00581	0.199781
Nexn	Nexn	0	-2.54357	0.199781
Bbox1	Bbox1	0	-2.54357	0.199781
Phlda1	Phlda1	0.10209	-1.47133	0.199781
Sult1d1	Sult1d1	0.10209	-1.47133	0.199781
Sppl2b	Sppl2b	0.081672	-1.55724	0.199814
Rapgef3	Rapgef3	0.081672	-1.60462	0.199814
Tpm1	Tpm1	0.51045	-1.1156	0.199814
LOC102550417	LOC102550417	0.081672	-1.55724	0.199814
Tmem132b	Tmem132b	0.081672	-1.55724	0.199814
Ldlrad4	Ldlrad4	0.020418	-2.59292	0.199814
Map2	Map2	2.20515	-0.915497	0.200045
Kmt5b	Kmt5b	0.081672	-1.55934	0.200244
Psip1	Psip1	0.857556	-0.990691	0.200244
Otof	Otof	0	-2.54884	0.200244
Gulp1	Gulp1	0	-2.54884	0.200244
Abhd6	Abhd6	0.122508	-1.4166	0.200244
Trne	Trne	0.020418	-2.05072	0.200244
Igfbp7	Igfbp7	1.16383	-0.974373	0.200908
Mrps25	Mrps25	0.837138	-0.988122	0.201074
Tlcd3b	Tlcd3b	0.122508	-1.41989	0.201146
Ankrd26	Ankrd26	0	-2.5541	0.201585
Usp1	Usp1	0	-2.5541	0.201585
Sacm1l	Sacm1l	0.326688	-1.14389	0.201585
Sox4	Sox4	0.020418	-2.05814	0.202067
Pdzrn4	Pdzrn4	0.224598	1.46882	0.202211
Pigp	Pigp	0.653376	-1.03121	0.202211
Arhgap23	Arhgap23	0.285852	-1.29797	0.202319
Pvr	Pvr	0.081672	2.44485	0.202326
Mical2	Mical2	0.10209	-1.48423	0.202439
Arhgap21	Arhgap21	0.347106	-1.14585	0.202487
Tnfsf13	Tnfsf13	0.020418	-2.06184	0.202548
Ttc28	Ttc28	0	-2.55934	0.202548
Secisbp2	Secisbp2	0	-2.55934	0.202548
Wapl	Wapl	0.081672	-1.92978	0.20319
Gsk3a	Gsk3a	0.775884	-1.00225	0.203238
Naa20	Naa20	0.632958	-1.01972	0.203238
Sts	Sts	0.020418	-2.06552	0.203547
Dmrtb1	Dmrtb1	0.265434	1.31215	0.204072
Acot7	Acot7	2.85852	-0.891165	0.204072
Rpl3	Rpl3	10.8624	0.587938	0.204072
Kcnab2	Kcnab2	0.755466	-1.00014	0.20424
Ets2	Ets2	0.122508	-1.43136	0.204371
Amd1	Amd1	0.551286	-1.22513	0.204389
Rbks	Rbks	0.040836	-2.08259	0.20439
Srsf9	Srsf9	0.081672	-1.57597	0.20439
Tsen34	Tsen34	0.91881	-0.975395	0.204733
Rps5	Rps5	14.5172	0.586001	0.205564
Apba2	Apba2	0.571704	-1.03991	0.205564
Ttc9b	Ttc9b	1.06174	-0.955012	0.20598
Pkm	Pkm	2.7156	-0.892516	0.206027
Ppp2r5a	Ppp2r5a	0.10209	-1.49521	0.206428
Myh10	Myh10	0.571704	-1.13005	0.20657
Ankrd28	Ankrd28	0.081672	-1.91352	0.20657
Gnal	Gnal	0.367524	-1.11577	0.207601
Atf1	Atf1	0.061254	-1.84313	0.20822
Gsto1	Gsto1	1.00048	-0.96367	0.20875
Rpl7a	Rpl7a	10.7399	0.585487	0.20949
Ndufb4	Ndufb4	4.7574	-0.870321	0.20949
Btbd10	Btbd10	0.183762	-1.26971	0.209503
Igf2	Igf2	0.469614	-1.40015	0.209503
Sh2d2a	Sh2d2a	0.040836	3.96423	0.209503
Scube1	Scube1	0.10209	2.08976	0.209503
LOC120094120	LOC120094120	0.040836	3.96423	0.209503
Pex6	Pex6	0.163344	-1.35637	0.209503
Ptpn11	Ptpn11	0.673794	-1.10102	0.209503
Cnrip1	Cnrip1	0.61254	-1.02946	0.209503
Smim3	Smim3	0.490032	0.981157	0.209503
LOC102554815	LOC102554815	0.122508	1.86469	0.209503
RGD1560784	RGD1560784	0.347106	-1.15356	0.209752
Acad9	Acad9	0.183762	-1.27354	0.210199
Klhl7	Klhl7	0.490032	-1.06552	0.210199
Them6	Them6	0.980064	0.771582	0.210199
Clu	Clu	10.209	-0.866658	0.210199
Rpl36a	Rpl36a	12.8225	0.582543	0.210199
Gyg1	Gyg1	1.06174	0.83106	0.210402
Golga1	Golga1	0.040836	-1.76067	0.210402
Arf5	Arf5	1.65386	-0.91782	0.210489
Sav1	Sav1	0.040836	-1.90477	0.210489
Map3k12	Map3k12	0.265434	-1.17581	0.210489
Slc43a2	Slc43a2	0.142926	-1.37116	0.210489
LOC103693700	LOC103693700	0.081672	2.41169	0.210953
Dmap1	Dmap1	0.183762	-1.27736	0.211055
Zadh2	Zadh2	0.490032	1.05605	0.211628
Map1a	Map1a	1.89887	-0.911114	0.212056
Rims3	Rims3	0.735048	-0.98997	0.212087
RT1-T24-4	RT1-T24-4	0.30627	1.16548	0.212752
Brinp1	Brinp1	0.326688	-1.12739	0.212806
Socs6	Socs6	0.040836	-1.77274	0.212806
Fam43a	Fam43a	0	-2.84742	0.21281
Rsrp1	Rsrp1	0.939228	-1.00017	0.21327
Plxnb2	Plxnb2	0.347106	-1.13029	0.213437
Pdcd7	Pdcd7	0.163344	-1.30464	0.214019
Nrn1	Nrn1	0.387942	-1.09322	0.214019
Phax	Phax	0.326688	-1.1307	0.214028
Sumf2	Sumf2	0.347106	1.12666	0.214666
Icam2	Icam2	0.265434	1.27439	0.21477
Mcub	Mcub	0.122508	1.84875	0.215174
Ypel5	Ypel5	1.18424	-0.93831	0.215556
Gnaz	Gnaz	0.265434	-1.18842	0.215556
Dnal1	Dnal1	0.142926	-1.33498	0.215718
Ckb	Ckb	13.7413	-0.847251	0.216143
Pls1	Pls1	0.040836	-1.88822	0.216451
Slc22a17	Slc22a17	6.86045	-0.854348	0.216451
Plekha5	Plekha5	0.142926	-1.33803	0.216468
Rab2b	Rab2b	0.224598	-1.24089	0.216468
LOC103692937	LOC103692937	0.10209	2.06806	0.216627
Trim46	Trim46	0.163344	-1.31431	0.216723
RGD1563365	RGD1563365	0.347106	1.1192	0.216723
Fbln1	Fbln1	0.122508	-1.37478	0.216723
Dcun1d4	Dcun1d4	0.326688	-1.14716	0.216723
Tug1	Tug1	0.387942	-1.10114	0.216723
Macroh2a1	Macroh2a1	0.71463	-0.995561	0.216723
Pcyox1l	Pcyox1l	0.061254	-1.60563	0.216723
Tenm1	Tenm1	0.142926	-1.33955	0.216723
Chrd	Chrd	0.142926	1.67882	0.216774
Zfp148	Zfp148	0.122508	-1.37647	0.217144
P3h3	P3h3	0.224598	-1.20458	0.217695
Dhx15	Dhx15	0.428778	-1.07153	0.217695
Ifngr2	Ifngr2	0.30627	-1.14081	0.218008
Napepld	Napepld	0.10209	-1.42809	0.21816
Atg10	Atg10	0.183762	2.15687	0.21907
Ifngr1	Ifngr1	0.142926	-1.34866	0.219664
Khsrp	Khsrp	0.10209	-1.4338	0.219892
Zfyve1	Zfyve1	0.061254	-1.62074	0.220483
Icam5	Icam5	0.061254	-1.62074	0.220483
Inpp5j	Inpp5j	0.061254	-1.62074	0.220483
Slc23a2	Slc23a2	0.224598	-1.21236	0.220684
Ipo11	Ipo11	0.122508	-1.49832	0.220762
LOC100363225	LOC100363225	0.122508	1.83298	0.220975
Mmp11	Mmp11	0.122508	1.83298	0.220975
Narf	Narf	0.142926	-1.35319	0.221076
Zfp384	Zfp384	0.040836	-1.80543	0.221223
Mrrf	Mrrf	0.428778	0.997393	0.221419
Plekhh1	Plekhh1	0.10209	-1.61572	0.221505
Yaf2	Yaf2	0.673794	-0.993615	0.221505
S1pr1	S1pr1	0.490032	-1.05013	0.221519
LOC102547753	LOC102547753	0.224598	1.29495	0.221519
Ctcf	Ctcf	0.122508	-1.39165	0.221519
Rab30	Rab30	0.081672	-1.5169	0.221867
Clpb	Clpb	0.347106	-1.10823	0.221867
Ppfia1	Ppfia1	0.10209	-1.44516	0.221867
Hmgcs2	Hmgcs2	0.224598	-1.48882	0.221867
Atxn7l1	Atxn7l1	0.122508	-1.39333	0.221867
Zfp219	Zfp219	0.142926	-1.3577	0.221867
Prmt5	Prmt5	0.20418	-1.2238	0.221867
Idi1	Idi1	0.122508	-1.39333	0.221867
Gnao1	Gnao1	2.06222	-0.897975	0.221867
Hnrnpul1	Hnrnpul1	0.285852	-1.15218	0.222027
Tanc1	Tanc1	0.020418	-2.38155	0.222179
Coq8b	Coq8b	0.122508	-1.39667	0.222415
Tmem68	Tmem68	0.122508	-1.39667	0.222415
Ier5	Ier5	0.081672	-1.5212	0.222614
LOC120099863	LOC120099863	0.183762	1.43649	0.225231
Lamb1	Lamb1	0.020418	-1.93865	0.225231
Wfikkn2	Wfikkn2	0.020418	-1.93865	0.225231
Rnf152	Rnf152	0.020418	-1.93865	0.225231
Ttc12	Ttc12	0	-2.3637	0.225334
Rfx8	Rfx8	0	-2.36967	0.225391
Nrcam	Nrcam	0.939228	-0.94879	0.225436
Mul1	Mul1	0.020418	-1.94266	0.225496
Glce	Glce	0.490032	0.942747	0.225496
Cited4	Cited4	0	-2.37562	0.225676
Cfap65	Cfap65	0	-2.37562	0.225676
Fam222a	Fam222a	0	-2.37562	0.225676
Tspan5	Tspan5	1.10257	0.75029	0.225983
Utrn	Utrn	0.183762	-1.24782	0.226765
Adgrb1	Adgrb1	0.980064	-0.944952	0.22703
Erc2	Erc2	0.10209	-1.46017	0.22703
Spag1	Spag1	0	-2.38745	0.227129
Ints2	Ints2	0	-2.38745	0.227129
Il15	Il15	0.142926	1.65437	0.227129
Gorab	Gorab	0.020418	-1.95464	0.227129
RGD1565590	RGD1565590	0.020418	6.54919	0.227868
Usf2	Usf2	0.224598	-1.30776	0.227868
Mir344i	Mir344i	0.020418	6.54919	0.227868
Slf1	Slf1	0	-2.39333	0.227868
Ubac1	Ubac1	0.326688	-1.1224	0.227868
Cfap77	Cfap77	0	-2.40501	0.227868
Lamp5	Lamp5	0.020418	-1.97045	0.227868
Defb29	Defb29	0.020418	6.54919	0.227868
Sdc4	Sdc4	0.551286	-1.025	0.227868
Ankib1	Ankib1	0.040836	-2.10902	0.227868
RGD1562178	RGD1562178	0.020418	6.54919	0.227868
Irf5	Irf5	0	-2.41081	0.227868
LOC500180	LOC500180	0.020418	6.54919	0.227868
LOC120103148	LOC120103148	0.020418	6.54919	0.227868
LOC102546330	LOC102546330	0.020418	6.54919	0.227868
LOC120102899	LOC120102899	0.020418	6.54919	0.227868
Trnas-aga_12	Trnas-aga_12	0.020418	6.54919	0.227868
LOC108351142	LOC108351142	0.020418	6.54919	0.227868
Dnajc27	Dnajc27	0.530868	-1.02235	0.227868
Bcap29	Bcap29	0.163344	-1.37628	0.227868
LOC103692665	LOC103692665	0.020418	6.54919	0.227868
Myf6	Myf6	0.020418	6.54919	0.227868
Cpq	Cpq	0.490032	0.933302	0.227868
Tspyl5	Tspyl5	0.265434	-1.168	0.227868
Ccdc33	Ccdc33	0	-2.41081	0.227868
Neo1	Neo1	0.224598	-1.23326	0.227868
Boll	Boll	0.020418	6.54919	0.227868
LOC120095067	LOC120095067	0.020418	6.54919	0.227868
LOC120095318	LOC120095318	0.020418	6.54919	0.227868
Pirt	Pirt	0.020418	6.54919	0.227868
Kctd11	Kctd11	0.020418	6.54919	0.227868
Krt26	Krt26	0.081672	-1.53827	0.227868
LOC120095698	LOC120095698	0.020418	6.54919	0.227868
Cyp2ab1	Cyp2ab1	0.020418	6.54919	0.227868
LOC120095703	LOC120095703	0.020418	6.54919	0.227868
Cyp3a18	Cyp3a18	0.020418	6.54919	0.227868
Anxa10	Anxa10	0.020418	6.54919	0.227868
Lonrf1	Lonrf1	0.020418	-1.95861	0.227868
LOC120097896	LOC120097896	0.020418	6.54919	0.227868
LOC685226	LOC685226	0.020418	6.54919	0.227868
LOC120098529	LOC120098529	0.020418	6.54919	0.227868
LOC108348977	LOC108348977	0.020418	6.54919	0.227868
Vwa3a	Vwa3a	0.020418	-1.97437	0.228171
Lin7b	Lin7b	0.51045	-1.02067	0.228258
S100a10	S100a10	1.32717	0.702559	0.228258
Pla2r1	Pla2r1	0.061254	2.84875	0.228583
Psmg4	Psmg4	0.571704	-1.01174	0.228583
LOC120097779	LOC120097779	0.061254	2.84875	0.228583
Gad2	Gad2	0	-2.4166	0.228583
Wdr7	Wdr7	0.469614	-1.11496	0.228583
Opa1	Opa1	0.469614	-1.04389	0.22925
Ube2q2	Ube2q2	0.40836	-1.06271	0.229745
Nxph4	Nxph4	0	-2.42235	0.229919
Ngb	Ngb	0.163344	-1.28089	0.229988
Ndufs7	Ndufs7	2.20515	-0.873994	0.230339
Clcn4	Clcn4	0.30627	-1.12941	0.230356
Pigbos1	Pigbos1	0.530868	0.926866	0.230756
Dnah3	Dnah3	0	-2.42809	0.231044
Coro1a	Coro1a	0.245016	-1.18396	0.231044
Slc25a44	Slc25a44	0.163344	-1.28511	0.231044
Aldh1l2	Aldh1l2	0.040836	3.81222	0.231044
Otop3	Otop3	0.040836	3.81222	0.231044
Tnrc6c	Tnrc6c	0.142926	-1.30256	0.231044
Oasl2	Oasl2	0.040836	3.81222	0.231044
Hspa4	Hspa4	0.673794	-1.02245	0.231046
Lrrn3	Lrrn3	0.245016	-1.185	0.231338
Zfr2	Zfr2	0.224598	-1.18665	0.231396
Flt3	Flt3	0	-2.4338	0.231945
Josd2	Josd2	0.469614	-1.16906	0.232738
Dusp19	Dusp19	0.061254	-1.66998	0.232738
Ticam1	Ticam1	0.061254	2.90533	0.232738
Creg1	Creg1	0.142926	-1.30879	0.232738
[truncated: 19,853 more rows]
