# Supplementary material for: Spatial transcriptomics reveal basal sex differences in supraoptic nucleus gene expression of adult rats related to cell signaling and ribosomal pathways
Source: Biol Sex Differ. 2023 Oct 19;14:71. doi: 10.1186/s13293-023-00554-3 (PMC10585758; doi:10.1186/s13293-023-00554-3)
Supplement: Supplementary file 4 — Additional file 4. Spreadsheet 2. SON DEGs for Loupe Browser Males (Less Conservative). [file 13293_2023_554_MOESM4_ESM.xlsx]

## Sheet: Male 1 SON DEGs_LCI
FeatureID	FeatureName	SON Average	SON Log2 Fold Change	SON P-Value
Pdyn	Pdyn	6.85416	4.65804	1.95309e-68
Avp	Avp	1128.97	5.70368	8.87385e-56
Npff	Npff	1.82358	5.38591	9.66761e-50
Oxt	Oxt	1058.89	4.14994	4.00817e-29
Tmem114	Tmem114	0.461136	4.15048	4.3779e-11
Scgn	Scgn	0.691704	3.42898	6.25876e-11
Kcnmb4	Kcnmb4	2.03319	2.53599	1.86485e-10
Dpys	Dpys	0.335372	4.76018	1.86485e-10
Caprin2	Caprin2	0.838429	3.01868	9.23358e-10
Fkbp11	Fkbp11	0.796508	2.87889	1.6907e-08
Alkal2	Alkal2	0.796508	3.75245	1.82407e-08
Ndnf	Ndnf	1.02708	2.63778	2.47222e-08
Cryba4	Cryba4	0.796508	2.8734	2.47222e-08
Cartpt	Cartpt	7.29434	2.42744	5.0924e-08
Plpp4	Plpp4	1.32053	2.42479	6.73705e-08
Gpx3	Gpx3	9.53714	1.9775	9.2421e-08
LOC102547612	LOC102547612	0.251529	4.52	2.22096e-07
LOC679924	LOC679924	0.230568	4.51144	1.05017e-06
Opalin	Opalin	0.0419215	-4.99849	1.42201e-06
Parm1	Parm1	1.44629	2.18444	1.82038e-06
Elapor1	Elapor1	0.85939	2.44938	2.0722e-06
Mobp	Mobp	0.943233	-3.78639	3.08492e-06
Mbp	Mbp	6.20438	-3.58671	4.81684e-06
Plp1	Plp1	2.85066	-3.62389	5.0491e-06
Mag	Mag	0.167686	-4.10667	6.24444e-06
LOC102551127	LOC102551127	0.209607	4.33146	9.50624e-06
Gad1	Gad1	0.251529	-3.72249	1.41286e-05
LOC120094181	LOC120094181	0.146725	5.45699	1.41286e-05
Lcat	Lcat	1.57206	2.37699	1.41286e-05
Mal	Mal	0.146725	-3.99353	1.74867e-05
Car2	Car2	0.377293	-3.54972	1.93746e-05
LOC102554609	LOC102554609	0.230568	3.92647	1.93746e-05
Ebf3	Ebf3	0.419215	4.21188	2.04414e-05
Gal	Gal	2.32664	2.06904	2.5057e-05
Meox2	Meox2	0.146725	5.16748	3.35756e-05
Stmn4	Stmn4	0.524018	-3.24155	5.8644e-05
Tmed3	Tmed3	2.09607	1.81956	7.01125e-05
Edil3	Edil3	0.125764	-3.61388	7.93021e-05
Gng13	Gng13	0.104804	-3.69501	9.21821e-05
Camkv	Camkv	0.104804	-3.7055	0.000101549
Cdh9	Cdh9	0.314411	3.027	0.000126876
Snca	Snca	0.104804	-3.64999	0.000126876
Tcf7l2	Tcf7l2	0.0209607	-4.66426	0.000138469
Evi2a	Evi2a	0.0419215	-4.15061	0.000138469
Gap43	Gap43	0.922272	-2.90247	0.000230967
Nrgn	Nrgn	0.335372	-3.33496	0.000244549
Rasgrp1	Rasgrp1	0.0419215	-4.02054	0.000254211
LOC102553820	LOC102553820	1.59302	1.79041	0.000254211
Anks1b	Anks1b	0.0838429	-3.60527	0.0002869
Nkx6-2	Nkx6-2	0	-4.88583	0.000345283
Ssr4	Ssr4	5.42883	1.56116	0.000446752
Cacna2d3	Cacna2d3	0	-4.77076	0.000504393
Aplnr	Aplnr	0.314411	2.80674	0.000512814
C1qtnf4	C1qtnf4	0.356333	-2.8833	0.000763337
Tf	Tf	1.46725	-2.854	0.000784553
Cnp	Cnp	0.817469	-2.88741	0.000822104
Cfap20dc	Cfap20dc	0.146725	-3.27244	0.000852956
Slc32a1	Slc32a1	0.104804	-3.27395	0.0010766
Pvalb	Pvalb	0.0628822	-4.32473	0.0010766
Cldn11	Cldn11	0.544979	-2.91655	0.00118989
Sncb	Sncb	0.922272	-2.6289	0.00118989
Mog	Mog	0.167686	-3.2014	0.00119441
Tmem151a	Tmem151a	0.314411	-2.83891	0.00126801
Mrps26	Mrps26	2.36856	1.55969	0.00165095
Hpca	Hpca	0.0838429	-3.29254	0.00165095
Penk	Penk	0.29345	-3.00074	0.00170431
Cd55	Cd55	0.29345	2.68832	0.00174647
Ncdn	Ncdn	1.15284	-2.58045	0.00177423
Olig1	Olig1	0.335372	-2.84858	0.00195585
Enc1	Enc1	0.125764	-3.05608	0.00218266
Car10	Car10	0.0628822	-3.37027	0.00222233
Prkcg	Prkcg	0.0628822	-3.42429	0.00236683
Kcnc1	Kcnc1	0	-4.63401	0.00241232
Chrna4	Chrna4	0	-4.60311	0.00241232
Gjb1	Gjb1	0	-4.61149	0.00241232
Fgf13	Fgf13	0.0628822	-3.3518	0.00241232
Fxyd2	Fxyd2	0.188647	3.27642	0.00275585
Vsnl1	Vsnl1	0.796508	-2.53541	0.00294672
Cfap251	Cfap251	0.230568	2.9081	0.00307138
C1ql4	C1ql4	0.125764	4.18634	0.00313547
Wscd1	Wscd1	0.230568	-2.81118	0.00319817
Tppp	Tppp	0.146725	-2.91998	0.00327372
Resp18	Resp18	27.8149	1.41213	0.00329366
Hapln4	Hapln4	0.0419215	-3.46496	0.00357438
Gabbr2	Gabbr2	0.146725	-2.87542	0.00402268
Ugt8	Ugt8	0.125764	-3.11552	0.00412898
Prkcd	Prkcd	0.0209607	-4.17722	0.00420498
Msx2	Msx2	0.104804	4.62691	0.00425691
Cst6	Cst6	1.99127	1.49677	0.00428461
Catsper4	Catsper4	0.125764	4.04195	0.00454385
Vat1	Vat1	3.37468	1.42228	0.00454385
LOC103691527	LOC103691527	0.251529	-2.68387	0.00486509
Arpp21	Arpp21	0.0209607	-3.69389	0.00490598
Rbfox1	Rbfox1	0.0838429	-3.06378	0.00490598
Gfap	Gfap	10.7738	1.50864	0.00490598
Lpar1	Lpar1	0.0419215	-3.50409	0.00500036
Olfm1	Olfm1	0.838429	-2.41748	0.00567785
Nefh	Nefh	0.104804	-3.04669	0.00580411
Sst	Sst	0.27249	-4.66885	0.00613435
Hunk	Hunk	0.314411	2.36013	0.00621081
Kcnc2	Kcnc2	0.146725	-2.91853	0.00632885
Elmo1	Elmo1	0.104804	-2.89861	0.00667959
Trnn	Trnn	0.188647	-2.68097	0.00667959
Tent5a	Tent5a	0.314411	2.33229	0.00717341
Gjc2	Gjc2	0.0838429	-3.06029	0.00717341
Cplx1	Cplx1	0.733626	-2.40605	0.0071758
Cgnl1	Cgnl1	0.27249	2.48007	0.00745989
Slc16a6	Slc16a6	0.314411	2.31403	0.00781609
Vtn	Vtn	0.922272	1.62491	0.00781747
Fmo1	Fmo1	0.29345	2.38406	0.00781747
Celf6	Celf6	1.40437	1.51103	0.00788198
Adarb1	Adarb1	0.167686	-2.72819	0.00822926
Rcn3	Rcn3	0.503058	1.91322	0.00829694
Ptbp3	Ptbp3	0.419215	2.04195	0.00829694
Enpp2	Enpp2	0.314411	-2.55331	0.00869391
Slain1	Slain1	0.0419215	-3.25878	0.00916664
Gzmm	Gzmm	0.335372	2.21453	0.00919474
Syt1	Syt1	0.922272	-2.25858	0.00924096
Cacna1g	Cacna1g	0.0419215	-3.24242	0.00924096
Gria4	Gria4	0.0838429	-2.92767	0.00933589
Pllp	Pllp	0.356333	-2.44871	0.0104775
Diras2	Diras2	0.0209607	-3.46452	0.0112611
Rph3a	Rph3a	0.230568	-2.49634	0.0114961
Pou3f2	Pou3f2	0.524018	1.82353	0.0129879
Bcas1	Bcas1	0.377293	-2.45635	0.0130288
Erp29	Erp29	4.27599	1.29447	0.0130288
Gria2	Gria2	0.29345	-2.40614	0.0131853
Apod	Apod	1.2786	-2.29828	0.0135166
Gas7	Gas7	0.0209607	-3.42837	0.0135297
Plod2	Plod2	0.251529	2.43254	0.0140676
Nptx1	Nptx1	0.0209607	-3.43648	0.0140676
Ucp2	Ucp2	1.02708	1.52426	0.0140821
Galnt16	Galnt16	0.146725	-2.61388	0.0141252
Cplx2	Cplx2	0.230568	-2.45213	0.0144231
Camk2n1	Camk2n1	0.125764	-2.65518	0.0145557
mt-Rnr2	mt-Rnr2	33.9774	-1.89727	0.0153321
Sptbn4	Sptbn4	0.0628822	-2.92383	0.0159414
Hapln2	Hapln2	0.0838429	-2.88009	0.0161766
Trnh	Trnh	0.712665	-2.17472	0.0165688
LRRTM1	LRRTM1	0.0628822	-2.90933	0.0169746
Lmo3	Lmo3	0.0419215	-3.09418	0.0173151
Trak2	Trak2	0.230568	-2.53967	0.0175305
Pnoc	Pnoc	0.0419215	-3.06657	0.0175491
Gda	Gda	0.104804	-2.67763	0.018071
Id3	Id3	1.94935	1.36532	0.018071
Cx3cl1	Cx3cl1	0.29345	-2.32844	0.018071
Ppp1r36	Ppp1r36	0.586901	1.69699	0.0186464
Ttyh2	Ttyh2	0.0628822	-2.93246	0.0186724
Cbln1	Cbln1	0.146725	-2.71294	0.0186724
Doc2a	Doc2a	0	-3.90836	0.019002
Chn2	Chn2	0.0838429	-2.74639	0.019002
Ntm	Ntm	0.0628822	-2.87492	0.019002
Sphkap	Sphkap	0.0628822	-2.88484	0.019002
Fa2h	Fa2h	0.0838429	-2.8472	0.019002
Jund	Jund	0.230568	-2.36366	0.0207778
Nid1	Nid1	0.419215	2.10037	0.0214306
Prph	Prph	0.586901	1.66791	0.0221073
Dpp10	Dpp10	0.0838429	-2.75852	0.0221073
Cyp46a1	Cyp46a1	0.29345	-2.29393	0.0222024
Ntng1	Ntng1	0.0628822	-2.97486	0.0223898
LOC120098113	LOC120098113	0.209607	2.53176	0.0223898
Fgf12	Fgf12	0.209607	-2.37001	0.0234413
Pcdh8	Pcdh8	0.0838429	-2.69231	0.0241504
Ddn	Ddn	0	-3.8569	0.0248418
Htr2c	Htr2c	0.335372	-2.26111	0.0251441
Aspa	Aspa	0.0419215	-3.00123	0.0253155
Synpr	Synpr	0.188647	-2.77311	0.0253155
Ndrg1	Ndrg1	0.230568	-2.36697	0.0254686
LOC100911717	LOC100911717	0.125764	3.34681	0.0254686
Nat8l	Nat8l	0.167686	-2.51831	0.0254686
Clic1	Clic1	0.503058	1.71618	0.0267393
Cbln2	Cbln2	0.0838429	-2.66403	0.0268323
Syn1	Syn1	0.586901	-2.09607	0.027676
Scg2	Scg2	1.57206	-1.98992	0.0281836
Cdk18	Cdk18	0.0419215	-2.94041	0.0296083
Cdc42ep2	Cdc42ep2	0.0628822	-2.85488	0.0298561
Snap25	Snap25	3.14411	-1.945	0.0298561
A2m	A2m	0.524018	1.66914	0.030689
Ncam2	Ncam2	0.188647	-2.35094	0.030689
Prrt1	Prrt1	0.29345	-2.20935	0.030689
Rpl10	Rpl10	18.7808	1.14356	0.0314584
C4a	C4a	0.398254	2.04798	0.0314699
Dlgap3	Dlgap3	0.125764	-2.50678	0.0318172
mt-Rnr1	mt-Rnr1	23.2664	-1.75177	0.0318172
Kcna2	Kcna2	0.125764	-2.4831	0.0320771
Thap4	Thap4	0.0209607	-3.22014	0.0320986
Calb2	Calb2	0.754587	-2.1924	0.0320986
Cd151	Cd151	2.09607	1.26415	0.0330897
Slc6a17	Slc6a17	0.209607	-2.30758	0.034122
Tac3	Tac3	0.188647	-2.79305	0.0342094
Tafa2	Tafa2	0.0209607	-3.19167	0.0344119
Efnb3	Efnb3	0.0838429	-2.61053	0.0344119
Serpinb6a	Serpinb6a	1.23668	1.35017	0.0344119
Hcn2	Hcn2	0.335372	-2.16941	0.0349961
Unc5a	Unc5a	0.0209607	-3.15116	0.0354459
Unc13c	Unc13c	0	-3.71738	0.0360282
Agap3	Agap3	0.398254	-2.10169	0.0365601
Rfx2	Rfx2	0.188647	2.52258	0.0366799
Fgfr2	Fgfr2	0.104804	-2.50666	0.0368779
Oip5-as1	Oip5-as1	0.314411	-2.15486	0.0386623
Gnai1	Gnai1	0.230568	-2.23158	0.0386623
Abcc2	Abcc2	0.167686	2.66756	0.0395731
Sec24d	Sec24d	0.314411	1.95449	0.0401359
Gpr37	Gpr37	0.230568	-2.27093	0.0401359
Zfhx3	Zfhx3	0.0209607	-3.21701	0.0408279
Zfp804b	Zfp804b	0.0419215	7.21188	0.0412675
Trnv	Trnv	0.125764	-2.39228	0.0417229
Fosl2	Fosl2	0.29345	2.00242	0.0418759
Serping1	Serping1	0.377293	1.85803	0.0435017
Ccdc85a	Ccdc85a	0	-3.63283	0.0435017
Grm5	Grm5	0.0838429	-2.551	0.0437659
Vkorc1	Vkorc1	1.44629	1.2937	0.0437659
Tp53i11	Tp53i11	1.50917	1.27467	0.0437659
Faim2	Faim2	1.32053	-1.89198	0.0437659
Bok	Bok	0.0838429	-2.56784	0.0437659
Nucb2	Nucb2	0.943233	1.39059	0.0438281
Ppp1r16b	Ppp1r16b	0.167686	-2.32599	0.0438281
Ywhah	Ywhah	3.20699	-1.85449	0.0440959
Aebp1	Aebp1	0.607861	1.81613	0.0440959
Rgs8	Rgs8	0.0838429	-2.52689	0.0443013
Prkcb	Prkcb	0.230568	-2.17399	0.0447938
Shroom2	Shroom2	0.0838429	-2.52993	0.0447938
Nr1d1	Nr1d1	0.0209607	-3.21544	0.0454952
Aldh3b1	Aldh3b1	0.0209607	-3.07526	0.045504
Saraf	Saraf	8.32141	1.11681	0.045504
Glra2	Glra2	0.0209607	-3.07526	0.045504
Atp2b3	Atp2b3	0.146725	-2.30825	0.045504
Cfd	Cfd	0.188647	2.44105	0.0455162
Cthrc1	Cthrc1	0.188647	2.44105	0.0455162
LOC100911266	LOC100911266	1.02708	1.34151	0.0455605
Asap3	Asap3	0.125764	3.07672	0.0459235
Camk2a	Camk2a	0.146725	-2.31487	0.0463185
Bc1	Bc1	1.94935	-1.87225	0.0463979
Hspb8	Hspb8	0.524018	1.57916	0.0465208
Stx1b	Stx1b	0.56594	-1.96768	0.0467064
Trnd	Trnd	0.335372	-2.05794	0.0479332
Tbl1xr1	Tbl1xr1	0	-3.61388	0.0486865
Bin1	Bin1	0.838429	-1.94775	0.0486865
Folr2	Folr2	0.125764	3.04195	0.0497644
Asgr2	Asgr2	0.146725	2.76893	0.0503309
Negr1	Negr1	0.230568	-2.13961	0.0506805
Tenm2	Tenm2	0.0419215	-2.76969	0.0506805
Adcyap1	Adcyap1	0.0628822	-2.61149	0.0513931
Gstm7	Gstm7	5.95285	1.11218	0.0514794
Pcdh7	Pcdh7	0.0838429	-2.47742	0.0517819
Fgfbp3	Fgfbp3	0.398254	1.71044	0.0519668
Ptk2b	Ptk2b	0.0838429	-2.47952	0.0519668
Tgfa	Tgfa	0	-3.56538	0.0527377
Gucy1a1	Gucy1a1	0.56594	1.51243	0.0546173
Fezf2	Fezf2	0.167686	2.53005	0.0559163
Ermn	Ermn	0	-3.5874	0.0573174
Nsf	Nsf	1.11092	-1.83555	0.0580248
Pcdh19	Pcdh19	0.0838429	-2.47006	0.0580248
Colec11	Colec11	0.125764	2.97484	0.0583392
Rhog	Rhog	0.188647	-2.2292	0.0587222
Col25a1	Col25a1	0.0838429	-2.53296	0.0587222
Tspan2	Tspan2	0.335372	-2.097	0.058914
Gpm6a	Gpm6a	1.55109	-1.80047	0.0609539
Ap1ar	Ap1ar	0.0838429	-2.4531	0.0619488
Klk6	Klk6	0.104804	-2.6099	0.0620006
Igf2	Igf2	1.19476	1.76893	0.0622017
Nxph1	Nxph1	0.0838429	-2.42511	0.0633005
Hlf	Hlf	0.0628822	-2.55051	0.0640542
Scn1b	Scn1b	0.670744	-1.91412	0.0653708
Trnk	Trnk	0.356333	-1.97217	0.065721
Rgs7bp	Rgs7bp	0.0838429	-2.52283	0.0658658
Tbc1d30	Tbc1d30	0	-3.47375	0.0658658
Cntn2	Cntn2	0.209607	-2.11394	0.0658658
Dusp1	Dusp1	0.0209607	-3.03664	0.0660663
Ackr1	Ackr1	0.0838429	-2.40761	0.0674477
Smpd5	Smpd5	0.104804	3.25768	0.06869
RGD1560925	RGD1560925	0.0838429	3.77892	0.06932
Agap2	Agap2	0.0838429	-2.41639	0.069902
Sox10	Sox10	0.104804	-2.37684	0.0705978
Zmat4	Zmat4	0	-3.49462	0.0718247
LOC108352872	LOC108352872	0.0628822	4.62691	0.072226
Fstl1	Fstl1	0.167686	2.43929	0.0725101
Bsn	Bsn	0.125764	-2.25311	0.0731221
Gstm5	Gstm5	4.27599	1.08602	0.0741721
Ube2ql1	Ube2ql1	0.29345	-1.98189	0.0753417
Cxadr	Cxadr	0.0209607	-2.93914	0.0753417
Camta1	Camta1	0.398254	-1.91108	0.0771074
Pdzrn4	Pdzrn4	0.251529	1.9698	0.0771074
Cpne4	Cpne4	0	-3.44455	0.0771074
Trna	Trna	0.0838429	-2.3697	0.0771074
Pds5b	Pds5b	0.188647	-2.09213	0.0774361
Dlg2	Dlg2	0.125764	-2.21588	0.0788804
Ppm1e	Ppm1e	0.125764	-2.24609	0.0788804
Rps6	Rps6	14.966	1.03006	0.0808534
Th	Th	0.314411	1.76893	0.0822006
LOC108350688	LOC108350688	0	-3.46584	0.0822006
Agap1	Agap1	0.146725	-2.15936	0.0822006
Cdkl5	Cdkl5	0.0209607	-2.90642	0.0826456
Surf4	Surf4	1.40437	1.19082	0.083078
Panx2	Panx2	0.104804	-2.29493	0.083078
Nosip	Nosip	0.0838429	-2.3595	0.0834417
Dnm1	Dnm1	1.84454	-1.72569	0.0834417
LOC102546647	LOC102546647	0.0419215	6.21188	0.0834417
LOC102548035	LOC102548035	0.0419215	6.21188	0.0834417
Rims1	Rims1	0.0628822	-2.5592	0.0834417
C1qtnf2	C1qtnf2	0.230568	2.02205	0.0834417
Mcc	Mcc	0.230568	2.02205	0.0834417
Slc12a2	Slc12a2	0.209607	-2.10595	0.0834417
Glrb	Glrb	0.314411	-1.93151	0.0845874
Grm2	Grm2	0	-3.40375	0.0869262
Dynll2	Dynll2	1.48821	-1.7175	0.0870798
Ano4	Ano4	0	-3.40651	0.0872286
Ralyl	Ralyl	0.104804	-2.24036	0.0901786
Rbp1	Rbp1	0.628822	1.38882	0.0901786
Tmem35b	Tmem35b	0.167686	2.3539	0.0903593
Fam43b	Fam43b	0.0209607	-2.87492	0.0903593
Khdrbs3	Khdrbs3	0.188647	-2.0448	0.0907543
Adam11	Adam11	0.146725	-2.13713	0.0912331
Tyro3	Tyro3	0.104804	-2.24653	0.0912364
LOC679539	LOC679539	0.0209607	-2.88088	0.0912504
Slc8a1	Slc8a1	0.230568	-1.98657	0.092019
Timp1	Timp1	0.209607	2.08635	0.0921296
Tifa	Tifa	0.356333	1.64709	0.0926515
Bend6	Bend6	0.419215	-1.86112	0.0933828
Nts	Nts	0	-3.57521	0.0935212
Ncald	Ncald	0.544979	-1.80617	0.0935212
Cdc42ep1	Cdc42ep1	0.0628822	-2.45124	0.0940711
Slc16a3	Slc16a3	0.104804	3.08259	0.0940711
Sncg	Sncg	0.796508	1.39268	0.0957733
Tubb4a	Tubb4a	2.7249	-1.70455	0.097199
Dennd11	Dennd11	0.0628822	-2.42429	0.0972568
Dpf1	Dpf1	0	-3.35893	0.0972807
Usp54	Usp54	0.0838429	-2.29314	0.0976661
Ptprn	Ptprn	7.4201	1.01711	0.0985531
Septin8	Septin8	0.586901	-1.77955	0.0985531
Rbfox3	Rbfox3	0.125764	-2.16378	0.0985531
Larp1	Larp1	0.167686	-2.0627	0.0993035
Septin4	Septin4	0.712665	-1.80652	0.100189
Klf6	Klf6	0	-3.37309	0.100308
Plxnc1	Plxnc1	1.00612	1.23881	0.10117
Dlgap1	Dlgap1	0.104804	-2.21229	0.101545
Esrrg	Esrrg	0	-3.39268	0.101545
Nova1	Nova1	0.104804	-2.21439	0.1023
Pax4	Pax4	0.0628822	4.30499	0.103808
Fam131b	Fam131b	0.0628822	-2.40099	0.103808
Hs3st1	Hs3st1	0.0838429	-2.27395	0.104061
Pnma8b	Pnma8b	1.08996	-1.69603	0.104306
Grik3	Grik3	0.0209607	-2.79515	0.104306
C1s	C1s	0.356333	1.61196	0.105083
Nipa1	Nipa1	0.188647	-2.02915	0.105713
Nog	Nog	0.314411	1.69028	0.107097
Htra1	Htra1	0.314411	-1.86794	0.108472
Lox	Lox	0.125764	2.67938	0.110179
Stum	Stum	0.146725	-2.1528	0.110422
Acer3	Acer3	0.0209607	-2.81603	0.110538
Htr7	Htr7	0	-3.3156	0.110538
Sema5a	Sema5a	0.0628822	-2.38151	0.113322
Vamp1	Vamp1	0.398254	-1.82306	0.113322
RGD1304694	RGD1304694	0.188647	-1.98927	0.113322
Hs6st2	Hs6st2	0.125764	-2.1078	0.113322
Cdip1	Cdip1	0.628822	-1.73376	0.113519
Lrrn1	Lrrn1	0.0838429	-2.26426	0.11529
Elfn1	Elfn1	0	-3.33309	0.115302
Spred1	Spred1	0.188647	-1.97151	0.116523
Ifi27l2b	Ifi27l2b	0.356333	1.75245	0.116595
Gypc	Gypc	0.104804	2.96395	0.116897
Cenpb	Cenpb	0.104804	-2.18473	0.117677
Tac1	Tac1	0.188647	-2.11859	0.118113
LOC680875	LOC680875	0.167686	2.24225	0.118244
Slc16a11	Slc16a11	0	-3.24036	0.118244
Dpysl2	Dpysl2	1.61398	-1.63216	0.118244
Trio	Trio	0.0419215	-2.53127	0.118624
Kndc1	Kndc1	0.230568	-1.92895	0.119969
Phf24	Phf24	0.125764	-2.09711	0.121051
LOC103691200	LOC103691200	0.0628822	4.16748	0.121281
Lypd6	Lypd6	0	-3.25573	0.121281
Tmem196	Tmem196	0	-3.25573	0.121281
Rtkn	Rtkn	0.125764	-2.10489	0.124511
Kcna1	Kcna1	0.0628822	-2.31999	0.126415
Hectd1	Hectd1	0.104804	-2.13242	0.126415
Mtmr2	Mtmr2	0.0628822	-2.31999	0.126415
Pde1b	Pde1b	0.188647	-1.94598	0.12684
Plpp5	Plpp5	0.440175	1.4461	0.12722
Sbf1	Sbf1	0.29345	-1.8526	0.127245
Slc22a1	Slc22a1	0.0419215	5.62691	0.127292
Ptpn3	Ptpn3	0.0628822	-2.49203	0.127292
LOC102556038	LOC102556038	0.0419215	5.62691	0.127292
Rnf126	Rnf126	0.104804	-2.13906	0.127292
Serpinf2	Serpinf2	0.0419215	5.62691	0.127292
Gabra4	Gabra4	0.0838429	-2.34922	0.127292
LOC102555410	LOC102555410	0.0419215	5.62691	0.127292
RGD1564162	RGD1564162	0.188647	2.07848	0.127292
Bves	Bves	0.125764	2.60138	0.127292
Trnm	Trnm	0.209607	-1.96622	0.127292
Lzts1	Lzts1	0	-3.28597	0.128185
Dgkz	Dgkz	0.230568	-1.89534	0.128758
Fxyd1	Fxyd1	2.15896	1.05356	0.130298
Cilp	Cilp	0.104804	2.88995	0.13157
Atp6ap1l	Atp6ap1l	0.503058	1.4159	0.133279
LOC102549214	LOC102549214	0.125764	2.57629	0.133279
Slc24a3	Slc24a3	0.27249	-1.86666	0.133279
Icam5	Icam5	0.0419215	-2.45701	0.133279
Sned1	Sned1	0.251529	2.00543	0.133279
Tcf4	Tcf4	0.104804	-2.11792	0.133279
Serinc5	Serinc5	0.167686	-1.96471	0.133285
Sox1	Sox1	0	-3.19645	0.133285
Etv1	Etv1	0.0838429	-2.19326	0.133779
Trnl1	Trnl1	0.0419215	-2.46232	0.133779
Zfhx4	Zfhx4	0	-3.20281	0.133993
Fam131a	Fam131a	0.146725	-1.99697	0.133993
Drd1	Drd1	0.167686	2.18213	0.133993
Arhgap26	Arhgap26	0.0838429	-2.19709	0.13452
Fam168a	Fam168a	0.27249	-1.82724	0.134781
Pkp4	Pkp4	0.56594	-1.73847	0.135526
LOC120093688	LOC120093688	0	-3.21229	0.136478
Plekhb1	Plekhb1	1.13188	-1.67304	0.138185
Isg15	Isg15	0.251529	1.77277	0.138742
Ilrun	Ilrun	0.167686	-1.95135	0.139679
Pex5l	Pex5l	0.27249	-1.85113	0.139754
Ttll7	Ttll7	0.503058	-1.7338	0.141193
Arhgef12	Arhgef12	0.104804	-2.09987	0.141193
Cryab	Cryab	0.649783	-1.77076	0.141193
Spata2	Spata2	0.0209607	-2.69952	0.141309
Mal2	Mal2	0.0838429	-2.1688	0.141309
Rora	Rora	0.0628822	-2.32145	0.142024
Akap2	Akap2	0.0628822	-2.42429	0.143406
Rims3	Rims3	0.251529	-1.90207	0.143817
Pam	Pam	3.8987	0.98275	0.144529
Lpgat1	Lpgat1	0.209607	-1.87366	0.144529
Ovca2	Ovca2	0.251529	1.7575	0.144538
LOC100125362	LOC100125362	0.167686	-2.0766	0.14559
Smagp	Smagp	0.104804	2.81956	0.146392
Plcxd2	Plcxd2	0.0628822	-2.28148	0.146392
Pdgfra	Pdgfra	0.0419215	-2.43738	0.146392
LOC100361008	LOC100361008	0.0628822	-2.28298	0.146722
Vstm2b	Vstm2b	0.0419215	-2.50409	0.150246
Fam102b	Fam102b	0.104804	-2.08274	0.150566
Syt2	Syt2	0.0419215	-2.44633	0.150566
Slc30a3	Slc30a3	0	-3.14458	0.15061
Lbhd2	Lbhd2	0.0419215	-2.44812	0.150752
Adgrb2	Adgrb2	0.335372	-1.76034	0.153227
Mgat5b	Mgat5b	0.0628822	-2.24191	0.153227
Ostc	Ostc	1.94935	1.03366	0.153319
Amigo2	Amigo2	0.0419215	-2.38989	0.154319
Pacs2	Pacs2	0.524018	-1.69501	0.154926
Rps20	Rps20	15.8673	0.928013	0.155052
Cpm	Cpm	0	-3.18687	0.155052
Mpped1	Mpped1	0.0419215	-2.3936	0.155052
Ccdc3	Ccdc3	0.104804	2.78561	0.155052
Dync2i2	Dync2i2	0	-3.16425	0.155339
S1pr5	S1pr5	0.0628822	-2.2496	0.156082
Emb	Emb	0.419215	1.40821	0.156188
Ppp1r14a	Ppp1r14a	0.691704	-1.71634	0.156524
Prss23	Prss23	0.27249	1.66609	0.156524
Usp31	Usp31	0.0628822	-2.27697	0.156524
Pcdh10	Pcdh10	0.377293	-1.72461	0.156524
Efna3	Efna3	0.0209607	-2.66771	0.156524
Lrtm2	Lrtm2	0.0209607	-2.67	0.156524
Camp	Camp	0.125764	2.48007	0.156524
Aoc3	Aoc3	0.125764	2.48007	0.156524
Spock3	Spock3	0.586901	-1.65242	0.156524
Rn45s	Rn45s	0.0838429	-2.1636	0.156524
Cpne9	Cpne9	0.0209607	-2.71294	0.157029
Camk2b	Camk2b	0.628822	-1.65281	0.15843
Slc25a23	Slc25a23	0.461136	-1.68478	0.160127
Pcolce	Pcolce	0.209607	1.92647	0.160127
Igsf8	Igsf8	0.356333	-1.73015	0.161362
Abcg5	Abcg5	0.104804	2.75245	0.161573
Npc2	Npc2	3.75197	0.969338	0.161573
Ppp1r9b	Ppp1r9b	0.29345	-1.76196	0.161573
Cybrd1	Cybrd1	0.125764	2.45699	0.164573
Kcnab1	Kcnab1	0.0419215	-2.47637	0.164881
Chst1	Chst1	0.524018	-1.65528	0.165
Gprin1	Gprin1	0.0838429	-2.13995	0.166431
Sppl3	Sppl3	0.230568	-1.8181	0.166972
LOC100362486	LOC100362486	0.0209607	-2.61388	0.168467
Ppp1r13b	Ppp1r13b	0.0628822	-2.22951	0.168526
Rbp4	Rbp4	0.607861	1.27406	0.168607
Slc17a4	Slc17a4	0.0419215	5.21188	0.171197
Cryaa	Cryaa	0.0419215	5.21188	0.171197
Hrh3	Hrh3	0.188647	-1.90603	0.171708
Zdhhc3	Zdhhc3	0.0628822	-2.23727	0.171708
Safb	Safb	0.125764	-1.97724	0.171708
Ccdc68	Ccdc68	0.0838429	3.14149	0.171708
Zmiz1	Zmiz1	0.167686	-1.8747	0.172936
Spint2	Spint2	2.49433	0.985465	0.173997
Myrf	Myrf	0.209607	-1.85323	0.174686
Sema6a	Sema6a	0.0419215	-2.52283	0.174686
Arhgef2	Arhgef2	0.0209607	-2.63518	0.174843
Cd320	Cd320	0.775547	1.16748	0.174843
Naa60	Naa60	0.188647	-1.86494	0.174843
Cpeb2	Cpeb2	0.104804	-2.01694	0.174843
Tnfaip8	Tnfaip8	0	-3.11118	0.174843
Ccm2	Ccm2	0.104804	-2.01814	0.175216
Rtl5	Rtl5	0	-3.11455	0.175277
Tnc	Tnc	0.230568	1.75245	0.176476
Sema3b	Sema3b	0.167686	2.05537	0.176864
Gltp	Gltp	0.251529	-1.78378	0.177193
Emp3	Emp3	0.146725	2.20065	0.179202
Ifitm1	Ifitm1	0.209607	2.10907	0.179202
Mvb12b	Mvb12b	0.167686	-1.86316	0.179202
Scn1a	Scn1a	0.0628822	-2.20439	0.179202
Dll4	Dll4	0.104804	2.68832	0.179202
Plcb4	Plcb4	0.146725	-1.98134	0.179202
Sema3c	Sema3c	0	-3.12797	0.179202
Mdfic	Mdfic	0.167686	2.04195	0.179202
Atp2b1	Atp2b1	0.27249	-1.73378	0.179202
Tjap1	Tjap1	0.0209607	-2.56291	0.179202
Abat	Abat	1.00612	-1.54872	0.179202
Ublcp1	Ublcp1	0.146725	-1.90739	0.179202
LOC102553190	LOC102553190	0.0419215	-2.37871	0.179202
Aatk	Aatk	0.440175	-1.67271	0.179202
Htra3	Htra3	0.27249	1.61409	0.179202
Ccdc88a	Ccdc88a	0.104804	-2.03011	0.179202
Dnajb1	Dnajb1	0.0838429	-2.07491	0.179202
Eppk1	Eppk1	0.0838429	3.09086	0.179533
Tmem107	Tmem107	0.607861	1.24148	0.179533
LOC102547811	LOC102547811	0.251529	1.66914	0.180259
Fam102a	Fam102a	0.0628822	-2.21071	0.180288
Fem1c	Fem1c	0.0209607	-2.57276	0.181455
Map2k2	Map2k2	0.188647	-1.82841	0.182348
Shox2	Shox2	0.0419215	-2.58578	0.182722
Phldb1	Phldb1	0.209607	-1.80392	0.182957
Loxl1	Loxl1	0.188647	1.99465	0.183372
Rftn1	Rftn1	0	-3.01694	0.183372
Parp16	Parp16	0.167686	2.02866	0.184128
Elovl1	Elovl1	0.251529	-1.73941	0.184619
Trim8	Trim8	0.0628822	-2.16099	0.184808
Pcnx2	Pcnx2	0	-3.02414	0.184857
Lrfn5	Lrfn5	0.0628822	-2.16262	0.185056
B4galt6	B4galt6	0.167686	-1.84521	0.185056
Cdh8	Cdh8	0.0419215	-2.35037	0.185056
Ano1	Ano1	0.188647	2.5738	0.185177
Khdrbs1	Khdrbs1	0.29345	-1.71175	0.185177
Grm4	Grm4	0	-3.08044	0.185177
Prps2	Prps2	0.440175	1.37554	0.185177
LOC685700	LOC685700	0.0628822	3.72002	0.188082
Scn2b	Scn2b	0.419215	-1.64076	0.188165
Atp1b1	Atp1b1	5.59652	-1.46746	0.188165
Tspan6	Tspan6	2.11703	0.975722	0.189802
Zdhhc9	Zdhhc9	0.0628822	-2.1756	0.189802
Zdhhc22	Zdhhc22	0.0628822	-2.17883	0.190998
Nudt4	Nudt4	0.335372	-1.6774	0.190998
Apbb3	Apbb3	0.0628822	-2.20598	0.190998
Hyi	Hyi	0.628822	1.19741	0.192581
Pik3cb	Pik3cb	0	-3.05257	0.192581
Srebf2	Srebf2	0.482097	-1.60271	0.192817
Gstm2	Gstm2	0.167686	2.00242	0.193917
Atp2b2	Atp2b2	0.230568	-1.75246	0.193917
Ccdc153	Ccdc153	0	-3.05959	0.193917
Adap1	Adap1	0.167686	-1.84702	0.193917
Epha5	Epha5	0.0209607	-2.51519	0.193917
Rab33a	Rab33a	0.0419215	-2.51434	0.193917
Dennd5a	Dennd5a	1.1738	-1.50146	0.194178
Col1a2	Col1a2	0.607861	1.64506	0.194178
Spin1	Spin1	0.419215	-1.62011	0.194178
Atrx	Atrx	0.125764	-1.92218	0.19629
Slc36a4	Slc36a4	0.125764	-1.92328	0.196824
Peg10	Peg10	0.104804	-1.9878	0.197706
Abca2	Abca2	0.922272	-1.56027	0.199014
Matk	Matk	0.29345	-1.67504	0.203004
Gng7	Gng7	0.0419215	-2.3195	0.203004
Sgpp2	Sgpp2	0.0209607	-2.5405	0.203883
Rfng	Rfng	0.146725	-1.84781	0.203883
LOC120100778	LOC120100778	0.0209607	-2.54301	0.204974
Crim1	Crim1	0.0628822	-2.14787	0.205292
Sema4d	Sema4d	0.188647	-1.81934	0.205292
Uncx	Uncx	0.167686	1.97666	0.20562
Ppp2r5b	Ppp2r5b	0.29345	-1.68294	0.20743
Trhr	Trhr	0	-2.95429	0.20743
Shisal1	Shisal1	0.146725	-1.85589	0.20743
Bhlha15	Bhlha15	0.0628822	3.62691	0.20743
Scrg1	Scrg1	0.0419215	-2.25369	0.20743
Ddx41	Ddx41	0.0419215	-2.25369	0.20743
Opcml	Opcml	0.314411	-1.65386	0.207617
LOC120101784	LOC120101784	0.0419215	4.88995	0.208312
LOC689481	LOC689481	0.0419215	4.88995	0.208312
LOC108351315	LOC108351315	0.0419215	4.88995	0.208312
LOC120094738	LOC120094738	0.0419215	4.88995	0.208312
Myh10	Myh10	0.29345	-1.66403	0.208312
Chrnb3	Chrnb3	0.0419215	4.88995	0.208312
Pip4k2a	Pip4k2a	0.167686	-1.83888	0.208312
Mapk10	Mapk10	0.230568	-1.72844	0.209438
Opn3	Opn3	0.314411	1.46201	0.209446
Arfgef3	Arfgef3	0.125764	2.30499	0.209524
Slc6a1	Slc6a1	0.796508	-1.51211	0.209524
Tspan7	Tspan7	3.4166	-1.42539	0.210066
Nfasc	Nfasc	0.419215	-1.63496	0.212073
Litaf	Litaf	0.104804	-1.92639	0.214943
Nrxn3	Nrxn3	0.0209607	-2.47112	0.215
Ank3	Ank3	0.398254	-1.60718	0.215201
Strn	Strn	0.104804	-1.93151	0.216225
Spry2	Spry2	0.0209607	-2.47637	0.216225
Phactr1	Phactr1	0.167686	-1.80493	0.216225
Kif5b	Kif5b	0.524018	-1.572	0.216225
Dynlrb2	Dynlrb2	0.0419215	-2.43558	0.216225
Mpped2	Mpped2	0	-2.99147	0.216689
RGD1561327	RGD1561327	0.125764	-1.88088	0.217912
Brinp3	Brinp3	0.0419215	-2.28398	0.218364
Pcdh11x	Pcdh11x	0.0209607	-2.48422	0.218709
Ust	Ust	0	-2.99879	0.21919
Erbb3	Erbb3	0.0209607	-2.48683	0.21919
Ppp2r2c	Ppp2r2c	0.335372	-1.72908	0.21919
Zfp689	Zfp689	0	-3.00244	0.220743
Slc17a7	Slc17a7	0.0209607	-3.22327	0.221452
Itpr1	Itpr1	0.167686	-1.80864	0.221574
Dnajb9	Dnajb9	0.880351	1.08884	0.221574
Jdp2	Jdp2	0.0209607	-2.49462	0.221574
Elavl3	Elavl3	0.440175	-1.58077	0.221574
Slc7a3	Slc7a3	0.0628822	-2.12463	0.221574
Adcy2	Adcy2	0.188647	-1.75852	0.221576
RT1-DMa	RT1-DMa	0.104804	-1.94547	0.221882
Zfp91	Zfp91	0.167686	-1.79749	0.223235
Prdm6	Prdm6	0.0628822	3.53945	0.225781
Zbtb7c	Zbtb7c	0.146725	2.07233	0.225781
Mt1	Mt1	0.56594	1.21752	0.225781
Btbd8	Btbd8	0.0838429	-2.06099	0.226241
LOC108351187	LOC108351187	0.0838429	2.90445	0.227419
Cnrip1	Cnrip1	0.251529	-1.66841	0.229169
Wnk1	Wnk1	0.27249	-1.66179	0.229918
Got1	Got1	1.36245	-1.44715	0.230666
Aox1	Aox1	0.104804	2.51144	0.2311
Nefm	Nefm	0.314411	-1.63577	0.231654
Sulf2	Sulf2	0.209607	-1.76852	0.231984
Smarcd3	Smarcd3	0.251529	-1.67405	0.231984
Aak1	Aak1	0.398254	-1.58059	0.231984
Vstm2a	Vstm2a	0.356333	-1.60297	0.231984
Prdx4	Prdx4	0.922272	1.15877	0.231984
Tubb6	Tubb6	0.125764	2.24444	0.233182
Unc119	Unc119	0.167686	-1.76636	0.234622
Paqr6	Paqr6	0.104804	-1.91998	0.23558
Cntnap1	Cntnap1	0.356333	-1.58902	0.236429
Tpd52	Tpd52	0.377293	-1.60645	0.2366
Dbndd2	Dbndd2	0.733626	-1.52199	0.2366
Islr	Islr	0.188647	2.26234	0.2366
Rnd2	Rnd2	0.964194	-1.45806	0.2366
RT1-DMb	RT1-DMb	0.0209607	-2.42293	0.2366
Dyrk1b	Dyrk1b	0.0209607	-2.42565	0.236655
Slc44a1	Slc44a1	0.461136	-1.57829	0.236655
Nova2	Nova2	0.0209607	-2.42837	0.237567
Gpld1	Gpld1	0.0628822	-2.09589	0.239121
Tmcc2	Tmcc2	0.251529	-1.66133	0.240757
Nupr1	Nupr1	0.440175	1.59449	0.241293
Kazn	Kazn	0.0628822	-2.1528	0.242753
Eif4ebp1	Eif4ebp1	0.251529	1.55257	0.242837
C7	C7	0.167686	1.92647	0.243294
Carhsp1	Carhsp1	0.209607	-1.68267	0.244337
LOC100910821	LOC100910821	0.0838429	-2.0313	0.245106
Hspg2	Hspg2	0.209607	1.73762	0.245124
Tspoap1	Tspoap1	0.104804	-1.88879	0.246222
Vcpip1	Vcpip1	0.0628822	3.45699	0.246665
RGD1308544	RGD1308544	0.0838429	-1.95353	0.248923
Map4k4	Map4k4	0.167686	-1.75487	0.250819
Kcnc3	Kcnc3	0.0628822	-2.04728	0.251342
Polr2d	Polr2d	0.670744	1.11289	0.251526
Stx11	Stx11	0.0419215	4.62691	0.252394
Nphs1	Nphs1	0.0419215	4.62691	0.252394
LOC102550957	LOC102550957	0.0419215	4.62691	0.252394
Map1b	Map1b	2.68297	-1.38743	0.252394
Slc12a1	Slc12a1	0.0419215	4.62691	0.252394
Secisbp2l	Secisbp2l	0.398254	-1.55051	0.252394
Gcnt7	Gcnt7	0.0419215	4.62691	0.252394
Kmt2a	Kmt2a	0.0419215	-2.19963	0.253437
LOC100910069	LOC100910069	1.21572	0.999783	0.253437
Pgf	Pgf	0.146725	2.0122	0.254092
Pdgfrb	Pdgfrb	0.398254	1.31585	0.254092
Itgb1	Itgb1	1.23668	0.986911	0.254387
Tuba1b	Tuba1b	5.00962	-1.35912	0.254998
Fam234b	Fam234b	0.125764	-1.81603	0.255417
Plekhh1	Plekhh1	0.209607	-1.67104	0.25618
Srgap2	Srgap2	0.0838429	-1.97002	0.25618
Rp9	Rp9	0	-3.05608	0.2577
Crip1	Crip1	1.73974	1.43427	0.259016
Caskin2	Caskin2	0.0419215	-2.21229	0.259016
P2rx2	P2rx2	0.230568	1.58983	0.259016
Synm	Synm	0.419215	1.26769	0.261533
Tnik	Tnik	0.0838429	-1.91998	0.264025
Lmtk2	Lmtk2	0.0838429	-1.9246	0.266929
Tysnd1	Tysnd1	0	-2.81188	0.266929
Wdr82	Wdr82	0.335372	-1.56813	0.267014
Rhou	Rhou	0.0838429	-1.92614	0.267406
Col1a1	Col1a1	0.314411	1.57707	0.267563
RGD1561251	RGD1561251	0.0628822	3.37899	0.267585
Lbp	Lbp	0.0628822	3.37899	0.267585
Slc6a9	Slc6a9	0.461136	-1.51353	0.267585
Mapk11	Mapk11	0.398254	1.29421	0.267585
Dscaml1	Dscaml1	0	-2.82017	0.267585
LOC102553495	LOC102553495	0	-2.82017	0.267585
Atp1a3	Atp1a3	4.08734	-1.35253	0.268249
LOC120101925	LOC120101925	0	-2.973	0.268434
Mapre2	Mapre2	0.733626	-1.44127	0.269279
Phactr3	Phactr3	0.314411	-1.57276	0.270324
Akr7a3	Akr7a3	0	-2.81188	0.270586
Khsrp	Khsrp	0.0419215	-2.14787	0.270586
Ildr2	Ildr2	0.0838429	-1.92921	0.270586
Cpne6	Cpne6	0.146725	-1.77076	0.270586
Ern1	Ern1	0.209607	1.6434	0.270792
Gon4l	Gon4l	0	-2.83661	0.271358
S100a6	S100a6	0.754587	1.58607	0.27408
Meis2	Meis2	0.0209607	-2.40651	0.275287
Ttyh3	Ttyh3	0.146725	-1.79725	0.275287
Pacc1	Pacc1	0.398254	1.27996	0.275287
Adgrl3	Adgrl3	0.146725	-1.73393	0.275287
Ogn	Ogn	0.335372	1.44291	0.275287
Irf2bp2	Irf2bp2	0.0628822	-2.02772	0.2756
Dnajc3	Dnajc3	0.251529	1.50081	0.277036
Chst10	Chst10	0.146725	-1.73831	0.277298
Hip1	Hip1	0.0419215	-2.16533	0.278449
Rsph6a	Rsph6a	0	-2.8569	0.279236
Elfn2	Elfn2	0.0628822	-2.03664	0.281341
Rnf157	Rnf157	0.104804	-1.84476	0.281341
Gpc1	Gpc1	0.0838429	-1.89194	0.282284
Coro2b	Coro2b	0.27249	-1.58532	0.282532
Emp1	Emp1	0.104804	2.37899	0.283454
Trnp	Trnp	0.167686	-1.69301	0.283525
Rgs17	Rgs17	0.146725	-1.74812	0.283549
Ptrh1	Ptrh1	0.125764	2.13049	0.28516
Gng8	Gng8	0.0419215	-2.17829	0.285716
Ctnna2	Ctnna2	0.125764	-1.7703	0.285904
Celsr2	Celsr2	0.251529	-1.58778	0.285957
Lamp5	Lamp5	0	-2.87293	0.285957
Rnpep	Rnpep	0.188647	-1.65386	0.286302
Nap1l3	Nap1l3	0.251529	-1.58853	0.286302
Mad2l1bp	Mad2l1bp	0.209607	1.61874	0.286839
Slc35a1	Slc35a1	0.419215	1.22807	0.288903
Kcnab2	Kcnab2	0.503058	-1.47154	0.288903
Ttc7b	Ttc7b	0.251529	-1.61076	0.288903
Olfm2	Olfm2	0.146725	-1.83456	0.288903
Paqr4	Paqr4	0.125764	-1.77762	0.288903
Psd3	Psd3	0.335372	-1.53355	0.288903
Frrs1l	Frrs1l	0.230568	-1.63518	0.290574
Ngb	Ngb	0.0838429	-1.91069	0.290574
Tiam1	Tiam1	0.0209607	-2.32145	0.290574
Ywhag	Ywhag	2.55721	-1.33915	0.290749
Lrrn2	Lrrn2	0.356333	-1.52057	0.290749
Csrp1	Csrp1	1.25764	-1.43935	0.291593
Zfp612	Zfp612	0.104804	-1.81049	0.292371
Trns2	Trns2	0.377293	-1.50832	0.292371
Ttll5	Ttll5	0.0209607	-2.33019	0.29319
Rasd2	Rasd2	0.146725	-1.72181	0.29319
Syt9	Syt9	0.377293	1.28988	0.293656
Kbtbd4	Kbtbd4	0.0628822	-1.98963	0.293656
Tcta	Tcta	1.15284	0.971767	0.293862
Theg	Theg	0.0419215	4.40452	0.294043
LOC102553721	LOC102553721	0.0419215	4.40452	0.294043
Inpp5j	Inpp5j	0.0209607	-2.57766	0.294043
Megf6	Megf6	0.0838429	2.70092	0.294183
Prkcz	Prkcz	0.335372	-1.54537	0.296991
Cyld	Cyld	0.230568	-1.60511	0.297829
Camsap3	Camsap3	0.0419215	-2.1168	0.298006
Metrnl	Metrnl	0.27249	1.41746	0.298207
Etl4	Etl4	0.0209607	-2.34463	0.298207
Grin2d	Grin2d	0.0628822	-2.00062	0.298975
Ppih	Ppih	0.0838429	-1.86173	0.298975
Myo1d	Myo1d	0.0419215	-2.12128	0.299602
Acot11	Acot11	0	-2.73941	0.300648
Gfra2	Gfra2	0.0419215	-2.12351	0.300648
Pemt	Pemt	0.209607	1.59449	0.300698
Klc2	Klc2	0.544979	-1.44077	0.300728
Plcb1	Plcb1	0.188647	-1.64268	0.300728
Lmo1	Lmo1	0.146725	-1.69389	0.301601
Gpr155	Gpr155	0.0209607	-2.35608	0.301601
Zdhhc17	Zdhhc17	0.125764	-1.75184	0.301601
Slc17a5	Slc17a5	0	-2.74812	0.301601
Tuba4a	Tuba4a	1.40437	-1.34969	0.301601
Rgs12	Rgs12	0	-2.74812	0.301601
Rps18	Rps18	12.1991	0.80269	0.301601
Tsc22d3	Tsc22d3	0.167686	-1.68798	0.301601
Zfp652	Zfp652	0	-2.75246	0.302153
Ppp3ca	Ppp3ca	0.56594	-1.43917	0.302583
Phlda1	Phlda1	0.0419215	-2.13242	0.302583
Ctnnb1	Ctnnb1	0.649783	-1.41474	0.302583
Col18a1	Col18a1	0.356333	1.47041	0.302583
Dact2	Dact2	0	-2.7611	0.303131
Elovl6	Elovl6	0.0838429	-1.91224	0.303131
Nacc2	Nacc2	0.230568	-1.58659	0.303131
Kcna6	Kcna6	0.838429	-1.39003	0.303131
Birc3	Birc3	0.0628822	3.2346	0.303131
Clasp2	Clasp2	0.524018	-1.43959	0.303131
Ccdc103	Ccdc103	0.0628822	3.2346	0.303131
Bgn	Bgn	0.524018	1.48186	0.303131
Hgsnat	Hgsnat	0.251529	-1.56291	0.303309
Basp1	Basp1	2.47337	-1.31688	0.303421
Dolpp1	Dolpp1	0	-2.7654	0.303421
Pacsin1	Pacsin1	0.146725	-1.704	0.305013
Rprm	Rprm	0.0628822	-1.94484	0.307345
Foxc1	Foxc1	0.209607	1.57855	0.307739
RGD1562758	RGD1562758	0.0419215	-2.13242	0.308276
Gpc5	Gpc5	0.104804	-1.78953	0.308623
LOC120095166	LOC120095166	0.104804	2.30499	0.309158
Lum	Lum	0.167686	1.76342	0.309432
Trnq	Trnq	0.188647	-1.62291	0.309432
Rab26	Rab26	0.188647	-1.6248	0.310379
Cadm3	Cadm3	0.335372	-1.49994	0.310379
Slc35e2b	Slc35e2b	0.0419215	-2.1168	0.310816
Zbtb4	Zbtb4	0.230568	-1.56702	0.312328
Grik4	Grik4	0.0419215	-2.26992	0.313674
Gabrd	Gabrd	0	-2.89272	0.316081
Sik3	Sik3	0.146725	-1.67229	0.316081
Lpin2	Lpin2	0.0628822	-1.9618	0.316081
Gramd1c	Gramd1c	0.146725	1.88545	0.316081
Tmf1	Tmf1	0.125764	-1.73315	0.318929
Sgip1	Sgip1	0.27249	-1.53224	0.318929
Ppp3r1	Ppp3r1	0.691704	-1.38694	0.318929
Agpat5	Agpat5	0.146725	-1.79935	0.318929
Nwd2	Nwd2	0.209607	1.56278	0.318987
Mcub	Mcub	0.104804	2.28114	0.320609
Ctnnbip1	Ctnnbip1	0.0628822	-1.96928	0.320609
Mpv17l	Mpv17l	0.0419215	-2.07353	0.320609
Gpd1	Gpd1	0.104804	-1.84341	0.321273
Josd2	Josd2	0.419215	-1.47512	0.321888
Lin7b	Lin7b	0.29345	-1.51944	0.321968
Kdm4b	Kdm4b	0.0838429	-1.84395	0.322935
Cadps2	Cadps2	0.691704	1.03314	0.323524
Braf	Braf	0.0419215	-2.08044	0.323524
Arsg	Arsg	0.27249	1.37899	0.324229
LOC102555148	LOC102555148	0.0628822	3.16748	0.325077
Cdh4	Cdh4	0.0419215	-2.08504	0.325077
Cyp1b1	Cyp1b1	0.0628822	3.16748	0.325077
Tle2	Tle2	0.188647	1.63596	0.325077
Ephb1	Ephb1	0.0209607	-2.28896	0.325077
Sv2b	Sv2b	0.0838429	-1.85529	0.328805
Rnf180	Rnf180	0.0209607	-2.2979	0.328805
Strbp	Strbp	0.251529	-1.53528	0.328805
Pdp1	Pdp1	0.167686	-1.66157	0.328805
Rusc2	Rusc2	0.27249	-1.51629	0.328805
Chst2	Chst2	0.356333	-1.46408	0.328805
Xylt2	Xylt2	0.0419215	-2.0919	0.328805
Smc1a	Smc1a	0.104804	-1.76397	0.328805
Gja4	Gja4	0.167686	1.73075	0.329456
Lysmd4	Lysmd4	0.0838429	-1.86012	0.331033
Tacr3	Tacr3	0.0419215	4.21188	0.331033
LOC102547167	LOC102547167	0.0419215	4.21188	0.331033
Ppp1cb	Ppp1cb	0.985155	-1.33959	0.331033
Ppfia2	Ppfia2	0.0628822	-1.9103	0.331033
LOC108351689	LOC108351689	0.0419215	4.21188	0.331033
Rffl	Rffl	0.0419215	-2.09646	0.331033
Amph	Amph	0.440175	-1.43231	0.331033
LOC120099251	LOC120099251	0.0419215	4.21188	0.331033
Nfat5	Nfat5	0.0628822	-1.91418	0.33294
Cit	Cit	0.230568	-1.5703	0.333475
Sfxn5	Sfxn5	0.377293	-1.46278	0.334147
Arpc4	Arpc4	0.398254	-1.45364	0.334147
Epha7	Epha7	0	-2.65386	0.336652
St8sia1	St8sia1	0	-2.65849	0.336887
Rasgef1c	Rasgef1c	0	-2.65849	0.336887
Fzd9	Fzd9	0	-2.65849	0.336887
Sorcs2	Sorcs2	0.104804	-1.77964	0.336887
Cmip	Cmip	0.419215	-1.42785	0.336887
Strn4	Strn4	0.314411	-1.4744	0.33814
Krt17	Krt17	0	-2.6631	0.338178
Slc22a23	Slc22a23	0.146725	-1.6631	0.338287
Pcp4l1	Pcp4l1	0.146725	-1.66426	0.338764
Fam155a	Fam155a	0.146725	-1.66426	0.338764
Mpp2	Mpp2	0.167686	-1.62417	0.339495
Napepld	Napepld	0.0209607	-2.42293	0.33966
Socs5	Socs5	0.146725	-1.66656	0.340154
Ttc3	Ttc3	1.73974	-1.29606	0.340281
Ptch1	Ptch1	0.167686	-1.62628	0.340281
Dcn	Dcn	0.377293	1.39506	0.340781
Cd83	Cd83	0.230568	-1.54551	0.342884
Vim	Vim	1.90743	1.06899	0.343153
Zfp385d	Zfp385d	0	-2.68142	0.343217
Gfra1	Gfra1	0.0419215	-2.02414	0.343921
Crh	Crh	0	-2.68597	0.343921
Tspan33	Tspan33	0.104804	-1.73064	0.343921
Rassf4	Rassf4	0	-2.68597	0.343921
Sox4	Sox4	0	-2.68597	0.343921
Erbb4	Erbb4	0.0838429	-1.81769	0.344746
LOC120093247	LOC120093247	0.0838429	2.55653	0.344754
Fahd2a	Fahd2a	0.125764	-1.67295	0.34619
Cox6a2	Cox6a2	0.125764	1.99133	0.347612
Lypd6b	Lypd6b	0	-2.69501	0.347612
Daam1	Daam1	0.0838429	-1.82265	0.347731
Hes6	Hes6	0.146725	-1.62929	0.348157
Gfod1	Gfod1	0.0209607	-2.27998	0.348486
Chga	Chga	1.00612	-1.32229	0.348676
Hnrnpll	Hnrnpll	0.104804	-1.72917	0.348892
Cnnm1	Cnnm1	0.125764	-1.68077	0.350393
LOC100360508	LOC100360508	0.985155	0.948608	0.350393
Prrt2	Prrt2	0.188647	-1.56883	0.352106
Sv2a	Sv2a	1.32053	-1.29734	0.352106
Rsrc1	Rsrc1	0.104804	-1.74668	0.353173
Mapk1	Mapk1	0.733626	-1.35037	0.35417
Hivep2	Hivep2	0.0628822	-1.86894	0.354187
Dap	Dap	0.440175	1.17645	0.354187
Lrrc4c	Lrrc4c	0.125764	-1.68726	0.354187
Tgm2	Tgm2	0.209607	1.50892	0.354187
LOC102551114	LOC102551114	0.0209607	-2.22483	0.354187
Bspry	Bspry	0.0209607	-2.22795	0.355194
Myt1l	Myt1l	0.251529	-1.51185	0.355194
Smarcd1	Smarcd1	0.188647	-1.57472	0.355194
Ccdc34	Ccdc34	0	-2.71738	0.355241
Rps4x	Rps4x	11.9895	0.765118	0.355241
LOC100910996	LOC100910996	0.670744	1.00597	0.355277
Apbb1	Apbb1	1.1738	-1.29696	0.359298
Dlx1	Dlx1	0.0419215	-2.05491	0.359298
Dagla	Dagla	0.0628822	-1.88088	0.359657
Lgi3	Lgi3	0.628822	-1.36799	0.360856
Prickle1	Prickle1	0.0209607	-2.24036	0.361409
Gpr62	Gpr62	0.0209607	-2.52283	0.365079
Gys1	Gys1	0.461136	1.11705	0.36637
Atp9a	Atp9a	1.29957	-1.28911	0.36637
Cs	Cs	0.712665	-1.33788	0.36637
Ppp2r2b	Ppp2r2b	0.335372	-1.44927	0.36637
Aprt	Aprt	1.71878	0.854113	0.36637
Tbc1d20	Tbc1d20	0.0628822	-1.89469	0.367652
Btbd11	Btbd11	0.104804	-1.7055	0.367652
Ecsit	Ecsit	0.146725	-1.60671	0.367652
Ankfy1	Ankfy1	0.0628822	-1.89469	0.367652
Slc25a1	Slc25a1	1.069	0.913726	0.367652
Ppp1r9a	Ppp1r9a	0.251529	-1.4976	0.371476
Clstn1	Clstn1	1.7607	-1.26705	0.37256
Ikzf5	Ikzf5	0.0209607	-2.26487	0.372847
Pcsk5	Pcsk5	0.251529	1.39662	0.372847
Stxbp1	Stxbp1	1.50917	-1.27354	0.372847
Tgif2	Tgif2	0.104804	2.16748	0.372847
Kmt2e	Kmt2e	0.125764	-1.65981	0.372847
Vamp5	Vamp5	0.27249	1.31533	0.372847
Trnaa-agc_25	Trnaa-agc_25	0.0419215	4.04195	0.372847
Stab2	Stab2	0.0419215	4.04195	0.372847
B3gat2	B3gat2	0.104804	-1.7159	0.372847
Itgb4	Itgb4	0.104804	2.16748	0.372847
Glul	Glul	4.46464	-1.24172	0.372847
Slc35e4	Slc35e4	0.104804	-1.71294	0.372847
Col4a1	Col4a1	0.440175	1.1409	0.372847
Susd2	Susd2	0.544979	1.05987	0.372847
Rlbp1	Rlbp1	0.0838429	-1.79599	0.373397
Trim23	Trim23	0.104804	-1.71886	0.373397
Jam3	Jam3	0.146725	-1.61983	0.373397
Aqp4	Aqp4	10.8367	0.77278	0.373397
Hsph1	Hsph1	0.503058	-1.36132	0.373782
Ramp3	Ramp3	0.167686	-1.72966	0.373782
Sh3glb2	Sh3glb2	0.817469	-1.31266	0.375158
Trh	Trh	0.56594	-1.53548	0.375158
Sfxn1	Sfxn1	0.27249	-1.46206	0.375158
Ppp1r12c	Ppp1r12c	0.27249	-1.46282	0.375553
Scn9a	Scn9a	0.27249	1.31015	0.376434
Mlf1	Mlf1	0	-2.56784	0.382444
Rnf220	Rnf220	0.440175	-1.37462	0.382444
Ncam1	Ncam1	1.42533	-1.26738	0.382444
Ppp2ca	Ppp2ca	0.628822	-1.33103	0.382444
Serpinf1	Serpinf1	0.146725	1.76893	0.382492
Tprn	Tprn	0.0628822	-1.83252	0.382934
Fmnl2	Fmnl2	0.188647	-1.5279	0.382934
Desi1	Desi1	0.27249	-1.47187	0.383394
LOC103692785	LOC103692785	0.104804	2.14579	0.383394
C1qtnf6	C1qtnf6	0.0628822	2.98306	0.385104
Trappc13	Trappc13	0.230568	-1.49893	0.38573
Nrg3	Nrg3	0.0419215	-2.00001	0.38573
Marchf1	Marchf1	0	-2.58254	0.38573
Pdcd4	Pdcd4	0.29345	-1.43558	0.38721
Ankrd34a	Ankrd34a	0.0838429	-1.74116	0.38721
Scn3b	Scn3b	0.314411	-1.42972	0.38721
Gabrb2	Gabrb2	0.524018	-1.37395	0.38721
Arx	Arx	0.0209607	-2.15116	0.38721
Nlgn3	Nlgn3	0.167686	-1.55851	0.38721
Sult4a1	Sult4a1	0.838429	-1.30814	0.387485
Dbp	Dbp	0.482097	-1.35988	0.387805
Cask	Cask	0.125764	-1.62643	0.388646
Coro2a	Coro2a	0	-2.59709	0.389101
Nppa	Nppa	0	-2.59709	0.389101
Ppm1a	Ppm1a	0.419215	-1.38804	0.389101
LOC120103614	LOC120103614	0.0628822	-1.84882	0.3898
Qk	Qk	1.57206	-1.28393	0.390285
Plpp6	Plpp6	0.0209607	-2.16425	0.390285
Lef1	Lef1	0	-2.60671	0.390285
Lmo2	Lmo2	0.251529	1.33867	0.390285
Slc12a5	Slc12a5	1.04804	-1.27573	0.390285
Ralgapa1	Ralgapa1	0.104804	-1.68142	0.390285
Bzw1	Bzw1	0.461136	-1.36621	0.390285
Usp12	Usp12	0.0209607	-2.16425	0.390285
Caln1	Caln1	0.0628822	-1.85084	0.390285
Zcchc24	Zcchc24	0.29345	-1.44276	0.390285
Trne	Trne	0.0419215	-2.01454	0.390285
Rab6a	Rab6a	1.50917	-1.25086	0.392031
Qdpr	Qdpr	1.7607	-1.28661	0.392031
LOC120099107	LOC120099107	0.0209607	6.62691	0.392517
Tmem242	Tmem242	0.691704	0.97291	0.392517
Dynlt2	Dynlt2	0.0209607	6.62691	0.392517
LOC102552823	LOC102552823	0.0838429	2.42528	0.392517
Tmem91	Tmem91	0.461136	-1.3593	0.392517
Apba2	Apba2	0.314411	-1.40099	0.392517
Sytl2	Sytl2	0.0628822	-1.86293	0.392517
Lrrc32	Lrrc32	0.104804	2.10335	0.392517
Hs3st4	Hs3st4	0	-2.93914	0.392517
Otub1	Otub1	0.607861	-1.32028	0.392517
Ahnak	Ahnak	0.356333	1.17113	0.392517
Ppp1r32	Ppp1r32	0	-2.61626	0.392517
Pcsk1	Pcsk1	0.314411	1.26936	0.392517
Arrdc3	Arrdc3	0.0209607	-2.20598	0.392517
RGD1307595	RGD1307595	0.0209607	6.62691	0.392517
Rarres1	Rarres1	0.251529	1.32173	0.392517
Slc25a54	Slc25a54	0.0209607	6.62691	0.392517
St6galnac5	St6galnac5	0	-2.64455	0.392517
Ass1	Ass1	0.251529	-1.46869	0.392517
Ndufa8	Ndufa8	3.03931	-1.21643	0.392517
Lhx6	Lhx6	0	-2.64921	0.392517
Kcnh7	Kcnh7	0	-2.62575	0.392517
Ube2l6	Ube2l6	0.167686	1.60701	0.392517
Atp6v0e2	Atp6v0e2	0.0209607	-2.19007	0.392517
Iqsec1	Iqsec1	0.628822	-1.32089	0.392517
Hdac11	Hdac11	0.943233	-1.27474	0.392517
Nrip2	Nrip2	0.125764	-1.64388	0.392517
LOC120102406	LOC120102406	0.0209607	6.62691	0.392517
LOC102550137	LOC102550137	0.0209607	6.62691	0.392517
LOC120102440	LOC120102440	0.0209607	6.62691	0.392517
Vxn	Vxn	0.0628822	-1.86093	0.392517
LOC120102879	LOC120102879	0.0209607	6.62691	0.392517
Prpf38a	Prpf38a	0.0209607	-2.17399	0.392517
Lratd1	Lratd1	0.0838429	-1.75679	0.392517
LOC120103535	LOC120103535	0.0419215	3.88995	0.392517
LOC108351266	LOC108351266	0.0209607	6.62691	0.392517
Erg28	Erg28	0.167686	-1.57058	0.392517
Ppp4r4	Ppp4r4	0	-2.63518	0.392517
RGD1562404	RGD1562404	0.0209607	6.62691	0.392517
Dbx2	Dbx2	0	-2.62575	0.392517
RGD1563738	RGD1563738	0.0209607	6.62691	0.392517
LOC102547261	LOC102547261	0.0419215	3.88995	0.392517
Cyp39a1	Cyp39a1	0.0419215	3.88995	0.392517
Tmeff2	Tmeff2	1.63494	0.82872	0.392517
LOC102552514	LOC102552514	0.0209607	6.62691	0.392517
LOC120095024	LOC120095024	0.0209607	6.62691	0.392517
LOC120095321	LOC120095321	0.0419215	3.88995	0.392517
Snap47	Snap47	0.0838429	-1.75679	0.392517
Dlx3	Dlx3	0.0209607	6.62691	0.392517
Spop	Spop	0.230568	-1.4755	0.392517
Tnk2	Tnk2	0.482097	-1.34175	0.392517
LOC108352352	LOC108352352	0.0209607	6.62691	0.392517
Pcp2	Pcp2	0.0209607	6.62691	0.392517
Hcar2	Hcar2	0.0209607	6.62691	0.392517
LOC120096007	LOC120096007	0.146725	1.74427	0.392517
Lrcol1	Lrcol1	0.0209607	6.62691	0.392517
Ppp1r15b	Ppp1r15b	0.0419215	-1.93533	0.392517
LOC120096332	LOC120096332	0.0209607	6.62691	0.392517
Cxcl9	Cxcl9	0.0209607	6.62691	0.392517
Gal3st1	Gal3st1	0.0209607	-2.20598	0.392517
LOC108352982	LOC108352982	0.0209607	6.62691	0.392517
Trnal-aag_18	Trnal-aag_18	0.0209607	6.62691	0.392517
Defb14	Defb14	0.0209607	6.62691	0.392517
RGD1307443	RGD1307443	0.586901	1.03368	0.392517
H1f6	H1f6	0.0209607	6.62691	0.392517
Cdk13	Cdk13	0.0628822	-1.86694	0.392517
Sugct	Sugct	0.167686	2.18213	0.392517
LOC103694107	LOC103694107	0.0209607	6.62691	0.392517
Nmt2	Nmt2	0.314411	-1.41474	0.392517
LOC108348835	LOC108348835	0.0209607	6.62691	0.392517
Dync1li2	Dync1li2	0.356333	-1.39237	0.392517
Tmed6	Tmed6	0.0209607	6.62691	0.392517
Vat1l	Vat1l	0.85939	0.934424	0.392517
LOC120098646	LOC120098646	0.0209607	6.62691	0.392517
Col6a1	Col6a1	0.209607	1.43529	0.392517
Slc6a8	Slc6a8	0.188647	-1.53598	0.392517
Dhcr7	Dhcr7	0.0419215	-1.94041	0.39477
Ninj2	Ninj2	0.0628822	-1.79515	0.39477
Ubap1	Ubap1	0.0838429	-1.70579	0.39477
Dgkg	Dgkg	0.0209607	-2.15772	0.39477
Prmt5	Prmt5	0.125764	-1.60328	0.39477
Pln	Pln	0.209607	1.95706	0.39477
Tmem240	Tmem240	0.0628822	-1.79725	0.396135
Fgf1	Fgf1	0.0419215	-1.94547	0.397122
Zfp185	Zfp185	0.0838429	2.39425	0.397829
Sft2d2	Sft2d2	0.104804	2.08259	0.398368
Thumpd1	Thumpd1	0.0838429	-1.71472	0.400946
Npc1	Npc1	0.146725	-1.58132	0.40194
Dennd1a	Dennd1a	0.0628822	-1.80771	0.403101
Sel1l3	Sel1l3	0.125764	1.86441	0.403189
RGD1563365	RGD1563365	0.251529	1.30499	0.404244
Cerk	Cerk	0.104804	-1.65076	0.404244
Aldh1a2	Aldh1a2	0.146725	1.70805	0.404244
Lgals3bp	Lgals3bp	0.398254	1.15443	0.404244
Cnih3	Cnih3	0.209607	1.42101	0.404244
Ptprt	Ptprt	0.125764	-1.60602	0.40559
Tmem178a	Tmem178a	0.691704	0.951165	0.405991
Lypd1	Lypd1	0.167686	-1.5115	0.405991
LOC102555617	LOC102555617	0.188647	-1.50031	0.408103
Erbin	Erbin	0.104804	-1.73064	0.408103
LOC120093601	LOC120093601	0.0628822	2.87203	0.408103
Thy1	Thy1	3.43756	-1.1999	0.408103
Rps27a	Rps27a	31.6088	0.763208	0.408103
Wasf1	Wasf1	0.335372	-1.39022	0.408211
Me3	Me3	0.0628822	-1.82017	0.408838
Vwc2	Vwc2	0.0628822	-1.82017	0.408838
Mtfr1	Mtfr1	0.104804	2.06213	0.409711
Arhgap23	Arhgap23	0.29345	-1.39397	0.409711
Eif4h	Eif4h	1.21572	-1.23717	0.409711
Got2	Got2	0.901312	-1.25823	0.40997
Unc5b	Unc5b	0.104804	-1.65695	0.410094
Angpt1	Angpt1	0.125764	1.84931	0.411505
Cacna2d2	Cacna2d2	0.188647	-1.50648	0.411806
Adamts9	Adamts9	0.0838429	2.36388	0.412559
Rab35	Rab35	0.0628822	-1.82841	0.414187
Ctnnal1	Ctnnal1	0.0209607	-2.0976	0.415648
Fam126b	Fam126b	0.146725	-1.54551	0.415648
Tapt1	Tapt1	0.0209607	-2.0976	0.415648
Sec61b	Sec61b	2.7249	0.772355	0.416227
Ifitm2	Ifitm2	0.586901	0.993042	0.416655
Clcn4	Clcn4	0.209607	-1.45669	0.416704
Apcdd1	Apcdd1	0.251529	1.44471	0.418208
Adgrg1	Adgrg1	0.775547	-1.26119	0.420311
Pou3f3	Pou3f3	0.0209607	-2.1078	0.420466
Kat8	Kat8	0.104804	-1.61467	0.421556
Cym	Cym	0.188647	3.01811	0.421556
Cd44	Cd44	0.209607	1.39985	0.421556
Nat8f4	Nat8f4	0.0209607	-2.11118	0.421556
Zfp292	Zfp292	0.0209607	-2.11118	0.421556
Ptpn4	Ptpn4	0.251529	-1.46462	0.421556
Dysf	Dysf	0.104804	2.04195	0.421568
Ubac1	Ubac1	0.188647	-1.47217	0.421765
Fam107a	Fam107a	0.628822	-1.28964	0.422417
Trnp1	Trnp1	0.524018	-1.3061	0.423608
Klhl18	Klhl18	0.0209607	-2.11792	0.423608
Bmp6	Bmp6	0.230568	1.33536	0.423608
Mt2A	Mt2A	0.419215	1.08259	0.423848
Gpr137	Gpr137	0.377293	-1.35578	0.424006
Ccp110	Ccp110	0.188647	-1.47742	0.425261
LOC102548162	LOC102548162	0.0838429	2.33413	0.426417
Cp	Cp	0.209607	1.39286	0.426417
Miga1	Miga1	0.251529	-1.42168	0.426417
Ajm1	Ajm1	0.0838429	-1.67504	0.426417
Gatm	Gatm	0.796508	-1.26573	0.426417
Rps28	Rps28	14.4419	0.711962	0.426417
LOC108352768	LOC108352768	0.0838429	2.33413	0.426417
Spock1	Spock1	0.817469	-1.25083	0.426417
Fxyd5	Fxyd5	0.503058	1.02047	0.427555
Cpxm2	Cpxm2	0.0628822	2.81956	0.427555
Nkain1	Nkain1	0.0628822	-1.75463	0.427555
Cds1	Cds1	0.125764	-1.63853	0.427555
Mbnl2	Mbnl2	0.356333	-1.35354	0.427555
Bicc1	Bicc1	0.104804	2.51144	0.427555
Tomm34	Tomm34	0.27249	-1.38591	0.427705
Ipo11	Ipo11	0.0838429	-1.68051	0.427882
Ppfia3	Ppfia3	0.167686	-1.49663	0.428469
LOC120102327	LOC120102327	0.0419215	3.75245	0.428469
LOC108351105	LOC108351105	0.0419215	3.75245	0.428469
Tagln	Tagln	2.95546	1.51692	0.428469
Zfp61	Zfp61	0.0419215	-1.89141	0.429632
LOC103691076	LOC103691076	0.104804	2.02205	0.429632
LOC120100946	LOC120100946	0.104804	2.02205	0.429632
Rasgrp3	Rasgrp3	0.0209607	-2.27395	0.429632
Uqcc2	Uqcc2	1.63494	-1.19714	0.429632
Riiad1	Riiad1	0.0209607	-2.13796	0.429796
Omg	Omg	0.691704	-1.26219	0.430094
Alox5ap	Alox5ap	0.230568	1.32313	0.430094
Atp6v1b2	Atp6v1b2	1.71878	-1.19664	0.430094
Slc6a7	Slc6a7	0	-2.5279	0.430094
Alk	Alk	0.0209607	-2.14127	0.430992
Rpl17	Rpl17	16.8315	0.705562	0.431001
Napb	Napb	0.754587	-1.24744	0.431741
Upf3a	Upf3a	0.0838429	-1.6914	0.431741
Arhgap36	Arhgap36	0.0838429	-1.6914	0.431741
Tox3	Tox3	0.0209607	-2.14458	0.432252
LOC687679	LOC687679	0.649783	0.954489	0.43321
Cacna1i	Cacna1i	0.0628822	-1.77183	0.43321
Rab6b	Rab6b	1.80262	-1.20306	0.43321
Amz1	Amz1	0	-2.53799	0.433659
Eps8	Eps8	0.209607	-1.44308	0.433883
Ankrd28	Ankrd28	0.0838429	-1.84395	0.433883
Tmie	Tmie	0.0419215	-1.90706	0.436933
Ccdc170	Ccdc170	0.0838429	2.30499	0.437917
Clec10a	Clec10a	0.0838429	2.30499	0.437917
Spock2	Spock2	1.44629	-1.19527	0.439156
Ybx3	Ybx3	0.146725	-1.53043	0.441147
Tsc2	Tsc2	0.188647	-1.45523	0.441147
Ambra1	Ambra1	0.0628822	-1.7846	0.442273
Slc12a6	Slc12a6	0.0628822	-1.78671	0.444209
Ipcef1	Ipcef1	0	-2.55796	0.445473
Tsnax	Tsnax	0.503058	-1.28813	0.445473
Elmod1	Elmod1	0.628822	-1.26359	0.446051
Nf1	Nf1	0.230568	-1.41017	0.446051
Rab37	Rab37	0	-2.56291	0.447187
LOC120095536	LOC120095536	0.0628822	2.76893	0.447187
Calr3	Calr3	0.125764	1.79041	0.447187
Gria3	Gria3	0.104804	-1.58416	0.447187
Tomm40	Tomm40	0.27249	-1.3763	0.447567
Ccl5	Ccl5	0.125764	1.97484	0.447568
Rnf130	Rnf130	0.482097	-1.28697	0.449217
Sim1	Sim1	0.27249	1.30499	0.450071
Mecp2	Mecp2	0.104804	-1.67687	0.45096
Serbp1	Serbp1	0.817469	-1.22546	0.452825
Cenpv	Cenpv	0.29345	-1.3496	0.453136
LOC120098852	LOC120098852	0.0628822	3.04195	0.453136
Brsk2	Brsk2	0.209607	-1.42046	0.45445
Septin7	Septin7	0.670744	-1.24942	0.45445
Samd4a	Samd4a	0.104804	-1.59548	0.45445
Tcfl5	Tcfl5	0.0838429	2.27642	0.454613
Dpy19l1	Dpy19l1	0.335372	-1.3307	0.455249
Ndfip2	Ndfip2	0.503058	-1.27757	0.455249
Nfx1	Nfx1	0.104804	-1.59869	0.456098
Tspan5	Tspan5	0.964194	0.848348	0.456438
Plxna3	Plxna3	0.482097	1.01466	0.456438
Akt3	Akt3	0.167686	-1.48277	0.456932
Dnajc5	Dnajc5	0.754587	-1.22905	0.457498
Irs2	Irs2	0.146725	-1.49203	0.457498
Rabl6	Rabl6	0.377293	-1.31745	0.45847
Epb41l1	Epb41l1	0.733626	-1.23796	0.45847
Sema6b	Sema6b	0.104804	-1.60351	0.45847
LOC120094123	LOC120094123	0.0209607	-2.02772	0.45957
Ltbp3	Ltbp3	0.167686	-1.48856	0.460842
Slc38a2	Slc38a2	0.251529	-1.39032	0.460842
Ubald1	Ubald1	0.27249	-1.35526	0.460842
Traf3ip2	Traf3ip2	0.167686	1.51144	0.460842
Arhgap5	Arhgap5	0.188647	-1.43162	0.461141
Eef1g	Eef1g	5.49171	0.710002	0.46165
Tanc1	Tanc1	0.0209607	-2.03486	0.46165
Sdr39u1	Sdr39u1	0.146725	-1.49979	0.46172
Dlk1	Dlk1	0.0628822	-1.71294	0.462327
Alkbh6	Alkbh6	0.146725	-1.50237	0.462873
Tbc1d10b	Tbc1d10b	0.146725	-1.50237	0.462873
Ensa	Ensa	0.880351	-1.21449	0.462873
Akap11	Akap11	0.503058	-1.26548	0.462873
Slitrk3	Slitrk3	0.0209607	-2.04551	0.463853
LOC120101521	LOC120101521	0.0419215	3.62691	0.463853
Pla2r1	Pla2r1	0.0419215	3.62691	0.463853
LOC120101590	LOC120101590	0.0419215	3.62691	0.463853
Sntg1	Sntg1	0.0209607	-2.04551	0.463853
LOC120102842	LOC120102842	0.0419215	3.62691	0.463853
LOC102552770	LOC102552770	0.0419215	3.62691	0.463853
Apoa5	Apoa5	0.0419215	3.62691	0.463853
Sox8	Sox8	0.0419215	-1.82704	0.463853
LOC120095256	LOC120095256	0.0419215	3.62691	0.463853
Col6a2	Col6a2	0.188647	1.55653	0.463853
Spink8	Spink8	0.0628822	2.72002	0.465092
Gpr137c	Gpr137c	0.0628822	-1.72623	0.467846
Abcf2	Abcf2	0.29345	-1.3381	0.469536
Lancl2	Lancl2	0.209607	-1.39646	0.469536
Rapgefl1	Rapgefl1	0.125764	-1.52573	0.469536
Galnt2	Galnt2	0.167686	-1.44633	0.469536
Mapt	Mapt	0.544979	-1.2471	0.469777
Erich3	Erich3	0.0419215	-1.84069	0.470538
Tmem135	Tmem135	0.125764	-1.52863	0.470546
Chn1	Chn1	0.838429	-1.21244	0.470546
Lgr4	Lgr4	0.0628822	-1.73284	0.470546
Usp14	Usp14	0.733626	-1.22449	0.470546
Ddb1	Ddb1	0.356333	-1.30053	0.470904
S100a16	S100a16	1.21572	-1.17651	0.470904
Stx16	Stx16	0.125764	-1.53151	0.470904
Cttnbp2	Cttnbp2	0.0838429	-1.69321	0.470904
Ppp1r17	Ppp1r17	0.0209607	-2.06308	0.470904
Fbln2	Fbln2	0.482097	0.992708	0.470904
Npy1r	Npy1r	0.0419215	-1.84611	0.470904
Arhgap6	Arhgap6	0.0209607	-2.06308	0.470904
Pafah1b1	Pafah1b1	1.1738	-1.17841	0.47395
Cnksr3	Cnksr3	0	-2.37871	0.475126
Fads2	Fads2	0.104804	-1.55631	0.475126
Zfp267	Zfp267	0	-2.38431	0.475126
Tada3	Tada3	0.104804	-1.55631	0.475126
Ptprr	Ptprr	0.377293	1.09021	0.475126
Chadl	Chadl	0.104804	-1.55465	0.475126
LOC100910986	LOC100910986	0.0209607	-2.07353	0.475126
Tnr	Tnr	0.188647	-1.44025	0.475126
Ppp3cb	Ppp3cb	0.691704	-1.21599	0.475126
Plvap	Plvap	0.0209607	-2.18687	0.475126
Srpk2	Srpk2	0.377293	-1.28629	0.47601
Prim1	Prim1	0.0419215	-1.8569	0.47601
Hnrnpk	Hnrnpk	0.880351	-1.19386	0.477919
Olig2	Olig2	0.146725	-1.46452	0.478128
Slc5a11	Slc5a11	0	-2.39545	0.478847
Atl2	Atl2	0.104804	-1.56291	0.478847
Pcdh20	Pcdh20	0.0209607	-2.08044	0.478847
Ift122	Ift122	0.544979	0.961842	0.479234
Ssbp2	Ssbp2	0.188647	-1.412	0.480345
St8sia5	St8sia5	0	-2.40099	0.480345
Lamc3	Lamc3	0.125764	1.73383	0.481366
Hspb2	Hspb2	0.125764	1.73383	0.481366
Eps15	Eps15	0.503058	-1.24641	0.4817
Pced1b	Pced1b	0	-2.40651	0.481833
Nr1h2	Nr1h2	0.146725	-1.50494	0.481835
LOC120095254	LOC120095254	0.0419215	-1.86761	0.481835
Hpcal4	Hpcal4	0.628822	-1.21938	0.482336
LOC108351754	LOC108351754	0.0838429	2.27642	0.482336
Golga7b	Golga7b	0.104804	-1.57112	0.482965
Gramd1b	Gramd1b	0.146725	-1.47506	0.482965
RGD1310495	RGD1310495	0.0628822	2.67272	0.482965
Wipf1	Wipf1	0	-2.41748	0.484913
Stk4	Stk4	0	-2.41748	0.484913
Gpx7	Gpx7	0.209607	1.31816	0.484913
Vstm2l	Vstm2l	0.880351	-1.18851	0.485197
Oxct1	Oxct1	0.628822	-1.22463	0.486924
Cdh12	Cdh12	0	-2.42293	0.486924
Adck2	Adck2	0	-2.42293	0.486924
Pcdh9	Pcdh9	0.188647	-1.42293	0.486924
Ca14	Ca14	0.0209607	-2.08733	0.487681
Neto2	Neto2	0.104804	-1.57929	0.488598
P3h4	P3h4	0.398254	1.03296	0.489044
St3gal3	St3gal3	0.0419215	-1.89926	0.489714
Arf3	Arf3	1.19476	-1.16189	0.489714
Znhit1	Znhit1	0.461136	-1.26156	0.489714
Dyrk3	Dyrk3	0.125764	1.72002	0.489714
Kifc2	Kifc2	0.314411	-1.30678	0.48972
Gpm6b	Gpm6b	2.30568	-1.16093	0.48972
Pmp22	Pmp22	0.209607	-1.38634	0.495047
Snap91	Snap91	0.922272	-1.19751	0.495389
Pdxp	Pdxp	0.775547	-1.1899	0.495432
Trappc3l	Trappc3l	0.146725	1.57163	0.495824
Prkab2	Prkab2	0	-2.44455	0.496387
Efhd2	Efhd2	0.314411	-1.3134	0.496387
Sox3	Sox3	0	-2.44455	0.496387
Ets2	Ets2	0.0628822	-1.66771	0.496493
Gpr34	Gpr34	0.0838429	-1.62291	0.49767
Cdhr5	Cdhr5	0.0419215	3.51144	0.497847
Klf9	Klf9	0	-2.54301	0.497847
Asph	Asph	0.230568	-1.35418	0.497847
Susd1	Susd1	0.0419215	3.51144	0.497847
Ldlrad1	Ldlrad1	0.0419215	3.51144	0.497847
Fbxo43	Fbxo43	0.0419215	3.51144	0.497847
Apobec2	Apobec2	0.0419215	3.51144	0.497847
Myocd	Myocd	0.0419215	3.51144	0.497847
Ints9	Ints9	0	-2.4499	0.497847
Frmd5	Frmd5	0.0628822	-1.67458	0.497881
Sirt6	Sirt6	0.0838429	-1.6267	0.497881
Erlec1	Erlec1	2.09607	0.738714	0.498253
Egfl7	Egfl7	0.461136	0.988085	0.499234
Eml3	Eml3	0.27249	1.21027	0.500386
Dact3	Dact3	0.356333	-1.27797	0.50175
Ltbp4	Ltbp4	0.398254	1.01811	0.50175
Syndig1l	Syndig1l	0	-2.63987	0.50175
Zfp358	Zfp358	0.0838429	-1.63236	0.50175
Adamts4	Adamts4	0	-2.46055	0.50175
Htr1b	Htr1b	0.0209607	-2.07005	0.502224
Dock10	Dock10	0.125764	-1.51117	0.502224
Lsm1	Lsm1	0.0628822	-1.6837	0.502224
Fam241b	Fam241b	0.230568	-1.36177	0.50247
Bcl2l11	Bcl2l11	0.125764	2.22482	0.503424
Npas1	Npas1	0	-2.46584	0.503569
Ctsz	Ctsz	0.586901	0.945737	0.503569
Zfp180	Zfp180	0.188647	-1.39656	0.504485
Pde8a	Pde8a	0.0209607	-1.95429	0.504485
Fah	Fah	0.125764	-1.51556	0.504485
Arsb	Arsb	0.377293	-1.26343	0.504485
Endog	Endog	0.125764	-1.51556	0.504485
Galnt6	Galnt6	0	-2.4499	0.505155
Epn1	Epn1	0.880351	-1.17444	0.509019
Mef2a	Mef2a	0.167686	-1.48045	0.509893
Crbn	Crbn	0.0628822	-1.69727	0.51052
N4bp2l1	N4bp2l1	0.0628822	-1.69727	0.51052
Pdzd4	Pdzd4	0.0628822	-1.7761	0.51052
Tmem25	Tmem25	0.0838429	-1.66403	0.51077
Habp4	Habp4	0.440175	-1.25128	0.51077
Atp6v1g2	Atp6v1g2	1.80262	-1.12705	0.51077
Slc17a6	Slc17a6	0.649783	-1.23611	0.513367
Cltc	Cltc	1.57206	-1.13394	0.513367
Rbpms	Rbpms	0.167686	1.43929	0.513804
Mef2d	Mef2d	0.27249	-1.31308	0.514024
Brsk1	Brsk1	0.356333	-1.26115	0.514993
Vldlr	Vldlr	0.104804	-1.64299	0.515012
LOC102553244	LOC102553244	0.29345	1.13293	0.515012
Tspan15	Tspan15	0.0209607	-1.98042	0.515228
Reps2	Reps2	0.167686	-1.40038	0.515228
Nrp2	Nrp2	0.0419215	-1.79655	0.515707
Iqcd	Iqcd	0.104804	1.87203	0.515991
Mgp	Mgp	1.55109	1.05322	0.516013
Adcy5	Adcy5	0.0419215	-1.79935	0.517212
Acsl4	Acsl4	0.230568	-1.33405	0.517825
Mxra7	Mxra7	0.670744	0.883406	0.518561
Rps12	Rps12	18.152	0.657182	0.518839
Anp32a	Anp32a	0.104804	-1.54635	0.518839
Slmap	Slmap	0.125764	-1.46055	0.518839
Rapgef6	Rapgef6	0.0419215	-1.80493	0.520385
Wnt7b	Wnt7b	0.0838429	-1.56489	0.520675
Ralgds	Ralgds	0.125764	-1.46358	0.52094
Dusp8	Dusp8	0.230568	-1.34079	0.522151
Mex3a	Mex3a	0.0628822	2.58252	0.522151
Scn2a	Scn2a	0.440175	-1.2384	0.522151
Flvcr2	Flvcr2	0.0628822	2.58252	0.522151
Tmem65	Tmem65	0.314411	-1.27546	0.522151
Pkm	Pkm	3.26987	-1.09884	0.522151
Tecr	Tecr	2.95546	-1.10273	0.522151
Tef	Tef	0.314411	-1.27772	0.522339
Fastkd2	Fastkd2	0.167686	1.45699	0.522339
Dmrtc1b	Dmrtc1b	0.0209607	-1.99879	0.522339
Zer1	Zer1	0.607861	-1.19921	0.522345
Ctsf	Ctsf	2.05415	0.723428	0.524455
Snx25	Snx25	0.125764	-1.47112	0.524455
Med14	Med14	0.0209607	-2.00244	0.524455
RGD1559747	RGD1559747	0.0419215	-1.81603	0.525454
Oma1	Oma1	0.146725	1.52888	0.525799
LOC120101002	LOC120101002	0.0838429	-1.57863	0.526184
Ecm1	Ecm1	0.104804	1.85432	0.526184
Sox17	Sox17	0.167686	1.4218	0.526184
Ank1	Ank1	0.0419215	-1.81879	0.526184
Dlg3	Dlg3	0.167686	-1.41869	0.526184
Dctn1	Dctn1	1.34149	-1.129	0.527982
Ctnnd2	Ctnnd2	0.419215	-1.23225	0.528151
Snd1	Snd1	0.880351	0.820758	0.528151
LOC100909490	LOC100909490	0.251529	1.25054	0.528151
Camk2d	Camk2d	0.335372	-1.26576	0.52824
Wipf3	Wipf3	0	-2.72181	0.531025
Git1	Git1	0.503058	-1.21254	0.531025
LOC108352452	LOC108352452	0.0419215	3.40452	0.532761
LOC108349051	LOC108349051	0.0419215	3.40452	0.532761
Hgs	Hgs	0.251529	-1.3192	0.533442
Rpl10l	Rpl10l	0.0838429	2.11595	0.535314
Cd276	Cd276	0.167686	1.41314	0.535314
Pld3	Pld3	7.37818	0.663781	0.536546
Pls3	Pls3	0.27249	-1.30129	0.536896
Tenm4	Tenm4	0.104804	-1.48683	0.53728
Rab15	Rab15	0.146725	-1.42293	0.537309
Pls1	Pls1	0.0209607	-2.12128	0.537309
Epn2	Epn2	0.377293	-1.24085	0.537309
Rpl6	Rpl6	9.72578	0.656298	0.537309
Myo6	Myo6	0.29345	-1.27998	0.538177
Hspa12a	Hspa12a	0.377293	-1.25186	0.538902
Vsir	Vsir	0.146725	-1.42565	0.538902
Sult5a1	Sult5a1	0.104804	1.85432	0.540201
Gpr162	Gpr162	0.56594	-1.19372	0.541304
LOC108348767	LOC108348767	0.0209607	5.62691	0.542812
T2	T2	0	-2.29195	0.542812
Apoc1	Apoc1	0.440175	-1.21286	0.542812
Shank1	Shank1	0.188647	-1.35494	0.542812
Ptpn5	Ptpn5	0.398254	-1.22046	0.542812
Ppfibp2	Ppfibp2	0	-2.3156	0.542812
Crym	Crym	0	-2.2979	0.542812
Aldoa	Aldoa	10.0821	-1.05868	0.542812
Pkp3	Pkp3	0.0209607	5.62691	0.542812
Ankrd13d	Ankrd13d	0.167686	-1.39422	0.542812
Fosl1	Fosl1	0.0209607	5.62691	0.542812
Taf6l	Taf6l	0	-2.30382	0.542812
LOC100362601	LOC100362601	0.0209607	5.62691	0.542812
LOC102549070	LOC102549070	0.0209607	5.62691	0.542812
Marchf5	Marchf5	0.27249	-1.28768	0.542812
Tmem167a	Tmem167a	1.21572	0.755505	0.542812
C9	C9	0.0209607	5.62691	0.542812
Pkia	Pkia	0.377293	-1.22713	0.542812
Nup210l	Nup210l	0.0209607	5.62691	0.542812
RGD1559714	RGD1559714	0.0209607	5.62691	0.542812
Prune1	Prune1	0.0419215	-1.7159	0.542812
Pdzk1	Pdzk1	0.0209607	5.62691	0.542812
LOC102550122	LOC102550122	0.0209607	5.62691	0.542812
RGD1306233	RGD1306233	0	-2.29195	0.542812
LOC120101515	LOC120101515	0.0628822	-1.65153	0.542812
LOC120101545	LOC120101545	0.0209607	5.62691	0.542812
Fign	Fign	0.0628822	2.53945	0.542812
Map1a	Map1a	1.6559	-1.10271	0.542812
Dusp15	Dusp15	0.0628822	-1.6608	0.542812
Kcng1	Kcng1	0	-2.30972	0.542812
Grm3	Grm3	0.0628822	-1.64221	0.542812
Adam22	Adam22	0.398254	-1.23169	0.542812
Tcf7l1	Tcf7l1	0.146725	1.49763	0.542812
Actg2	Actg2	0.230568	2.05201	0.542812
Rasgef1a	Rasgef1a	0.188647	-1.35265	0.542812
LOC120102407	LOC120102407	0.0209607	5.62691	0.542812
LOC120102910	LOC120102910	0.0209607	5.62691	0.542812
Zswim5	Zswim5	0	-2.27395	0.542812
Ipo13	Ipo13	0.167686	-1.39545	0.542812
Trnal-aag_9	Trnal-aag_9	0.0209607	5.62691	0.542812
LOC120102993	LOC120102993	0.0209607	5.62691	0.542812
Hp1bp3	Hp1bp3	0.628822	-1.16582	0.542812
Rhob	Rhob	0.85939	-1.14347	0.542812
LOC102547504	LOC102547504	0.0209607	5.62691	0.542812
Prkar2b	Prkar2b	0.104804	-1.5058	0.542812
LOC108351280	LOC108351280	0.0209607	5.62691	0.542812
Foxn3	Foxn3	0.167686	-1.38927	0.542812
Ppp4r3a	Ppp4r3a	0.104804	-1.51093	0.542812
LOC100910949	LOC100910949	0.0209607	5.62691	0.542812
Tcf20	Tcf20	0.0628822	-1.63753	0.542812
Odf3b	Odf3b	0	-2.27998	0.542812
Bin2	Bin2	0	-2.3156	0.542812
Endod1	Endod1	0.398254	-1.26487	0.542812
Atg4d	Atg4d	0.0419215	-1.93023	0.542812
Ets1	Ets1	0.125764	1.63985	0.542812
Trim29	Trim29	0.0209607	5.62691	0.542812
Cln6	Cln6	0.0419215	-1.7159	0.542812
Sema3f	Sema3f	0	-2.27998	0.542812
Cck	Cck	1.25764	-1.27919	0.542812
Mymx	Mymx	0.0209607	5.62691	0.542812
Npas2	Npas2	0.0838429	-1.74464	0.542812
Ecrg4	Ecrg4	0.125764	1.62691	0.542812
Cnppd1	Cnppd1	0.0419215	-1.72476	0.542812
Lsm11	Lsm11	0	-2.30972	0.542812
Havcr1	Havcr1	0.0209607	5.62691	0.542812
LOC120095668	LOC120095668	0.0209607	5.62691	0.542812
LOC102549667	LOC102549667	0.0209607	5.62691	0.542812
Gpr12	Gpr12	0	-2.28597	0.542812
Tmem270	Tmem270	0	-2.27395	0.542812
Cux2	Cux2	0.0419215	-1.72181	0.542812
LOC120096001	LOC120096001	0.0209607	5.62691	0.542812
Adora1	Adora1	0.230568	-1.32728	0.542812
Nek7	Nek7	0.314411	-1.26563	0.542812
Slamf9	Slamf9	0.0209607	5.62691	0.542812
Gpatch2	Gpatch2	0	-2.30382	0.542812
Zfp518b	Zfp518b	0	-2.29195	0.542812
Add1	Add1	0.754587	-1.15267	0.542812
Lgals3	Lgals3	0.27249	1.1535	0.542812
LOC120097002	LOC120097002	0.0209607	5.62691	0.542812
Klf12	Klf12	0.0628822	-1.65153	0.542812
Ccdc124	Ccdc124	0.670744	-1.16395	0.542812
LOC120097408	LOC120097408	0.0209607	5.62691	0.542812
LOC120097815	LOC120097815	0.0209607	5.62691	0.542812
Gmpr	Gmpr	0.230568	-1.32728	0.542812
Fam50b	Fam50b	0.0209607	5.62691	0.542812
Ces1a	Ces1a	0.0209607	5.62691	0.542812
Adgrl1	Adgrl1	0.628822	-1.17711	0.542812
Tle7	Tle7	0.0209607	5.62691	0.542812
LOC102547637	LOC102547637	0.0209607	5.62691	0.542812
LOC120098982	LOC120098982	0.0209607	5.62691	0.542812
LOC102555453	LOC102555453	0.167686	1.38745	0.542812
LOC120100581	LOC120100581	0.0628822	3.16748	0.54361
Erc2	Erc2	0.0838429	-1.52892	0.54361
Sema3e	Sema3e	0.0419215	-1.73357	0.544114
Sprn	Sprn	0.0838429	-1.53296	0.545597
Nudt14	Nudt14	0.0838429	-1.53296	0.545597
Atp5f1b	Atp5f1b	5.6594	-1.06134	0.545597
Rnf145	Rnf145	0.146725	-1.38989	0.545597
Zfp2	Zfp2	0	-2.33309	0.545597
LOC108352323	LOC108352323	0	-2.40099	0.545597
Cfap126	Cfap126	0	-2.33309	0.545597
Sirt2	Sirt2	1.21572	-1.12344	0.546404
Adarb2	Adarb2	0.0209607	-1.88088	0.546404
Pid1	Pid1	0.125764	-1.45295	0.546648
Prdm9	Prdm9	0.0419215	3.30499	0.547178
Fcrl2	Fcrl2	0.0419215	3.30499	0.547178
Olfml3	Olfml3	0.125764	1.61409	0.547178
Mrps2	Mrps2	0.0838429	-1.54101	0.547178
Sptan1	Sptan1	1.73974	-1.08635	0.547178
Mmp9	Mmp9	0.0419215	3.30499	0.547178
Atn1	Atn1	0.314411	-1.25878	0.547178
Rock2	Rock2	0.230568	-1.29988	0.547178
Rpl36al	Rpl36al	6.49783	0.650297	0.547178
LOC102552229	LOC102552229	0.0419215	3.30499	0.547178
Rpl7l1	Rpl7l1	0.146725	-1.39684	0.547178
MGC95208	MGC95208	0.146725	1.47717	0.547178
Sdf2l1	Sdf2l1	0.503058	0.91542	0.547178
Fzd10	Fzd10	0.0209607	-1.89272	0.547178
Pcdhb4	Pcdhb4	0.0419215	3.30499	0.547178
Tcf25	Tcf25	2.07511	-1.07948	0.547178
Popdc3	Popdc3	0.0419215	3.30499	0.547178
RGD1561445	RGD1561445	0.0419215	3.30499	0.547178
Grp	Grp	0	-3.15772	0.547489
Luzp2	Luzp2	0.419215	-1.21379	0.547938
Apln	Apln	0.0209607	-1.89665	0.548626
Kit	Kit	0	-2.35037	0.550089
LOC120100812	LOC120100812	0.0209607	-1.90056	0.550348
Rabgef1	Rabgef1	0.0209607	-1.90056	0.550348
Olfm3	Olfm3	0.0838429	-1.54901	0.551311
Tox	Tox	0	-2.35608	0.552721
Rabgap1l	Rabgap1l	0.167686	-1.35671	0.552721
Slc38a5	Slc38a5	0.104804	1.81956	0.552721
Rbbp4	Rbbp4	0.0838429	-1.55299	0.554457
Sod3	Sod3	0.0209607	-1.91224	0.556414
LOC102554214	LOC102554214	0.0419215	-1.85959	0.556414
Cdkn1a	Cdkn1a	0.0209607	-1.90056	0.556414
Calm2	Calm2	7.77643	-1.05037	0.557358
Pxmp4	Pxmp4	0	-2.47637	0.557677
Khdrbs2	Khdrbs2	0.0209607	-1.91612	0.557677
Bmp2k	Bmp2k	0.0209607	-1.91612	0.557677
Stox2	Stox2	0.27249	-1.2679	0.557677
Mrc1	Mrc1	0.0838429	2.04195	0.557677
Kcnk4	Kcnk4	0	-2.36744	0.558028
Cyb561a3	Cyb561a3	0	-2.36744	0.558028
Rpl32	Rpl32	30.6027	0.675173	0.558028
LOC102552000	LOC102552000	0.0419215	-1.76826	0.559686
Yjefn3	Yjefn3	0	-2.67229	0.559939
Flywch1	Flywch1	1.08996	-1.10664	0.560697
Map2k6	Map2k6	0	-2.37309	0.560697
Mrps6	Mrps6	0.29345	-1.25328	0.560697
Cdyl	Cdyl	0	-2.37309	0.560697
Wdr36	Wdr36	0	-2.37309	0.560697
Inmt	Inmt	0.0628822	2.45699	0.561372
Pebp1	Pebp1	5.34499	-1.047	0.561372
Atcay	Atcay	0.314411	-1.23805	0.562267
Ypel3	Ypel3	1.7607	-1.07744	0.563681
Pnck	Pnck	0.586901	-1.14583	0.564015
Cpeb1	Cpeb1	0.440175	0.970002	0.565086
Creb5	Creb5	0.0209607	-1.93151	0.565086
Stk25	Stk25	0.314411	-1.24114	0.565086
Adpgk	Adpgk	0.209607	-1.30059	0.565148
Dapk1	Dapk1	0.0628822	-1.58497	0.565148
Fxyd7	Fxyd7	0.356333	-1.21369	0.566145
Nfyc	Nfyc	0.125764	-1.40493	0.566267
Itch	Itch	0.125764	-1.40651	0.567279
H2ax	H2ax	0.125764	-1.40651	0.567279
Slc35a3	Slc35a3	0.251529	1.16245	0.568502
Manf	Manf	2.01223	0.691552	0.56881
Soga1	Soga1	0.0628822	-1.59225	0.569355
Tmem176b	Tmem176b	0.56594	-1.15865	0.570168
Fkbp9	Fkbp9	0.356333	0.992708	0.570642
Pak5	Pak5	0.0209607	-1.94294	0.571066
Calu	Calu	0.125764	-1.41279	0.571558
Ralb	Ralb	0	-2.53799	0.571558
Kpna6	Kpna6	0.146725	-1.35893	0.572019
Cipc	Cipc	0.125764	-1.41435	0.572019
Nicn1	Nicn1	0.230568	-1.28498	0.572019
Epsti1	Epsti1	0.125764	1.83436	0.572019
Scn8a	Scn8a	0.230568	-1.28597	0.572349
Dlgap4	Dlgap4	0.440175	-1.17985	0.572965
Fbxl16	Fbxl16	0.649783	-1.14127	0.572965
Sorcs3	Sorcs3	0.0209607	-2.31266	0.575391
Kbtbd8	Kbtbd8	0.104804	1.75245	0.575391
LOC689303	LOC689303	0.104804	1.75245	0.575391
Lmo4	Lmo4	0.27249	-1.24697	0.575727
Acot7	Acot7	2.03319	-1.06315	0.575727
Tjp2	Tjp2	0.104804	-1.48509	0.576433
Ggct	Ggct	0.0628822	-1.6091	0.579199
Dnajc6	Dnajc6	0.607861	-1.13419	0.579199
Zscan26	Zscan26	0.0628822	-1.6091	0.579199
Trank1	Trank1	0.0838429	-1.4837	0.579986
Prrx2	Prrx2	0.0419215	3.21188	0.582393
Snhg11	Snhg11	0.146725	-1.37309	0.582393
Vamp2	Vamp2	2.49433	-1.04998	0.582393
Icam2	Icam2	0.167686	1.33741	0.582393
Camta2	Camta2	0.398254	-1.17786	0.585474
Spag5	Spag5	0.125764	1.5639	0.585474
Mcrs1	Mcrs1	0.167686	-1.33502	0.587114
Gbe1	Gbe1	0.0838429	-1.4941	0.587114
Scaf1	Scaf1	0.335372	-1.21266	0.587786
Nes	Nes	0.0838429	1.99465	0.588679
LOC108350834	LOC108350834	0.0838429	1.99465	0.588679
Stard4	Stard4	0.0209607	-1.99147	0.589003
Oat	Oat	0.482097	-1.15335	0.590488
Kpna4	Kpna4	0.209607	-1.2756	0.590488
Dync1i1	Dync1i1	0.377293	-1.19394	0.590488
Zfp483	Zfp483	0.335372	-1.21636	0.590488
Faah	Faah	0.0419215	-1.66157	0.590488
Igsf21	Igsf21	0.125764	-1.4499	0.590488
Tmem132b	Tmem132b	0.0838429	-1.50031	0.590488
Ube2k	Ube2k	0.586901	-1.12751	0.590488
Gabra3	Gabra3	0.146725	-1.38431	0.590773
Lmbrd1	Lmbrd1	0.56594	-1.13274	0.590846
Fndc3a	Fndc3a	0.817469	0.820848	0.591359
Dixdc1	Dixdc1	0.209607	-1.27998	0.5917
Gpr17	Gpr17	0.188647	-1.30619	0.5917
Gnas	Gnas	50.5363	0.65981	0.592573
Sorl1	Sorl1	0.251529	-1.23775	0.593647
Cgref1	Cgref1	0.880351	0.773569	0.593924
Robo1	Robo1	0.0209607	-1.90836	0.593924
RT1-CE5	RT1-CE5	0.670744	0.835258	0.593924
Ube2q2	Ube2q2	0.209607	-1.28434	0.595286
Grin2b	Grin2b	0.0838429	-1.51059	0.596298
Tmem8b	Tmem8b	0.104804	-1.42475	0.597008
Phlpp1	Phlpp1	0.27249	-1.22483	0.597008
LOC120101712	LOC120101712	0.0838429	-1.51264	0.597237
Dck	Dck	0.0419215	-1.67687	0.597237
Rps27l	Rps27l	1.32053	0.721527	0.598612
Pfkm	Pfkm	1.73974	-1.05474	0.598861
Timm13	Timm13	1.6559	-1.05766	0.599914
Rab30	Rab30	0.0838429	-1.51672	0.600382
Icam1	Icam1	0.104804	1.72002	0.600382
Mogat2	Mogat2	0.0628822	2.37899	0.603631
Rps15a	Rps15a	14.8612	0.611315	0.603631
Grb14	Grb14	0.0419215	-1.68899	0.603631
LOC102555037	LOC102555037	0.0628822	2.37899	0.603631
LOC108351299	LOC108351299	0.0838429	1.97156	0.603631
Shisa9	Shisa9	0.230568	-1.36082	0.603631
Wdr1	Wdr1	0.398254	-1.16555	0.603631
Serinc1	Serinc1	3.68909	-1.02912	0.603631
Aldoc	Aldoc	7.00089	-1.01987	0.604145
Gnl1	Gnl1	0.419215	-1.15943	0.604145
Efemp2	Efemp2	0.27249	1.06358	0.604251
Zfp277	Zfp277	0	-2.14787	0.604251
Npepps	Npepps	0.56594	-1.12367	0.604251
Flt3	Flt3	0	-2.14787	0.604251
Cdyl2	Cdyl2	0	-2.14787	0.604251
Tenm1	Tenm1	0.125764	-1.37469	0.604251
Prkacb	Prkacb	1.53013	-1.05807	0.604515
Lynx1	Lynx1	0.775547	-1.09634	0.604733
Lrrc61	Lrrc61	0.0419215	-1.69501	0.605135
Pcbp2	Pcbp2	1.19476	-1.07017	0.605135
Mb21d2	Mb21d2	0.0419215	-1.69501	0.605135
Kif2a	Kif2a	0.146725	-1.33019	0.605336
RGD1560854	RGD1560854	0	-2.16099	0.606897
Plat	Plat	0.943233	0.749597	0.606897
Bean1	Bean1	0	-2.16099	0.606897
Rasgrp2	Rasgrp2	0.146725	-1.33454	0.608083
Arpp19	Arpp19	0.733626	-1.10478	0.608083
LOC102556092	LOC102556092	0.314411	-1.23107	0.608083
Srcap	Srcap	0	-2.1675	0.608314
P2rx7	P2rx7	0	-2.1675	0.608314
Dact1	Dact1	0.104804	1.70408	0.610021
Lnx2	Lnx2	0.104804	1.70408	0.610021
Slc5a7	Slc5a7	0.0209607	-1.94294	0.610277
Junb	Junb	0	-2.17399	0.610277
Vps13b	Vps13b	0.0628822	-1.5279	0.610568
Cdc27	Cdc27	0.0628822	-1.5279	0.610568
Shprh	Shprh	0.0419215	-1.70699	0.610636
Ltv1	Ltv1	0.314411	1.04571	0.610636
Coch	Coch	0.0209607	-1.94294	0.610636
Syt16	Syt16	0.0419215	-1.70699	0.610636
Far1	Far1	0.146725	-1.34175	0.61074
Snx18	Snx18	0.0419215	-1.70996	0.61074
S100a4	S100a4	0.335372	1.08867	0.61074
Gins1	Gins1	0.0628822	2.49763	0.61074
Wasl	Wasl	0.230568	-1.23314	0.61074
LOC102553989	LOC102553989	0.0419215	3.12441	0.61074
Galc	Galc	0.0209607	-1.81188	0.61074
Eml1	Eml1	0.335372	-1.21192	0.61074
Tax1bp3	Tax1bp3	0.29345	1.11595	0.61074
Socs7	Socs7	0.0628822	-1.53043	0.61074
Liph	Liph	0.0419215	3.12441	0.61074
Tmem41a	Tmem41a	0.125764	-1.39069	0.61074
Hspb1	Hspb1	0.398254	1.05402	0.61074
Rpgrip1	Rpgrip1	0.0419215	3.12441	0.61074
Epdr1	Epdr1	2.30568	0.661858	0.61074
Gnpat	Gnpat	0.188647	-1.27757	0.61074
Klhl4	Klhl4	0.0209607	-1.81603	0.61074
Abi2	Abi2	0.0419215	-1.71294	0.610788
Lrrtm4	Lrrtm4	0	-2.19326	0.612495
Hsd11b1	Hsd11b1	0.125764	-1.39545	0.612713
Trpc5	Trpc5	0.251529	1.10335	0.61342
Synj2	Synj2	0.0209607	-1.8243	0.613494
Slc45a4	Slc45a4	0.0209607	-1.8243	0.613494
Arhgef28	Arhgef28	0	-2.19963	0.613912
Samd9	Samd9	0	-2.19963	0.613912
Lingo1	Lingo1	0.377293	-1.15858	0.613912
Smap1	Smap1	0.251529	-1.22147	0.613912
Serac1	Serac1	0.0209607	-1.82841	0.614264
LOC120100878	LOC120100878	0.0209607	5.04195	0.614264
Ttll11	Ttll11	0.0209607	-1.82841	0.614264
Snta1	Snta1	0.188647	-1.28478	0.614264
Lrrc4b	Lrrc4b	0.670744	-1.10554	0.61579
Tnfaip6	Tnfaip6	0.104804	1.68832	0.61579
Col3a1	Col3a1	0.377293	1.27865	0.61579
Mical1	Mical1	0.104804	1.68832	0.61579
Slc7a10	Slc7a10	0.251529	-1.22628	0.616756
Rgl1	Rgl1	0.0628822	-1.55051	0.616756
Pogz	Pogz	0.0209607	-1.83661	0.617646
Ddx6	Ddx6	0.29345	-1.20175	0.619426
Sergef	Sergef	0.0628822	-1.55548	0.62015
Vps18	Vps18	0.0628822	-1.55548	0.62015
Stoml2	Stoml2	0.314411	-1.19167	0.62015
Lhpp	Lhpp	0.230568	-1.24858	0.620222
Zbtb34	Zbtb34	0	-2.21858	0.620222
Nr4a1	Nr4a1	0	-2.21858	0.620222
RGD1561590	RGD1561590	0.167686	1.28904	0.620222
Prkg2	Prkg2	0	-2.21858	0.620222
Map4	Map4	1.67686	-1.03359	0.621785
Ints10	Ints10	0.0838429	-1.44776	0.621785
Tstd3	Tstd3	0.188647	-1.29552	0.622241
LOC100364191	LOC100364191	5.74324	0.614021	0.622695
LOC120098985	LOC120098985	0.209607	-1.27231	0.623332
Kif3c	Kif3c	0.0838429	-1.45204	0.623583
Dipk2a	Dipk2a	0.0628822	-1.56291	0.623583
Rftn2	Rftn2	0.0628822	-1.56291	0.623583
Ndrg4	Ndrg4	5.47075	-1.01744	0.623583
Slc48a1	Slc48a1	0.838429	-1.08599	0.623671
Pak6	Pak6	0.0209607	-1.85287	0.624152
Kcnn2	Kcnn2	0.0209607	-1.95429	0.624152
Robo2	Robo2	0.0838429	-1.45417	0.624209
Zfp563	Zfp563	0	-2.23107	0.624445
Lrrc8a	Lrrc8a	0.209607	-1.26128	0.626141
Kctd9	Kctd9	0.0209607	-1.8569	0.62646
Ldb3	Ldb3	0.104804	1.67272	0.626531
Srrm4	Srrm4	0.0209607	-1.92767	0.626654
Otof	Otof	0	-2.23727	0.627363
Tab3	Tab3	0	-2.23727	0.627363
LOC102555911	LOC102555911	0.0209607	-1.86093	0.628499
Slitrk1	Slitrk1	0.104804	-1.38618	0.629245
Haghl	Haghl	0.0628822	-1.57276	0.629318
Cyfip2	Cyfip2	1.36245	-1.04057	0.629318
Crispld2	Crispld2	0.104804	1.80249	0.629656
Slc18a3	Slc18a3	0	-2.24345	0.630437
Ppp2r1a	Ppp2r1a	2.3476	-1.01579	0.630783
Rab4b	Rab4b	0.377293	-1.14753	0.630783
Ddit4l	Ddit4l	0.0628822	2.30499	0.630783
Kcnt1	Kcnt1	0.0838429	-1.46901	0.630783
Ptpa	Ptpa	0.691704	-1.07923	0.630783
Slc2a10	Slc2a10	0.0628822	2.30499	0.630783
Fam217b	Fam217b	0.104804	-1.38989	0.630783
Plxna1	Plxna1	0.0838429	-1.4669	0.630783
Pawr	Pawr	0.0628822	2.30499	0.630783
RGD1310507	RGD1310507	0.0628822	2.30499	0.630783
Actb	Actb	6.49783	-0.997796	0.630783
Rasal1	Rasal1	0.104804	-1.39175	0.630783
Ralgps2	Ralgps2	0.0209607	-1.86894	0.630783
Itpkb	Itpkb	0.461136	0.879013	0.630783
Evc2	Evc2	0.0628822	2.30499	0.630783
Cfap97	Cfap97	0	-2.2496	0.630783
Prkcq	Prkcq	0.0209607	-1.86894	0.630783
Pcdhb5	Pcdhb5	0	-2.2496	0.630783
Zfp84	Zfp84	0.0209607	-1.87293	0.630872
Rap1gds1	Rap1gds1	0.461136	-1.13087	0.630872
Hhatl	Hhatl	0.0209607	-1.87293	0.630872
Afg1l	Afg1l	0.0209607	-1.87293	0.630872
Pip5k1b	Pip5k1b	0.0838429	-1.47322	0.631058
Fam169a	Fam169a	0.167686	-1.27194	0.631058
S100a13	S100a13	1.44629	-1.04551	0.631058
Gnaz	Gnaz	0.125764	-1.34381	0.631058
Porcn	Porcn	0.125764	-1.34381	0.631058
Mapk6	Mapk6	0.230568	-1.21334	0.631724
Mast2	Mast2	0.209607	-1.22994	0.631972
Kmt2d	Kmt2d	0.0838429	-1.47532	0.63241
Rnf182	Rnf182	0	-2.55299	0.63241
Mkrn1	Mkrn1	0.335372	-1.16444	0.632461
Eif2ak1	Eif2ak1	0.146725	-1.30678	0.632642
Copz2	Copz2	0.188647	1.43314	0.63328
Pip4k2b	Pip4k2b	0.314411	-1.17318	0.63328
RGD1566099	RGD1566099	0.125764	-1.34873	0.633422
Map7	Map7	0.167686	-1.27864	0.633609
Prr18	Prr18	0.125764	-1.59225	0.633609
Tbr1	Tbr1	0	-2.50751	0.633609
Hdac2	Hdac2	0.251529	-1.20403	0.633609
Rbfox2	Rbfox2	0.377293	-1.15514	0.634029
Ccn2	Ccn2	0.230568	1.20625	0.634084
Plaur	Plaur	0.0419215	3.04195	0.634084
Mta2	Mta2	0.0419215	-1.59548	0.634084
Homer1	Homer1	0.0419215	-1.59869	0.634084
Prlr	Prlr	0.167686	1.26546	0.634084
Ttll3	Ttll3	0.146725	1.36013	0.634084
Mgat2	Mgat2	0.524018	0.841525	0.634084
Dalrd3	Dalrd3	0.125764	-1.35363	0.634084
LOC120098501	LOC120098501	0.0419215	3.04195	0.634084
Ar	Ar	0.0419215	3.04195	0.634084
Rras	Rras	0.314411	0.997558	0.634314
Tlk1	Tlk1	0.104804	-1.40834	0.634314
Arid4a	Arid4a	0.0419215	-1.6019	0.634314
Ccnd3	Ccnd3	0.524018	0.839514	0.634314
Crebbp	Crebbp	0.146725	-1.31413	0.634314
Acsl3	Acsl3	0.775547	-1.06987	0.634332
Phyhip	Phyhip	0.544979	-1.10201	0.634687
Atrnl1	Atrnl1	0.167686	-1.28531	0.635219
Tenm3	Tenm3	0.188647	-1.26183	0.636428
Npy	Npy	0.985155	0.744271	0.637539
Nr2c2	Nr2c2	0.167686	-1.28797	0.637539
Trappc12	Trappc12	0.27249	-1.20145	0.637539
LOC102549402	LOC102549402	0.377293	0.944105	0.637539
Cyhr1	Cyhr1	0.125764	-1.36015	0.637539
Sez6	Sez6	0.482097	-1.11118	0.637539
Arrb1	Arrb1	0.440175	-1.117	0.638975
Tex2	Tex2	0.188647	-1.26669	0.640185
B3gat1	B3gat1	0.188647	-1.2679	0.641515
Igsf23	Igsf23	0.0209607	5.04195	0.641542
Pcsk6	Pcsk6	0.0419215	-1.62417	0.641542
LOC102550562	LOC102550562	0.0209607	5.04195	0.641542
LOC120099895	LOC120099895	0.0628822	2.26936	0.641542
Fuom	Fuom	0.209607	-1.25016	0.641542
Ndufs4	Ndufs4	0.775547	-1.05885	0.641542
Il7	Il7	0.0209607	5.04195	0.641542
LOC120100874	LOC120100874	0.0209607	5.04195	0.641542
Ctss	Ctss	1.90743	-1.05119	0.641542
LOC120101532	LOC120101532	0.0209607	5.04195	0.641542
Dab2ip	Dab2ip	0.167686	-1.28398	0.641542
Kif5c	Kif5c	0.922272	-1.04551	0.641542
Csrnp3	Csrnp3	0.125764	-1.36663	0.641542
LOC102548210	LOC102548210	0.0209607	5.04195	0.641542
LOC690246	LOC690246	0.0209607	5.04195	0.641542
Ncoa5	Ncoa5	0.0628822	-1.47899	0.641542
LOC108350541	LOC108350541	0.0209607	5.04195	0.641542
Elapor2	Elapor2	0.0628822	-1.48161	0.641542
Calcr	Calcr	0.0628822	-1.67	0.641542
LOC120102308	LOC120102308	0.0209607	5.04195	0.641542
LOC102547621	LOC102547621	0.0209607	5.04195	0.641542
Pole3	Pole3	0.125764	-1.39069	0.641542
Ccdc27	Ccdc27	0.0209607	5.04195	0.641542
Fbxo11	Fbxo11	0.314411	-1.15116	0.641542
Rad51ap2	Rad51ap2	0.0209607	5.04195	0.641542
Nemf	Nemf	0.0419215	-1.62101	0.641542
Abhd17a	Abhd17a	0.461136	-1.11982	0.641542
LOC102553569	LOC102553569	0.0209607	5.04195	0.641542
Lgals1	Lgals1	0.586901	0.821337	0.641542
Cntn1	Cntn1	1.53013	-1.0222	0.641542
RGD1566368	RGD1566368	0.0209607	5.04195	0.641542
LOC120095050	LOC120095050	0.0209607	5.04195	0.641542
LOC120095247	LOC120095247	0.0209607	5.04195	0.641542
LOC120095320	LOC120095320	0.0209607	5.04195	0.641542
LOC102554819	LOC102554819	0.0209607	5.04195	0.641542
Usp32	Usp32	0.314411	-1.15363	0.641542
Hdac5	Hdac5	0.377293	-1.13848	0.641542
LOC102550944	LOC102550944	0.0209607	5.04195	0.641542
LOC120095682	LOC120095682	0.0209607	5.04195	0.641542
Snrnp35	Snrnp35	0.146725	-1.32583	0.641542
Nos1	Nos1	0.0209607	5.04195	0.641542
Dgkq	Dgkq	0.125764	-1.36663	0.641542
LOC102552762	LOC102552762	0.0209607	5.04195	0.641542
Slit2	Slit2	0.314411	0.983058	0.641542
LOC120097040	LOC120097040	0.0209607	5.04195	0.641542
LOC108352944	LOC108352944	0.0209607	5.04195	0.641542
LOC120097114	LOC120097114	0.0209607	5.04195	0.641542
RGD2320734	RGD2320734	0.0209607	5.04195	0.641542
F2rl3	F2rl3	0.0209607	5.04195	0.641542
Htra4	Htra4	0.0209607	5.04195	0.641542
LOC103694018	LOC103694018	0.0209607	5.04195	0.641542
Ecm2	Ecm2	0.146725	1.34151	0.641542
Trnap-agg_81	Trnap-agg_81	0.0209607	5.04195	0.641542
LOC108348868	LOC108348868	0.0209607	5.04195	0.641542
LOC120098681	LOC120098681	0.0209607	5.04195	0.641542
Kcnk1	Kcnk1	0.125764	-1.47412	0.641542
Pou3f4	Pou3f4	0.0209607	5.04195	0.641542
Mcts1	Mcts1	0.586901	-1.08116	0.641542
Trng	Trng	0.0419215	-1.62417	0.641542
Adra2a	Adra2a	0.0419215	-1.63987	0.641861
Tshz2	Tshz2	0.0419215	-1.63987	0.641861
Ldhb	Ldhb	4.12927	-0.987944	0.641861
Kcnj10	Kcnj10	0.775547	-1.05959	0.641861
Cspg5	Cspg5	0.691704	-1.06944	0.641866
Otud7b	Otud7b	0.104804	-1.48683	0.643164
Ptger3	Ptger3	0	-2.1675	0.643164
Dbi	Dbi	13.7922	0.585043	0.643164
Mtch1	Mtch1	3.96158	-0.984538	0.643164
Tmem132a	Tmem132a	0.649783	-1.08044	0.644236
Pygm	Pygm	0.230568	-1.19326	0.64444
Anxa5	Anxa5	0.880351	0.735767	0.64444
Rims4	Rims4	0.0628822	-1.49203	0.64444
Trim32	Trim32	0.335372	-1.15676	0.64444
Serpina11	Serpina11	0.209607	1.20983	0.64444
Rpl8	Rpl8	9.20176	0.585604	0.64444
RGD1306941	RGD1306941	0.0419215	-1.6461	0.64444
Mrpl28	Mrpl28	0.0838429	-1.39767	0.64444
Ccdc80	Ccdc80	0.209607	1.20983	0.64444
Ap1b1	Ap1b1	0.482097	-1.10214	0.64444
Stk24	Stk24	0.209607	-1.20598	0.64444
Cd274	Cd274	0.146725	1.33229	0.645138
Rasgrf2	Rasgrf2	0.0628822	-1.49462	0.645138
Grem2	Grem2	0.0838429	-1.39989	0.645138
Itgb8	Itgb8	0.230568	-1.19645	0.645415
R3hdm4	R3hdm4	0.29345	-1.17096	0.645415
Acsl5	Acsl5	0.0838429	-1.4021	0.646068
Senp2	Senp2	0.230568	-1.19751	0.646068
Map3k4	Map3k4	0.104804	-1.34846	0.646476
Rps9l1	Rps9l1	9.80962	0.581588	0.646476
Shisa7	Shisa7	0.0838429	-1.41091	0.646476
Ttc9b	Ttc9b	0.691704	-1.06041	0.646476
Chd2	Chd2	0.251529	-1.19032	0.646476
Pgghg	Pgghg	0.125764	1.44558	0.646476
Ankrd34b	Ankrd34b	0.0838429	-1.40871	0.646476
LOC120100795	LOC120100795	0.0419215	2.96395	0.646476
Plrg1	Plrg1	0.125764	-1.30213	0.646476
Galnt13	Galnt13	0.0838429	-1.41091	0.646476
Plxnd1	Plxnd1	0.251529	1.03734	0.646476
LOC120103147	LOC120103147	0.0419215	2.96395	0.646476
Ptprd	Ptprd	0.524018	-1.09681	0.646476
Hmgn2	Hmgn2	0.29345	-1.17269	0.646476
Dus4l	Dus4l	0.0628822	2.2346	0.646476
Twist1	Twist1	0.0419215	2.96395	0.646476
Chrac1	Chrac1	0.0838429	-1.4043	0.646476
Ddx23	Ddx23	0.230568	-1.19857	0.646476
Arih1	Arih1	0.104804	-1.34463	0.646476
LOC108351727	LOC108351727	0.0419215	2.96395	0.646476
Ttc19	Ttc19	0.104804	-1.34463	0.646476
Atp13a3	Atp13a3	0.0838429	-1.4043	0.646476
Klhl12	Klhl12	0.104804	-1.57603	0.646476
Atp1a2	Atp1a2	4.42272	-0.979369	0.646476
Mrps16	Mrps16	0.419215	-1.11391	0.646476
Abhd8	Abhd8	1.46725	-1.0094	0.646476
Smim32	Smim32	0.0209607	-1.87691	0.646476
LOC102555451	LOC102555451	0.125764	1.44558	0.646476
Ryr2	Ryr2	0.0838429	-1.4131	0.646619
Eef1a2	Eef1a2	1.88647	-0.997309	0.647976
Pja2	Pja2	1.63494	-1.00355	0.649348
Phlda3	Phlda3	0.188647	-1.23603	0.649348
Txndc16	Txndc16	0.146725	-1.27847	0.649348
Hmgb3	Hmgb3	0.209607	-1.22085	0.649348
Poglut1	Poglut1	0.628822	0.786695	0.649715
Sec14l1	Sec14l1	0.209607	-1.22199	0.650224
Sh3bgrl2	Sh3bgrl2	0.0209607	-1.82017	0.650521
Ca11	Ca11	0.461136	-1.08673	0.650687
Tbca	Tbca	4.44368	0.595716	0.650687
Usp33	Usp33	0.356333	-1.12723	0.650687
Nat8f3	Nat8f3	0.0209607	-1.72623	0.650687
Bpnt2	Bpnt2	0.586901	-1.06248	0.650687
Adi1	Adi1	0.167686	-1.25844	0.650687
Ppp2r5c	Ppp2r5c	0.712665	-1.04551	0.650687
Gucy1a2	Gucy1a2	0.0628822	-1.51519	0.650687
Ube4a	Ube4a	0.230568	-1.21124	0.650687
Dlk2	Dlk2	0.0628822	-1.51774	0.650687
Fam168b	Fam168b	0.377293	-1.12445	0.650687
Serpine2	Serpine2	0.943233	-1.02538	0.650687
Baiap2	Baiap2	0.104804	-1.35988	0.650687
Por	Por	0.335372	-1.1319	0.650687
Vps37b	Vps37b	0.0209607	-1.72623	0.650687
Cwf19l1	Cwf19l1	0	-2.24345	0.65161
Pbx3	Pbx3	0.0838429	-1.4262	0.651876
Mnat1	Mnat1	0.0628822	-1.52029	0.651876
Pik3c2b	Pik3c2b	0.0209607	-1.95429	0.652729
Wdr13	Wdr13	0.29345	-1.14039	0.652729
Esrra	Esrra	0.104804	-1.34846	0.652929
Wdr47	Wdr47	0.167686	-1.26521	0.653397
Prr36	Prr36	0.125764	-1.32229	0.653397
LOC498368	LOC498368	0.125764	1.46849	0.653397
Fcna	Fcna	0.0838429	2.33413	0.653651
Mtdh	Mtdh	0.188647	-1.27395	0.653867
Oxr1	Oxr1	0.901312	-1.02642	0.653867
Tmem200c	Tmem200c	0.0628822	-1.66541	0.653867
Mocs2	Mocs2	0.461136	-1.09329	0.654102
Pdcl3	Pdcl3	0.125764	-1.32562	0.655431
LOC120099936	LOC120099936	0.419215	0.908096	0.656186
Bid	Bid	0.167686	1.21941	0.656325
Nradd	Nradd	0.167686	1.21941	0.656325
Rae1	Rae1	0.146725	-1.29493	0.656536
Plppr4	Plppr4	0.27249	-1.15163	0.657255
Atp6v1c1	Atp6v1c1	1.08996	-1.01367	0.657255
Pcdh18	Pcdh18	0.0209607	-1.74812	0.658222
Brinp1	Brinp1	0.29345	-1.14919	0.658641
Atp8b2	Atp8b2	0.0838429	-1.43917	0.659795
Xab2	Xab2	0.0628822	-1.48683	0.659795
Tmem229a	Tmem229a	0.27249	-1.15725	0.663135
Lancl1	Lancl1	0.544979	-1.07404	0.663185
Ankrd35	Ankrd35	0	-2.01694	0.663781
Reck	Reck	0.209607	1.16748	0.663968
Plekha1	Plekha1	0.377293	-1.10315	0.664119
Gnal	Gnal	0.230568	-1.16967	0.664119
Sec62	Sec62	0.901312	-1.01891	0.664458
Gprin2	Gprin2	0	-2.02414	0.664458
Gpr158	Gpr158	0.29345	-1.15619	0.664458
Arhgef9	Arhgef9	0.482097	-1.07237	0.664458
Trnr	Trnr	0	-2.02414	0.664458
Zfr	Zfr	0.838429	-1.03234	0.665164
Immp1l	Immp1l	0.167686	-1.2946	0.665981
Tefm	Tefm	0	-2.0313	0.666166
Jph4	Jph4	0.377293	-1.10744	0.667312
Rps21	Rps21	15.8673	0.565093	0.667604
Thnsl2	Thnsl2	0.230568	1.07233	0.667604
Mob3b	Mob3b	0	-2.03842	0.667604
Rpl3	Rpl3	8.27949	0.574593	0.667604
Tmem132c	Tmem132c	0	-2.03842	0.667604
[truncated: 19,046 more rows]

## Sheet: Male 2 SON DEGs_LCI
FeatureID	FeatureName	SON Average	SON Log2 Fold Change	SON P-Value
Avp	Avp	439.137	6.26321	1.4448e-161
Oxt	Oxt	627.363	4.05196	2.33457e-65
Pdyn	Pdyn	2.71484	3.99035	3.53489e-53
Cartpt	Cartpt	7.86637	3.40012	1.0737e-28
Npff	Npff	0.344919	4.99231	2.57267e-24
Gpx3	Gpx3	6.16403	2.11737	5.74478e-23
Plpp4	Plpp4	0.912366	2.6531	3.14052e-18
Sst	Sst	0.0333792	-6.21755	5.24408e-18
Gad1	Gad1	0.0222528	-5.41519	8.85947e-18
Nrgn	Nrgn	0.178023	-4.04036	2.31756e-17
Gap43	Gap43	0.400551	-3.31582	2.46123e-15
Penk	Penk	0.0333792	-5.05186	7.92343e-15
Tmed3	Tmed3	1.22391	2.19054	1.14703e-14
Sncg	Sncg	0.556321	2.79027	2.47338e-13
Th	Th	0.31154	3.51639	4.38387e-13
Olfm1	Olfm1	0.31154	-3.07167	1.44976e-12
Snca	Snca	0.0556321	-4.0316	2.50006e-12
Rasgrp1	Rasgrp1	0.0111264	-5.06071	4.45335e-12
Ssr4	Ssr4	3.3713	1.69495	5.18292e-12
Cryba4	Cryba4	0.467309	2.70433	8.93483e-12
Mrps26	Mrps26	1.70234	1.84195	9.0744e-12
Dpys	Dpys	0.211402	4.43977	9.63832e-12
Parm1	Parm1	0.74547	2.21765	2.54502e-11
Enc1	Enc1	0.0445056	-3.8887	2.56296e-10
Gal	Gal	1.30179	1.81696	3.67007e-10
Ncdn	Ncdn	0.578573	-2.54294	4.14903e-10
Camkv	Camkv	0.0556321	-3.68051	5.70727e-10
Cbln1	Cbln1	0.0111264	-4.7139	6.39129e-10
Celf6	Celf6	1.14602	1.83684	8.01565e-10
Prkcg	Prkcg	0.0111264	-4.67243	9.09666e-10
Cdh9	Cdh9	0.200275	3.78081	9.09666e-10
Tac3	Tac3	0.0556321	-3.63664	9.09666e-10
Gng13	Gng13	0.0556321	-3.63177	9.48784e-10
Prss23	Prss23	0.333792	2.83103	9.65183e-10
Gfap	Gfap	3.5382	1.77348	1.90249e-09
Kcnmb4	Kcnmb4	1.62446	3.16592	3.98502e-09
Tcf7l2	Tcf7l2	0.0333792	-3.861	4.53718e-09
Gstm5	Gstm5	2.83724	1.52674	4.95632e-09
Trnh	Trnh	1.62446	-2.21661	5.53021e-09
Trnn	Trnn	0.645332	-2.33359	7.58492e-09
Trnk	Trnk	0.878987	-2.27954	7.58492e-09
Erp29	Erp29	2.91512	1.49855	7.62466e-09
Tmem114	Tmem114	0.200275	3.50327	1.02768e-08
Gda	Gda	0.0445056	-3.60363	1.07703e-08
LOC102553820	LOC102553820	0.723217	1.95101	1.07703e-08
Hpca	Hpca	0.0445056	-3.60313	1.07703e-08
Trnd	Trnd	0.801102	-2.25423	1.22978e-08
Syt1	Syt1	0.400551	-2.39691	2.16597e-08
Vsnl1	Vsnl1	0.578573	-2.28165	2.4893e-08
LOC102553190	LOC102553190	0.0111264	-4.38851	2.50679e-08
Synpr	Synpr	0.122391	-2.89914	2.6827e-08
Gria2	Gria2	0.111264	-2.94129	2.80205e-08
Sncb	Sncb	0.923492	-2.14789	4.35256e-08
Gpm6a	Gpm6a	0.700964	-2.19081	5.11204e-08
LOC120094181	LOC120094181	0.0890113	5.93984	5.79247e-08
Scg2	Scg2	0.812228	-2.14262	6.71857e-08
Ndnf	Ndnf	0.422804	3.15532	7.06738e-08
Trna	Trna	0.15577	-2.69699	7.36847e-08
LOC100911266	LOC100911266	0.923492	1.71574	9.54584e-08
C1qtnf4	C1qtnf4	0.289287	-2.38851	1.17594e-07
Slc17a7	Slc17a7	0	-5.01331	1.23517e-07
Rpl10	Rpl10	13.1403	1.31738	1.23517e-07
Snhg4	Snhg4	1.03476	1.6541	1.23661e-07
Arpp21	Arpp21	0	-5.32359	1.50501e-07
Slc32a1	Slc32a1	0.0667585	-3.12614	1.58996e-07
Ebf3	Ebf3	0.178023	4.80676	1.71763e-07
Rbfox1	Rbfox1	0.0445056	-3.37109	1.82127e-07
Fkbp11	Fkbp11	0.578573	2.80934	2.09614e-07
Svopl	Svopl	0.0667585	7.38463	2.10016e-07
Ptk2b	Ptk2b	0	-4.96285	2.10016e-07
Mbp	Mbp	2.993	-2.05935	2.62907e-07
Prkcb	Prkcb	0.0667585	-3.07121	2.64558e-07
Htr2c	Htr2c	0.111264	-2.75405	3.26675e-07
Car10	Car10	0.0111264	-4.15744	3.80489e-07
Dynlrb2	Dynlrb2	0.0111264	-4.14639	4.40238e-07
Trnp	Trnp	0.267034	-2.43306	5.47981e-07
Vkorc1	Vkorc1	0.945745	1.6285	5.59796e-07
Cst6	Cst6	1.20165	1.53891	5.88195e-07
Trnm	Trnm	0.445056	-2.13998	6.22897e-07
Edil3	Edil3	0.0778849	-3.04661	6.68991e-07
Calb2	Calb2	0.545194	-2.11969	6.6954e-07
Trnv	Trnv	0.400551	-2.14216	9.01939e-07
Phyhip	Phyhip	0.111264	-2.6784	9.14777e-07
mt-Rnr2	mt-Rnr2	41.98	-1.72383	9.5235e-07
Cx3cl1	Cx3cl1	0.122391	-2.60512	1.11747e-06
Elapor1	Elapor1	0.333792	2.26468	1.17756e-06
Caprin2	Caprin2	0.267034	2.52069	1.17756e-06
Apod	Apod	0.411677	-2.25512	1.18112e-06
Elmo1	Elmo1	0.0333792	-3.46165	1.25926e-06
Ostc	Ostc	1.43531	1.44229	1.39735e-06
Nid1	Nid1	0.27816	2.45116	1.39735e-06
Tf	Tf	0.723217	-2.11569	1.42632e-06
Nptx1	Nptx1	0	-4.72651	1.61044e-06
Pvalb	Pvalb	0	-5.03744	1.93266e-06
Resp18	Resp18	13.5075	1.2301	2.01477e-06
mt-Rnr1	mt-Rnr1	28.1498	-1.65291	2.83102e-06
Nsf	Nsf	0.545194	-1.96437	3.07439e-06
Cbln2	Cbln2	0.0333792	-3.30384	3.1237e-06
Mobp	Mobp	0.478436	-2.1888	3.78074e-06
Snap25	Snap25	1.86924	-1.76105	3.87663e-06
Camk2a	Camk2a	0.0222528	-3.52426	4.76934e-06
Syn1	Syn1	0.31154	-2.09442	4.76934e-06
Cplx1	Cplx1	0.356045	-2.0753	5.33364e-06
Car2	Car2	0.333792	-2.23112	6.36834e-06
Wasf1	Wasf1	0.0667585	-2.79715	7.63614e-06
Adcyap1	Adcyap1	0.0222528	-3.45247	9.05302e-06
Efnb3	Efnb3	0.0333792	-3.17761	1.03078e-05
Stmn4	Stmn4	0.445056	-2.12469	1.03078e-05
Trh	Trh	0.0778849	-2.89491	1.07143e-05
Saraf	Saraf	4.11677	1.18699	1.07143e-05
Rprm	Rprm	0	-4.54296	1.08513e-05
Tac1	Tac1	0.0556321	-2.85805	1.12464e-05
Alkal2	Alkal2	0.166896	2.96256	1.12464e-05
Scn1b	Scn1b	0.222528	-2.12052	1.5734e-05
Hrh3	Hrh3	0.0556321	-2.82361	1.5734e-05
Rps6	Rps6	10.6591	1.14267	1.83053e-05
Ncam2	Ncam2	0.0556321	-2.99068	1.89767e-05
Cyfip2	Cyfip2	0.367172	-1.93262	2.04767e-05
Pam	Pam	2.44781	1.21575	2.26246e-05
Plp1	Plp1	3.43806	-1.70655	2.3536e-05
Gabbr2	Gabbr2	0.111264	-2.40416	2.37796e-05
LOC102554609	LOC102554609	0.0667585	5.38463	2.61545e-05
Dlk1	Dlk1	0.0111264	-3.69652	2.67624e-05
Pcdh19	Pcdh19	0.0222528	-3.33761	2.67624e-05
Fgf12	Fgf12	0.15577	-2.23051	2.81437e-05
Plekhh1	Plekhh1	2.08064	-1.61979	3.28887e-05
Ywhah	Ywhah	2.62583	-1.5899	3.28887e-05
Hpcal4	Hpcal4	0.255907	-2.00612	3.34616e-05
Trnq	Trnq	0.356045	-1.89723	3.50311e-05
Igf2	Igf2	0.645332	2.16759	3.89161e-05
Pcdh7	Pcdh7	0.0333792	-3.05572	4.01275e-05
Rgs7bp	Rgs7bp	0.0111264	-3.67657	4.07372e-05
Tp53i11	Tp53i11	0.812228	1.43911	4.07612e-05
Diras2	Diras2	0.0333792	-3.03744	4.36318e-05
Adgrb2	Adgrb2	0.0890113	-2.4653	4.63356e-05
Cck	Cck	0.411677	-1.89739	4.8568e-05
Dynll2	Dynll2	1.11264	-1.64036	4.8568e-05
LOC100125362	LOC100125362	0.0445056	-2.82957	5.58325e-05
Calcr	Calcr	0	-4.32962	5.78229e-05
Slc12a5	Slc12a5	0.356045	-1.85483	5.90027e-05
Bc1	Bc1	12.8065	-1.46317	5.95822e-05
Camk2n1	Camk2n1	0.100138	-2.4556	6.03852e-05
Ecrg4	Ecrg4	0.144643	2.95836	6.03852e-05
Upk3b	Upk3b	0.734343	-1.68138	6.31829e-05
Ly6e	Ly6e	1.40193	1.25705	6.68661e-05
Aldh3b1	Aldh3b1	0	-4.31147	7.00958e-05
Dbp	Dbp	0.15577	-2.18117	7.04807e-05
Faim2	Faim2	0.856734	-1.64438	7.28813e-05
Fezf2	Fezf2	0.133517	3.06826	7.46703e-05
Chrna4	Chrna4	0	-4.27759	7.73114e-05
Aak1	Aak1	0.111264	-2.28522	7.86296e-05
Trng	Trng	0.0778849	-2.48275	8.47486e-05
Aatk	Aatk	0.0778849	-2.53125	9.15001e-05
Cfap20dc	Cfap20dc	0.0445056	-3.09868	9.21501e-05
Cplx2	Cplx2	0.178023	-2.10303	9.59612e-05
Trns2	Trns2	0.878987	-1.62129	9.59612e-05
Negr1	Negr1	0.122391	-2.22793	9.91095e-05
LOC103691200	LOC103691200	0.0890113	3.93984	9.93399e-05
Arf3	Arf3	0.689838	-1.65536	9.93399e-05
Zic2	Zic2	0.0222528	-3.16868	0.000100465
Nucb2	Nucb2	0.511815	1.57919	0.00010454
Dnm1	Dnm1	1.04588	-1.58472	0.000106444
Camta1	Camta1	0.178023	-2.04392	0.000106901
Ppp3cb	Ppp3cb	0.289287	-1.85705	0.000112071
Ddn	Ddn	0	-4.81612	0.000114049
Nxph1	Nxph1	0.0222528	-3.15178	0.000115269
Fbxo34	Fbxo34	4.19466	-1.4787	0.000116774
Shox2	Shox2	0	-4.2008	0.000126056
Fgf7	Fgf7	0.0556321	5.57727	0.000126339
Vip	Vip	0.0111264	-5.11665	0.000127409
Glul	Glul	2.06951	-1.51087	0.000136852
Lrrc3b	Lrrc3b	0.522941	1.54385	0.00013889
Tppp	Tppp	0.15577	-2.07856	0.000141906
Cpz	Cpz	0.0890113	3.84031	0.00014261
Ccdc153	Ccdc153	0	-4.14383	0.000179327
Cacna1g	Cacna1g	0.0111264	-3.47529	0.000179327
Gzmm	Gzmm	0.222528	2.17518	0.000197899
Pnoc	Pnoc	0.0445056	-2.69792	0.000197899
Cacna2d3	Cacna2d3	0.0111264	-3.44093	0.000197899
Baiap2	Baiap2	0.0111264	-3.44787	0.000203243
Galnt16	Galnt16	0.122391	-2.14838	0.000216242
Bend6	Bend6	0.189149	-1.94455	0.000226371
Phactr1	Phactr1	0.0778849	-2.40643	0.000226425
Ptprn	Ptprn	3.86086	1.05227	0.000227984
Cntnap1	Cntnap1	0.0890113	-2.29035	0.000238364
Slc8a1	Slc8a1	0.0890113	-2.28071	0.000271167
Caln1	Caln1	0	-4.06116	0.000319994
Unc5a	Unc5a	0	-4.06116	0.000319994
Fgf13	Fgf13	0.0778849	-2.31603	0.000341777
Oip5-as1	Oip5-as1	0.122391	-2.10045	0.00034479
Agap2	Agap2	0.0778849	-2.31906	0.000346741
Pou3f2	Pou3f2	0.300413	1.94168	0.000352906
LOC102551127	LOC102551127	0.0890113	3.61792	0.000352906
Ucp2	Ucp2	0.656458	1.71764	0.000354498
Serping1	Serping1	0.211402	2.15773	0.000354498
Ppp3ca	Ppp3ca	0.489562	-1.61737	0.000363347
Anks1b	Anks1b	0.0890113	-2.61912	0.000369599
Kifc2	Kifc2	0.0333792	-2.78905	0.000373574
Ppp1r17	Ppp1r17	0	-4.03191	0.00037598
Crim1	Crim1	0.0222528	-2.99764	0.000379229
LOC100910069	LOC100910069	1.02363	1.68389	0.000380425
Mmp19	Mmp19	0.0778849	3.93342	0.000395669
Lcat	Lcat	0.667585	2.39949	0.000407676
Rbp4	Rbp4	0.367172	1.65631	0.000427335
Col25a1	Col25a1	0.0333792	-2.77256	0.000427335
Id3	Id3	1.0125	1.3048	0.000427335
Sphkap	Sphkap	0.0333792	-2.77477	0.000432784
Ptpn3	Ptpn3	0	-4.00393	0.000452046
Il34	Il34	0.0111264	-3.33262	0.000459095
Fam107a	Fam107a	0.233655	-1.8352	0.000499652
Hs6st2	Hs6st2	0.0667585	-2.36356	0.000528743
LOC102549726	LOC102549726	1.61333	1.10532	0.000537089
Bok	Bok	0.0445056	-2.5684	0.000541703
LOC679924	LOC679924	0.0667585	4.29717	0.000541703
Stum	Stum	0.0667585	-2.34159	0.000556884
Hsph1	Hsph1	0.333792	-1.67127	0.000567765
Cyp46a1	Cyp46a1	0.27816	-1.7244	0.000582626
Fosl2	Fosl2	0.233655	1.98142	0.000607495
Nap1l2	Nap1l2	0.111264	-2.07051	0.000607495
Rcn3	Rcn3	0.255907	1.89545	0.000613222
Atp1b1	Atp1b1	3.01526	-1.35433	0.00064459
Pde1b	Pde1b	0.111264	-2.0633	0.000690492
Camk2b	Camk2b	0.422804	-1.58982	0.000701216
Ppm1a	Ppm1a	0.189149	-1.83729	0.000703634
Eef1g	Eef1g	3.63834	0.997636	0.000712564
Rps4x	Rps4x	7.95538	0.953463	0.000715161
Rap1gds1	Rap1gds1	0.122391	-2.01394	0.000785062
Icam2	Icam2	0.166896	2.43772	0.000785062
Gnao1	Gnao1	0.623079	-1.50777	0.000787497
Cnp	Cnp	0.611953	-1.6367	0.000798885
Fbxl16	Fbxl16	0.255907	-1.7185	0.000839126
B4galt6	B4galt6	0.0778849	-2.22524	0.000873404
Lrrn2	Lrrn2	0.144643	-1.92314	0.00091409
Chst1	Chst1	0.31154	-1.64723	0.000945593
Dpysl2	Dpysl2	1.19053	-1.44448	0.000945593
Gria4	Gria4	0.0778849	-2.21063	0.00097101
Spred1	Spred1	0.0890113	-2.14231	0.000973266
Cdk18	Cdk18	0.0222528	-2.87531	0.000983945
Ppp2r2c	Ppp2r2c	0.189149	-1.82313	0.00102599
Adarb1	Adarb1	0.0890113	-2.12162	0.00102599
Dlx1	Dlx1	0	-3.90251	0.00108912
Catsper4	Catsper4	0.100138	3.06631	0.00112154
Psd3	Psd3	0.111264	-2.00974	0.0011459
Atp2b1	Atp2b1	0.189149	-1.79438	0.00115709
Kcna6	Kcna6	0.289287	-1.75795	0.00116732
Csf1r	Csf1r	0.0445056	-2.46603	0.00123668
Ddhd1	Ddhd1	0	-3.85527	0.00124306
Gstm7	Gstm7	3.3268	0.971226	0.00125413
Trnc	Trnc	0.0445056	-2.47366	0.0012858
Tmem91	Tmem91	0.189149	-1.77489	0.00131043
Itpr1	Itpr1	0.0445056	-2.47692	0.00131043
Lbhd2	Lbhd2	0.0222528	-2.82503	0.00131954
Scn8a	Scn8a	0.0333792	-2.61625	0.00131954
Apoc1	Apoc1	0.211402	-1.73697	0.00132009
Lynx1	Lynx1	0.222528	-1.71077	0.00132009
Glrb	Glrb	0.15577	-1.85123	0.00137054
Zfp148	Zfp148	0.0111264	-3.19422	0.00137054
Tmem132a	Tmem132a	0.233655	-1.69292	0.00137181
Atp1a3	Atp1a3	1.7691	-1.31823	0.00140009
Cpne6	Cpne6	0.0667585	-2.2264	0.00144818
Ppp1r9b	Ppp1r9b	0.211402	-1.71827	0.00148563
Nat8l	Nat8l	0.111264	-1.97242	0.00148563
Pdp1	Pdp1	0.0667585	-2.23192	0.00148786
Hapln4	Hapln4	0.0333792	-2.59765	0.00151919
Rims2	Rims2	0.0111264	-3.15574	0.00152812
Grp	Grp	0	-3.82999	0.00152812
LOC120093142	LOC120093142	0.556321	1.35185	0.00154251
Junb	Junb	0.0111264	-3.15913	0.00154319
Gas7	Gas7	0.0333792	-2.60388	0.00155094
Rps20	Rps20	10.3031	0.927515	0.00158087
LOC120095254	LOC120095254	0	-3.77367	0.00172806
Ppp1r1b	Ppp1r1b	0.0222528	-3.21606	0.00172806
Trnl1	Trnl1	0.178023	-1.77145	0.00173025
Ildr2	Ildr2	0.0333792	-2.58134	0.00179435
Rpl3	Rpl3	6.63134	0.908786	0.00185653
Glra2	Glra2	0	-4.17761	0.00188244
Tspyl5	Tspyl5	0.0556321	-2.29514	0.00189782
Pacsin1	Pacsin1	0.122391	-1.90183	0.00192564
Plekhb1	Plekhb1	0.333792	-1.73151	0.00201631
Cgref1	Cgref1	0.567447	1.29187	0.00203408
Elmod1	Elmod1	0.267034	-1.60939	0.00203408
Pnck	Pnck	0.27816	-1.59381	0.00203408
Fam168b	Fam168b	0.0890113	-2.0537	0.00206773
Clstn1	Clstn1	0.734343	-1.38143	0.00206878
Ttll7	Ttll7	0.178023	-1.85096	0.00207135
Bcas1	Bcas1	0.0778849	-2.35124	0.00210015
Thy1	Thy1	1.43531	-1.29764	0.00210015
Cd151	Cd151	0.901239	1.22144	0.00210051
Pemt	Pemt	0.15577	2.22678	0.00220725
Ralyl	Ralyl	0.0778849	-2.09073	0.00225416
Alox5ap	Alox5ap	0.189149	1.99901	0.00233234
Serpinb6a	Serpinb6a	0.667585	1.22145	0.00235149
Rbfox3	Rbfox3	0.0667585	-2.16804	0.00237907
Sult4a1	Sult4a1	0.43393	-1.52313	0.00240329
Slc6a1	Slc6a1	0.500689	-1.43735	0.00241325
LOC100910821	LOC100910821	0.0222528	-2.72955	0.00245848
Rasd2	Rasd2	0.0445056	-2.38273	0.00249229
Kcnc1	Kcnc1	0.0111264	-3.06116	0.00249262
Stx1b	Stx1b	0.344919	-1.52175	0.00250311
Nrg1	Nrg1	0.166896	2.11784	0.00256626
Vgf	Vgf	0.445056	-1.45534	0.00258102
Slc4a10	Slc4a10	0.0667585	-2.14675	0.00259554
Kcna2	Kcna2	0.0667585	-2.14773	0.00260184
Lmo1	Lmo1	0.0445056	-2.5633	0.00277677
Ptgds	Ptgds	5.34068	0.95859	0.00277677
Zfp483	Zfp483	0.111264	-1.90801	0.00277677
Lingo1	Lingo1	0.144643	-1.79528	0.00277677
Jund	Jund	0.367172	-1.56137	0.00277677
Ndn	Ndn	5.7301	0.888278	0.0028698
Colec11	Colec11	0.0778849	3.32935	0.0028698
Hnrnpa3	Hnrnpa3	0.422804	-1.466	0.00300197
Rasgef1a	Rasgef1a	0.0556321	-2.21606	0.00300759
Cpne4	Cpne4	0.0111264	-3.04478	0.00312168
Map1b	Map1b	1.49094	-1.25618	0.00319582
Gucy1a1	Gucy1a1	0.333792	1.65803	0.0032135
Gabra3	Gabra3	0.0333792	-2.49553	0.0032135
Slc25a23	Slc25a23	0.244781	-1.60134	0.00321631
Gyg1	Gyg1	0.578573	1.24585	0.00329353
Matk	Matk	0.100138	-1.93685	0.00330386
Ppp1r9a	Ppp1r9a	0.0890113	-1.9739	0.00333855
Necab3	Necab3	0	-3.68951	0.00337689
Ccdc85a	Ccdc85a	0	-3.69652	0.00348915
Nsmf	Nsmf	0.233655	-1.58855	0.00351177
Cpne9	Cpne9	0	-3.69885	0.00351177
Add1	Add1	0.27816	-1.54725	0.00351651
Ttc3	Ttc3	0.74547	-1.32448	0.00351938
Fam126b	Fam126b	0.0333792	-2.47258	0.00371034
Chst8	Chst8	0.255907	1.65841	0.00375515
Tef	Tef	0.0890113	-1.96791	0.00393292
Rpl6	Rpl6	7.79961	0.857129	0.00397588
Gpc3	Gpc3	0.0556321	-2.18206	0.00397588
Rab15	Rab15	0.0445056	-2.28815	0.00406671
Igsf21	Igsf21	0.0222528	-2.65794	0.00406908
Rgs8	Rgs8	0.0445056	-2.29186	0.00411294
Mogat2	Mogat2	0.0667585	3.57727	0.00411722
Cfap126	Cfap126	0	-3.65395	0.00419667
Abat	Abat	0.500689	-1.37616	0.00424627
Slc17a6	Slc17a6	0.27816	-1.51386	0.00426478
Scn2a	Scn2a	0.189149	-1.63272	0.00429483
Pid1	Pid1	0.0445056	-2.30415	0.00432188
Hnrnpd	Hnrnpd	0.244781	-1.55156	0.00432188
Hdac11	Hdac11	0.422804	-1.42878	0.00437068
Smarcd3	Smarcd3	0.122391	-1.79487	0.00451414
Srebf2	Srebf2	0.289287	-1.49796	0.00454654
Mlf1	Mlf1	0	-3.5826	0.0046255
Gnai1	Gnai1	0.166896	-1.76869	0.0046255
Tuba1b	Tuba1b	4.32817	-1.16385	0.0046255
Plcxd2	Plcxd2	0.0222528	-2.62403	0.0046255
Uncx	Uncx	0.122391	2.39405	0.0046255
A2m	A2m	0.233655	1.69686	0.00466546
Dnajb9	Dnajb9	0.611953	1.18741	0.00466546
Etv1	Etv1	0.0111264	-3.38418	0.00470972
Trak2	Trak2	0.0556321	-2.45798	0.00470972
Hspa12a	Hspa12a	0.111264	-1.82825	0.00496613
Dnajc5	Dnajc5	0.322666	-1.45982	0.00503397
LOC120101712	LOC120101712	0	-3.61255	0.00505108
Pcdh1	Pcdh1	0.0111264	-2.93843	0.0050606
Dlg4	Dlg4	0.122391	-1.78832	0.00507077
Rnf14	Rnf14	0.890113	-1.26605	0.00508331
Sv2b	Sv2b	0.0556321	-2.15065	0.00523537
Nefh	Nefh	0.0890113	-1.91991	0.00529387
Olig1	Olig1	0.300413	-1.65086	0.00534341
Dpp10	Dpp10	0.0667585	-2.04268	0.00534341
Scgn	Scgn	0.0667585	3.47774	0.00534341
Gng14	Gng14	0.111264	2.49755	0.00534341
Paqr4	Paqr4	0.0111264	-3.33112	0.00550874
Lgalsl	Lgalsl	0.0333792	-2.39427	0.00555781
Dlgap1	Dlgap1	0.0667585	-2.12712	0.00563221
Pde1a	Pde1a	0.0222528	-2.60925	0.00563306
Slc30a3	Slc30a3	0	-3.54167	0.00563306
Fam13b	Fam13b	0.0890113	-1.89666	0.0056626
Arhgef9	Arhgef9	0.233655	-1.53883	0.00585371
Vstm2a	Vstm2a	0.200275	-1.58419	0.00601097
Pld3	Pld3	4.23916	0.85621	0.00602806
Aebp1	Aebp1	0.333792	2.03162	0.00604997
Prrt1	Prrt1	0.27816	-1.4709	0.00611338
Ppp1r14a	Ppp1r14a	0.189149	-1.77145	0.00611565
Metrnl	Metrnl	0.178023	1.88995	0.00627491
Sdf2l1	Sdf2l1	0.356045	1.39045	0.00627491
Ncam1	Ncam1	0.656458	-1.41349	0.00641734
Ctnnb1	Ctnnb1	0.489562	-1.3553	0.00644575
Tenm2	Tenm2	0.0333792	-2.37983	0.00676518
Nipal3	Nipal3	0.100138	-1.84058	0.00694745
Hyi	Hyi	0.43393	1.27532	0.00697689
Cdhr4	Cdhr4	0	-3.49687	0.00697689
Gas5	Gas5	1.24616	0.972237	0.00718537
Cd320	Cd320	0.500689	1.55009	0.00720903
Hcn2	Hcn2	0.133517	-1.9583	0.00734968
Sox2	Sox2	0.122391	-1.7341	0.00745264
Atp2b2	Atp2b2	0.144643	-1.67404	0.0074705
Rnd2	Rnd2	0.500689	-1.48201	0.0074705
Adgrl1	Adgrl1	0.233655	-1.49954	0.00753958
Tuba4a	Tuba4a	0.956871	-1.21789	0.00758725
Lgals3	Lgals3	0.178023	1.85738	0.00759028
Cd55	Cd55	0.189149	1.79883	0.007668
Necab2	Necab2	0.166896	-1.6076	0.0077028
Tmem212	Tmem212	0.0111264	-2.8944	0.00784825
Rab6a	Rab6a	0.856734	-1.22528	0.00785767
Socs5	Socs5	0.0667585	-1.99258	0.00791587
Vat1l	Vat1l	0.923492	1.02928	0.00791587
Cyrib	Cyrib	0.255907	-1.47394	0.00794291
Myc	Myc	0.100138	2.55935	0.00796909
Nptxr	Nptxr	0.31154	-1.41532	0.008077
Atp2b3	Atp2b3	0.111264	-1.7569	0.00808685
Spock1	Spock1	0.27816	-1.51426	0.00824155
Clasp2	Clasp2	0.233655	-1.54732	0.00825194
Ensa	Ensa	0.500689	-1.30696	0.00833962
Prkcd	Prkcd	0.0667585	-2.01091	0.00837091
Tspan7	Tspan7	2.12514	-1.13654	0.00839157
LOC100911177	LOC100911177	1.32404	1.05058	0.00841421
Meis2	Meis2	0	-3.45063	0.00843401
Trnaa-agc_25	Trnaa-agc_25	0.100138	2.54165	0.00843401
Smc2	Smc2	0.0890113	-1.91903	0.00843401
Dipk2a	Dipk2a	0	-3.45339	0.00843401
Trne	Trne	0.178023	-1.58438	0.00843401
Khdrbs3	Khdrbs3	0.15577	-1.62371	0.00856283
LOC102553129	LOC102553129	0.0111264	-2.84058	0.00869948
RGD1308544	RGD1308544	0.0667585	-1.97292	0.00882545
Pcdh10	Pcdh10	0.222528	-1.50056	0.00893408
Nbea	Nbea	0.122391	-1.70967	0.00893408
Lypd6	Lypd6	0	-3.47801	0.00893408
LOC102554213	LOC102554213	0.0778849	2.96256	0.00893408
Gabra4	Gabra4	0.0556321	-2.07736	0.00893408
Foxp1	Foxp1	0	-3.48072	0.00899255
Dact3	Dact3	0.178023	-1.57367	0.00907149
LOC102550711	LOC102550711	0.111264	2.36428	0.00907149
Basp1	Basp1	1.68009	-1.14356	0.00910724
Dctn1	Dctn1	0.689838	-1.23641	0.00910724
Rusc2	Rusc2	0.0778849	-1.90755	0.00919251
Epha4	Epha4	0.0222528	-2.5382	0.00966927
Irs2	Irs2	0.0445056	-2.17226	0.00970915
Sgip1	Sgip1	0.133517	-1.66627	0.00974536
Slc24a3	Slc24a3	0.200275	-1.51298	0.00978047
Wasl	Wasl	0.0667585	-1.94964	0.00978047
Olfm2	Olfm2	0.15577	-1.59732	0.00998589
Adgrg1	Adgrg1	0.289287	-1.55506	0.00998589
Doc2a	Doc2a	0.0111264	-2.8021	0.0103401
Kctd1	Kctd1	0	-3.40572	0.0103401
Wdr13	Wdr13	0.0667585	-1.998	0.0103401
Cd59	Cd59	1.89149	0.88399	0.0103772
Opn3	Opn3	0.189149	1.74157	0.0103772
Ntng1	Ntng1	0.0778849	-1.89237	0.0104835
Scn1a	Scn1a	0.0222528	-2.48522	0.0104835
Grhl3	Grhl3	0.0778849	2.90485	0.0105766
Tiam1	Tiam1	0	-3.41991	0.0105766
Pcp4l1	Pcp4l1	0.0445056	-2.13697	0.0106301
Ptger4	Ptger4	0.0667585	3.2147	0.0106929
Ttyh1	Ttyh1	0.856734	-1.25756	0.0107182
Fgfbp3	Fgfbp3	0.166896	1.84935	0.0107182
Cgn	Cgn	0.0890113	2.65974	0.0107182
Zfhx3	Zfhx3	0.0445056	-2.14109	0.0107182
Ptms	Ptms	1.56882	-1.13929	0.0107824
Gpc5	Gpc5	0.0222528	-2.49954	0.0108422
Rps5	Rps5	7.18766	0.790128	0.0110441
RGD1304884	RGD1304884	0.189149	-1.52426	0.0110817
LOC120098269	LOC120098269	3.57158	0.82023	0.0111656
Ass1	Ass1	0.133517	-1.63368	0.0112708
Calm2	Calm2	4.68422	-1.07221	0.0112708
Ndrg4	Ndrg4	2.41443	-1.09755	0.0112871
Aplnr	Aplnr	0.100138	2.45626	0.0113168
Irs4	Irs4	0.0333792	-2.26193	0.0113653
Sel1l	Sel1l	0.0890113	-1.81504	0.0115188
Ndfip2	Ndfip2	0.211402	-1.49365	0.0116285
Htra1	Htra1	0.122391	-1.73334	0.011739
Hspb1	Hspb1	0.244781	1.51587	0.0118038
Septin5	Septin5	0.534068	-1.252	0.0120816
Trib2	Trib2	0.0111264	-2.76035	0.0121283
Adgrl3	Adgrl3	0.100138	-1.74195	0.0122352
Mapre2	Mapre2	0.478436	-1.28042	0.0122352
Atp6v1g2	Atp6v1g2	1.04588	-1.15007	0.0123309
Cspg5	Cspg5	0.389424	-1.30299	0.0124729
B3gat2	B3gat2	0.0445056	-2.12178	0.0124729
Slc38a8	Slc38a8	0.0111264	-2.77367	0.0124729
Ctss	Ctss	0.534068	-1.35395	0.0125151
Nrxn3	Nrxn3	0	-3.35936	0.0125151
Mag	Mag	0.27816	-1.59458	0.0125198
R3hdm4	R3hdm4	0.122391	-1.71811	0.0125653
Grik3	Grik3	0	-3.36524	0.0125723
Bsn	Bsn	0.0778849	-1.84899	0.0125723
Plpp5	Plpp5	0.244781	1.89138	0.0125723
Peg10	Peg10	0.122391	-1.65395	0.0128028
Enpp2	Enpp2	0.166896	-1.73674	0.0128028
Hlf	Hlf	0.0556321	-2.01269	0.0128395
Cyb5r1	Cyb5r1	0.300413	1.40163	0.0128395
Sec14l3	Sec14l3	0.378298	-1.30886	0.012847
Rps28	Rps28	16.3781	0.788259	0.0128727
Pcdh9	Pcdh9	0.0333792	-2.51548	0.0128727
Gpr162	Gpr162	0.222528	-1.4398	0.0128833
Arhgap6	Arhgap6	0	-3.37983	0.0128833
Wipf3	Wipf3	0	-3.38273	0.0129575
Gpm6b	Gpm6b	0.823354	-1.25798	0.0131308
Pnma8b	Pnma8b	0.789975	-1.17297	0.0132589
Dazap1	Dazap1	0.0333792	-2.24131	0.0132589
Pcdh11x	Pcdh11x	0	-3.39714	0.0135725
Eef1a2	Eef1a2	1.23503	-1.12292	0.0136282
Qk	Qk	0.678711	-1.27649	0.0137037
Gjb6	Gjb6	0.0778849	-1.82467	0.013748
Trnp1	Trnp1	0.200275	-1.46136	0.0137858
Mal2	Mal2	0.0890113	-1.77636	0.013841
Sort1	Sort1	0.267034	-1.38203	0.013857
Tpt1	Tpt1	14.3197	0.781123	0.013857
Pip5k1b	Pip5k1b	0.0111264	-2.72193	0.0142921
Acsl3	Acsl3	0.300413	-1.379	0.0143763
Tceal6	Tceal6	0.31154	-1.33747	0.0146839
Ccdc136	Ccdc136	0.378298	-1.28674	0.0147155
Rph3a	Rph3a	0.211402	-1.44565	0.0147539
Sv2a	Sv2a	0.634205	-1.19547	0.0150911
Nedd4l	Nedd4l	0.0333792	-2.20409	0.015183
Tmem240	Tmem240	0.0222528	-2.44509	0.0152742
Ogn	Ogn	0.144643	1.91702	0.0152817
Trim8	Trim8	0.0778849	-1.8021	0.0153276
Lrtm2	Lrtm2	0.0111264	-2.74916	0.0153276
Slc12a2	Slc12a2	0.0890113	-1.94977	0.0153843
Htr1b	Htr1b	0	-3.32057	0.0155541
Kcnab1	Kcnab1	0.0333792	-2.21552	0.0155651
Rps9l1	Rps9l1	5.99714	0.771446	0.0155963
Sptbn2	Sptbn2	0.233655	-1.40572	0.0155963
Cask	Cask	0.0445056	-2.05935	0.0155963
Napb	Napb	0.378298	-1.28355	0.0156253
Cfap251	Cfap251	0.122391	2.09615	0.0157027
Agap1	Agap1	0.0890113	-1.76455	0.0157869
Rpl36al	Rpl36al	4.36155	0.781899	0.0157998
Grm5	Grm5	0.0778849	-1.81612	0.01598
Snd1	Snd1	0.645332	1.12007	0.0160089
Rapgefl1	Rapgefl1	0.0445056	-2.0709	0.0160682
Klhdc8a	Klhdc8a	0	-3.33861	0.0160732
Htr7	Htr7	0	-3.34159	0.0161852
Gng7	Gng7	0.0333792	-2.23008	0.0161852
Lmo2	Lmo2	0.15577	1.82595	0.0162526
Rab6b	Rab6b	0.945745	-1.13057	0.0163014
Cnr1	Cnr1	0.122391	-1.60843	0.0167823
Stxbp1	Stxbp1	1.00138	-1.11981	0.0168414
Opcml	Opcml	0.144643	-1.54611	0.0169946
Cracdl	Cracdl	0.0111264	-2.68011	0.0169946
Mef2d	Mef2d	0.122391	-1.61502	0.0172349
Prrt2	Prrt2	0.111264	-1.6366	0.0173188
Celf2	Celf2	0.0445056	-2.11063	0.0176517
Tmem151a	Tmem151a	0.27816	-1.47383	0.0178234
Vat1	Vat1	1.35742	1.06189	0.0179298
Sacs	Sacs	0.0111264	-2.7035	0.0179611
Dnajb14	Dnajb14	0.0556321	-1.93184	0.0180208
Stom	Stom	0.0333792	4.99231	0.0180208
LOC103692025	LOC103692025	0.0667585	-1.85616	0.0180208
Rasl11b	Rasl11b	0.0111264	-2.70581	0.0180208
Sptbn4	Sptbn4	0.0445056	-2.03744	0.0180569
Phactr3	Phactr3	0.144643	-1.55495	0.018085
Pde4dip	Pde4dip	0.100138	-1.67539	0.0181011
Adam22	Adam22	0.111264	-1.6498	0.0181011
Hnrnpdl	Hnrnpdl	0.200275	-1.43924	0.0181011
Fn3k	Fn3k	0.0556321	-1.93711	0.0181865
Gpr37	Gpr37	0.133517	-1.77689	0.018256
Ajm1	Ajm1	0.0111264	-2.71505	0.0183788
B3galt2	B3galt2	0	-3.26193	0.0186715
Nts	Nts	0	-3.26508	0.018773
Ppp1cb	Ppp1cb	0.600826	-1.2117	0.0187751
Serpine2	Serpine2	0.378298	-1.2567	0.0189137
Ncald	Ncald	0.43393	-1.22589	0.0191815
Hap1	Hap1	1.15715	-1.08989	0.019371
Rpl36a	Rpl36a	7.67722	0.746986	0.019371
Dock10	Dock10	0.0222528	-2.35346	0.0194318
Tomm34	Tomm34	0.122391	-1.6659	0.0194547
Serpini1	Serpini1	0.211402	-1.40686	0.0196729
Rpl8	Rpl8	6.43107	0.750034	0.0196729
Pfkp	Pfkp	0.445056	-1.22347	0.0197454
P2rx2	P2rx2	0.133517	1.93786	0.0199126
Serbp1	Serbp1	0.445056	-1.21365	0.0202584
Fstl1	Fstl1	0.100138	2.28449	0.0202584
LOC680039	LOC680039	0.0667585	-1.83333	0.0202584
Ddx6	Ddx6	0.166896	-1.47665	0.0203642
LOC100909490	LOC100909490	0.166896	1.71309	0.0204411
Paqr8	Paqr8	0.322666	-1.39197	0.0205894
Nr2f2	Nr2f2	0.122391	-1.58512	0.0207794
Grin2b	Grin2b	0.0667585	-1.84419	0.0210187
Hsd11b1	Hsd11b1	0.0333792	-2.16082	0.0210397
Csrp2	Csrp2	0.43393	1.15101	0.0211963
Serinc1	Serinc1	1.94712	-1.03785	0.0213434
Kazn	Kazn	0.0445056	-2.02561	0.0217061
Cit	Cit	0.0890113	-1.70916	0.021837
Cbln4	Cbln4	0.0111264	-2.67065	0.0218828
RGD1563072	RGD1563072	0.0890113	-1.72853	0.0221335
Meox2	Meox2	0.0556321	3.30425	0.0223536
Rpl7	Rpl7	5.97488	0.743819	0.0224614
Dhx9	Dhx9	0.0667585	-1.80396	0.0225576
Spint2	Spint2	1.52432	0.843055	0.0226216
Myt1l	Myt1l	0.144643	-1.51019	0.0226216
Pllp	Pllp	0.166896	-1.71505	0.0226756
Mt1	Mt1	0.478436	1.10007	0.0227842
Pacs1	Pacs1	0.0222528	-2.31552	0.0228557
Manf	Manf	1.30179	0.865592	0.0230067
Kcnj10	Kcnj10	0.211402	-1.49258	0.0230926
Tox3	Tox3	0	-3.21063	0.0231636
Hcn3	Hcn3	0.322666	1.28449	0.0232065
Cym	Cym	0.0778849	2.62308	0.023223
Pcmtd1	Pcmtd1	0.0556321	-2.07018	0.023223
Kcnab2	Kcnab2	0.233655	-1.34808	0.0233425
Dlg2	Dlg2	0.0890113	-1.68116	0.0235112
RGD1561916	RGD1561916	0.0556321	-1.88761	0.0235475
Atp2a2	Atp2a2	0.901239	-1.09412	0.0235626
Adsl	Adsl	0.0445056	-1.98038	0.0235637
Mapk9	Mapk9	0.27816	-1.30537	0.0236857
LOC679539	LOC679539	0.144643	-1.48882	0.023916
Tjp1	Tjp1	0.0445056	-1.98802	0.0239378
Foxb2	Foxb2	0.0333792	4.76992	0.0239378
Cip2a	Cip2a	0.0333792	4.76992	0.0239378
LOC102551114	LOC102551114	0.0222528	-2.3396	0.0239664
LOC680885	LOC680885	0	-3.2333	0.0240296
Otub1	Otub1	0.445056	-1.19027	0.0241004
Rps3a	Rps3a	7.09865	0.742998	0.0241004
Rsrc1	Rsrc1	0.0445056	-1.99258	0.0241344
Ca11	Ca11	0.122391	-1.54599	0.0242222
Icam5	Icam5	0.0222528	-2.34556	0.0243103
Psmd2	Psmd2	0.27816	-1.29072	0.0243604
Igsf1	Igsf1	0.534068	-1.15896	0.0244185
Cdh8	Cdh8	0.0111264	-2.60512	0.02442
Wscd1	Wscd1	0.189149	-1.59821	0.0247959
Kcnk1	Kcnk1	0.0445056	-2.01668	0.0249699
Ywhaz	Ywhaz	1.3908	-1.04152	0.0250812
Fmo1	Fmo1	0.111264	2.08251	0.0253475
Sfxn5	Sfxn5	0.211402	-1.40344	0.0253712
Tsnax	Tsnax	0.211402	-1.35878	0.0254441
Rps18	Rps18	7.85525	0.723591	0.0255026
Adam11	Adam11	0.0222528	-2.80931	0.0256335
Tnik	Tnik	0.0445056	-2.16014	0.0256448
Gmpr	Gmpr	0.0890113	-1.65901	0.025737
Aldoc	Aldoc	3.07089	-0.993843	0.0259033
Fam168a	Fam168a	0.133517	-1.54087	0.0259432
Ptprr	Ptprr	0.233655	1.40735	0.0260784
Hnrnph1	Hnrnph1	0.233655	-1.49906	0.0261863
Syt11	Syt11	1.22391	-1.09973	0.026188
Rps12	Rps12	11.3156	0.735559	0.0264861
Prex2	Prex2	0.144643	-1.68482	0.0266824
Shroom2	Shroom2	0.0890113	-1.67065	0.0266824
Arhgap36	Arhgap36	0.0222528	-2.28278	0.0266824
Celsr2	Celsr2	0.15577	-1.60793	0.0267376
Arhgef17	Arhgef17	0.15577	-1.44805	0.0268138
Srgap2	Srgap2	0.0222528	-2.29103	0.0271603
Rab14	Rab14	0.31154	-1.25562	0.0273056
Ppp3r1	Ppp3r1	0.545194	-1.13835	0.0273647
Plpp3	Plpp3	0.534068	-1.14397	0.0274979
Plvap	Plvap	0	-3.1404	0.0275639
Draxin	Draxin	0.0778849	2.55491	0.027746
Elavl3	Elavl3	0.289287	-1.3256	0.027746
Cldn11	Cldn11	0.445056	-1.32991	0.0280018
Zfp106	Zfp106	0.189149	-1.40572	0.0280178
Zmat4	Zmat4	0	-3.15405	0.0280501
Rtl5	Rtl5	0.0222528	-2.30741	0.0282854
Fam155a	Fam155a	0.100138	-1.61748	0.028358
C1qtnf2	C1qtnf2	0.111264	2.04802	0.0284995
Cbx4	Cbx4	0.0667585	-1.7613	0.0284995
Kndc1	Kndc1	0.111264	-1.66287	0.028596
LOC102554136	LOC102554136	0	-3.16756	0.0286618
Srpk2	Srpk2	0.189149	-1.37757	0.0286618
Marchf6	Marchf6	0.300413	-1.25878	0.0287122
Bicral	Bicral	0.0111264	-2.55972	0.0291009
Tmem132b	Tmem132b	0.0111264	-2.55972	0.0291009
RGD1307443	RGD1307443	0.31154	1.25783	0.0291009
Map2	Map2	0.923492	-1.06228	0.0294312
Tpbg	Tpbg	0	-3.18095	0.0294979
Igsf8	Igsf8	0.211402	-1.4261	0.0294979
Vstm2b	Vstm2b	0.0111264	-3.39139	0.0295837
Ube2ql1	Ube2ql1	0.27816	-1.26966	0.0297311
Nap1l3	Nap1l3	0.15577	-1.44065	0.0297311
Rnf208	Rnf208	0.411677	-1.17832	0.0297766
Kcnc3	Kcnc3	0.0111264	-2.57754	0.0301524
Zbtb7a	Zbtb7a	0.0445056	-2.11482	0.0301835
Rftn1	Rftn1	0.0111264	-2.58007	0.0303032
Osr1	Osr1	0.0333792	4.57727	0.0304331
Smarcd1	Smarcd1	0.0778849	-1.686	0.0304561
Far1	Far1	0.0445056	-1.92576	0.0308888
Tlcd4	Tlcd4	0.0445056	-1.93052	0.0310999
Agap3	Agap3	0.411677	-1.17021	0.0310999
Lmo3	Lmo3	0.0778849	-1.69302	0.0310999
Nrp2	Nrp2	0.0222528	-2.24291	0.0310999
Aprt	Aprt	0.723217	0.937796	0.0310999
Chn2	Chn2	0.0667585	-1.89962	0.0311039
Efna3	Efna3	0.0222528	-2.24715	0.0313133
LOC120103614	LOC120103614	0.0222528	-2.25139	0.0316062
Actr3b	Actr3b	0.0333792	-2.05754	0.0316293
Aldh1a2	Aldh1a2	0.0890113	2.30425	0.0316293
Cdc42se2	Cdc42se2	0.122391	-1.49776	0.0320575
Evi2a	Evi2a	0.0890113	-1.81122	0.0320575
LOC102547612	LOC102547612	0.0445056	3.65127	0.0323029
Plcb1	Plcb1	0.122391	-1.50221	0.0324987
Erbb4	Erbb4	0.0333792	-2.07378	0.0330132
Pcnx4	Pcnx4	0.166896	-1.40215	0.0331358
Ubl3	Ubl3	0.456183	-1.15744	0.0333305
Zfr	Zfr	0.445056	-1.15264	0.0334437
Rpl7a	Rpl7a	5.42969	0.712087	0.0335136
Vamp1	Vamp1	0.211402	-1.42273	0.0335136
Parva	Parva	0.189149	1.50402	0.0336099
Pcsk5	Pcsk5	0.189149	1.50402	0.0336099
Ano3	Ano3	0	-3.08806	0.0341851
Vwa5b1	Vwa5b1	0	-3.08806	0.0341851
Kpna1	Kpna1	0.100138	-1.59965	0.0343491
Arhgap5	Arhgap5	0.100138	-1.57856	0.0346204
Wdr82	Wdr82	0.222528	-1.3042	0.0347881
Lrrc4c	Lrrc4c	0.0778849	-1.66947	0.0348009
Slc18a2	Slc18a2	0.0890113	2.27147	0.0351715
Ppp1r32	Ppp1r32	0.0111264	-2.52339	0.0356858
Tpm3	Tpm3	0.233655	-1.29365	0.0356858
Fbxl17	Fbxl17	0.0890113	-1.60042	0.0359499
Clic1	Clic1	0.200275	1.45016	0.0359499
Rps27a	Rps27a	18.0693	0.703793	0.0360742
Tmem160	Tmem160	0.367172	-1.18623	0.0361812
Stam	Stam	0.0890113	-1.60374	0.0362043
Actr2	Actr2	0.456183	-1.14252	0.0364155
Mapre3	Mapre3	0.367172	-1.17801	0.0366115
Cited2	Cited2	0.122391	-1.4924	0.0367692
Aldh5a1	Aldh5a1	0.200275	-1.32518	0.0368453
LOC120100816	LOC120100816	0.0222528	6.16224	0.0369523
LOC102553361	LOC102553361	0.0222528	6.16224	0.0369523
Pex5l	Pex5l	0.100138	-1.7201	0.0370004
Amigo2	Amigo2	0.0333792	-2.02635	0.0371225
Rps19l2	Rps19l2	12.3503	0.707297	0.0371778
Utrn	Utrn	0.0445056	-1.91938	0.0376099
Cryab	Cryab	0.27816	-1.40528	0.0376099
Rnf112	Rnf112	0.100138	-1.59865	0.0381616
Ankrd46	Ankrd46	0.31154	-1.2068	0.0386242
Hectd1	Hectd1	0.111264	-1.50729	0.0388524
RGD1561327	RGD1561327	0.0778849	-1.6431	0.0388711
Kctd13	Kctd13	0.111264	-1.50922	0.0389287
Elfn2	Elfn2	0.0222528	-2.23008	0.0389287
Eef1a1	Eef1a1	3.9165	0.715352	0.0389287
LOC120102262	LOC120102262	0.0778849	-1.64914	0.0394789
Gjb1	Gjb1	0	-3.30231	0.0399257
Atrn	Atrn	0.144643	-1.41708	0.0400154
Tubb2a	Tubb2a	2.92625	-0.945041	0.0400154
Tubb4a	Tubb4a	1.7691	-1.02413	0.0401502
Celf4	Celf4	0.767722	-1.0431	0.0401502
Camk2d	Camk2d	0.211402	-1.29924	0.0403213
Slc2a13	Slc2a13	0.144643	-1.40164	0.0405563
Creb3l1	Creb3l1	0.178023	1.50992	0.0408288
Ywhag	Ywhag	1.74685	-0.968351	0.0408288
Pja2	Pja2	0.901239	-1.02735	0.0408525
Riiad1	Riiad1	0.0445056	-1.86898	0.0414115
Pcdh8	Pcdh8	0.0890113	-1.59042	0.0414115
Ptpn4	Ptpn4	0.0890113	-1.59376	0.0419291
Ier5	Ier5	0.0111264	-2.4589	0.0419348
Pcdh20	Pcdh20	0	-3.01892	0.0421983
Trns1	Trns1	0.0111264	-2.46439	0.0421983
Trnl2	Trnl2	0.0667585	-1.69752	0.0421983
Cavin3	Cavin3	0.344919	1.14056	0.0423163
Homer1	Homer1	0.0111264	-2.46985	0.0424129
Tent5a	Tent5a	0.133517	1.74633	0.0424129
Ank1	Ank1	0	-3.02635	0.0424129
Gpr83	Gpr83	0	-3.03006	0.0425908
Khsrp	Khsrp	0.0333792	-2.29463	0.0425908
Cdc26	Cdc26	0.0667585	-1.70416	0.0426881
Epha5	Epha5	0.0111264	-2.47529	0.0426881
Cdo1	Cdo1	0.0667585	-1.70416	0.0426881
Smim3	Smim3	0.200275	1.41157	0.043392
Brd7	Brd7	0.0778849	-1.61871	0.043392
Dock3	Dock3	0.0667585	-1.70945	0.0434182
Myo5b	Myo5b	0	-3.04478	0.0434393
Ets2	Ets2	0.0333792	-1.99637	0.0435486
Ivns1abp	Ivns1abp	0.166896	-1.57565	0.0437138
Gpr153	Gpr153	0.0222528	-2.17092	0.0439566
Pfkm	Pfkm	0.86786	-1.02113	0.0439566
Arx	Arx	0	-3.05208	0.0439566
Ryr2	Ryr2	0	-3.05572	0.0442823
Cntnap4	Cntnap4	0.300413	1.18987	0.044369
Psd	Psd	0.122391	-1.52164	0.0444292
Tox	Tox	0	-3.05935	0.0444292
Syndig1l	Syndig1l	0	-3.05935	0.0444292
Mpdu1	Mpdu1	0.756596	0.883282	0.0444292
Hspa5	Hspa5	2.85949	0.716788	0.045248
Pip5k1c	Pip5k1c	0.133517	-1.42792	0.0453231
Rbp1	Rbp1	0.300413	1.18496	0.0453511
Fam117b	Fam117b	0.0890113	-1.56568	0.0453511
Amph	Amph	0.31154	-1.18038	0.0453511
Gpr37l1	Gpr37l1	0.333792	-1.20197	0.0456379
Ccni	Ccni	0.122391	-1.55029	0.0457022
Cxcl13	Cxcl13	0	-3.07378	0.0459176
Got1	Got1	0.967998	-1.00187	0.0461567
Crip1	Crip1	0.823354	1.19415	0.0463571
LOC120094738	LOC120094738	0.0333792	4.25535	0.0464122
Scn9a	Scn9a	0.122391	1.80468	0.0467433
Micu3	Micu3	0.111264	-1.47109	0.0473037
Rasgrp2	Rasgrp2	0.0445056	-1.83889	0.0474365
Ptprz1	Ptprz1	0.411677	-1.16738	0.04749
Crip2	Crip2	0.445056	-1.101	0.0475825
Mog	Mog	0.122391	-1.69652	0.0475825
Cacnb4	Cacnb4	0.0445056	-1.84563	0.0479754
LOC100910996	LOC100910996	0.456183	1.01539	0.0479754
Fam131b	Fam131b	0.0556321	-2.08094	0.0484371
Mcub	Mcub	0.0778849	2.34845	0.0484862
Rpl24	Rpl24	10.7926	0.687672	0.0485056
Ctsf	Ctsf	0.967998	0.926222	0.0487904
Pebp1	Pebp1	2.85949	-0.924425	0.0490874
Nucks1	Nucks1	0.166896	-1.53321	0.0490874
Lrrc4b	Lrrc4b	0.445056	-1.09343	0.0497455
Fbxo21	Fbxo21	0.0778849	-1.60636	0.0500436
Arhgap44	Arhgap44	0.178023	-1.31397	0.0502237
Tspan33	Tspan33	0.0890113	-1.54051	0.0505256
Epc1	Epc1	0.0111264	-2.41425	0.0505256
Gid4	Gid4	0.0333792	-1.95994	0.0506475
Shisal1	Shisal1	0.0556321	-1.72803	0.0508585
Sik3	Sik3	0.0778849	-1.60264	0.0509506
Tmem200c	Tmem200c	0	-3.41991	0.0509506
Slc25a22	Slc25a22	0.289287	-1.17464	0.0509595
Grm2	Grm2	0.0111264	-2.42273	0.0509595
Trim3	Trim3	0.0778849	-1.61502	0.0511059
Fxyd1	Fxyd1	0.956871	0.867298	0.0511267
Qrich1	Qrich1	0.0333792	-1.96769	0.0511267
Mbnl2	Mbnl2	0.211402	-1.34278	0.0511267
Ddx5	Ddx5	1.15715	-0.967489	0.0513034
Aif1	Aif1	0.0667585	-2.0552	0.0513034
Scd2	Scd2	3.89424	-0.937146	0.0513864
Spag6l	Spag6l	0	-2.9502	0.0513864
LOC100362814	LOC100362814	0.0556321	-1.74165	0.0521198
Oxct1	Oxct1	0.255907	-1.20736	0.0526945
Pkp4	Pkp4	0.211402	-1.59815	0.0526945
Syt16	Syt16	0.0222528	-2.14154	0.0526945
Atcay	Atcay	0.189149	-1.27586	0.0526945
LOC102550417	LOC102550417	0.0111264	-2.44232	0.0526945
Slc16a11	Slc16a11	0	-2.96962	0.0526945
Bin1	Bin1	0.522941	-1.17678	0.0527121
Rpl27a	Rpl27a	14.6869	0.673152	0.052751
Npas2	Npas2	0.0111264	-2.44509	0.052751
Kcnip3	Kcnip3	0	-2.97732	0.0529652
Arhgap39	Arhgap39	0	-2.97732	0.0529652
Ctnnd2	Ctnnd2	0.200275	-1.26491	0.0530808
Hapln2	Hapln2	0.0111264	-2.75812	0.0534614
Atrx	Atrx	0.0667585	-1.64879	0.0534614
Xbp1	Xbp1	1.04588	0.861149	0.053503
Taf15	Taf15	0.0445056	-1.96344	0.0536697
Smarcc2	Smarcc2	0.233655	-1.28522	0.0537203
Fndc5	Fndc5	0.189149	-1.28416	0.0537472
Eipr1	Eipr1	0.0667585	-1.65292	0.0537774
Rplp0	Rplp0	6.21966	0.676148	0.0537774
Coq8a	Coq8a	0.0111264	-2.45615	0.0537861
Mindy3	Mindy3	0.0778849	-1.5712	0.0539318
Hmgb1	Hmgb1	0.378298	-1.20033	0.0541667
Pom121	Pom121	0.0778849	-1.57374	0.0541744
Shtn1	Shtn1	0.0667585	-1.65703	0.0542318
Ret	Ret	0.166896	1.48981	0.0542719
NEWGENE_6497122	NEWGENE_6497122	0.144643	-1.37026	0.0542719
Prr18	Prr18	0	-3.36231	0.054556
Gpr88	Gpr88	0.0222528	-2.26403	0.0545638
T2	T2	0	-3.00016	0.0546706
Rps3	Rps3	7.81074	0.667717	0.0546706
Depp1	Depp1	0.0333792	4.11784	0.0547058
Ptma	Ptma	1.33517	-0.995716	0.0548556
Vstm2l	Vstm2l	0.5897	-1.03389	0.0552233
Hnrnph2	Hnrnph2	0.122391	-1.59014	0.0558995
Uqcc2	Uqcc2	1.26841	-0.949285	0.056936
Taok1	Taok1	0.178023	-1.27998	0.057007
Dap	Dap	0.211402	1.37564	0.057372
Tpd52	Tpd52	0.267034	-1.20041	0.0574488
Rnf11l1	Rnf11l1	0.634205	-1.01596	0.0574488
Tmem65	Tmem65	0.15577	-1.31997	0.0574488
Srsf1	Srsf1	0.15577	-1.31997	0.0574488
Cpne7	Cpne7	0.0890113	-1.53241	0.0574488
Tmed10	Tmed10	0.723217	0.940429	0.0576351
Zdhhc22	Zdhhc22	0.0333792	-1.92058	0.0576351
Mapk1	Mapk1	0.534068	-1.04373	0.0576351
Prph	Prph	0.189149	1.38525	0.0578341
Schip1	Schip1	0.27816	-1.16782	0.0578783
Ramp3	Ramp3	0.100138	-1.48342	0.0578783
Ugt8	Ugt8	0.0667585	-1.88683	0.0579431
Cyld	Cyld	0.144643	-1.56593	0.0579531
Cdh4	Cdh4	0.0333792	-1.92854	0.0582424
Pnisr	Pnisr	0.0333792	-1.92854	0.0582424
Git1	Git1	0.233655	-1.19991	0.0591442
Arhgap26	Arhgap26	0.0667585	-1.61537	0.0591442
Ftl1	Ftl1	4.43944	0.68549	0.0598851
Ndufaf8	Ndufaf8	0.511815	-1.05022	0.0601046
Tada2b	Tada2b	0.0222528	-2.08332	0.0601046
Ptprj	Ptprj	0.0333792	-1.94236	0.0601893
Pitpnm3	Pitpnm3	0.0111264	-2.37401	0.0608061
Kcnc2	Kcnc2	0.211402	-1.22686	0.0610049
Ralgapa1	Ralgapa1	0.0667585	-1.62939	0.0610633
Sdr42e1	Sdr42e1	0.0778849	2.25535	0.0610633
LOC102549214	LOC102549214	0.0556321	2.80468	0.0610821
Ndufb10	Ndufb10	1.21278	-0.939573	0.0610821
Sorcs1	Sorcs1	0.0111264	-2.40572	0.0611074
Gfra2	Gfra2	0.0333792	-1.9502	0.0612498
Septin8	Septin8	0.322666	-1.21974	0.0613369
Epha6	Epha6	0.0111264	-2.38273	0.0613369
Ralgps1	Ralgps1	0.0222528	-2.09986	0.0614034
Tmem178a	Tmem178a	0.389424	1.04157	0.0614925
Rimkla	Rimkla	0.0111264	-2.38562	0.061553
Nsg2	Nsg2	1.40193	-0.928522	0.0617061
Ttc33	Ttc33	0.0667585	-1.63635	0.0617438
Ssbp4	Ssbp4	0.255907	-1.1698	0.0617438
Tyrobp	Tyrobp	0.0778849	-1.68834	0.0621353
Gjc2	Gjc2	0.0445056	-2.07234	0.0622044
Pip4k2b	Pip4k2b	0.15577	-1.30537	0.0622188
Wdr47	Wdr47	0.122391	-1.37983	0.0626539
Chmp4b	Chmp4b	0.189149	-1.26123	0.0627814
Sertm1	Sertm1	0	-2.89846	0.0641967
Tmem198	Tmem198	0.0111264	-2.40572	0.0643199
Osbpl1a	Osbpl1a	0.15577	-1.4167	0.0643199
Zfp385a	Zfp385a	0.122391	-1.39139	0.0648545
Kcnq5	Kcnq5	0	-2.90654	0.0648545
Nit2	Nit2	0.534068	0.924026	0.0649029
Fam98b	Fam98b	0.0222528	-2.09279	0.0654993
Dlx6	Dlx6	0	-2.91458	0.0655511
Arhgap21	Arhgap21	0.0890113	-1.52893	0.0655511
Minar2	Minar2	1.65784	0.727941	0.0655511
Nsd3	Nsd3	0.0445056	-1.80297	0.0655533
Ilrun	Ilrun	0.0667585	-1.83212	0.0657034
LOC100912227	LOC100912227	0	-2.91858	0.0657869
Nme9	Nme9	0	-2.91858	0.0657869
Bdnf	Bdnf	0	-2.92257	0.0661848
Rap1gap	Rap1gap	0.27816	-1.15222	0.0661848
Tmem151b	Tmem151b	0.0556321	-1.68169	0.0661848
Sertad4	Sertad4	0	-2.92257	0.0661848
Hs3st4	Hs3st4	0	-2.90251	0.0664783
Pigbos1	Pigbos1	0.322666	1.33188	0.0665072
Lhx9	Lhx9	0	-2.92655	0.0665072
Syne1	Syne1	0.178023	-1.25636	0.0670742
Egr3	Egr3	0	-2.93052	0.0670742
Kif22	Kif22	0.166896	1.43772	0.0671777
Nkain1	Nkain1	0.0333792	-1.89033	0.0676146
Dnajc27	Dnajc27	0.178023	-1.26082	0.0678982
Vps41	Vps41	0.511815	-1.02169	0.0678982
Prps2	Prps2	0.255907	1.21972	0.0678982
Chrm1	Chrm1	0	-2.93843	0.0679096
Cobl	Cobl	0	-2.93843	0.0679096
Mgst3	Mgst3	0.823354	-0.961265	0.0681312
Fads1	Fads1	0.211402	-1.23779	0.0684496
Rn45s	Rn45s	0.556321	-1.01386	0.0685689
Fam43b	Fam43b	0.0333792	-1.90048	0.0687242
Reps2	Reps2	0.0667585	-1.60548	0.0688991
LOC108352384	LOC108352384	0.0667585	2.43043	0.0690589
Zranb2	Zranb2	0.15577	-1.29802	0.069189
Ipo9	Ipo9	0.0890113	-1.6419	0.069189
E2f6	E2f6	0.289287	1.30979	0.0693077
Tmem47	Tmem47	0.378298	-1.07849	0.0696215
Plpp2	Plpp2	0.133517	1.97393	0.0697291
LOC100364191	LOC100364191	0.255907	1.20804	0.0698309
Slc36a4	Slc36a4	0.0778849	-1.54037	0.0700581
Egln1	Egln1	0.100138	-1.43842	0.0702434
Zmiz2	Zmiz2	0.133517	-1.54486	0.0704954
Pkia	Pkia	0.267034	-1.14792	0.0707155
Aff3	Aff3	0.0333792	-1.91458	0.070817
Rbm14	Rbm14	0.100138	-1.44287	0.0708962
Xpr1	Xpr1	0.133517	-1.348	0.0708962
Acaa2	Acaa2	0.300413	1.12253	0.0708962
Iqsec1	Iqsec1	0.255907	-1.15518	0.0713769
Rpl14	Rpl14	8.14453	0.632568	0.0713769
Epdr1	Epdr1	1.12377	0.760854	0.0713769
Mfsd14b	Mfsd14b	0.0445056	-1.75185	0.0718858
Macroh2a1	Macroh2a1	0.233655	-1.33779	0.0721207
Cd83	Cd83	0.178023	-1.2414	0.0721207
Tppp3	Tppp3	0.934619	0.790062	0.0721207
LOC102550895	LOC102550895	0.0778849	2.18496	0.0722259
Gabrb2	Gabrb2	0.233655	-1.16848	0.0725375
Nipsnap3b	Nipsnap3b	0.5897	0.87889	0.0728753
Pole4	Pole4	0.144643	-1.34584	0.0734526
Rps26	Rps26	19.6715	0.639348	0.0734526
Npc2	Npc2	1.31292	0.80232	0.0736172
Dennd5a	Dennd5a	0.556321	-1.10428	0.0738446
Mapk6	Mapk6	0.0667585	-1.79901	0.0738446
Erc2	Erc2	0.0556321	-1.64351	0.0738446
Hspb8	Hspb8	0.255907	1.69871	0.0739306
RGD1560925	RGD1560925	0.0333792	3.87683	0.0739641
Tubb6	Tubb6	0.0556321	2.7028	0.0739641
Tafa2	Tafa2	0.0445056	-1.76968	0.0744983
Trim5	Trim5	0.100138	1.86578	0.0745601
Sema4g	Sema4g	0.0111264	-2.34159	0.0745601
Acly	Acly	0.344919	-1.07602	0.0745601
Ptprt	Ptprt	0.0222528	-2.52601	0.0745644
RGD1560784	RGD1560784	0.144643	-1.29749	0.0745644
Acsl4	Acsl4	0.122391	-1.34258	0.0754454
Psip1	Psip1	0.333792	-1.0915	0.0762499
Snap91	Snap91	0.545194	-0.993797	0.0762499
Mgat5b	Mgat5b	0.0333792	-1.90654	0.0762499
Erlec1	Erlec1	1.16827	0.77674	0.0762499
Ppp2r5d	Ppp2r5d	0.111264	-1.37586	0.0763634
Epb41l3	Epb41l3	0.255907	-1.1461	0.0763634
Tekt1	Tekt1	0	-2.8021	0.0768856
Map4	Map4	0.834481	-0.959025	0.0770025
Higd1a	Higd1a	0.86786	-0.937528	0.0770033
Vangl2	Vangl2	0	-2.80643	0.0770033
Ccar2	Ccar2	0.100138	-1.47258	0.0770587
Prnp	Prnp	2.92625	-0.859438	0.0770802
Atp1a2	Atp1a2	1.80248	-0.886276	0.0770802
Nr1d2	Nr1d2	0.0778849	-1.51019	0.0770921
Inka2	Inka2	0	-2.81504	0.0772647
Pum1	Pum1	0.0890113	-1.45859	0.0772647
Pop5	Pop5	0.0333792	-1.84899	0.0773078
Marcks	Marcks	0.834481	-0.968809	0.0775133
C2cd2l	C2cd2l	0.233655	-1.15928	0.0775817
Hmga1	Hmga1	0.233655	-1.15928	0.0775817
Sgtb	Sgtb	0.100138	-1.42047	0.0776684
LOC103691527	LOC103691527	0.255907	-1.32811	0.0776684
Tigar	Tigar	0	-2.82361	0.0776684
Nudt4	Nudt4	0.222528	-1.16355	0.0776684
Prr5	Prr5	0	-2.82787	0.0776684
Rpl21	Rpl21	9.71336	0.620683	0.0776684
Eif1a	Eif1a	0.411677	0.973452	0.0776684
Dbndd1	Dbndd1	0.0778849	-1.5168	0.0776684
Tsc22d3	Tsc22d3	0.15577	-1.42047	0.0776684
Tanc2	Tanc2	0.0890113	-1.46469	0.0776808
Psat1	Psat1	0.189149	-1.42585	0.0777447
Igip	Igip	0	-2.83212	0.0779707
Idh3a	Idh3a	0.478436	-1.00735	0.0781276
LOC120101889	LOC120101889	0.467309	-1.06221	0.0788557
Mpped2	Mpped2	0	-2.84058	0.0788557
Fgf1	Fgf1	0	-2.84058	0.0788557
Tns1	Tns1	0.255907	1.41404	0.0788822
Mrps6	Mrps6	0.222528	-1.17124	0.0788822
Prrc2b	Prrc2b	0.344919	-1.07378	0.0789785
Klhdc3	Klhdc3	0.411677	-1.03744	0.0789785
Gjb2	Gjb2	0.111264	1.73292	0.0789785
Mal	Mal	0.445056	-1.13194	0.0792871
Nrxn1	Nrxn1	0.500689	-0.999827	0.0794396
Ssr2	Ssr2	1.00138	0.769919	0.0795258
Spock2	Spock2	0.700964	-0.958974	0.0795622
Atp6v1h	Atp6v1h	0.43393	-1.02524	0.0801663
Smap2	Smap2	0.389424	-1.03744	0.08021
RT1-M3-1	RT1-M3-1	0.211402	1.25535	0.0803514
Pnp	Pnp	0.211402	-1.18428	0.0807829
Pygo2	Pygo2	0.0445056	-1.71551	0.0808754
Plod2	Plod2	0.122391	2.42077	0.0809435
S100a13	S100a13	0.812228	-0.94013	0.0811344
Pnpla8	Pnpla8	0.222528	-1.26403	0.0811344
Kif21a	Kif21a	0.27816	-1.10653	0.0811344
Pde4d	Pde4d	0.0222528	-1.99511	0.0814943
Adnp	Adnp	0.189149	-1.24078	0.0814943
Ddost	Ddost	0.667585	0.832936	0.0820652
Prkca	Prkca	0.0667585	-1.74851	0.0820652
Col1a2	Col1a2	0.15577	1.48981	0.0823207
Ssr1	Ssr1	1.00138	0.759201	0.0825739
Slc12a1	Slc12a1	0.0222528	5.16224	0.0828241
Dgkg	Dgkg	0.0222528	-2.00769	0.0828241
Astn1	Astn1	0.378298	-1.04582	0.0828241
Kcnh1	Kcnh1	0.200275	1.29382	0.0828298
Slc7a3	Slc7a3	0.0556321	-1.61584	0.0829069
Lpgat1	Lpgat1	0.122391	-1.33362	0.0834214
Atxn7l3	Atxn7l3	0.111264	-1.35883	0.0835377
Stk26	Stk26	0.0890113	1.95278	0.0835918
Prkacb	Prkacb	1.06814	-0.902965	0.0841046
Sdr39u1	Sdr39u1	0.111264	-1.36204	0.0841442
Atp6ap1l	Atp6ap1l	0.255907	1.14543	0.0842255
Herc1	Herc1	0.122391	-1.33861	0.084362
Cdip1	Cdip1	0.667585	-0.952957	0.084362
Selenop	Selenop	1.64671	-0.903456	0.0846289
Vopp1	Vopp1	0.0778849	-1.48207	0.0848018
Pir	Pir	0.189149	1.35488	0.0848777
Map7d1	Map7d1	0.255907	-1.16419	0.0848834
Tcf25	Tcf25	1.20165	-0.894588	0.0848834
Lrfn5	Lrfn5	0.0556321	-1.63055	0.0851023
Habp4	Habp4	0.322666	-1.07042	0.0852153
Rabgap1l	Rabgap1l	0.0890113	-1.43768	0.0852223
Tmed4	Tmed4	0.689838	0.822386	0.0857113
Sap30bp	Sap30bp	0.0667585	-1.55201	0.0859407
Tesk1	Tesk1	0.0890113	-1.44139	0.0859851
Cpeb1	Cpeb1	0.31154	1.35045	0.0860085
Mef2c	Mef2c	0.0667585	-1.55348	0.0860085
Akap11	Akap11	0.27816	-1.09678	0.0860085
S100a1	S100a1	0.389424	-1.06658	0.0865618
Trim9	Trim9	0.0556321	-1.63866	0.0865618
Irf7	Irf7	0.0778849	2.10154	0.0867935
Wif1	Wif1	0.0778849	2.10154	0.0867935
H2az1	H2az1	0.778849	-0.930298	0.0870417
Mpped1	Mpped1	0.0333792	-1.8021	0.0877663
Zyx	Zyx	0.0222528	-2.08569	0.0881649
Sh2d5	Sh2d5	0.0333792	-1.80643	0.0882393
Rnasek	Rnasek	7.17654	0.611668	0.0885322
Gatm	Gatm	0.289287	-1.22674	0.0887412
Egfl7	Egfl7	0.200275	1.27061	0.0888866
Anxa5	Anxa5	0.534068	0.871183	0.0889372
Efr3b	Efr3b	0.144643	-1.27358	0.0897028
Cd63	Cd63	1.7691	0.701064	0.089769
Eif4h	Eif4h	0.678711	-1.00259	0.089769
Rock2	Rock2	0.133517	-1.29119	0.0903939
Efl1	Efl1	0.0778849	2.08542	0.0906779
Smg7	Smg7	0.0111264	-2.26822	0.0915953
Foxn3	Foxn3	0.0445056	-1.83212	0.0918072
Rpl12	Rpl12	6.07502	0.613326	0.0921627
Tmem181	Tmem181	0.0445056	-1.67445	0.092197
Avpi1	Avpi1	0.111264	-1.33725	0.0922154
Mrps18b	Mrps18b	0.511815	0.954443	0.0930222
Klk6	Klk6	0.0333792	-2.14724	0.0931846
Gpr22	Gpr22	0	-2.72193	0.0936049
Dpy19l1	Dpy19l1	0.0890113	-1.55086	0.0936049
Gpr158	Gpr158	0.122391	-1.32158	0.0936049
Scg3	Scg3	0.489562	-1.0394	0.0937008
Usp6nl	Usp6nl	0	-2.72651	0.0937962
Ywhae	Ywhae	2.72597	-0.834186	0.0938206
Stx5	Stx5	0.0556321	-1.58092	0.0941335
Larp1	Larp1	0.200275	-1.1649	0.0941335
Lyrm1	Lyrm1	0.0778849	-1.45063	0.0943967
Smim35	Smim35	0.0333792	3.67038	0.0943967
Zmat2	Zmat2	0.166896	-1.22363	0.0943967
Mkrn1	Mkrn1	0.15577	-1.23266	0.0945603
Ipcef1	Ipcef1	0	-2.74465	0.0946227
Cfap43	Cfap43	0	-2.74465	0.0946227
Csde1	Csde1	0.389424	-1.10611	0.0946227
Nr2c2	Nr2c2	0.0778849	-1.45477	0.0946227
Abr	Abr	0.378298	-1.0171	0.0946227
Ddx42	Ddx42	0.0667585	-1.50867	0.0946227
Psmg4	Psmg4	0.233655	-1.12757	0.0946227
Atl1	Atl1	0.289287	-1.07138	0.0951007
Trni	Trni	0.0778849	-1.45753	0.0951125
Bles03	Bles03	0.144643	-1.24837	0.0958475
Adprs	Adprs	0.0778849	-1.46302	0.0963029
LOC102554214	LOC102554214	0.0222528	-1.95151	0.0963029
Tmem127	Tmem127	0.0890113	-1.42147	0.0968746
Slitrk3	Slitrk3	0.0222528	-1.95671	0.0969382
Actb	Actb	5.77461	-0.819364	0.0969382
Inafm2	Inafm2	0.0445056	-1.70628	0.0970328
Cul5	Cul5	0.0445056	-1.70628	0.0970328
Nkiras1	Nkiras1	0.0778849	-1.46985	0.0978258
Klhl24	Klhl24	0.0778849	-1.47258	0.098631
Ubqln2	Ubqln2	0.567447	-0.947193	0.0986743
Brsk2	Brsk2	0.122391	-1.28485	0.0987886
Fa2h	Fa2h	0.0333792	-2.03375	0.0990836
Zbtb7c	Zbtb7c	0.0667585	2.25535	0.0995527
Shisa7	Shisa7	0.0222528	-1.97476	0.0996605
LOC100362895	LOC100362895	0.356045	-1.02489	0.0996605
Trnr	Trnr	0.0445056	-1.78905	0.100248
Tmem167a	Tmem167a	0.667585	0.810174	0.100376
Sart3	Sart3	0.0222528	-1.97987	0.10066
Mdfic	Mdfic	0.0890113	2.14729	0.100811
Zfp180	Zfp180	0.0222528	-2.56228	0.100829
Rap1gap2	Rap1gap2	0.0667585	-1.67877	0.100831
Sh3tc1	Sh3tc1	0.0445056	2.94501	0.100888
Zfhx4	Zfhx4	0.0111264	-2.19751	0.101282
Eps15	Eps15	0.200275	-1.29374	0.101282
Cpe	Cpe	4.15015	-0.810168	0.101572
Grem2	Grem2	0.0222528	-1.98751	0.10202
Zfp830	Zfp830	0.0890113	1.87683	0.102258
Col6a2	Col6a2	0.0890113	1.87683	0.102258
Wnt7b	Wnt7b	0.0111264	-2.77145	0.102646
Bag6	Bag6	0.255907	-1.08865	0.102726
Peli1	Peli1	0.0333792	-1.76924	0.103496
Npy1r	Npy1r	0.0111264	-2.21714	0.103822
Kcna1	Kcna1	0.0111264	-2.53386	0.104104
Fam241b	Fam241b	0.144643	-1.2264	0.104104
Pak3	Pak3	0.244781	-1.08961	0.104104
Ddx23	Ddx23	0.111264	-1.32743	0.104104
Kcnj6	Kcnj6	0.0111264	-2.22039	0.104104
Ptpn5	Ptpn5	0.15577	-1.22147	0.104123
Slc6a9	Slc6a9	0.200275	-1.31115	0.104331
Nrxn2	Nrxn2	0.534068	-0.951719	0.105166
Hunk	Hunk	0.0890113	1.86456	0.10576
Adgra2	Adgra2	0.100138	1.73933	0.10576
Celf1	Celf1	0.178023	-1.17131	0.105894
Fam180a	Fam180a	0.0333792	3.57727	0.105894
Ccdc91	Ccdc91	0.0111264	-2.50488	0.105894
Acot7	Acot7	1.22391	-0.860881	0.105894
Fam189a1	Fam189a1	0.0333792	-1.78686	0.105959
Stau2	Stau2	0.133517	-1.24389	0.106033
Fkrp	Fkrp	0.0778849	-1.42835	0.106614
Unc13c	Unc13c	0.0111264	-2.23651	0.106614
Hook3	Hook3	0.0333792	-1.79123	0.106776
LOC120100712	LOC120100712	0.100138	-1.36289	0.106859
Rpl17	Rpl17	11.4157	0.607259	0.106859
Srpk1	Srpk1	0.0556321	-1.54857	0.106859
Atn1	Atn1	0.211402	-1.13422	0.10749
Sptan1	Sptan1	0.934619	-0.882544	0.108155
Atpaf1	Atpaf1	0.0333792	-1.79994	0.108496
Vezf1	Vezf1	0.0333792	-1.79994	0.108496
LOC120095544	LOC120095544	0.0222528	4.84031	0.108496
Muc20	Muc20	0.0222528	4.84031	0.108496
RGD1304770	RGD1304770	0.0222528	4.84031	0.108496
Sulf2	Sulf2	0.0890113	-1.42773	0.108866
Tmem100	Tmem100	0.0445056	-1.65922	0.108866
Tm4sf1	Tm4sf1	0.200275	1.21049	0.108906
Ptprd	Ptprd	0.144643	-1.37443	0.109399
Arl10	Arl10	0.478436	0.870542	0.10947
Gnaz	Gnaz	0.0778849	-1.44371	0.10947
Foxg1	Foxg1	0.0556321	-1.56568	0.109666
Rpl13a	Rpl13a	13.7856	0.600289	0.110459
Pank1	Pank1	0.0111264	-2.47529	0.110459
Rabl6	Rabl6	0.222528	-1.10856	0.110809
Pcbp2	Pcbp2	0.812228	-0.903489	0.110809
Zeb1	Zeb1	0.0667585	-1.50107	0.110828
Trim28	Trim28	0.27816	-1.05879	0.110836
Cdkl4	Cdkl4	0.178023	1.31601	0.110836
Rnf44	Rnf44	0.111264	-1.29309	0.111663
Hdgfl3	Hdgfl3	0.244781	-1.0828	0.112107
Snph	Snph	0.15577	-1.20146	0.112107
Phlpp1	Phlpp1	0.0890113	-1.52776	0.112107
Cops6	Cops6	0.645332	-0.911316	0.112682
Rab26	Rab26	0.122391	-1.28381	0.112813
Ahdc1	Ahdc1	0.0222528	-1.89576	0.112842
Hnrnpl	Hnrnpl	0.511815	-0.946956	0.113394
Agk	Agk	0.0222528	-1.90116	0.113394
Slc44a1	Slc44a1	0.15577	-1.31754	0.113394
Pram1	Pram1	0.178023	-1.15305	0.113394
Cenpb	Cenpb	0.0556321	-1.61748	0.113895
Rps8	Rps8	12.9845	0.59968	0.113895
Trip12	Trip12	0.211402	-1.11691	0.113895
Appl1	Appl1	0.111264	-1.30426	0.113895
Agpat5	Agpat5	0.100138	-1.32239	0.113895
Gnal	Gnal	0.144643	-1.21249	0.113895
Trnw	Trnw	0.0222528	-1.91191	0.114521
Dolk	Dolk	0.0222528	-1.91458	0.114978
Lypd6b	Lypd6b	0	-2.64673	0.115701
Ppp2ca	Ppp2ca	0.511815	-0.943617	0.115701
Prkar1b	Prkar1b	1.78023	-0.824189	0.115701
Stard3nl	Stard3nl	0.86786	0.783022	0.115701
Tle4	Tle4	0.100138	-1.35701	0.115719
Wfdc2	Wfdc2	0	-2.65155	0.115719
Nrcam	Nrcam	0.378298	-0.986495	0.115719
Grm4	Grm4	0	-2.65155	0.115719
Pex14	Pex14	0.100138	-1.33202	0.115766
Zgpat	Zgpat	0	-2.66113	0.11627
Shb	Shb	0	-2.66113	0.11627
Gabrd	Gabrd	0	-2.66113	0.11627
Pafah1b1	Pafah1b1	0.778849	-0.888149	0.11627
Acsf2	Acsf2	0.0890113	-1.35871	0.11627
Nefm	Nefm	0.200275	-1.1239	0.11627
Folr1	Folr1	0	-2.6659	0.116847
C1qtnf6	C1qtnf6	0.0333792	3.48981	0.116907
Glp1r	Glp1r	0.0333792	3.48981	0.116907
LOC102553495	LOC102553495	0	-2.67065	0.117301
Lasp1	Lasp1	0.166896	-1.17008	0.117348
Ap1b1	Ap1b1	0.244781	-1.06533	0.117362
Rps15a	Rps15a	13.118	0.59457	0.117524
Plk2	Plk2	0.0890113	-1.36654	0.117524
Csrp1	Csrp1	0.456183	-1.08603	0.117524
Tepp	Tepp	0	-2.67539	0.117524
Ppp1r11	Ppp1r11	0.367172	-0.987212	0.117524
Tspan6	Tspan6	0.823354	0.741349	0.117524
Zfand6	Zfand6	0.166896	-1.17511	0.118218
Aldoa	Aldoa	7.42132	-0.776983	0.118218
Rsbn1	Rsbn1	0.0222528	-1.93843	0.118218
Zfyve9	Zfyve9	0.0222528	-1.93843	0.118218
Rbm5	Rbm5	0.133517	-1.23897	0.118218
Opalin	Opalin	0.178023	-1.33244	0.118585
Rasgrf2	Rasgrf2	0.0222528	-1.94105	0.118717
Ubap2l	Ubap2l	0.0667585	-1.52076	0.118881
Dab2ip	Dab2ip	0.0667585	-1.44826	0.118881
Pitpna	Pitpna	0.667585	-0.897663	0.118881
Plxdc2	Plxdc2	0.0667585	-1.44826	0.118881
LOC103694321	LOC103694321	0	-2.68951	0.118881
Btbd1	Btbd1	0.422804	-1.01269	0.11893
Btbd6	Btbd6	0.15577	-1.17939	0.118956
Kcnip2	Kcnip2	0.0667585	-1.453	0.119477
Dcaf6	Dcaf6	0.0333792	-1.73561	0.119477
Rps10	Rps10	6.93175	0.587351	0.119813
Dr1	Dr1	0.0556321	-1.51548	0.120036
LOC120101815	LOC120101815	0	-2.69885	0.120223
Nptn	Nptn	1.15715	-0.84387	0.120223
Slmap	Slmap	0.0556321	-1.519	0.120517
Amer2	Amer2	0.0445056	-1.60859	0.120627
Cdkl5	Cdkl5	0.0445056	-1.60859	0.120627
Tenm4	Tenm4	0.0445056	-1.61057	0.12078
Cnnm1	Cnnm1	0.0333792	-1.74465	0.12078
Six6	Six6	0	-2.7035	0.12078
Cpeb2	Cpeb2	0.0778849	-1.41708	0.12078
Lzts1	Lzts1	0.0333792	-1.73107	0.121018
Nova2	Nova2	0.0333792	-1.74691	0.121064
Pcsk1	Pcsk1	0.222528	1.14941	0.121064
Dlgap3	Dlgap3	0.144643	-1.18902	0.121064
Sidt1	Sidt1	0.0111264	-2.15065	0.121064
Selplg	Selplg	0.0556321	-1.52601	0.121064
Rnasel	Rnasel	0	-2.70813	0.121064
Mtfp1	Mtfp1	0	-2.70813	0.121064
Abca8	Abca8	0.100138	1.68003	0.121793
Phlda1	Phlda1	0.0333792	-1.94433	0.122193
RGD1562758	RGD1562758	0.0445056	-1.62043	0.122193
Foxj1	Foxj1	0.0111264	-2.16082	0.122477
Tubb4b	Tubb4b	1.86924	-0.809444	0.122504
Tbr1	Tbr1	0	-2.71735	0.12284
Apc2	Apc2	0.178023	-1.14664	0.12284
Patj	Patj	0.0111264	-2.16419	0.122885
Son	Son	0.255907	-1.20518	0.12291
Sorcs2	Sorcs2	0.0556321	-1.53647	0.123035
Tpi1	Tpi1	3.24891	-0.78657	0.12396
Coro1a	Coro1a	0.111264	-1.28635	0.124682
Rab11fip5	Rab11fip5	0.144643	-1.20409	0.124694
Mysm1	Mysm1	0	-2.85318	0.124694
Dck	Dck	0.0445056	-1.63218	0.124737
Ppp2r1a	Ppp2r1a	1.53544	-0.821578	0.124992
Itgb8	Itgb8	0.100138	-1.30415	0.12549
Ttyh3	Ttyh3	0.133517	-1.20912	0.12549
Sobp	Sobp	0.100138	-1.30781	0.126547
Rpl11	Rpl11	7.25442	0.57293	0.12701
Mapkapk5	Mapkapk5	0.0222528	-2.00769	0.127522
Rhog	Rhog	0.111264	-1.41348	0.12756
Eif3h	Eif3h	1.69121	0.641136	0.12756
Pln	Pln	0.0778849	1.93342	0.12756
LOC120102418	LOC120102418	0.0333792	3.40735	0.12804
Rpl35	Rpl35	17.6354	0.57992	0.12838
Dnajc6	Dnajc6	0.389424	-0.958866	0.128451
Cox4i2	Cox4i2	0.122391	1.48276	0.128467
Fbxo9	Fbxo9	0.322666	-0.992076	0.129384
Wac	Wac	0.255907	-1.06538	0.129384
Dchs1	Dchs1	0.166896	1.46353	0.129846
Sfpq	Sfpq	0.233655	-1.06461	0.130117
Igfbp2	Igfbp2	0.267034	1.43649	0.13014
Ckmt1	Ckmt1	0.723217	-0.870686	0.130977
Nat14	Nat14	0.0890113	-1.34424	0.131053
Hk1	Hk1	0.511815	-0.937587	0.131552
Dscam	Dscam	0.0222528	-1.84899	0.131851
Pde7b	Pde7b	0.0222528	-1.85178	0.132028
Akt3	Akt3	0.0890113	-1.3482	0.132028
Nudt18	Nudt18	0.0890113	-1.3482	0.132028
Mmp24os	Mmp24os	1.51319	0.650512	0.132086
Apobec1	Apobec1	0.111264	-1.32524	0.132721
Cbx6	Cbx6	0.378298	-0.961442	0.132749
Endog	Endog	0.0778849	-1.37838	0.132817
Ppp2r2b	Ppp2r2b	0.267034	-1.02204	0.132817
Dennd4b	Dennd4b	0.0222528	-1.86013	0.133028
Ppp2r5e	Ppp2r5e	0.144643	-1.17379	0.13306
LOC102551227	LOC102551227	0.0222528	4.57727	0.133124
Fam8a1	Fam8a1	0.178023	-1.1313	0.133124
Pfkfb1	Pfkfb1	0.0222528	4.57727	0.133124
Itgb5	Itgb5	0.0667585	-1.4195	0.13425
Dcaf8	Dcaf8	0.111264	-1.31865	0.13425
Fam53c	Fam53c	0.0667585	-1.42112	0.134447
Mdh1	Mdh1	2.77048	-0.780841	0.134804
Slc25a25	Slc25a25	0.0667585	-1.42434	0.135081
Asic2	Asic2	0.111264	-1.25447	0.135144
Dixdc1	Dixdc1	0.0667585	-1.42594	0.135262
Spock3	Spock3	0.400551	-0.968161	0.135262
Dock4	Dock4	0.0333792	-2.15235	0.135324
Slc2a8	Slc2a8	0.0667585	-1.42755	0.135471
Eif4ebp1	Eif4ebp1	0.111264	1.54485	0.135633
Pja1	Pja1	1.13489	-0.825345	0.135872
Eya3	Eya3	0.0778849	1.90485	0.136134
Mpc2	Mpc2	1.25728	-0.822857	0.136234
Nmt2	Nmt2	0.189149	-1.09829	0.136263
Srrm1	Srrm1	0.0667585	-1.43555	0.13739
Rrm1	Rrm1	0.0111264	-2.17427	0.138219
Smchd1	Smchd1	0.0333792	-1.68951	0.138219
Cables2	Cables2	0.0333792	-1.69185	0.138531
Morf4l1	Morf4l1	2.67034	-0.781227	0.138531
Frrs1l	Frrs1l	0.233655	-1.05076	0.138719
Chn1	Chn1	0.801102	-0.853122	0.139288
Safb	Safb	0.133517	-1.19498	0.139292
Prkci	Prkci	0.0556321	-1.51724	0.13931
Tln2	Tln2	0.0445056	-1.57653	0.139599
Adgrb1	Adgrb1	0.31154	-0.982598	0.140771
Bmerb1	Bmerb1	0.778849	-0.856532	0.140771
Bloc1s1	Bloc1s1	0.567447	-0.889705	0.140861
Rnf130	Rnf130	0.211402	-1.25878	0.140861
Dhx38	Dhx38	0	-2.55201	0.140861
Epha10	Epha10	0	-2.55715	0.141292
Susd2	Susd2	0.255907	1.0407	0.141376
LOC100362486	LOC100362486	0.0333792	-1.70813	0.14194
Nacc2	Nacc2	0.133517	-1.20409	0.142021
Tenm3	Tenm3	0.122391	-1.20409	0.142337
Npy	Npy	0.534068	0.80289	0.142369
Mafk	Mafk	0	-2.57247	0.142671
Usp31	Usp31	0.0333792	-1.68247	0.142722
Trim37	Trim37	0.178023	-1.11087	0.142722
Gadd45g	Gadd45g	0.0333792	-1.71275	0.142798
Dpp6	Dpp6	0.500689	-0.901628	0.142878
Myo16	Myo16	0	-2.5826	0.143819
Gabrb3	Gabrb3	0.222528	-1.05832	0.144237
LOC120100812	LOC120100812	0	-2.58763	0.144237
Tanc1	Tanc1	0	-2.58763	0.144237
LOC120102992	LOC120102992	2.13627	0.606534	0.144237
Usp7	Usp7	0	-2.58763	0.144237
Snx25	Snx25	0.0556321	-1.70659	0.144237
Btg2	Btg2	0.0111264	-2.07736	0.144391
Chrm2	Chrm2	0	-2.65155	0.144967
Rapgef2	Rapgef2	0.0890113	-1.3162	0.145058
Fyn	Fyn	0.211402	-1.1015	0.145058
Pcf11	Pcf11	0.0111264	-2.0845	0.145168
Zswim6	Zswim6	0	-2.92257	0.145168
Erich2	Erich2	0	-2.59765	0.145168
LOC108350393	LOC108350393	0	-2.59765	0.145168
Usp32	Usp32	0.189149	-1.13392	0.145168
Slc25a1	Slc25a1	0.467309	0.843667	0.145168
Lmbrd1	Lmbrd1	0.222528	-1.24897	0.145246
Dusp1	Dusp1	0.100138	-1.29802	0.145282
Apoc4	Apoc4	0.0667585	2.0627	0.145591
Ntm	Ntm	0.27816	-1.00132	0.146122
Sh3glb2	Sh3glb2	0.389424	-1.00393	0.146141
Clcn3	Clcn3	0.233655	-1.03342	0.146158
Brsk1	Brsk1	0.211402	-1.05572	0.146457
Tfcp2l1	Tfcp2l1	0.0445056	2.68975	0.146457
Arl15	Arl15	0	-2.6076	0.14651
Tgm2	Tgm2	0.0890113	1.72483	0.146889
Ahcyl1	Ahcyl1	0.634205	-0.86767	0.146952
Ino80e	Ino80e	0.0890113	-1.32694	0.147468
Ctsd	Ctsd	2.1474	0.604723	0.147536
Ppan	Ppan	0.0111264	-2.10221	0.147536
Tstd1	Tstd1	0.0111264	-2.10221	0.147536
Stx1a	Stx1a	0.0890113	-1.32828	0.147639
Apba2	Apba2	0.211402	-1.06152	0.147877
Septin9	Septin9	0.0778849	-1.46439	0.147877
Flna	Flna	0.255907	1.23742	0.148277
Ipp	Ipp	0.0111264	-2.10923	0.148931
Inpp5a	Inpp5a	0.0778849	-1.35494	0.149007
Lrrc46	Lrrc46	0	-2.6224	0.149007
Atp5f1a	Atp5f1a	2.45894	-0.775357	0.149007
Rpl32	Rpl32	17.3795	0.564066	0.149086
Kif1a	Kif1a	1.24616	-0.804365	0.149133
Syt12	Syt12	0.0111264	-2.11272	0.149356
Ndufa8	Ndufa8	2.29204	-0.769101	0.149813
Fam110b	Fam110b	0.0667585	-1.38686	0.149813
Synj2bp	Synj2bp	0.133517	-1.1704	0.149813
Map2k4	Map2k4	0.244781	-1.01616	0.149813
Dtna	Dtna	0.122391	-1.22793	0.149813
Kctd16	Kctd16	0.0111264	-2.11621	0.149813
Dctn4	Dctn4	0.111264	-1.23942	0.149813
Atp9a	Atp9a	0.979124	-0.823126	0.149919
Osgepl1	Osgepl1	0.122391	1.42753	0.150328
Ngly1	Ngly1	0.0667585	-1.39016	0.150328
Rsrc2	Rsrc2	0.133517	-1.17556	0.150995
Rpl23	Rpl23	9.11253	0.548801	0.151098
Dclk2	Dclk2	0.0667585	-1.39509	0.151395
Tuba8	Tuba8	0	-2.63705	0.151753
Asap1	Asap1	0.0445056	-1.62043	0.152014
Dedd	Dedd	0	-2.98115	0.152014
LOC108351606	LOC108351606	0.0333792	3.25535	0.152473
Igfbp3	Igfbp3	0.0778849	1.84935	0.153285
Snx3	Snx3	1.20165	-0.827907	0.153353
Bhlhb9	Bhlhb9	0.0556321	-1.44694	0.154261
Psph	Psph	0.0222528	-1.79777	0.154263
Chtop	Chtop	0.255907	-1.00141	0.154381
Gss	Gss	0.178023	1.37472	0.154381
Cntf	Cntf	0.0890113	1.7028	0.154495
Ngef	Ngef	0.200275	-1.07189	0.154861
Ap4s1	Ap4s1	0.0556321	-1.45247	0.154898
Gja1	Gja1	1.02363	-0.838491	0.154898
Bex4	Bex4	0.934619	0.684025	0.155159
Rgmb	Rgmb	0.611953	0.74891	0.156789
Gdi2	Gdi2	0.545194	-0.960333	0.156789
Mark2	Mark2	0.0445056	-1.52496	0.15705
Rnf220	Rnf220	0.322666	-1.0608	0.157933
Ank3	Ank3	0.333792	-0.999912	0.157933
Ppp1r3f	Ppp1r3f	0.0222528	-1.82076	0.158293
Mcm4	Mcm4	0.0778849	1.83581	0.158354
Abhd17b	Abhd17b	0.122391	-1.19532	0.158516
Rusc1	Rusc1	0.378298	-0.9228	0.159023
LOC108353188	LOC108353188	0.344919	1.01503	0.159023
Mpeg1	Mpeg1	0.0333792	-1.64431	0.15928
Spout1	Spout1	0.0222528	-1.82645	0.15928
Zfp644	Zfp644	0.0445056	-1.53751	0.15928
Terf2ip	Terf2ip	0.189149	-1.07298	0.159322
Anks4b	Anks4b	0.0222528	4.35488	0.15935
LOC120097779	LOC120097779	0.0222528	4.35488	0.15935
Pi16	Pi16	0.0333792	-1.64914	0.160132
Pabpc1	Pabpc1	0.0222528	-1.83494	0.161316
Cers4	Cers4	0.0222528	-1.83494	0.161316
Slc22a17	Slc22a17	3.26004	-0.746616	0.161316
Klf12	Klf12	0.0333792	-1.65395	0.161316
Extl2	Extl2	0.111264	-1.20289	0.162019
Atxn7l1	Atxn7l1	0.0445056	-1.54995	0.162019
Stim2	Stim2	0.0445056	-1.54995	0.162019
C2cd4c	C2cd4c	0.0333792	-1.65874	0.162077
Ndufb4	Ndufb4	2.39218	-0.757869	0.162077
Snx16	Snx16	0.0445056	-1.55407	0.162914
Trim32	Trim32	0.200275	-1.04593	0.162914
Ccnd3	Ccnd3	0.289287	1.22625	0.162914
Itfg1	Itfg1	1.7691	0.606305	0.162914
Slc37a1	Slc37a1	0.0890113	1.68111	0.162914
Sec11c	Sec11c	2.02501	0.675648	0.163488
Khdrbs1	Khdrbs1	0.289287	-1.01712	0.163576
LOC102546373	LOC102546373	0.0445056	2.6138	0.163722
Rpp38	Rpp38	0.166896	1.59999	0.164256
Gabrb1	Gabrb1	0.15577	-1.10736	0.164455
Apc	Apc	0.211402	-1.09727	0.164724
Amotl1	Amotl1	0.0778849	-1.31754	0.164822
Mpp2	Mpp2	0.122391	-1.2008	0.165063
Mageh1	Mageh1	0.556321	0.786174	0.165063
Casd1	Casd1	0.111264	-1.21714	0.165563
Rims1	Rims1	0.0778849	-1.32208	0.165876
Ap1s1	Ap1s1	0.556321	-0.887613	0.167062
Sin3b	Sin3b	0.422804	-0.910876	0.167848
Omg	Omg	0.411677	-0.958207	0.168293
Nsmce3	Nsmce3	0.300413	0.960462	0.169339
Impact	Impact	1.33517	-0.779551	0.16943
Sec14l1	Sec14l1	0.100138	-1.22621	0.169846
Hmgcs2	Hmgcs2	0.0667585	-1.35684	0.171267
Rps23	Rps23	14.7314	0.55054	0.171764
Fam131c	Fam131c	0.0667585	-1.36021	0.171764
Memo1	Memo1	0.166896	1.20223	0.171764
Srebf1	Srebf1	0.100138	-1.23266	0.171764
Arhgap35	Arhgap35	0.211402	-1.03596	0.172418
Nav3	Nav3	0.0111264	-2.00016	0.172418
Nudt7	Nudt7	0.111264	1.45928	0.172418
Yars1	Yars1	0.189149	-1.05774	0.17288
Trhr	Trhr	0.0111264	-2.00393	0.17288
Oat	Oat	0.300413	-0.955778	0.17324
Rnf165	Rnf165	0.0111264	-2.00769	0.173268
Retreg2	Retreg2	0.467309	-0.911594	0.173661
Zfp956	Zfp956	0	-2.45615	0.174417
Fcer1g	Fcer1g	0.144643	-1.12317	0.174417
St8sia1	St8sia1	0	-2.46165	0.174843
Large1	Large1	0.0667585	-1.37359	0.175002
Pifo	Pifo	0	-2.46712	0.17513
Kif5c	Kif5c	0.356045	-1.00769	0.17513
Camkk1	Camkk1	0.144643	-1.12614	0.17513
Msx1	Msx1	0	-2.46712	0.17513
Clip3	Clip3	0.623079	-0.853399	0.175157
H1f0	H1f0	0.166896	-1.09161	0.175157
Tuba1c	Tuba1c	0.0890113	1.76992	0.175157
Krt71	Krt71	0	-2.47258	0.175242
Kctd12	Kctd12	0.0890113	-1.39618	0.175242
Nppa	Nppa	0	-2.47801	0.175922
Rora	Rora	0.0667585	-1.38024	0.176494
Ube2h	Ube2h	0.144643	-1.13107	0.176643
Adhfe1	Adhfe1	0.0556321	-1.4133	0.176643
Apln	Apln	0	-2.48882	0.177446
Catsper2	Catsper2	0.0556321	2.20804	0.17775
Fstl5	Fstl5	0.0556321	-1.42085	0.178374
Ubp1	Ubp1	0.0556321	-1.42085	0.178374
Calm1	Calm1	2.83724	-0.736176	0.178471
Cbarp	Cbarp	1.51319	-0.765823	0.178485
Lgals3bp	Lgals3bp	0.222528	1.27959	0.178485
Tmem176a	Tmem176a	0.211402	-1.03006	0.178571
Meaf6	Meaf6	0.233655	-0.993272	0.178571
Nlgn3	Nlgn3	0.122391	-1.19751	0.178571
Bcl11b	Bcl11b	0	-2.49954	0.178584
Mapk10	Mapk10	0.200275	-1.03976	0.178655
Srsf5	Srsf5	0.478436	-0.892553	0.1788
Atg9a	Atg9a	0.133517	-1.12636	0.1788
Lypd1	Lypd1	0.15577	-1.08948	0.1788
Mfsd4a	Mfsd4a	0	-2.50488	0.1788
Zbtb18	Zbtb18	0.0667585	-1.79528	0.1788
Hydin	Hydin	0	-2.50488	0.1788
Arid5b	Arid5b	0.0111264	-2.04478	0.1788
Cnksr2	Cnksr2	0.0111264	-2.04478	0.1788
Erc1	Erc1	0.0111264	-2.04844	0.179727
Ube2m	Ube2m	1.36855	-0.773594	0.180039
LOC102555617	LOC102555617	0.133517	-1.13168	0.180039
Rgs10	Rgs10	0.233655	-0.999469	0.180039
Hnrnpf	Hnrnpf	0.211402	-1.01144	0.180039
Map3k4	Map3k4	0.0445056	-1.4845	0.180146
Chchd6	Chchd6	0.367172	-0.903695	0.180474
RGD1565611	RGD1565611	0	-2.51548	0.180474
Tex2	Tex2	0.111264	-1.1885	0.180474
Cxcl14	Cxcl14	0.322666	-0.938426	0.180474
Cox7a2l	Cox7a2l	3.23779	0.55597	0.180745
Strip1	Strip1	0.133517	-1.13591	0.180994
Kcng2	Kcng2	0.0222528	-1.73863	0.180994
Tnks2	Tnks2	0.133517	-1.14014	0.181873
Tet2	Tet2	0	-2.52601	0.181873
Cacfd1	Cacfd1	0.422804	0.811467	0.181873
Nat8f3	Nat8f3	0.0111264	-2.05935	0.181873
Pcnx1	Pcnx1	0.111264	-1.19452	0.181873
Trhde	Trhde	0	-2.52601	0.181873
Tnrc6c	Tnrc6c	0.0445056	-1.49526	0.181873
Dnm3	Dnm3	0.244781	-0.979316	0.181873
Tmem260	Tmem260	0	-2.52601	0.181873
Ufsp2	Ufsp2	0.456183	0.836449	0.181873
Fance	Fance	0	-2.52601	0.181873
Zc3h4	Zc3h4	0.0333792	-1.58763	0.181959
Zfp574	Zfp574	0.0333792	-1.58763	0.181959
Pygm	Pygm	0.0890113	-1.27656	0.181959
Nubp2	Nubp2	0.0333792	-1.59014	0.182404
Oser1	Oser1	0.0222528	-1.75663	0.182584
Igfbpl1	Igfbpl1	0	-2.53125	0.182584
Rpsa	Rpsa	6.24192	0.532335	0.182584
Abhd8	Abhd8	0.812228	-0.805497	0.182584
Ager	Ager	0.0556321	2.18496	0.182584
Trnt	Trnt	0.0778849	-1.28536	0.182584
Tyw5	Tyw5	0	-2.52601	0.182874
Nek7	Nek7	0.100138	-1.69232	0.183183
Cpne2	Cpne2	0.0333792	-1.59765	0.18323
Ldhb	Ldhb	2.64809	-0.732911	0.1834
Elp3	Elp3	0.189149	-1.04315	0.183899
Mast3	Mast3	0.0778849	-1.54426	0.183899
Atp6v0a1	Atp6v0a1	0.74547	-0.813528	0.184053
Srr	Srr	0.0333792	-1.60264	0.184066
Nkx6-2	Nkx6-2	0.0333792	-2.12836	0.184122
Amt	Amt	0.0222528	-1.7685	0.184751
Chrm3	Chrm3	0	-2.54167	0.184751
Cstf2t	Cstf2t	0.0445056	-1.51443	0.185167
Cela3b	Cela3b	0.0222528	4.16224	0.185317
Lrp8	Lrp8	0.0222528	-1.77145	0.185377
Ptgfrn	Ptgfrn	0	-2.54685	0.185942
Lhx6	Lhx6	0	-2.54685	0.185942
Slc6a13	Slc6a13	0.0890113	1.84031	0.186145
Mdm4	Mdm4	0.0333792	-1.61255	0.186145
Ubald1	Ubald1	0.222528	-1.00339	0.186271
Trim23	Trim23	0.100138	-1.2054	0.186428
Polr2a	Polr2a	0.0778849	-1.33711	0.186752
Gabrg1	Gabrg1	0.322666	-0.924166	0.187143
Ptbp3	Ptbp3	0.111264	1.422	0.187274
Kif1b	Kif1b	0.689838	-0.886056	0.187274
Ngb	Ngb	0.0778849	-1.30537	0.187274
H2az2	H2az2	0.255907	-0.971548	0.187274
Atg16l1	Atg16l1	0.0333792	-1.61994	0.187858
Fxyd5	Fxyd5	0.144643	1.31854	0.188546
Pdcd4	Pdcd4	0.289287	-0.94919	0.189043
Reln	Reln	0.0333792	-1.62485	0.189522
Rprd1a	Rprd1a	0.144643	-1.11123	0.189522
Lrp1	Lrp1	0.578573	-0.869108	0.18961
Tmem59l	Tmem59l	2.72597	0.556711	0.18961
Sema5a	Sema5a	0.0556321	-1.51019	0.191153
Thsd7b	Thsd7b	0.111264	1.41465	0.191701
Smarca2	Smarca2	0.233655	-0.989127	0.192117
Slc22a18	Slc22a18	0.0333792	3.05371	0.192196
Ctnna2	Ctnna2	0.122391	-1.16082	0.192196
Ankrd6	Ankrd6	0.0667585	-1.33305	0.192196
Camsap2	Camsap2	0.211402	-0.998644	0.192196
Col6a1	Col6a1	0.0890113	1.60765	0.192196
Wnk1	Wnk1	0.144643	-1.26013	0.192892
RGD1566325	RGD1566325	0.0667585	-1.33647	0.193008
Atp13a2	Atp13a2	0.31154	-0.920647	0.193367
Rplp1	Rplp1	21.0623	0.53221	0.193367
Zfp612	Zfp612	0.0667585	-1.33818	0.193367
Jph3	Jph3	0.15577	-1.36368	0.193548
Sqstm1	Sqstm1	1.89149	-0.737571	0.195758
Ptpn11	Ptpn11	0.233655	-1.23709	0.195949
Apbb1	Apbb1	0.789975	-0.832589	0.195969
Coro2b	Coro2b	0.211402	-1.04331	0.195969
Luzp2	Luzp2	0.144643	-1.24837	0.196202
Rpl19	Rpl19	11.6716	0.536757	0.197275
Xpo1	Xpo1	0.133517	-1.16316	0.19734
Gpam	Gpam	0.0556321	-1.37498	0.198899
Pbx3	Pbx3	0.0111264	-2.30842	0.198899
Rasal1	Rasal1	0.0556321	-1.37498	0.198899
Arhgap33	Arhgap33	0.0556321	-1.37692	0.199312
Esrra	Esrra	0.0445056	-1.51231	0.199435
Mlf2	Mlf2	1.41305	-0.748032	0.199574
Ptprm	Ptprm	0.133517	-1.1221	0.199838
Senp3	Senp3	0.0556321	-1.3808	0.199967
Gnaq	Gnaq	0.289287	-0.936966	0.201165
Arid1a	Arid1a	0.133517	-1.1253	0.201279
Nell2	Nell2	0.567447	-0.830158	0.201493
Otud7b	Otud7b	0.0111264	-2.27448	0.201643
Lhfpl6	Lhfpl6	0.0778849	-1.42554	0.201767
Trank1	Trank1	0.0556321	-1.38851	0.201832
Usp54	Usp54	0.0333792	-1.72193	0.202423
Ptpa	Ptpa	0.411677	-0.872201	0.203063
Cryzl1	Cryzl1	0.233655	-0.969621	0.203778
Fam131a	Fam131a	0.200275	-1.00531	0.203778
Gabra2	Gabra2	0.0556321	-1.88897	0.203878
Nsg1	Nsg1	1.53544	-0.738805	0.205522
Pcdh18	Pcdh18	0.0111264	-1.92655	0.205551
Trak1	Trak1	0.0778849	-1.25245	0.205551
Ip6k2	Ip6k2	0.200275	-1.01085	0.206343
Ube3a	Ube3a	0.144643	-1.08705	0.206553
Kifap3	Kifap3	0.43393	-0.855268	0.206553
Pnpo	Pnpo	0.233655	-0.976618	0.206967
Dgat2	Dgat2	0.0445056	-1.44509	0.207267
Tmem25	Tmem25	0.0445056	-1.44509	0.207267
Plppr4	Plppr4	0.244781	-0.95309	0.207327
Olig2	Olig2	0.0333792	-1.78467	0.207327
Pbx2	Pbx2	0.0556321	-1.40572	0.207327
LOC120103147	LOC120103147	0.0333792	2.99231	0.207618
Prepl	Prepl	1.47981	-0.738045	0.207722
Nradd	Nradd	0.111264	1.38565	0.20794
Pcnx2	Pcnx2	0.0111264	-1.94629	0.20794
Sox10	Sox10	0.0445056	-1.74465	0.207942
Socs7	Socs7	0.0445056	-1.49526	0.207942
Rgl1	Rgl1	0.0445056	-1.45174	0.207942
Snrpc	Snrpc	0.189149	-1.11544	0.207942
Zbtb4	Zbtb4	0.144643	-1.09313	0.208058
R3hdm1	R3hdm1	0.100138	-1.18162	0.208193
App	App	2.69259	-0.722895	0.208545
LOC120102351	LOC120102351	0.0445056	-1.45615	0.208565
Med13	Med13	0.0445056	-1.45615	0.208565
Chic2	Chic2	0.0111264	-1.92655	0.209234
Chmp7	Chmp7	0.122391	-1.13238	0.209234
Uchl3	Uchl3	0.255907	-0.937112	0.209919
Adamts12	Adamts12	0.0445056	2.43977	0.210006
Csrnp3	Csrnp3	0.0778849	-1.27291	0.210006
LOC688684	LOC688684	0.0445056	2.43977	0.210006
Tpm1	Tpm1	0.211402	-0.992582	0.210006
Larp6	Larp6	0.0445056	-1.46493	0.210767
Eif4a3	Eif4a3	0.144643	-1.11522	0.211158
Sez6l	Sez6l	0.222528	-1.10722	0.211158
Tomm40l	Tomm40l	0.122391	-1.13812	0.211158
Prrg3	Prrg3	0.0445056	-1.46712	0.211158
Gng8	Gng8	0	-2.78905	0.21237
Chid1	Chid1	0.478436	0.77109	0.21237
Epb41l1	Epb41l1	0.467309	-0.839205	0.212686
Snapc2	Snapc2	0.0890113	-1.40762	0.212686
Sox1	Sox1	0.0111264	-1.97347	0.21289
Tacr3	Tacr3	0.0222528	3.99231	0.213116
Akap3	Akap3	0.0222528	3.99231	0.213116
LOC102552692	LOC102552692	0.0222528	3.99231	0.213116
Hcrtr1	Hcrtr1	0	-2.35346	0.213116
Cebpz	Cebpz	0.0333792	-1.54943	0.213116
Isca2	Isca2	0.667585	0.687832	0.213116
LOC102554517	LOC102554517	0.0222528	3.99231	0.213116
Ibsp	Ibsp	0.0222528	3.99231	0.213116
LOC102548586	LOC102548586	0.0222528	3.99231	0.213116
Ube2d1	Ube2d1	0.111264	-1.19091	0.213116
Zfp91	Zfp91	0.133517	-1.08861	0.213142
Rexo1	Rexo1	0.0222528	-1.69263	0.213793
Tmem270	Tmem270	0	-2.36524	0.213829
Cabp7	Cabp7	0.0111264	-1.98115	0.21402
Lingo2	Lingo2	0	-2.37109	0.214507
LOC120100778	LOC120100778	0.0111264	-1.98497	0.214833
Zfp267	Zfp267	0	-2.37692	0.214833
Lrrc8a	Lrrc8a	0.133517	-1.09515	0.214833
Wnt4	Wnt4	0	-2.37692	0.214833
Scn2b	Scn2b	0.344919	-0.887783	0.214833
Anp32a	Anp32a	0.111264	-1.13197	0.214833
Exog	Exog	0.0111264	-1.98497	0.214833
Camta2	Camta2	0.189149	-1.01601	0.214833
Setd1b	Setd1b	0.0111264	-1.98497	0.214833
Mrps25	Mrps25	0.356045	-0.873688	0.215068
Dlgap4	Dlgap4	0.233655	-0.954817	0.215139
Epb41l4a	Epb41l4a	0	-2.38273	0.215139
Rapgef5	Rapgef5	0.0222528	-1.70504	0.215303
Ptp4a1	Ptp4a1	0.300413	-0.960777	0.215384
Pgm2l1	Pgm2l1	0.267034	-0.934321	0.215487
Gpbp1	Gpbp1	0.166896	-1.03098	0.215487
Tspan2	Tspan2	0.222528	-1.15194	0.215487
Hnrnpa2b1	Hnrnpa2b1	0.934619	-0.788534	0.215487
Chl1	Chl1	0.31154	-0.901252	0.215487
Dnaja4	Dnaja4	0.356045	-0.876184	0.215487
Capza2	Capza2	0.489562	-0.830986	0.215522
Fam160a2	Fam160a2	0.0333792	-1.56993	0.215533
Slc20a1	Slc20a1	0.133517	-1.10058	0.215533
LOC120101664	LOC120101664	0.0333792	-1.56993	0.215533
Ak7	Ak7	0	-2.39427	0.215533
Sorl1	Sorl1	0.111264	-1.13947	0.215533
Inpp4a	Inpp4a	0.166896	-1.03375	0.215533
LOC120095980	LOC120095980	0.0111264	-1.99258	0.215533
Ppp1r12b	Ppp1r12b	0.0333792	-1.56993	0.215533
Macrod1	Macrod1	0.0890113	-1.20263	0.216187
Olfm3	Olfm3	0.111264	-1.14196	0.216187
Fam155b	Fam155b	0	-2.48342	0.216187
Esco1	Esco1	0	-2.40001	0.216445
Chst2	Chst2	0.255907	-1.03006	0.21649
Jph4	Jph4	0.233655	-0.961885	0.21649
Prkaca	Prkaca	0.5897	-0.809627	0.21649
LRRTM1	LRRTM1	0.111264	-1.14445	0.216511
Hnrnpk	Hnrnpk	0.700964	-0.787408	0.216798
Samd14	Samd14	0.0890113	-1.207	0.217057
Map1s	Map1s	0.111264	-1.14693	0.217396
Eno2	Eno2	2.20303	-0.709708	0.217509
RGD1559972	RGD1559972	0.0667585	1.84547	0.217919
Sema3c	Sema3c	0	-2.41141	0.21805
Reep6	Reep6	0	-2.41141	0.21805
LOC120098288	LOC120098288	0.0333792	2.93342	0.21805
Azin1	Azin1	0.178023	-1.00503	0.218469
Phf24	Phf24	0.111264	-1.15065	0.218516
Crls1	Crls1	0.0333792	-1.5826	0.218607
Cacna1i	Cacna1i	0.0222528	-1.72651	0.218607
Ndrg2	Ndrg2	2.81498	-0.699877	0.218607
Prpf19	Prpf19	0.378298	-0.860449	0.218667
Strn3	Strn3	0.0556321	-1.46712	0.218857
Syt7	Syt7	0.178023	-1.00769	0.218872
Ubc	Ubc	3.33792	-0.69591	0.218939
Eif3c	Eif3c	0.511815	-0.824514	0.219167
Cnrip1	Cnrip1	0.244781	-0.948332	0.22018
Arf5	Arf5	0.700964	-0.779179	0.221247
Pgm3	Pgm3	0.144643	1.21972	0.221247
Slc4a3	Slc4a3	0.122391	-1.19861	0.221247
RGD1308134	RGD1308134	0.178023	-1.01474	0.221247
Clip1	Clip1	0.0890113	-1.22147	0.221247
Crmp1	Crmp1	0.300413	-0.895562	0.221247
Samd4a	Samd4a	0.0556321	-1.5031	0.221247
Zmiz1	Zmiz1	0.144643	-1.0707	0.221247
Efnb2	Efnb2	0.0222528	-1.73561	0.221247
Pabpc1l2a	Pabpc1l2a	0.289287	-0.913392	0.221247
Nceh1	Nceh1	0.222528	-0.951506	0.221657
Lancl1	Lancl1	0.333792	-0.88849	0.2218
Ackr1	Ackr1	0.122391	-1.09986	0.222048
Nadk	Nadk	0.0556321	-1.3396	0.222351
Vegfb	Vegfb	1.21278	0.592518	0.222584
Gabrq	Gabrq	0.111264	1.3502	0.223434
Miga1	Miga1	0.122391	-1.10455	0.22373
Hs3st1	Hs3st1	0.0556321	-1.50665	0.223803
Rgs14	Rgs14	0	-2.43953	0.223803
Atox1	Atox1	2.3588	0.542145	0.224451
Wdr90	Wdr90	0.0556321	2.05371	0.224474
Hectd4	Hectd4	0.222528	-1.01412	0.224548
Banf1	Banf1	0.500689	-0.820262	0.225108
LOC120101533	LOC120101533	0	-2.44509	0.225108
Prdm8	Prdm8	0	-2.44509	0.225108
Rnf144a	Rnf144a	0.0333792	-1.72193	0.225395
Cdk9	Cdk9	0.233655	-0.936275	0.225416
Dgkz	Dgkz	0.133517	-1.10815	0.225416
Hm13	Hm13	0.834481	0.637849	0.225416
Nrep	Nrep	0.0778849	-1.22363	0.225416
Tyro3	Tyro3	0.0556321	-1.43768	0.225661
Slc38a3	Slc38a3	0.100138	-1.15744	0.226773
Galt	Galt	0.211402	1.03502	0.227186
Ap3s1	Ap3s1	0.15577	-1.04331	0.227607
Ranbp3l	Ranbp3l	0.0556321	3.11784	0.227981
Ank2	Ank2	0.767722	-0.836717	0.227981
Ppp4r2	Ppp4r2	0.100138	-1.16149	0.227981
Hpcal1	Hpcal1	0.578573	-0.797766	0.227981
Msi1	Msi1	0.0556321	-1.6142	0.227981
Got2	Got2	0.578573	-0.798094	0.227981
Acsbg1	Acsbg1	0.534068	-0.804137	0.228621
Hist3h2ba	Hist3h2ba	0.322666	-0.883251	0.229222
Rpl18a	Rpl18a	8.52283	0.501475	0.229222
Rpa3	Rpa3	0.244781	0.958728	0.229433
Fmnl2	Fmnl2	0.0667585	-1.41627	0.229451
Rbx1	Rbx1	0.812228	-0.777184	0.229669
Pamr1	Pamr1	0.0778849	-1.23971	0.229677
Epn1	Epn1	0.567447	-0.800438	0.229717
Selenos	Selenos	0.545194	0.721284	0.22996
Fbl	Fbl	0.100138	-1.16958	0.230692
Zwint	Zwint	11.7495	-0.634115	0.230889
Smim13	Smim13	0.289287	-0.973901	0.231009
Nedd1	Nedd1	0.0333792	2.87683	0.231702
Arfgef3	Arfgef3	0.0445056	2.34461	0.232386
LOC102554376	LOC102554376	0.0111264	6.57727	0.232386
Polr2i	Polr2i	0.289287	-0.893046	0.232386
LOC120098076	LOC120098076	0.0111264	6.57727	0.232386
Ccdc85b	Ccdc85b	0.567447	-0.793079	0.232386
Ckmt2	Ckmt2	0.0111264	6.57727	0.232386
Rxfp1	Rxfp1	0.0445056	2.34461	0.232386
Cat	Cat	0.189149	-0.995111	0.232386
LOC120101786	LOC120101786	0.0111264	6.57727	0.232386
LOC120103383	LOC120103383	0.0111264	6.57727	0.232386
Ddx24	Ddx24	0.344919	-0.86567	0.232386
Serpina3c	Serpina3c	0.0111264	6.57727	0.232386
LOC120093686	LOC120093686	0.0111264	6.57727	0.232386
LOC120093740	LOC120093740	0.0111264	6.57727	0.232386
Nr4a1	Nr4a1	0.0445056	-1.40229	0.232386
LOC120094078	LOC120094078	0.0111264	6.57727	0.232386
LOC120094118	LOC120094118	0.0111264	6.57727	0.232386
Cyp11a1	Cyp11a1	0.0111264	6.57727	0.232386
Fam83b	Fam83b	0.0111264	6.57727	0.232386
Krbox1	Krbox1	0.0111264	6.57727	0.232386
LOC100910304	LOC100910304	0.0111264	6.57727	0.232386
LOC102554819	LOC102554819	0.0111264	6.57727	0.232386
LOC120095140	LOC120095140	0.0111264	6.57727	0.232386
LOC303448	LOC303448	0.0111264	6.57727	0.232386
LOC108352392	LOC108352392	0.0111264	6.57727	0.232386
Fbxo45	Fbxo45	0.0445056	-1.41368	0.232386
LOC102554403	LOC102554403	0.0111264	6.57727	0.232386
Tra2b	Tra2b	0.200275	-0.979737	0.232386
Adap1	Adap1	0.100138	-1.49312	0.232386
Sun1	Sun1	0.0445056	-1.41821	0.232386
LOC120095949	LOC120095949	0.0111264	6.57727	0.232386
LOC102552219	LOC102552219	0.0111264	6.57727	0.232386
LOC120097033	LOC120097033	0.0111264	6.57727	0.232386
Palldl1	Palldl1	0.0111264	6.57727	0.232386
Defb14	Defb14	0.0111264	6.57727	0.232386
LOC120097573	LOC120097573	0.0111264	6.57727	0.232386
LOC102554142	LOC102554142	0.0111264	6.57727	0.232386
Trnai-aau_6	Trnai-aau_6	0.0111264	6.57727	0.232386
Trnaa-agc_68	Trnaa-agc_68	0.0111264	6.57727	0.232386
LOC120098169	LOC120098169	0.0111264	6.57727	0.232386
Mlkl	Mlkl	0.0111264	6.57727	0.232386
LOC120098629	LOC120098629	0.0111264	6.57727	0.232386
LOC108349036	LOC108349036	0.0111264	6.57727	0.232386
Pfkl	Pfkl	0.144643	-1.03428	0.232386
Chchd10	Chchd10	4.3393	-0.677532	0.232386
Dnajc12	Dnajc12	0.244781	-0.932588	0.232386
LOC120098959	LOC120098959	0.0111264	6.57727	0.232386
Ifi44	Ifi44	0.0667585	1.79967	0.232438
Slc25a18	Slc25a18	0.400551	-0.84445	0.232438
Tdrp	Tdrp	0.178023	1.09109	0.232438
Srm	Srm	0.801102	0.634598	0.232952
Ppp2r5c	Ppp2r5c	0.400551	-0.84536	0.232952
Wnt6	Wnt6	0.0222528	3.84031	0.233279
Mocos	Mocos	0.0222528	3.84031	0.233279
LOC120098267	LOC120098267	0.0222528	3.84031	0.233279
Stx7	Stx7	0.27816	-0.905302	0.233432
Tnr	Tnr	0.0667585	-1.60831	0.233432
Mtif2	Mtif2	0.0667585	-1.25381	0.233533
Gabbr1	Gabbr1	1.11264	-0.730299	0.233533
Ak1	Ak1	0.356045	-0.861644	0.233898
Sirt2	Sirt2	0.522941	-0.880791	0.234678
Syt3	Syt3	0.111264	-1.12443	0.234678
Dcun1d1	Dcun1d1	0.0667585	-1.25923	0.234678
Rnase4	Rnase4	0.200275	-0.980543	0.234678
Wars1	Wars1	0.0890113	-1.17464	0.234743
Mapk8ip2	Mapk8ip2	0.656458	-0.777931	0.234743
Reep3	Reep3	0.0667585	-1.33989	0.234743
Sdc3	Sdc3	0.378298	-0.841302	0.235342
Sgta	Sgta	0.422804	-0.831682	0.235342
Dpp8	Dpp8	0.0890113	-1.3482	0.235342
Ece2	Ece2	0.244781	0.935928	0.235342
Creg1	Creg1	0.0667585	-1.26463	0.235342
Klhl8	Klhl8	0.0890113	-1.17761	0.235342
Irgq	Irgq	0.0445056	-1.43619	0.236537
Lrrc14	Lrrc14	0.0111264	-1.84899	0.236537
Map1lc3a	Map1lc3a	2.16965	-0.693236	0.236738
Tnrc18	Tnrc18	0.0333792	-1.4915	0.236738
Plekha5	Plekha5	0.0333792	-1.49419	0.236939
Map3k9	Map3k9	0.0333792	-1.49419	0.236939
Ift20	Ift20	0.233655	-0.968218	0.236939
Frmpd4	Frmpd4	0.0333792	-1.49419	0.236939
Plcd4	Plcd4	0.0667585	-1.2718	0.237091
Ap2b1	Ap2b1	0.333792	-0.859774	0.237091
Riok3	Riok3	0.122391	-1.07378	0.237371
Slamf8	Slamf8	0.0778849	1.62308	0.237409
Septin6	Septin6	0.15577	-1.01369	0.237637
Prune1	Prune1	0.0333792	-1.50221	0.237792
Cry2	Cry2	0.0890113	-1.18797	0.237792
Ece1	Ece1	0.27816	1.0805	0.237792
Dennd4a	Dennd4a	0.0222528	-1.99764	0.237792
Naa80	Naa80	0.0222528	-1.83494	0.237792
Ammecr1l	Ammecr1l	0.0111264	-1.86567	0.237792
Col18a1	Col18a1	0.111264	1.31561	0.237792
Cgnl1	Cgnl1	0.0667585	1.83004	0.238003
Ssbp2	Ssbp2	0.15577	-1.01767	0.238379
Camkmt	Camkmt	0.0333792	-1.50488	0.238379
RGD1305938	RGD1305938	0.0667585	-1.27893	0.238553
Slain1	Slain1	0.0667585	-1.55789	0.238603
F2r	F2r	0.0222528	-1.81504	0.238612
LOC108351758	LOC108351758	0.0333792	3.11784	0.238612
Arpc5	Arpc5	0.289287	-0.884585	0.238821
Lrfn2	Lrfn2	0.0111264	-1.87805	0.239346
Usp36	Usp36	0.0111264	-1.87805	0.239346
Nfat5	Nfat5	0.0333792	-1.51019	0.239346
Rbm42	Rbm42	0.200275	-0.954518	0.239364
Gng3	Gng3	1.9805	-0.694216	0.239364
Sorbs1	Sorbs1	0.133517	-1.07764	0.239364
Nek6	Nek6	0.267034	0.917349	0.239364
Dbndd2	Dbndd2	0.389424	-0.943673	0.239364
Pacs2	Pacs2	0.166896	-1.20736	0.239364
Fasn	Fasn	0.489562	-0.813899	0.239364
Akr1c19	Akr1c19	0.0333792	2.82239	0.239364
Crym	Crym	0.0111264	-1.88216	0.239421
Nog	Nog	0.133517	1.25535	0.239707
Timm13	Timm13	1.10151	-0.724131	0.240028
Sox3	Sox3	0.0222528	-1.62893	0.240235
Fdft1	Fdft1	0.356045	-0.846956	0.241394
Zim1	Zim1	0.0111264	-1.89033	0.241417
Lurap1l	Lurap1l	0.0222528	-1.63543	0.241424
Satb1	Satb1	0.0222528	-1.63543	0.241424
Fndc1	Fndc1	0.0445056	2.50688	0.241487
Shank3	Shank3	0.0111264	-1.8944	0.242074
Amotl2	Amotl2	0.0111264	-1.8944	0.242074
Rab40b	Rab40b	0.0333792	-1.52339	0.242074
Smc1a	Smc1a	0.122391	-1.09279	0.242087
Mgat3	Mgat3	0.100138	-1.12594	0.242088
Trappc1	Trappc1	0.956871	0.609766	0.242222
Dock1	Dock1	0.0222528	-1.6419	0.242292
Nampt	Nampt	0.322666	0.847539	0.242292
Pdpk1	Pdpk1	0.166896	-0.995427	0.242845
Akap5	Akap5	0.0111264	-1.90251	0.24397
Inpp5j	Inpp5j	0.0111264	-1.90251	0.24397
Mycbp2	Mycbp2	0.244781	-0.933276	0.24397
LOC691995	LOC691995	5.27392	0.495719	0.244038
Rtn4	Rtn4	1.59108	-0.707101	0.244038
Nisch	Nisch	1.00138	-0.730315	0.244387
Akr1e2	Akr1e2	0.0222528	-1.65155	0.24443
St6galnac5	St6galnac5	0.0111264	-1.98497	0.244694
Pitpnm2	Pitpnm2	0.0445056	-1.84395	0.244694
Plppr1	Plppr1	0.0111264	-1.90654	0.244701
Ipo7	Ipo7	0.133517	-1.05096	0.245215
Ppfia3	Ppfia3	0.0778849	-1.51151	0.24553
Zfp335	Zfp335	0.0222528	-1.65794	0.246097
Kifc3	Kifc3	0.0778849	-1.19751	0.246529
Fam98c	Fam98c	0.0222528	-1.66113	0.246626
Ltbp3	Ltbp3	0.0778849	-1.19916	0.246626
Adar	Adar	0.267034	-0.894564	0.246626
Clu	Clu	3.60496	-0.681072	0.246626
Mcc	Mcc	0.0778849	1.59999	0.246626
Hecw1	Hecw1	0.0111264	-1.91458	0.246867
Rasa1	Rasa1	0.0556321	-1.31147	0.247194
Cnpy2	Cnpy2	1.20165	0.571906	0.247194
Tax1bp1	Tax1bp1	0.333792	-0.850614	0.248349
Tmem131l	Tmem131l	0.0667585	1.75527	0.248372
Rc3h2	Rc3h2	0.0778849	-1.20572	0.248372
Galnt13	Galnt13	0.0556321	-1.31552	0.248372
Rfx2	Rfx2	0.0667585	1.75527	0.248372
Tysnd1	Tysnd1	0.144643	1.15101	0.248372
Mecp2	Mecp2	0.0778849	-1.20572	0.248372
Atxn10	Atxn10	0.990251	-0.727521	0.248457
Rps21	Rps21	17.1903	0.496716	0.248879
Pcdh17	Pcdh17	0.233655	-0.908739	0.249133
Atp8a1	Atp8a1	0.344919	-0.841633	0.249391
Colq	Colq	0.0778849	-1.25086	0.249391
Rxrb	Rxrb	0.0556321	-1.43953	0.249543
Cp	Cp	0.111264	1.42937	0.249631
Pkm	Pkm	3.03751	-0.671693	0.249687
Iqsec2	Iqsec2	0.0222528	-1.85178	0.249786
Ncoa1	Ncoa1	0.15577	-1.1008	0.249888
Pitpnm1	Pitpnm1	0.27816	-0.887194	0.250282
Gsta6	Gsta6	0.0111264	-1.87394	0.250282
Camsap1	Camsap1	0.111264	-1.08742	0.25038
Arpc1a	Arpc1a	0.700964	-0.755043	0.25038
Sgpp2	Sgpp2	0.0222528	-1.67697	0.250657
Adat2	Adat2	0	-2.23651	0.250919
LOC102555576	LOC102555576	0	-2.24291	0.251384
Sp2	Sp2	0	-2.24291	0.251384
Svbp	Svbp	0.400551	0.769919	0.251464
Acvr1b	Acvr1b	0.0778849	-1.21714	0.251464
Gpcpd1	Gpcpd1	0.0556321	-1.32962	0.251908
Ppm1k	Ppm1k	0.0778849	-1.21877	0.252136
Slc23a2	Slc23a2	0.0778849	-1.22039	0.252829
Lrrtm4	Lrrtm4	0.0111264	-1.91458	0.252829
Csnk2a1	Csnk2a1	0.144643	-1.05312	0.252991
Nedd4	Nedd4	0.734343	-0.772115	0.252991
Syt6	Syt6	0	-2.26193	0.253097
Isg15	Isg15	0.0890113	1.4618	0.25415
Akap2	Akap2	0.111264	-1.099	0.254171
Emc9	Emc9	0.144643	-1.03217	0.254171
Arhgdib	Arhgdib	0.178023	1.03903	0.254574
Slc33a1	Slc33a1	0.244781	0.896264	0.254577
Desi1	Desi1	0.15577	-1.14701	0.254591
Rsph10b	Rsph10b	0	-2.27448	0.254692
Ankrd13d	Ankrd13d	0.0890113	-1.14002	0.255789
Vax1	Vax1	0	-2.28071	0.255789
Hibadh	Hibadh	0.244781	-0.906192	0.255789
Ndc1	Ndc1	0	-2.28071	0.255789
Btf3l4	Btf3l4	0.378298	0.765509	0.255789
Apol11a	Apol11a	0.0222528	3.7028	0.255789
LOC120095321	LOC120095321	0.0222528	3.7028	0.255789
Nufip2	Nufip2	0.0890113	-1.14154	0.255789
LOC100363869	LOC100363869	0.244781	0.893821	0.255789
Slc12a7	Slc12a7	0	-2.28691	0.255974
Ciart	Ciart	0	-2.28691	0.255974
Rab3d	Rab3d	0.100138	1.36004	0.255974
Cfap70	Cfap70	0	-2.28691	0.255974
Synj1	Synj1	0.545194	-0.771455	0.256602
Ccer2	Ccer2	0	-2.29309	0.256977
Tmem176b	Tmem176b	0.233655	-1.00974	0.256977
Hrh1	Hrh1	0	-2.29309	0.256977
Tmem132c	Tmem132c	0	-2.29309	0.256977
[truncated: 19,009 more rows]

## Sheet: Male 3 SON DEGs_LCI
FeatureID	FeatureName	SON Average	SON Log2 Fold Change	SON P-Value
Npff	Npff	2.51029	6.2383	7.80341e-106
Pdyn	Pdyn	4.40484	4.5327	1.42299e-81
Avp	Avp	601.111	5.49427	1.42678e-57
Oxt	Oxt	873.185	4.30932	4.24204e-45
Ndnf	Ndnf	1.19989	3.60361	6.65907e-26
Kcnmb4	Kcnmb4	2.44714	2.99978	1.2534e-25
Parm1	Parm1	1.87877	2.78922	2.17653e-19
Gpx3	Gpx3	10.5148	2.29893	9.99393e-19
Elapor1	Elapor1	1.01043	3.09706	2.70826e-17
Tmem114	Tmem114	0.473639	4.17637	1.1516e-16
Plpp4	Plpp4	1.37355	2.77472	1.49799e-16
Mrps26	Mrps26	3.31547	2.26614	9.37344e-15
Gad1	Gad1	0.015788	-6.00075	3.94412e-13
LOC103691200	LOC103691200	0.299971	4.58475	1.12544e-12
Fkbp11	Fkbp11	0.93149	2.7028	1.61457e-12
LOC102554609	LOC102554609	0.268395	4.86159	1.99315e-12
LOC100910069	LOC100910069	2.17874	2.14363	2.2081e-11
Nrgn	Nrgn	0.0631519	-4.96413	2.22036e-11
LOC120094181	LOC120094181	0.15788	6.52961	2.13789e-10
LOC679924	LOC679924	0.189456	5.50758	2.37243e-10
Gap43	Gap43	0.505215	-3.44748	3.62163e-10
LOC102553820	LOC102553820	1.92613	2.2957	3.08692e-09
Penk	Penk	0.0789398	-4.41954	3.50029e-09
Snhg4	Snhg4	2.41556	1.95326	4.56997e-09
Pou3f2	Pou3f2	0.663095	2.57044	4.62551e-09
Slc32a1	Slc32a1	0	-5.70329	8.46552e-09
Cartpt	Cartpt	11.9515	2.27582	2.09504e-08
Glp1r	Glp1r	0.15788	5.3921	2.2387e-08
Tmed3	Tmed3	1.72089	1.93984	2.35475e-08
Mal	Mal	0.173668	-3.76524	2.88093e-08
Trnaa-agc_25	Trnaa-agc_25	0.299971	3.4661	3.28045e-08
RGD1560925	RGD1560925	0.15788	5.26657	3.63015e-08
LOC120094738	LOC120094738	0.142092	5.71403	4.10108e-08
Car2	Car2	0.363123	-3.32999	5.22669e-08
Caprin2	Caprin2	0.505215	2.57852	1.7188e-07
Sst	Sst	0.110516	-6.4717	3.36293e-07
Gal	Gal	2.82605	2.16971	3.49861e-07
Opalin	Opalin	0.0631519	-4.04503	3.49861e-07
Tcf7l2	Tcf7l2	0.0789398	-3.66814	3.49861e-07
Snca	Snca	0.110516	-3.57584	3.52961e-07
Catsper4	Catsper4	0.252608	3.50229	3.84682e-07
Olfm1	Olfm1	0.584155	-2.84265	7.47492e-07
Camkv	Camkv	0.0947278	-3.4901	8.61969e-07
Gstm5	Gstm5	4.67324	1.60748	8.74224e-07
Htr2c	Htr2c	0.15788	-3.17637	9.71946e-07
Plpp5	Plpp5	0.568367	2.32543	9.91869e-07
Hpca	Hpca	0.0315759	-4.30371	1.00115e-06
Celf6	Celf6	1.62616	1.76275	1.13789e-06
Rasgrp1	Rasgrp1	0.015788	-4.43445	1.28058e-06
Trnh	Trnh	2.84183	-2.49425	1.60385e-06
Gng13	Gng13	0.0789398	-3.45808	2.0899e-06
Mbp	Mbp	5.95206	-2.62174	2.20898e-06
Fezf2	Fezf2	0.473639	4.70244	2.3408e-06
Ssr4	Ssr4	5.27318	1.59928	2.3764e-06
Cbln1	Cbln1	0.0315759	-3.97057	2.67806e-06
Syt1	Syt1	0.521003	-2.64827	2.73816e-06
Hunk	Hunk	0.363123	2.68244	2.88628e-06
Sncg	Sncg	0.899914	1.93267	3.14093e-06
Trna	Trna	0.23682	-2.87644	3.14093e-06
Ebf3	Ebf3	0.252608	3.64668	3.43151e-06
LOC100911266	LOC100911266	1.45249	1.73159	3.43151e-06
Anks1b	Anks1b	0.0631519	-3.68632	4.00802e-06
mt-Rnr2	mt-Rnr2	48.4691	-2.22926	4.31623e-06
Ncdn	Ncdn	0.899914	-2.50052	4.68284e-06
Rpl10	Rpl10	20.5717	1.46325	5.56198e-06
Mmp9	Mmp9	0.126304	4.86159	6.47934e-06
Gpc3	Gpc3	0.015788	-4.37856	7.24263e-06
Prkcd	Prkcd	0	-5.04148	7.53031e-06
Edil3	Edil3	0.110516	-3.18533	8.00643e-06
Cldn11	Cldn11	0.410487	-2.78689	8.74447e-06
Cd55	Cd55	0.347335	2.59374	1.04151e-05
mt-Rnr1	mt-Rnr1	29.7445	-2.13842	1.14003e-05
Car10	Car10	0.015788	-4.1295	1.27572e-05
Cfap20dc	Cfap20dc	0.110516	-3.19568	1.63811e-05
Sncb	Sncb	1.19989	-2.31364	1.81015e-05
Trnq	Trnq	0.410487	-2.51144	1.81015e-05
Scg2	Scg2	1.07358	-2.30894	1.8477e-05
Trnm	Trnm	0.615731	-2.44126	1.8477e-05
Tcta	Tcta	1.54722	1.60677	2.38828e-05
Trnd	Trnd	1.46828	-2.26763	2.40971e-05
Cryab	Cryab	0.221032	-2.875	2.67715e-05
Mlf1	Mlf1	0	-4.85226	2.95581e-05
LOC103691527	LOC103691527	0.173668	-2.9444	3.21956e-05
Ptgds	Ptgds	1.51565	-2.60091	3.21956e-05
Ppp1r14a	Ppp1r14a	0.205244	-2.92563	3.6735e-05
Prss23	Prss23	0.331547	2.50281	3.6735e-05
Fosl2	Fosl2	0.457851	2.33321	3.7459e-05
Cfap126	Cfap126	0	-5.22995	3.7459e-05
Ucp2	Ucp2	1.13673	1.65415	4.21381e-05
Alkal2	Alkal2	0.299971	2.60551	4.21381e-05
Hapln4	Hapln4	0	-4.66859	4.2265e-05
Prkcg	Prkcg	0.0631519	-3.21818	4.40454e-05
Cd9	Cd9	0.315759	-2.61165	4.95044e-05
LOC102551127	LOC102551127	0.173668	3.48521	4.96506e-05
Gria4	Gria4	0.0315759	-3.59753	5.34101e-05
Nwd2	Nwd2	0.268395	2.71654	5.34101e-05
Cdhr4	Cdhr4	0	-4.66589	5.70793e-05
Trns2	Trns2	1.10516	-2.19582	5.91704e-05
Bcas1	Bcas1	0.110516	-3.06117	6.78124e-05
Trnv	Trnv	0.615731	-2.25733	7.42975e-05
Pam	Pam	3.97857	1.37228	7.44564e-05
Ntng1	Ntng1	0.0473639	-3.31698	7.56019e-05
Slc8a1	Slc8a1	0.0473639	-3.2979	7.56019e-05
Foxj1	Foxj1	0	-4.55334	7.56019e-05
Mobp	Mobp	1.23146	-2.33737	7.64277e-05
LOC680885	LOC680885	0	-4.64132	7.83339e-05
Dynlrb2	Dynlrb2	0.0473639	-4.59196	8.17205e-05
Enpp2	Enpp2	0.584155	-2.75068	8.32048e-05
Ildr2	Ildr2	0	-4.54306	8.75984e-05
Tf	Tf	1.78404	-2.26077	9.04148e-05
Tmem178a	Tmem178a	0.836762	1.71445	9.05954e-05
Trnp	Trnp	0.410487	-2.37338	9.39451e-05
Cst6	Cst6	2.32083	1.80877	0.000100722
Enc1	Enc1	0.15788	-2.64781	0.000105334
Trnk	Trnk	1.37355	-2.11551	0.000105875
Vat1	Vat1	2.85762	1.38617	0.000112891
Ccdc153	Ccdc153	0.015788	-4.26164	0.000123828
Cbln2	Cbln2	0.0473639	-3.23361	0.000123828
Camk2n1	Camk2n1	0.0315759	-3.81735	0.000125781
Rbp1	Rbp1	0.947278	1.63284	0.000129767
Eef1g	Eef1g	6.75725	1.29498	0.000134681
Cdh9	Cdh9	0.15788	3.45922	0.000142596
Sphkap	Sphkap	0.0315759	-3.44605	0.000142596
Olig1	Olig1	0.363123	-2.4088	0.000142596
Mog	Mog	0.205244	-2.71193	0.000142596
Trng	Trng	0.221032	-2.47167	0.000142596
Gucy1a1	Gucy1a1	0.536791	1.99	0.000169957
Cryba4	Cryba4	0.599943	1.82888	0.000170804
Trnl1	Trnl1	0.189456	-2.50691	0.000170804
Lbhd2	Lbhd2	0	-4.42648	0.000171372
Trne	Trne	0.173668	-2.53222	0.000171372
LOC103692325	LOC103692325	0.0789398	5.65514	0.000173075
Gjc2	Gjc2	0.0315759	-3.59279	0.000178821
Tp53i11	Tp53i11	1.1841	1.54068	0.000179474
Pcdh19	Pcdh19	0.015788	-3.74873	0.000183093
Itpr1	Itpr1	0.0315759	-3.38816	0.000198882
Rps6	Rps6	17.3352	1.27068	0.000198882
Trnn	Trnn	1.34198	-2.04097	0.000198882
Plp1	Plp1	7.84662	-2.09102	0.000205219
Rbfox1	Rbfox1	0.0789398	-2.87858	0.000220638
Gpm6a	Gpm6a	1.08937	-2.03032	0.000220638
Calb2	Calb2	0.93149	-2.24452	0.000221556
Jam3	Jam3	0.0315759	-3.58994	0.000243108
Svopl	Svopl	0.0631519	6.71403	0.000252357
Fam107a	Fam107a	0.173668	-2.60931	0.000258285
Arpp21	Arpp21	0.015788	-3.94997	0.000258953
Cnp	Cnp	1.07358	-2.17379	0.000262644
Ncam2	Ncam2	0.0789398	-2.99304	0.000289203
Shox2	Shox2	0	-4.35105	0.000295048
Mogat2	Mogat2	0.142092	3.50458	0.000308914
Gria2	Gria2	0.173668	-2.4664	0.000314515
Slc24a3	Slc24a3	0.142092	-2.53686	0.000318118
Dpys	Dpys	0.15788	3.26657	0.000326249
Nrg1	Nrg1	0.268395	2.43274	0.000336395
Cyld	Cyld	0.0789398	-2.81491	0.000336395
Ptger4	Ptger4	0.126304	3.75467	0.000341687
Pcp4l1	Pcp4l1	0.015788	-3.66047	0.000341865
Zbtb7c	Zbtb7c	0.173668	3.07017	0.000343331
Ostc	Ostc	2.08401	1.35529	0.000355626
Trh	Trh	0.142092	-2.72008	0.000355626
Cpne4	Cpne4	0	-4.46743	0.000369078
Vgf	Vgf	0.363123	-2.17522	0.000380735
Stum	Stum	0.0473639	-3.06014	0.000387679
Nxph1	Nxph1	0.0473639	-3.06528	0.000404288
Stmn4	Stmn4	0.789398	-2.08427	0.000413403
Glra2	Glra2	0	-4.24452	0.000438163
Spag6l	Spag6l	0	-4.24633	0.000440663
Tmem151a	Tmem151a	0.23682	-2.43286	0.000453508
Adcyap1	Adcyap1	0.015788	-3.58804	0.000464547
Folr1	Folr1	0.015788	-3.59089	0.000472425
Pcsk1	Pcsk1	0.489427	1.84521	0.000473157
Ppp1r1b	Ppp1r1b	0.015788	-4.09574	0.000474724
Nmb	Nmb	0.126304	3.65514	0.000479144
Zfhx3	Zfhx3	0.015788	-3.598	0.000490299
Cyp46a1	Cyp46a1	0.268395	-2.2271	0.00053587
Aldh3b1	Aldh3b1	0	-4.23543	0.000537644
Mag	Mag	0.394699	-2.34235	0.000561419
Pllp	Pllp	0.252608	-2.41032	0.000561419
Foxb2	Foxb2	0.0631519	6.12907	0.000592692
Smarcd3	Smarcd3	0.0947278	-2.64995	0.000592692
Vim	Vim	0.252608	-2.66254	0.000612165
Ralyl	Ralyl	0.0473639	-2.99376	0.000618978
Tmem212	Tmem212	0.015788	-4.29877	0.000631426
Htra1	Htra1	0.0947278	-2.65151	0.000633451
Camk2a	Camk2a	0.0631519	-2.83672	0.000657594
Diras2	Diras2	0.0473639	-2.98076	0.000686017
Dpp10	Dpp10	0.0473639	-2.98185	0.000688943
Gpr37	Gpr37	0.173668	-2.58088	0.000703291
Riiad1	Riiad1	0.0631519	-2.82707	0.000735473
Gabbr2	Gabbr2	0.189456	-2.30513	0.000753206
Agap2	Agap2	0.0473639	-2.97203	0.000788264
Bc1	Bc1	16.309	-1.69972	0.000822496
Resp18	Resp18	21.2506	1.195	0.000826414
Arrb1	Arrb1	0.126304	-2.45339	0.000827796
Igsf8	Igsf8	0.189456	-2.29116	0.000838387
Negr1	Negr1	0.126304	-2.46103	0.000883342
Csrp1	Csrp1	0.552579	-2.09306	0.000894125
Pnoc	Pnoc	0.0315759	-3.16632	0.000908538
Calcr	Calcr	0	-4.09373	0.00098281
Tac3	Tac3	0.0473639	-3.46277	0.000983199
Pvalb	Pvalb	0	-4.52527	0.000983199
Il34	Il34	0.015788	-3.48134	0.000983199
Srgap2	Srgap2	0	-4.09975	0.000996982
Vsnl1	Vsnl1	1.16831	-1.84388	0.00100787
Evi2a	Evi2a	0.0947278	-2.83946	0.00101185
Erp29	Erp29	3.66281	1.20542	0.00101912
Scn1b	Scn1b	0.347335	-2.07869	0.00104281
LOC102553190	LOC102553190	0.0315759	-3.34936	0.00104715
Msx1	Msx1	0	-4.11569	0.00107667
Plxnc1	Plxnc1	0.93149	1.46136	0.00111455
Ppp1r32	Ppp1r32	0.015788	-3.42328	0.00112474
Pltp	Pltp	0.315759	-2.21241	0.00118947
Grm5	Grm5	0.0473639	-2.88983	0.00118984
Scn9a	Scn9a	0.284183	2.15621	0.00133117
Ddn	Ddn	0	-4.05084	0.00137215
Chrna4	Chrna4	0.0315759	-3.09574	0.00138935
Tcf4	Tcf4	0.0473639	-3.02996	0.00141417
Upk3b	Upk3b	0.505215	-1.92928	0.00145505
Kndc1	Kndc1	0.110516	-2.46743	0.00147925
C1qtnf4	C1qtnf4	0.521003	-1.92131	0.00148535
T2	T2	0	-4.01091	0.00149049
Spred1	Spred1	0.0947278	-2.51049	0.00162653
Cx3cl1	Cx3cl1	0.268395	-2.07596	0.00165071
Nme9	Nme9	0.015788	-3.35777	0.00166821
Alox5ap	Alox5ap	0.268395	2.17832	0.00167297
Utrn	Utrn	0	-4.32557	0.00185726
Qk	Qk	0.820974	-1.89016	0.00186871
Tppp	Tppp	0.252608	-2.13744	0.00194372
Cdk18	Cdk18	0.0315759	-3.04114	0.00196562
Igsf21	Igsf21	0.0315759	-3.0187	0.00218326
Slc38a3	Slc38a3	0.0789398	-2.54454	0.00218326
S100a11	S100a11	0	-3.97203	0.0022584
Clpb	Clpb	0.0631519	-2.6358	0.00225966
Icam2	Icam2	0.252608	2.19416	0.00228831
Ninj2	Ninj2	0	-4.04669	0.00239858
Slc17a6	Slc17a6	0.378911	-1.9363	0.00241248
Fgf13	Fgf13	0.110516	-2.38104	0.00241248
Rgs7bp	Rgs7bp	0.0315759	-3.00022	0.00243622
Adgrb2	Adgrb2	0.142092	-2.25031	0.00250551
Cplx1	Cplx1	0.615731	-1.89815	0.00260607
Sema5a	Sema5a	0.015788	-3.50876	0.00263386
Cpne9	Cpne9	0	-3.94775	0.0026729
Sox10	Sox10	0.0315759	-3.13668	0.0026729
P2rx2	P2rx2	0.252608	2.16668	0.0026729
Rps18	Rps18	14.225	1.10686	0.00281463
Ak7	Ak7	0	-3.89561	0.00282232
Cfap43	Cfap43	0	-3.89792	0.00284198
Cacna2d3	Cacna2d3	0.0315759	-2.94923	0.00286453
Clic1	Clic1	0.489427	1.63721	0.00287447
Gda	Gda	0.0789398	-2.48441	0.002957
LOC102549726	LOC102549726	2.6208	1.16386	0.002957
Hrh3	Hrh3	0.110516	-2.32557	0.00304849
Rps27a	Rps27a	36.4228	1.08245	0.00306882
Spon1	Spon1	0.0473639	-2.74489	0.00310606
Kcna1	Kcna1	0	-3.94552	0.00328661
Fbxo34	Fbxo34	2.82605	-1.65405	0.00331083
Calml4	Calml4	0	-3.86999	0.0033529
Dnajb9	Dnajb9	1.12095	1.3141	0.0034033
Rpl3	Rpl3	11.1147	1.06486	0.00350896
Chn2	Chn2	0.0789398	-2.59564	0.00359355
Slc25a23	Slc25a23	0.315759	-1.92768	0.00361059
Cacna1g	Cacna1g	0	-4.62331	0.00361059
Trnl2	Trnl2	0.0473639	-2.70198	0.00369997
Kcnc1	Kcnc1	0.015788	-3.21892	0.00373658
Ptprn	Ptprn	5.80997	1.1014	0.00377718
Mdk	Mdk	0.284183	-2.30907	0.00382459
Snap25	Snap25	3.07865	-1.62794	0.00382459
Rpl8	Rpl8	11.6989	1.05576	0.00382459
Odf3b	Odf3b	0	-3.83431	0.00382459
Rpl6	Rpl6	13.9724	1.05197	0.00382459
Zbtb18	Zbtb18	0.015788	-3.28385	0.00382459
Elmo1	Elmo1	0.142092	-2.19511	0.00382459
LOC100911177	LOC100911177	2.13138	1.16555	0.0039524
Gpr37l1	Gpr37l1	0.410487	-1.85054	0.00395812
LOC102547811	LOC102547811	0.299971	1.93267	0.00401782
Crim1	Crim1	0.0473639	-2.68605	0.0040564
LOC102547956	LOC102547956	0.0473639	6.3921	0.0040564
RGD1304770	RGD1304770	0.0473639	6.3921	0.0040564
Glul	Glul	2.74711	-1.61701	0.00415848
Slc6a1	Slc6a1	0.599943	-1.7701	0.00428367
Adarb1	Adarb1	0.15788	-2.12789	0.00428367
LOC120093142	LOC120093142	0.331547	1.95067	0.0043984
Nptx1	Nptx1	0.0315759	-2.86529	0.00446133
Erbb4	Erbb4	0	-3.81002	0.0045654
Anxa3	Anxa3	0.0947278	-2.40046	0.00471258
Rhou	Rhou	0.015788	-3.25715	0.00471258
Eef1a1	Eef1a1	5.47843	1.065	0.00494412
Rnf144a	Rnf144a	0	-3.76272	0.00511807
Grm2	Grm2	0.015788	-3.18154	0.00511807
Nrep	Nrep	0.0473639	-2.64956	0.00511807
RT1-A3	RT1-A3	0.142092	-2.13694	0.0052748
Fgf1	Fgf1	0	-3.77532	0.00537385
Wasf1	Wasf1	0.15788	-2.10412	0.00553387
Prrt2	Prrt2	0.0789398	-2.38488	0.00559102
Faim2	Faim2	1.29461	-1.62155	0.00559102
Lrrn2	Lrrn2	0.221032	-1.97013	0.00589584
Scd2	Scd2	4.54694	-1.5744	0.00593381
Cdc42ep1	Cdc42ep1	0.015788	-3.16057	0.00593381
Dlx1	Dlx1	0	-3.72684	0.00603118
Kcna2	Kcna2	0.0789398	-2.37056	0.00619758
Zfp385a	Zfp385a	0.0947278	-2.28537	0.00625014
Rps9l1	Rps9l1	11.8252	1.02119	0.00635112
Ttll7	Ttll7	0.299971	-1.85677	0.00637518
Vsir	Vsir	0.015788	-3.11767	0.00645117
B3gat2	B3gat2	0.0315759	-2.79937	0.00650548
Tspan2	Tspan2	0.315759	-1.92596	0.00669675
Clu	Clu	3.8049	-1.57001	0.00670407
Sec61b	Sec61b	3.44178	1.07281	0.00672455
LOC691995	LOC691995	10.3411	1.02227	0.00685171
Amigo2	Amigo2	0.0315759	-2.8141	0.00693488
Krt8	Krt8	0	-3.68738	0.00693488
Serpine2	Serpine2	0.442063	-1.75659	0.00693488
Pmp22	Pmp22	0.0473639	-2.69138	0.00693488
Nsf	Nsf	0.978854	-1.62019	0.00693488
Trnc	Trnc	0.0789398	-2.38159	0.00693488
Pcdh9	Pcdh9	0.0473639	-2.58947	0.00693941
Slc6a8	Slc6a8	0.015788	-3.53123	0.00693941
Sox2	Sox2	0.142092	-2.09413	0.00696157
Tac1	Tac1	0.126304	-2.48646	0.0069711
Psat1	Psat1	0.221032	-2.15993	0.00718236
LOC102549214	LOC102549214	0.110516	3.14417	0.00732417
Kcnab1	Kcnab1	0.015788	-3.09373	0.00734637
Nkain1	Nkain1	0.015788	-3.09373	0.00734637
Gnai1	Gnai1	0.252608	-1.88293	0.00741632
Aspa	Aspa	0.0315759	-2.81735	0.00750305
LOC100125362	LOC100125362	0.0947278	-2.25381	0.00753087
Plekhh1	Plekhh1	1.65774	-1.57346	0.0077813
Vat1l	Vat1l	1.65774	1.14274	0.00787761
Trib2	Trib2	0	-3.65229	0.00817883
Galnt16	Galnt16	0.173668	-1.99663	0.00822037
Zic2	Zic2	0.0947278	-2.24866	0.00822037
Plvap	Plvap	0	-3.65775	0.00822037
Cdh8	Cdh8	0	-3.65775	0.00822037
Fa2h	Fa2h	0.0789398	-2.50574	0.00822037
Dact3	Dact3	0.173668	-2.06185	0.00825305
Trnt	Trnt	0.0631519	-2.43825	0.0083231
Slc6a9	Slc6a9	0.221032	-2.07115	0.00849835
Hsd11b1	Hsd11b1	0.015788	-3.06938	0.00852107
Nrp2	Nrp2	0	-3.67129	0.00857787
Hspa12a	Hspa12a	0.173668	-1.98438	0.00859319
Uncx	Uncx	0.189456	2.24705	0.00889397
Cox20	Cox20	1.59458	1.14269	0.00889397
Hs3st1	Hs3st1	0.0315759	-2.84311	0.00889397
RGD1563570	RGD1563570	0.331547	1.72225	0.00894654
Fbxo43	Fbxo43	0.0631519	4.54411	0.00896931
Rn45s	Rn45s	0.457851	-1.6996	0.00920272
Glrb	Glrb	0.268395	-1.8319	0.00923604
Ust	Ust	0.015788	-3.02786	0.00925629
Cd83	Cd83	0.173668	-1.9764	0.00925629
Rps20	Rps20	16.6721	1.01948	0.0093995
Hydin	Hydin	0	-3.61352	0.00941284
Hlf	Hlf	0.0631519	-2.39057	0.00953058
Spock2	Spock2	0.678883	-1.62217	0.00953058
Tenm2	Tenm2	0.0315759	-2.74232	0.00956596
Plekhb1	Plekhb1	0.77361	-1.67915	0.00957203
Slc4a2	Slc4a2	0.0315759	-2.79442	0.00957203
Smim3	Smim3	0.426275	1.54841	0.00959118
LOC304725	LOC304725	0.205244	2.13337	0.00965388
Dact1	Dact1	0.142092	2.60551	0.00985809
Apod	Apod	1.84719	-1.64877	0.00999618
Gpm6b	Gpm6b	1.21567	-1.63055	0.00999618
Slitrk3	Slitrk3	0	-3.63856	0.0101079
Cntnap1	Cntnap1	0.205244	-1.90252	0.0102327
Saraf	Saraf	6.25204	0.998228	0.0102735
Gpr153	Gpr153	0.015788	-2.99376	0.0103882
Bok	Bok	0.126304	-2.08183	0.0104349
Prkcb	Prkcb	0.189456	-1.97556	0.0106704
Nrip2	Nrip2	0.0315759	-2.7199	0.0108457
Rps4x	Rps4x	13.1356	0.971528	0.0108457
LOC120101712	LOC120101712	0	-3.57079	0.0108729
RGD1565611	RGD1565611	0	-3.57079	0.0108729
Nr1d1	Nr1d1	0.0473639	-2.51779	0.0109374
Hcrt	Hcrt	0	-3.57368	0.0109374
Bend6	Bend6	0.347335	-1.73718	0.0110408
Lmo3	Lmo3	0.0473639	-2.63719	0.0111747
Olig2	Olig2	0.0473639	-2.70329	0.0111747
Tmem200c	Tmem200c	0	-3.8463	0.0115023
Ctnnbl1	Ctnnbl1	0.0315759	-2.68827	0.0119368
Trnr	Trnr	0.0473639	-2.49968	0.0126564
Rpl36al	Rpl36al	7.54665	0.973915	0.0126873
Igsf1	Igsf1	0.631519	-1.59242	0.0127773
Eif4ebp1	Eif4ebp1	0.284183	1.77584	0.0128159
Ttyh2	Ttyh2	0.110516	-2.17965	0.0128798
Ptpn3	Ptpn3	0.0315759	-2.64864	0.0128911
Elovl1	Elovl1	0.126304	-2.08633	0.0130535
Trni	Trni	0.0789398	-2.24935	0.013138
Irs2	Irs2	0.0631519	-2.3399	0.0133239
Sgpp2	Sgpp2	0	-3.54159	0.0133334
Ptpn4	Ptpn4	0.0947278	-2.15479	0.0133334
Wls	Wls	0.173668	-1.91092	0.013506
Hapln2	Hapln2	0.0631519	-2.61015	0.0136057
Nat8l	Nat8l	0.205244	-1.85311	0.0137361
Myl1	Myl1	0.0473639	5.3921	0.0137982
Atp2b1	Atp2b1	0.221032	-1.82965	0.0138045
Pcna	Pcna	0.0947278	-2.17123	0.0138059
Socs5	Socs5	0.0789398	-2.22506	0.0138059
Meox2	Meox2	0.0789398	3.65514	0.0138059
Adora1	Adora1	0.0789398	-2.22506	0.0138059
Tmem132a	Tmem132a	0.378911	-1.79535	0.0138455
Sec14l3	Sec14l3	0.631519	-1.6079	0.0138455
Pifo	Pifo	0	-3.55918	0.0138758
Olfm2	Olfm2	0.173668	-1.89638	0.0138758
Reep3	Reep3	0.0631519	-2.31111	0.0138758
Atp2b3	Atp2b3	0.15788	-1.93228	0.0138758
Htr7	Htr7	0	-3.56209	0.0138913
Lingo1	Lingo1	0.173668	-1.89715	0.0138913
Dancr	Dancr	0.268395	1.80048	0.0139439
Ntm	Ntm	0.189456	-1.86818	0.0140323
Shisal1	Shisal1	0.0631519	-2.31664	0.0140729
Baiap2	Baiap2	0.015788	-2.94552	0.0140729
Abat	Abat	0.678883	-1.56447	0.0141187
RGD1561916	RGD1561916	0.142092	-2.10695	0.0142728
Cym	Cym	0.110516	2.90025	0.0144399
Adam22	Adam22	0.126304	-2.00878	0.0144552
Aldh1l2	Aldh1l2	0.0631519	4.2546	0.0144552
Rsrc1	Rsrc1	0.0473639	-2.4471	0.0146792
Oip5-as1	Oip5-as1	0.23682	-1.79649	0.0147058
Ass1	Ass1	0.126304	-2.11393	0.0150814
Zdhhc22	Zdhhc22	0.0315759	-2.64316	0.0153365
Atp1b2	Atp1b2	0.963066	-1.5258	0.0159259
Nacc2	Nacc2	0.0947278	-2.25278	0.0160333
Lypd6	Lypd6	0	-3.53568	0.0160333
Mpped1	Mpped1	0	-3.65775	0.016449
Ptk2b	Ptk2b	0.0315759	-2.60036	0.0164869
Gpr88	Gpr88	0	-3.79029	0.0166747
LOC100910996	LOC100910996	0.77361	1.2448	0.0166747
Rpl32	Rpl32	33.2968	0.948137	0.0172834
Sim1	Sim1	0.268395	1.76113	0.0172834
LOC100360522	LOC100360522	6.26782	0.953081	0.0173498
Acsl3	Acsl3	0.426275	-1.61913	0.0174231
Dennd5a	Dennd5a	0.742035	-1.53543	0.0175473
Igfbpl1	Igfbpl1	0	-3.44395	0.0178219
Plch2	Plch2	0	-3.44395	0.0178219
Erg28	Erg28	0.0789398	-2.16759	0.0179173
Atp1a2	Atp1a2	2.02086	-1.41834	0.0179173
Pcdh8	Pcdh8	0.0947278	-2.08015	0.0179173
Thy1	Thy1	1.9735	-1.46588	0.0179388
Rpl17	Rpl17	19.1666	0.950866	0.0181318
Ppp1r9b	Ppp1r9b	0.284183	-1.71257	0.0181843
Ptgr2	Ptgr2	0.0473639	-2.46588	0.0182008
Ywhah	Ywhah	4.51536	-1.39159	0.0183083
LOC100909675	LOC100909675	0.15788	2.28168	0.0185437
Fam189a1	Fam189a1	0.015788	-2.87702	0.0185713
Vkorc1	Vkorc1	1.12095	1.12012	0.0189673
Htr1b	Htr1b	0	-3.47208	0.0189673
Zmynd10	Zmynd10	0.015788	-2.88402	0.0189673
Fam183a	Fam183a	0.221032	-2.10135	0.0189673
Npy1r	Npy1r	0	-3.47208	0.0189673
Ppil1	Ppil1	0.789398	1.20499	0.0194382
Wscd1	Wscd1	0.331547	-1.76041	0.019531
Robo1	Robo1	0	-3.48134	0.0195848
Lmo1	Lmo1	0.0947278	-2.0685	0.0199122
Pcsk5	Pcsk5	0.268395	1.72914	0.0202023
Lrrc23	Lrrc23	0.0473639	-2.37111	0.0203083
RGD1564053	RGD1564053	0.315759	1.60949	0.0203083
Slc12a1	Slc12a1	0.0473639	5.07017	0.020321
LOC108350772	LOC108350772	0.0473639	5.07017	0.020321
LOC120095321	LOC120095321	0.0473639	5.07017	0.020321
Ndn	Ndn	8.68338	0.934934	0.0203425
R3hdm4	R3hdm4	0.173668	-1.82626	0.0203425
Ctsz	Ctsz	0.505215	1.35435	0.0205108
Lynx1	Lynx1	0.394699	-1.6092	0.0207587
Scgn	Scgn	0.0789398	3.4535	0.0209102
Cnih3	Cnih3	0.189456	2.03726	0.0209182
Gstm7	Gstm7	5.22582	0.951558	0.0211099
Tceal6	Tceal6	0.347335	-1.6264	0.0212814
LOC100910821	LOC100910821	0.0631519	-2.23871	0.0216613
LOC102551133	LOC102551133	3.48914	0.961913	0.0217297
Csf1r	Csf1r	0.126304	-1.95663	0.0218712
LOC102556624	LOC102556624	0.0631519	4.01359	0.0222148
Efnb3	Efnb3	0.126304	-1.94577	0.0222148
Grik3	Grik3	0	-3.42488	0.022234
Efcab10	Efcab10	0.0473639	-2.34599	0.0225909
Gnpnat1	Gnpnat1	0.363123	1.50133	0.0225909
Reps2	Reps2	0.0631519	-2.20334	0.0228987
Scn8a	Scn8a	0.0631519	-2.2093	0.0234609
LOC120102978	LOC120102978	0.126304	2.51763	0.023617
Gpr17	Gpr17	0.015788	-3.35441	0.023617
Cdkl5	Cdkl5	0.015788	-2.79277	0.0237922
LOC102549313	LOC102549313	0.0315759	6.97706	0.0239896
Mettl7a	Mettl7a	0.110516	-2.11668	0.0239896
LOC120097472	LOC120097472	0.0315759	6.97706	0.0239896
Elovl6	Elovl6	0.0315759	-2.52079	0.0242557
Kitlg	Kitlg	0.0315759	-2.52079	0.0242557
Sptbn2	Sptbn2	0.23682	-1.70198	0.024398
LRRTM1	LRRTM1	0.0631519	-2.22261	0.0245387
Gpd1	Gpd1	0.0473639	-2.37111	0.0245387
Psd3	Psd3	0.205244	-1.75256	0.0246657
Capsl	Capsl	0	-3.35273	0.0247951
Rcn3	Rcn3	0.299971	1.60551	0.0247993
Krt17	Krt17	0	-3.35609	0.0249158
LOC100909539	LOC100909539	0.0473639	-2.35273	0.0254393
Slc25a1	Slc25a1	1.04201	1.11057	0.0254565
Vstm2b	Vstm2b	0.0473639	-2.32386	0.0254937
Slc35e4	Slc35e4	0.0473639	-2.32386	0.0254937
Tbca	Tbca	5.25739	0.922497	0.0256691
Chst8	Chst8	0.363123	1.47722	0.0258302
Zmat4	Zmat4	0	-3.37277	0.0258584
Celf1	Celf1	0.142092	-1.85012	0.0259925
Bin1	Bin1	0.694671	-1.50621	0.0260593
Pygm	Pygm	0.0789398	-2.09574	0.0265177
Ubl3	Ubl3	0.552579	-1.55204	0.0265947
Tpm1	Tpm1	0.205244	-1.72387	0.0270072
Gjb1	Gjb1	0.0315759	-2.78449	0.0270072
Mllt6	Mllt6	0.0315759	-2.48646	0.0270192
Bclaf1	Bclaf1	0.0947278	-1.9953	0.0282532
Fgfbp3	Fgfbp3	0.299971	1.65875	0.0282775
Pabpc1l2a	Pabpc1l2a	0.252608	-1.66063	0.0282775
Rps15al4	Rps15al4	1.08937	1.08467	0.028956
Ctss	Ctss	0.899914	-1.46609	0.029056
Aldh2	Aldh2	0.252608	-1.6822	0.029192
Pdzrn4	Pdzrn4	0.173668	2.04633	0.0293594
St3gal4	St3gal4	0.0473639	-2.52527	0.0293594
Tanc2	Tanc2	0.0789398	-2.07686	0.0295666
Tox3	Tox3	0	-3.30487	0.0296946
Sgk1	Sgk1	0.205244	-1.76921	0.0301327
Zdhhc9	Zdhhc9	0.0315759	-2.55432	0.0301327
Stx1b	Stx1b	0.521003	-1.4891	0.0303348
Erc1	Erc1	0	-3.3187	0.0305666
Slc44a1	Slc44a1	0.268395	-1.70359	0.0305666
Dnai3	Dnai3	0	-3.32214	0.0308374
Gas5	Gas5	2.33662	1.02256	0.0310202
Ppp1r16b	Ppp1r16b	0.126304	-2.00973	0.0311835
Rps15a	Rps15a	24.345	0.896079	0.0318266
Pom121	Pom121	0.0947278	-1.98418	0.0318266
Kcnj10	Kcnj10	0.378911	-1.60067	0.0318266
Npas2	Npas2	0	-3.33582	0.0319559
Gsn	Gsn	0.505215	-1.60756	0.0320199
Sema3a	Sema3a	0.173668	2.02287	0.0320199
Tmem251	Tmem251	0.299971	1.55416	0.0324855
Pemt	Pemt	0.268395	1.80048	0.0324855
Pld2	Pld2	0	-3.34261	0.0324855
Spata2	Spata2	0.015788	-2.73202	0.0328893
Cldn10	Cldn10	0.110516	-1.90596	0.033043
Pid1	Pid1	0.0631519	-2.1517	0.0332354
Shank1	Shank1	0.0947278	-1.95409	0.0333825
Scn1a	Scn1a	0.0473639	-2.28209	0.0333825
Pde1b	Pde1b	0.23682	-1.66859	0.0334911
Aldoc	Aldoc	3.88384	-1.29751	0.0334911
Caln1	Caln1	0.015788	-2.74232	0.0337074
Dhrs2	Dhrs2	0.015788	-2.74745	0.0343392
Dstnl1	Dstnl1	0.0315759	-2.4492	0.0344357
Rpl27a	Rpl27a	26.8238	0.887033	0.034597
Fgf12	Fgf12	0.378911	-1.53295	0.034597
Mef2c	Mef2c	0.0315759	-2.42168	0.034948
Pkp4	Pkp4	0.331547	-1.83584	0.0351942
Tef	Tef	0.173668	-1.72857	0.0353763
Rps12	Rps12	19.1034	0.888726	0.0359023
LOC100360413	LOC100360413	18.0614	0.889676	0.0361276
Ctnnd2	Ctnnd2	0.23682	-1.63234	0.0365893
Rpl11	Rpl11	13.9881	0.861486	0.0365893
Cul3	Cul3	0.284183	-1.58638	0.0365893
Kmt2e	Kmt2e	0.0473639	-2.25356	0.0374592
Nsd3	Nsd3	0.0473639	-2.33412	0.0374592
Slc6a17	Slc6a17	0.205244	-1.66937	0.0374612
Cadps2	Cadps2	0.742035	1.14893	0.0374755
Hyi	Hyi	0.678883	1.16854	0.0374755
Tgfbr2	Tgfbr2	0	-3.49968	0.0374755
Tyro3	Tyro3	0.0631519	-2.21375	0.0376183
Cck	Cck	0.663095	-1.61313	0.0376183
Nrbp2	Nrbp2	0.252608	-1.63418	0.0379462
Abhd17b	Abhd17b	0.126304	-1.83458	0.038111
Gh1	Gh1	0.0473639	4.58475	0.0381664
Rmnd5a	Rmnd5a	0.0789398	-2.00735	0.0385991
Tcerg1	Tcerg1	0.0789398	-2.00878	0.0387683
Nudt14	Nudt14	0.0631519	-2.08849	0.0390815
Lemd2	Lemd2	0.015788	-2.70593	0.0393651
Rprm	Rprm	0.015788	-3.14512	0.0394796
Epdr1	Epdr1	2.05244	0.946756	0.0394796
Nid1	Nid1	0.299971	1.51436	0.0394796
Rps28	Rps28	24.5029	0.874003	0.039773
Trak2	Trak2	0.189456	-1.84704	0.039773
Rpl36a	Rpl36a	12.2988	0.858842	0.039773
Slc12a5	Slc12a5	0.789398	-1.3779	0.0399343
Rbm5	Rbm5	0.142092	-1.7898	0.0399343
Dynll2	Dynll2	2.03665	-1.30085	0.0400435
Smc2	Smc2	0.126304	-1.81735	0.0410896
Tmem240	Tmem240	0.0315759	-2.40231	0.0410896
Unc5a	Unc5a	0.0315759	-2.40448	0.0413667
Cfap52	Cfap52	0	-3.19286	0.041393
Slc16a11	Slc16a11	0	-3.19286	0.041393
Cpne7	Cpne7	0.126304	-1.8206	0.0414817
Rps5	Rps5	11.7305	0.865004	0.0416187
Large1	Large1	0.0473639	-2.22628	0.0416187
Dnah12	Dnah12	0	-3.20035	0.0417733
Cpne6	Cpne6	0.110516	-1.84988	0.0418876
Serpinb6a	Serpinb6a	0.678883	1.14417	0.0421197
Kcnk1	Kcnk1	0.0789398	-1.98438	0.0421197
Pld3	Pld3	6.23625	0.863954	0.0426241
Bles03	Bles03	0.15788	-1.72684	0.0428157
Gabrg1	Gabrg1	0.284183	-1.56271	0.0428222
Rftn1	Rftn1	0.015788	-2.64956	0.043513
Unc13c	Unc13c	0	-3.22261	0.0437137
Rps21	Rps21	34.4651	0.861178	0.0441755
Tmem91	Tmem91	0.347335	-1.49479	0.0444423
mrpl9	mrpl9	0.994642	1.05225	0.0444423
Ctxn2	Ctxn2	1.54722	0.967533	0.0444423
Ppdpf	Ppdpf	0.678883	-1.40467	0.0444423
Gjb6	Gjb6	0.126304	-1.80101	0.0444423
Myo1b	Myo1b	0.015788	-2.66047	0.0444565
LOC120098269	LOC120098269	5.79418	0.862926	0.044511
Cyfip2	Cyfip2	0.789398	-1.3578	0.044778
Ccz1b	Ccz1b	0.0315759	-2.35609	0.0448813
Serinc5	Serinc5	0.110516	-1.95663	0.0449757
Pcdh20	Pcdh20	0	-3.23725	0.0449757
Selenop	Selenop	2.21032	-1.30143	0.0451559
RGD1564664	RGD1564664	0.0315759	-2.36056	0.0451559
Myl9	Myl9	0.0631519	-2.08201	0.0451559
LOC103692025	LOC103692025	0.110516	-1.83069	0.0451559
Vwa8	Vwa8	0	-3.24089	0.0451559
Ptprt	Ptprt	0.0473639	-2.19098	0.045189
Cd151	Cd151	1.51565	0.973119	0.0453705
Pafah1b3	Pafah1b3	0.93149	1.05582	0.0457572
Metrnl	Metrnl	0.221032	1.69908	0.0460718
Atp6ap1l	Atp6ap1l	0.394699	1.44508	0.0460782
Gas6	Gas6	0.299971	-1.52676	0.0465851
Atp1a3	Atp1a3	2.57344	-1.25588	0.046962
Sirt2	Sirt2	0.726247	-1.42536	0.046962
Traf7	Traf7	0.0315759	-2.37829	0.0473606
Nipsnap3b	Nipsnap3b	0.710459	1.11962	0.0482243
Nova1	Nova1	0.126304	-1.85054	0.0483956
Rpl13a	Rpl13a	23.8714	0.852667	0.0488937
Cdc42ep2	Cdc42ep2	0.0631519	-2.22848	0.0492316
Son	Son	0.299971	-1.51779	0.0492316
Ppp1r9a	Ppp1r9a	0.15788	-1.69825	0.0492572
Nudt4	Nudt4	0.284183	-1.85383	0.0492572
Igf2	Igf2	0.189456	-1.93467	0.049372
Cfap251	Cfap251	0.252608	1.5787	0.0499135
Dlk1	Dlk1	0.0631519	-2.05415	0.0499289
Topors	Topors	0	-3.15093	0.0499472
Arx	Arx	0	-3.15093	0.0499472
Slc7a3	Slc7a3	0.0473639	-2.15479	0.0499716
Cdkl1	Cdkl1	0.015788	-2.61071	0.0501764
Rcan1	Rcan1	0.126304	-1.75877	0.0501764
Kl	Kl	0	-4.17395	0.0503175
Manf	Manf	2.13138	0.914463	0.0503663
Erbb3	Erbb3	0	-3.15864	0.0504295
Ttr	Ttr	0.552579	-6.44786	0.0505529
Synpr	Synpr	0.221032	-1.7413	0.0507999
Tafa5	Tafa5	1.86298	0.928818	0.0516301
Ugt8	Ugt8	0.284183	-1.67115	0.052043
Crocc	Crocc	0	-3.17395	0.0522558
S100a13	S100a13	1.05779	-1.3436	0.0522829
Etv1	Etv1	0.0473639	-2.1644	0.0523017
LOC100362515	LOC100362515	0.0315759	5.97706	0.0527264
LOC120095660	LOC120095660	0.0315759	5.97706	0.0527264
LOC120098556	LOC120098556	0.0315759	5.97706	0.0527264
LOC120101515	LOC120101515	0.015788	-2.80265	0.0529856
H2az2	H2az2	0.299971	-1.49481	0.0529856
Jup	Jup	0.0789398	-1.95515	0.0532031
Rnf13	Rnf13	0.299971	-1.66155	0.0532439
B4galt5	B4galt5	0.0789398	-1.95663	0.0532439
Mfrp	Mfrp	0.015788	-3.51479	0.0532439
Ppm1e	Ppm1e	0.0947278	-1.86529	0.0532439
Ak1	Ak1	0.394699	-1.44371	0.0532691
Nagk	Nagk	0.457851	1.26007	0.0532691
Laptm4b	Laptm4b	0.189456	-1.62599	0.0532691
Paqr4	Paqr4	0.0789398	-2.13798	0.0532691
Dusp1	Dusp1	0.0473639	-2.42648	0.0532691
P4hb	P4hb	1.92613	0.91571	0.0532691
Gal3st1	Gal3st1	0	-3.1891	0.0532691
Spock3	Spock3	0.536791	-1.4584	0.0532691
Mef2a	Mef2a	0.126304	-1.74061	0.0534707
RGD1564171	RGD1564171	0.0315759	-2.34936	0.053648
Ncam1	Ncam1	1.08937	-1.32195	0.053648
Ndrg2	Ndrg2	3.09444	-1.23229	0.053648
Lrrc3b	Lrrc3b	0.615731	1.14417	0.0540113
Tpd52	Tpd52	0.426275	-1.43445	0.0544063
Pdgfra	Pdgfra	0.0631519	-2.06076	0.0547211
Xbp1	Xbp1	1.65774	0.931434	0.054851
Ltbp3	Ltbp3	0.0789398	-1.91624	0.0551815
Shroom2	Shroom2	0.142092	-1.77682	0.0551815
Apoc1	Apoc1	0.110516	-1.80019	0.0556445
Cnr1	Cnr1	0.15788	-1.66908	0.0556445
Dixdc1	Dixdc1	0.0789398	-2.16377	0.0556445
Rpl21	Rpl21	16.1669	0.842884	0.0556445
Ube2d1	Ube2d1	0.126304	-1.75425	0.0556445
Sort1	Sort1	0.410487	-1.59237	0.0558492
Hgsnat	Hgsnat	0.173668	-1.6404	0.0565537
Adgrg1	Adgrg1	0.521003	-1.37491	0.0566293
Rtkn	Rtkn	0.0947278	-1.94648	0.056821
Dmxl1	Dmxl1	0.015788	-2.565	0.056821
Tubb4a	Tubb4a	2.65238	-1.27437	0.05717
Nsa2	Nsa2	1.24725	1.01013	0.0575705
Selenom	Selenom	6.8204	0.826989	0.0576639
Kcnip3	Kcnip3	0	-3.08768	0.0579983
Chst1	Chst1	0.536791	-1.36431	0.058042
Sema6a	Sema6a	0.0473639	-2.14512	0.0580638
Cdk19	Cdk19	0	-3.09171	0.0582427
Dlgap1	Dlgap1	0.0947278	-1.84903	0.0583841
Peg10	Peg10	0.110516	-1.78157	0.0584238
Crip2	Crip2	0.584155	-1.34759	0.0586373
Map4k4	Map4k4	0.0947278	-1.84767	0.0587289
Zadh2	Zadh2	0.410487	1.50674	0.0587427
Tmod3	Tmod3	0.0631519	-1.99505	0.0589605
Gtf2e2	Gtf2e2	0.0315759	-2.30602	0.059303
Zfp804a	Zfp804a	0.268395	1.49056	0.0593467
Sdc3	Sdc3	0.363123	-1.43286	0.059537
Strip2	Strip2	0	-3.10774	0.0596016
Ipo9	Ipo9	0.126304	-1.73489	0.0596016
Chpt1	Chpt1	0.142092	-1.69324	0.0600151
Phlpp1	Phlpp1	0.126304	-1.76889	0.0600151
Klhl8	Klhl8	0.0789398	-1.89021	0.0600151
Pds5b	Pds5b	0.221032	-1.55977	0.0605632
Deptor	Deptor	0.015788	-2.59658	0.0608466
Shank3	Shank3	0	-3.11965	0.0609434
Tuba1b	Tuba1b	6.8204	-1.18185	0.0609434
Grm4	Grm4	0	-3.11965	0.0609434
LOC102546373	LOC102546373	0.0631519	3.3921	0.0616726
Dnajc22	Dnajc22	0.0631519	3.3921	0.0616726
Ddit4	Ddit4	0.23682	-1.55918	0.0616726
Ccdc190	Ccdc190	0	-3.12753	0.0621029
LOC120100712	LOC120100712	0.110516	-1.75764	0.0625785
Hs6st2	Hs6st2	0.110516	-1.75764	0.0625785
Cfap44	Cfap44	0	-3.13146	0.0626401
Lrrc61	Lrrc61	0	-3.13537	0.063383
Rasgrp2	Rasgrp2	0.0631519	-1.96193	0.0649239
Asap1	Asap1	0.0631519	-1.96193	0.0649239
Tmem123	Tmem123	0.0631519	-1.96545	0.0655669
Rplp1	Rplp1	37.4964	0.816277	0.0655669
Hbb-bs	Hbb-bs	0.252608	-2.33662	0.0658651
Atp1b1	Atp1b1	5.14688	-1.19116	0.0658651
Celf2	Celf2	0.0315759	-2.25895	0.0660009
Efcab1	Efcab1	0.0473639	-2.11965	0.0661277
Tmem167a	Tmem167a	1.16831	0.959143	0.0662452
Zfhx4	Zfhx4	0	-3.24814	0.0662452
Ppp1r17	Ppp1r17	0.015788	-2.52378	0.0662452
Lrfn5	Lrfn5	0.0789398	-1.86529	0.0662452
Zmiz2	Zmiz2	0.205244	-1.54285	0.0662452
Spry2	Spry2	0.0315759	-2.26373	0.0663517
Tmem229a	Tmem229a	0.110516	-1.83069	0.0665088
Mmp11	Mmp11	0.0947278	2.5556	0.0671806
Gabra4	Gabra4	0.0947278	-1.79206	0.0672359
Slain1	Slain1	0.142092	-1.75459	0.0677819
Prkar2b	Prkar2b	0.0631519	-1.9812	0.0679876
Hba-a1	Hba-a1	1.81562	-2.20685	0.0685362
Vamp1	Vamp1	0.394699	-1.41872	0.068601
Rpl18a	Rpl18a	16.4826	0.818981	0.0686518
Fn1	Fn1	0.015788	-2.54454	0.0692532
Syn1	Syn1	0.726247	-1.28932	0.0693761
LOC120102262	LOC120102262	0.110516	-1.87234	0.0694265
Wfdc11	Wfdc11	0.0631519	3.32171	0.0694445
Slc35e2b	Slc35e2b	0.015788	-2.54748	0.0695745
Tnfrsf1a	Tnfrsf1a	0	-3.03416	0.0696316
Arf3	Arf3	1.15252	-1.23804	0.0696316
Mgat5b	Mgat5b	0.0473639	-2.06528	0.0696316
Tspan7	Tspan7	3.06287	-1.18102	0.0698452
Pip5k1b	Pip5k1b	0.0473639	-2.06938	0.0702439
Tmem218	Tmem218	0.0947278	-1.80897	0.0702439
Rassf6	Rassf6	0.0789398	2.84778	0.0703344
Rasgrp4	Rasgrp4	0.0473639	4.07017	0.0706321
Kctd13	Kctd13	0.126304	-1.70242	0.0706321
Siah2	Siah2	0	-3.04669	0.0707489
Tstd1	Tstd1	0	-3.04669	0.0707489
Abca2	Abca2	0.647307	-1.34776	0.0708067
Vstm2l	Vstm2l	0.757823	-1.27657	0.0708067
Msi1	Msi1	0.0631519	-2.1236	0.0708067
Rps19l2	Rps19l2	19.956	0.813521	0.0710076
Ezr	Ezr	0.0473639	-2.07754	0.0712255
Tatdn1	Tatdn1	0.457851	1.18525	0.0714565
Serf1	Serf1	1.07358	0.968271	0.0715344
Lamp5	Lamp5	0	-3.05498	0.0715344
Cntnap4	Cntnap4	0.410487	1.26435	0.0723211
Panx2	Panx2	0.0789398	-1.83992	0.0724553
Rpl24	Rpl24	17.0036	0.816202	0.0724553
Col11a1	Col11a1	0	-3.06322	0.0728355
Slc22a23	Slc22a23	0.110516	-1.74104	0.0729122
Rpap3	Rpap3	0.0947278	-1.77065	0.0732896
Fgfr2	Fgfr2	0.126304	-1.9839	0.0733007
Gpr137c	Gpr137c	0.0315759	-2.21523	0.0733007
Gabra5	Gabra5	0.0947278	-1.77352	0.0737284
Add3	Add3	0.23682	-1.55188	0.0737986
Ablim2	Ablim2	0.0947278	-1.77496	0.0739123
Ptpn5	Ptpn5	0.15788	-1.61097	0.0741663
Sv2b	Sv2b	0.110516	-1.72034	0.0741843
Rasl10b	Rasl10b	0.110516	-1.71903	0.0741843
Rgcc	Rgcc	0.15788	-1.61199	0.0742237
Ackr1	Ackr1	0.110516	-1.72164	0.0742669
Phyhip	Phyhip	0.331547	-1.4029	0.0742669
Nacc1	Nacc1	0.0315759	-2.22506	0.07431
Dnm1	Dnm1	1.81562	-1.19053	0.0746816
Herpud1	Herpud1	0.205244	-1.51993	0.0746816
Rhob	Rhob	0.552579	-1.33582	0.0749532
Colec11	Colec11	0.0947278	2.49902	0.0749532
Fcgrt	Fcgrt	0.0473639	-2.14317	0.0751035
Tspan12	Tspan12	0.568367	1.11171	0.0751035
Pcgf5	Pcgf5	0.015788	-2.47826	0.0755333
Mtdh	Mtdh	0.0947278	-1.78638	0.0757726
Agk	Agk	0.015788	-2.48134	0.0758921
Ilrun	Ilrun	0.126304	-1.78449	0.0758921
Vps51	Vps51	0.0947278	-1.78781	0.0759334
Celsr2	Celsr2	0.268395	-1.45617	0.0761044
Dnali1	Dnali1	0.015788	-2.48441	0.0761887
Lpar1	Lpar1	0.0789398	-2.03136	0.0770023
Mapre2	Mapre2	0.757823	-1.25704	0.0770023
Septin6	Septin6	0.15788	-1.58622	0.0770223
Khdrbs3	Khdrbs3	0.252608	-1.46807	0.0770773
Opn3	Opn3	0.252608	1.46276	0.0770773
Ttll12	Ttll12	0.268395	1.42248	0.0772335
Aatk	Aatk	0.252608	-1.62896	0.0772335
Fgfr3	Fgfr3	0.189456	-1.54499	0.0772335
Tug1	Tug1	0.173668	-1.56693	0.0772335
Ca11	Ca11	0.173668	-1.59279	0.0776435
Rps26	Rps26	33.2495	0.796056	0.0776435
Rps3	Rps3	12.8672	0.779487	0.0778883
Slc7a10	Slc7a10	0.0789398	-2.22506	0.0781904
Ppp3ca	Ppp3ca	0.647307	-1.34904	0.0781904
Iqsec1	Iqsec1	0.347335	-1.42641	0.0781904
Nedd4l	Nedd4l	0.0631519	-1.90619	0.0781904
LOC120103614	LOC120103614	0.0631519	-1.90802	0.0784915
Dgat2	Dgat2	0.0473639	-2.04669	0.0789812
Ppfia4	Ppfia4	0.0315759	-2.4638	0.0789812
Nptn	Nptn	1.38934	-1.19691	0.079047
Rbfox3	Rbfox3	0.126304	-1.65714	0.0791625
Cd164l2	Cd164l2	0	-2.95219	0.079259
Snd1	Snd1	0.947278	0.964188	0.0793488
Rab15	Rab15	0.0789398	-1.8206	0.0795794
Trpc3	Trpc3	0	-2.96104	0.0797521
Spaca9	Spaca9	0	-2.96104	0.0797521
Ccdc78	Ccdc78	0	-2.96104	0.0797521
Plcxd2	Plcxd2	0.0473639	-2.05291	0.0797521
Camk2g	Camk2g	0.505215	-1.30876	0.0797521
Ttyh1	Ttyh1	1.51565	-1.18572	0.0797798
Sert1	Sert1	0.0789398	2.76761	0.0797798
Akr7a3	Akr7a3	0	-2.96545	0.0800113
Nlgn3	Nlgn3	0.142092	-1.63027	0.0800113
Gas7	Gas7	0.0631519	-1.93523	0.0803257
Ntsr2	Ntsr2	0.868338	-1.23517	0.0803972
Tbc1d17	Tbc1d17	0.0789398	-1.82868	0.0806549
Cbln4	Cbln4	0.0315759	-2.17014	0.0806555
Dct	Dct	0.0315759	5.3921	0.0807465
Ifitm2	Ifitm2	0.0631519	-2.05581	0.0810338
LOC120101925	LOC120101925	0	-2.97859	0.0810338
Reln	Reln	0.0789398	-1.81573	0.0810338
Dnah6	Dnah6	0	-2.97859	0.0810338
Tjp3	Tjp3	0	-2.97859	0.0810338
Exo1	Exo1	0.0473639	3.93267	0.0810338
Atp11c	Atp11c	0	-2.97859	0.0810338
Ccnd1	Ccnd1	0.015788	-2.55334	0.0812839
Lrrc4	Lrrc4	0	-2.98294	0.0816493
Rap1gap	Rap1gap	0.363123	-1.36834	0.0817048
Rab11fip4	Rab11fip4	0.15788	-1.57263	0.0817048
Elfn2	Elfn2	0.0315759	-2.18281	0.0819622
RGD1561795	RGD1561795	0	-2.98728	0.082111
Fcer1g	Fcer1g	0.15788	-1.70975	0.0825794
Fam168a	Fam168a	0.189456	-1.72044	0.0835272
Myrf	Myrf	0.110516	-1.88983	0.0843968
Bsn	Bsn	0.126304	-1.63519	0.0843968
Ppp1cb	Ppp1cb	0.884126	-1.22183	0.0844039
Agap1	Agap1	0.142092	-1.60677	0.0844039
Mcam	Mcam	0.0315759	-2.22015	0.084839
Lrrc34	Lrrc34	0.0315759	-2.20035	0.0854902
Amigo3	Amigo3	0.0789398	2.72914	0.0854902
Aff3	Aff3	0.0473639	-2.00236	0.085666
Pram1	Pram1	0.173668	-1.68649	0.0856704
Adgre5	Adgre5	0	-3.00878	0.0857104
RGD1564149	RGD1564149	0	-3.00878	0.0857104
LOC102555346	LOC102555346	0.189456	1.64133	0.0858559
Fth1	Fth1	24.6766	-1.06191	0.0858559
Opcml	Opcml	0.23682	-1.45652	0.0858559
Acsbg1	Acsbg1	0.568367	-1.27879	0.0858653
Ptprj	Ptprj	0.0315759	-2.20533	0.0859983
Rgs22	Rgs22	0.015788	-2.43762	0.0868728
Rpl19	Rpl19	20.5559	0.784164	0.087189
LOC108352161	LOC108352161	0.457851	1.18005	0.087189
Nr1d2	Nr1d2	0.126304	-1.64864	0.087189
Rps6kb1	Rps6kb1	0.015788	-2.44079	0.0872057
Rps8	Rps8	22.8294	0.782264	0.0875084
Plcd4	Plcd4	0.0789398	-1.79937	0.0875084
Prelp	Prelp	0.0631519	-1.88774	0.0875084
Dpysl2	Dpysl2	2.2261	-1.15468	0.0875084
Enpp4	Enpp4	0.0789398	-1.86214	0.0878154
Tmeff2	Tmeff2	1.19989	0.917422	0.0882137
Mast2	Mast2	0.0631519	-1.89145	0.0882279
Rpl35	Rpl35	29.2551	0.77949	0.0882941
Csrnp3	Csrnp3	0.0631519	-1.8933	0.0884369
Sult4a1	Sult4a1	0.805186	-1.22147	0.0884369
Rpl14	Rpl14	13.8618	0.759053	0.0884369
Hsp90aa1	Hsp90aa1	0.347335	-1.35054	0.0889007
Kcnt1	Kcnt1	0.015788	-2.45339	0.0890153
LOC102553244	LOC102553244	0.457851	1.16971	0.0890153
Marf1	Marf1	0.0789398	-1.8092	0.0892777
Tmem100	Tmem100	0.0631519	-1.89884	0.0896341
Prkcz	Prkcz	0.315759	-1.37671	0.0898589
Rpl12	Rpl12	10.1832	0.759546	0.0899035
LOC102556347	LOC102556347	0.189456	1.62494	0.09004
Jdp2	Jdp2	0.0315759	-2.28972	0.0907324
Miga2	Miga2	0.126304	-1.61788	0.0911574
Qdpr	Qdpr	1.37355	-1.24864	0.0911574
Hcn2	Hcn2	0.331547	-1.35975	0.0921271
Rnd1	Rnd1	0.0315759	-2.13668	0.0922242
Sorcs3	Sorcs3	0	-2.97859	0.092796
Rimkla	Rimkla	0.0315759	-2.14188	0.093102
RGD1562420	RGD1562420	2.51029	0.81732	0.093102
Col25a1	Col25a1	0.110516	-1.65911	0.0931824
Pgpep1	Pgpep1	0.221032	1.49809	0.0931824
Marchf1	Marchf1	0	-2.88402	0.0931824
RGD1307443	RGD1307443	0.521003	1.11106	0.0931824
Bbox1	Bbox1	0	-2.88867	0.0936674
Oosp2	Oosp2	0.0473639	3.80714	0.0937649
Tmem249	Tmem249	0.0473639	3.80714	0.0937649
Tppp3	Tppp3	2.06822	0.832406	0.0937649
Tjp2	Tjp2	0.0315759	-2.38268	0.0941139
LOC108350688	LOC108350688	0	-3.28032	0.094237
Ca12	Ca12	0	-2.89792	0.0944873
Smarca2	Smarca2	0.299971	-1.36745	0.0945767
Kcna6	Kcna6	0.678883	-1.25011	0.0945767
Phlda1	Phlda1	0.0473639	-1.96545	0.0945767
Tmie	Tmie	0.0315759	-2.15479	0.0945767
Ankfn1	Ankfn1	0	-2.90252	0.0945767
Cfap70	Cfap70	0	-2.90252	0.0945767
Cystm1	Cystm1	2.39977	0.815019	0.0945767
Kif1c	Kif1c	0.0789398	-1.76945	0.0949482
Fscn1	Fscn1	0.23682	-1.45025	0.0953138
Fus	Fus	0.426275	-1.30238	0.095574
Plod2	Plod2	0.142092	1.86854	0.095574
RT1-M3-1	RT1-M3-1	0.394699	1.1947	0.095574
Tuba4a	Tuba4a	1.43671	-1.15211	0.0959797
Gna12	Gna12	0.505215	-1.35059	0.0964085
Slc38a2	Slc38a2	0.173668	-1.58327	0.0972182
Adra1b	Adra1b	0	-2.92078	0.0972772
Sorcs1	Sorcs1	0.015788	-2.37277	0.0975638
Rgmb	Rgmb	0.947278	0.932671	0.0975982
Nkx6-2	Nkx6-2	0.0947278	-1.81456	0.0975982
Ptprz1	Ptprz1	0.663095	-1.23725	0.0977316
Cplx2	Cplx2	0.331547	-1.40644	0.0977316
Paqr8	Paqr8	0.536791	-1.25134	0.0982318
Ptms	Ptms	2.28926	-1.12295	0.098532
Wnt7b	Wnt7b	0.0315759	-2.22995	0.0987756
Rpl9	Rpl9	23.4293	0.766863	0.0987756
Syt12	Syt12	0	-2.93433	0.0994841
Gbe1	Gbe1	0.015788	-2.64407	0.100101
Rpl5	Rpl5	7.78347	0.751052	0.100101
Cpeb2	Cpeb2	0.110516	-1.67129	0.100101
Sparc	Sparc	4.7206	-1.19781	0.100321
Nbl1	Nbl1	0.15788	-1.52242	0.100535
Itm2b	Itm2b	4.64166	-1.09452	0.100578
Dnajc6	Dnajc6	0.489427	-1.26209	0.101156
Ppp3cb	Ppp3cb	0.599943	-1.23389	0.101514
Mb21d2	Mb21d2	0.015788	-2.39906	0.101957
Hnrnpu	Hnrnpu	0.394699	-1.29278	0.10196
Thap4	Thap4	0.110516	-1.64132	0.101961
Gatm	Gatm	0.442063	-1.35308	0.102458
Ptpru	Ptpru	0.015788	-2.40231	0.102462
Ckb	Ckb	7.6098	-1.08789	0.102491
Mlc1	Mlc1	0.93149	-1.20085	0.102491
Cnot8	Cnot8	0.221032	-1.42723	0.102633
Wdr82	Wdr82	0.331547	-1.32402	0.102728
Rasgrf2	Rasgrf2	0.015788	-2.40556	0.102891
Atrx	Atrx	0.0947278	-1.71343	0.103072
Ppm1j	Ppm1j	0.0789398	2.61951	0.103077
Rtf1	Rtf1	0.0947278	-1.68624	0.103406
Kirrel3	Kirrel3	0.0789398	-1.73718	0.103504
LOC102551114	LOC102551114	0.0315759	-2.0944	0.104135
Rps25	Rps25	12.6304	0.737265	0.106361
Rps10	Rps10	11.4305	0.736119	0.106361
Ublcp1	Ublcp1	0.173668	-1.49054	0.10678
Tle4	Tle4	0.126304	-1.57752	0.106857
Nfe2l2	Nfe2l2	0.0315759	-2.18533	0.107669
LOC120102992	LOC120102992	3.48914	0.774742	0.107669
Pacs2	Pacs2	0.284183	-1.47306	0.107669
Glipr1	Glipr1	0.0473639	3.69166	0.107669
Apoa5	Apoa5	0.0631519	3.01359	0.107669
LOC108352942	LOC108352942	0.0473639	3.69166	0.107669
Pip4k2b	Pip4k2b	0.189456	-1.45049	0.108472
Pebp1	Pebp1	4.26275	-1.08644	0.108595
Slc17a7	Slc17a7	0	-3.2944	0.108837
Angpt1	Angpt1	0.126304	1.94732	0.108837
Ndrg1	Ndrg1	0.331547	-1.43906	0.108837
Tspo	Tspo	0.0315759	-2.11833	0.108919
Tsc22d3	Tsc22d3	0.394699	-1.2944	0.108919
Rpl18	Rpl18	9.20439	0.737025	0.109114
Igfbp2	Igfbp2	0.221032	-2.07659	0.110414
Plppr1	Plppr1	0	-2.80757	0.110953
Cyb5b	Cyb5b	0	-2.80757	0.110953
Rsph6a	Rsph6a	0	-2.81247	0.111426
Slc4a5	Slc4a5	0	-2.81247	0.111426
Rhog	Rhog	0.23682	-1.50952	0.111779
LOC120099934	LOC120099934	0.0315759	4.97706	0.111779
Clmp	Clmp	0	-2.81735	0.111779
LOC120094138	LOC120094138	0.0315759	4.97706	0.111779
LOC363224	LOC363224	0.0315759	4.97706	0.111779
Shisa3	Shisa3	0.0315759	4.97706	0.111779
Ak9	Ak9	0	-2.81735	0.111779
Tspan9	Tspan9	0.0473639	-1.95663	0.111929
Sorl1	Sorl1	0.110516	-1.62331	0.111929
Ccdc85a	Ccdc85a	0.015788	-2.3118	0.111929
Vwa5b1	Vwa5b1	0.015788	-2.31526	0.112331
Ankrd66	Ankrd66	0.015788	-2.31526	0.112331
S1pr5	S1pr5	0.0315759	-2.23968	0.112366
Gja1	Gja1	1.29461	-1.15079	0.112578
Ctsf	Ctsf	1.53143	0.849465	0.112989
Dnah1	Dnah1	0	-2.8319	0.112989
Phactr1	Phactr1	0.173668	-1.47312	0.113154
Lypd6b	Lypd6b	0	-2.83672	0.113638
Mast3	Mast3	0.0947278	-1.66318	0.113638
Cst3	Cst3	39.1384	-0.997206	0.113965
Phyhd1	Phyhd1	0.0789398	-1.79607	0.11398
Slc30a3	Slc30a3	0	-2.84152	0.114314
LOC120093083	LOC120093083	0.15788	1.70179	0.114314
Fhl1	Fhl1	0.521003	-1.22607	0.114314
Gng7	Gng7	0.0473639	-2.04044	0.114529
Nat8f3	Nat8f3	0	-2.8463	0.11465
Rpl7	Rpl7	9.45699	0.729327	0.11465
Zbtb17	Zbtb17	0	-2.8463	0.11465
Lrfn2	Lrfn2	0	-2.8463	0.11465
Cd24	Cd24	0.0789398	-1.71468	0.11494
Brsk1	Brsk1	0.221032	-1.40058	0.115197
Tsc22d4	Tsc22d4	0.584155	-1.2338	0.115536
Wfdc6a	Wfdc6a	0.0631519	2.95914	0.115892
Pappa1	Pappa1	0.0631519	2.95914	0.115892
Rtl4	Rtl4	0.126304	1.91817	0.115892
Cand1	Cand1	0.0789398	-1.7199	0.115955
Rhebl1	Rhebl1	0.331547	1.36369	0.115955
Klhdc8a	Klhdc8a	0.015788	-2.34261	0.115955
LOC102549099	LOC102549099	0	-2.85583	0.115955
Sik3	Sik3	0.126304	-1.56468	0.116422
Arhgap35	Arhgap35	0.284183	-1.32648	0.116443
Nmbr	Nmbr	0.015788	-2.34599	0.116552
Grp	Grp	0.015788	-2.34936	0.117474
Gpr83	Gpr83	0	-2.86529	0.117924
Rad21	Rad21	0.189456	-1.44273	0.11841
Rps23	Rps23	24.8818	0.743533	0.118853
S100a16	S100a16	0.963066	-1.22047	0.118853
RGD1563072	RGD1563072	0.15788	-1.54293	0.118853
Kcne2	Kcne2	0	-2.86999	0.118853
RGD1564162	RGD1564162	0.015788	-2.35609	0.118853
Tmem33	Tmem33	0.0789398	-1.73202	0.1189
Hectd1	Hectd1	0.205244	-1.41249	0.119248
Sun1	Sun1	0.0631519	-1.7997	0.11932
Pank2	Pank2	0	-2.87468	0.119491
Tpbg	Tpbg	0	-2.87468	0.119491
Pgm2l1	Pgm2l1	0.284183	-1.33653	0.119588
Plaat3	Plaat3	0.536791	-1.22848	0.119924
Ccnd3	Ccnd3	0.489427	1.07469	0.119927
Scn2b	Scn2b	0.394699	-1.26281	0.120027
Hecw1	Hecw1	0.015788	-2.36279	0.120027
B4galt6	B4galt6	0.205244	-1.41617	0.120027
Srebf1	Srebf1	0.189456	-1.41624	0.120899
Rap1gap2	Rap1gap2	0.0947278	-1.62868	0.1212
Tmem65	Tmem65	0.173668	-1.46069	0.121461
Rpusd1	Rpusd1	0.0631519	-1.80953	0.121606
Ptma	Ptma	2.25768	-1.11657	0.12218
Siah1	Siah1	0.0473639	-1.91168	0.12218
Naa60	Naa60	0.221032	-1.39537	0.122431
LOC102549611	LOC102549611	0.0947278	2.24526	0.122605
LOC120102351	LOC120102351	0.0473639	-1.91396	0.122605
Cyp27a1	Cyp27a1	0.0789398	2.51763	0.122734
LOC102551819	LOC102551819	0.015788	-2.32214	0.123492
RGD1561736	RGD1561736	0.710459	1.33446	0.123541
Kazn	Kazn	0.0947278	-1.64132	0.124561
LOC120093065	LOC120093065	0.394699	-2.00615	0.124589
Osbp2	Osbp2	0.0473639	-1.92078	0.124589
Adhfe1	Adhfe1	0.0947278	-1.64289	0.124613
Fez1	Fez1	1.13673	-1.20414	0.124613
Hyou1	Hyou1	1.23146	0.860622	0.124613
Fstl5	Fstl5	0.0473639	-1.92305	0.124933
Ccpg1	Ccpg1	0.710459	0.961468	0.1257
Cideb	Cideb	0.110516	2.03455	0.125837
Elmod1	Elmod1	0.457851	-1.228	0.125962
Smarcd1	Smarcd1	0.173668	-1.43127	0.125988
Cbr1	Cbr1	0.473639	1.08891	0.126228
LOC306079	LOC306079	0.189456	1.53795	0.126499
Sox8	Sox8	0.0315759	-2.30834	0.126835
Atp1a1	Atp1a1	1.10516	-1.11525	0.126901
Agap3	Agap3	0.615731	-1.17775	0.126901
Txnip	Txnip	0.0631519	-1.92078	0.127988
Eci1	Eci1	0.0947278	-1.65852	0.127988
Chrd	Chrd	0.0947278	2.22218	0.128691
Traf4	Traf4	0.015788	-2.25895	0.129623
Hba-a2	Hba-a2	1.02622	-1.94437	0.129789
LOC120097050	LOC120097050	0	-3.08768	0.130584
Rxfp1	Rxfp1	0.0789398	2.48521	0.130584
Hip1r	Hip1r	0.0631519	-1.75764	0.130584
Arhgap6	Arhgap6	0.015788	-2.26611	0.130584
Ngb	Ngb	0.0789398	-1.83351	0.130785
Rps3a	Rps3a	10.5306	0.714267	0.130933
Tmem127	Tmem127	0.15788	-1.44538	0.130933
Rock2	Rock2	0.15788	-1.44538	0.130933
Npas3	Npas3	0.015788	-2.27323	0.130933
Tafa2	Tafa2	0.015788	-2.4471	0.130933
Il1rap	Il1rap	0.0315759	-2.25895	0.130933
Gltp	Gltp	0.23682	-1.51554	0.130933
Lnx1	Lnx1	0.015788	-2.26968	0.130933
Cap2	Cap2	0.110516	-1.578	0.130933
Minar2	Minar2	2.66817	0.762917	0.130933
Ccdc113	Ccdc113	0.015788	-2.27323	0.130933
Kcnh5	Kcnh5	0	-2.73718	0.131009
S100b	S100b	7.78347	-1.05222	0.131009
Vwc2	Vwc2	0.0631519	-1.83093	0.131092
Bmi1	Bmi1	0.0315759	-2.31065	0.131231
LOC100912227	LOC100912227	0	-2.74232	0.131415
Pnp	Pnp	0.315759	-1.27492	0.131608
Tox	Tox	0.015788	-2.28032	0.131876
Camta2	Camta2	0.173668	-1.66499	0.131876
Fbxo33	Fbxo33	0.0947278	-1.60467	0.132438
Rora	Rora	0.0947278	-1.60467	0.132438
Capn15	Capn15	0	-2.75256	0.13266
Cdkn1c	Cdkn1c	0	-2.75764	0.133143
Cfap77	Cfap77	0	-2.75764	0.133143
Dera	Dera	0.0315759	-2.00593	0.133143
Trhr	Trhr	0	-2.75764	0.133143
Sh3bp5	Sh3bp5	0.0473639	-1.86056	0.133143
Fndc5	Fndc5	0.23682	-1.46666	0.133587
Npr1	Npr1	0	-2.75764	0.134494
RGD1561251	RGD1561251	0.0473639	3.48521	0.134914
Nppa	Nppa	0	-2.76777	0.13504
Sostdc1	Sostdc1	0	-3.74489	0.13537
LOC120101470	LOC120101470	0	-2.80757	0.135494
Slc35f1	Slc35f1	0.0631519	-1.78182	0.135524
Bdnf	Bdnf	0	-2.7728	0.135621
Atp2b2	Atp2b2	0.268395	-1.31602	0.135621
Prph	Prph	0.299971	1.23425	0.135621
Cxcl14	Cxcl14	0.347335	-1.25489	0.135705
Fdft1	Fdft1	0.473639	-1.20637	0.135889
LOC120093688	LOC120093688	0.0315759	-2.02294	0.136191
Rit2	Rit2	3.44178	0.740625	0.136191
Sema3e	Sema3e	0	-2.77782	0.136232
Ank3	Ank3	0.410487	-1.22859	0.136232
Oxct1	Oxct1	0.394699	-1.2825	0.136491
LOC102547753	LOC102547753	0.23682	1.71968	0.136493
Ncaph2	Ncaph2	0.0789398	-1.65229	0.136812
LOC102553129	LOC102553129	0	-2.78282	0.137172
Tpm2	Tpm2	0.0315759	-2.03136	0.138147
Atxn7l1	Atxn7l1	0.0473639	-1.88402	0.138456
Hnrnph1	Hnrnph1	0.457851	-1.20235	0.138456
Cntn2	Cntn2	0.142092	-1.57137	0.138456
Ccer2	Ccer2	0	-2.79277	0.139249
Coch	Coch	0	-2.79277	0.139249
Twsg1	Twsg1	0.0789398	-1.66137	0.139249
P2rx6	P2rx6	0	-2.79277	0.139249
Abcc2	Abcc2	0.110516	1.98271	0.139584
Mical3	Mical3	0.0473639	-1.88867	0.139584
Gsta1	Gsta1	0.710459	-1.19449	0.139584
Foxn3	Foxn3	0.0947278	-1.66008	0.139698
Kcnc3	Kcnc3	0.0315759	-2.03974	0.139737
Sgpl1	Sgpl1	0.0315759	-2.03974	0.139737
Glipr1l1	Glipr1l1	0	-2.79772	0.140017
Slc41a1	Slc41a1	0.0789398	-1.66679	0.14002
Cgref1	Cgref1	0.647307	0.948369	0.140793
Wasl	Wasl	0.15788	-1.43502	0.141769
Dph1	Dph1	0.0315759	4.65514	0.141973
Bmx	Bmx	0.0315759	4.65514	0.141973
Plppr4	Plppr4	0.205244	-1.36945	0.142739
Arhgap26	Arhgap26	0.110516	-1.55772	0.142739
Efs	Efs	0	-2.91624	0.143116
LOC120093717	LOC120093717	0.0789398	2.42248	0.144079
Dusp8	Dusp8	0.15788	-1.44309	0.144951
Taf6	Taf6	0.0631519	-1.72891	0.145115
Nsmf	Nsmf	0.473639	-1.21499	0.147663
Rnf181	Rnf181	1.45249	0.803267	0.147663
Serpina11	Serpina11	0.221032	1.35648	0.147663
Tril	Tril	0.473639	-1.19673	0.149549
Tra2b	Tra2b	0.252608	-1.3557	0.149549
Tmem176b	Tmem176b	0.347335	-1.33286	0.149652
Zdhhc3	Zdhhc3	0.0947278	-1.61753	0.14995
Rnasek	Rnasek	11.4936	0.689305	0.14995
Abl1	Abl1	0.0631519	-1.7454	0.15051
Nefh	Nefh	0.23682	-1.34091	0.15051
Slc12a2	Slc12a2	0.284183	-1.4828	0.151265
LOC120103147	LOC120103147	0.0473639	3.3921	0.151327
Hnrnpll	Hnrnpll	0.110516	-1.51629	0.151807
Dnajc5	Dnajc5	0.615731	-1.1424	0.152496
RGD1311595	RGD1311595	0.0315759	-1.95663	0.152505
Trim9	Trim9	0.0947278	-1.59982	0.152505
Kbtbd7	Kbtbd7	0.0315759	-1.95663	0.152505
Dnase1l1	Dnase1l1	0	-2.74745	0.152505
LOC103693048	LOC103693048	0.015788	-2.21523	0.152514
RGD1308134	RGD1308134	0.205244	-1.35417	0.153483
Gpr34	Gpr34	0.0315759	-2.03416	0.153483
Kcnh1	Kcnh1	0.221032	1.3448	0.153645
Hepacam	Hepacam	0.23682	-1.30313	0.153934
Babam1	Babam1	0.284183	-1.27809	0.15415
Rai2	Rai2	0.205244	1.3921	0.15415
Nat8f5	Nat8f5	0.015788	-2.22995	0.155926
Lypd1	Lypd1	0.221032	-1.33218	0.155926
Gnas	Gnas	39.691	0.705429	0.157116
Git1	Git1	0.331547	-1.23725	0.157116
Rpl10a	Rpl10a	5.47843	0.70078	0.157116
Map2k4	Map2k4	0.331547	-1.23792	0.157151
Fyn	Fyn	0.221032	-1.59279	0.157898
Clstn1	Clstn1	1.54722	-1.07361	0.157971
Cnnm1	Cnnm1	0.0473639	-1.84869	0.158478
Cyp2u1	Cyp2u1	0	-2.65775	0.158478
LOC120094123	LOC120094123	0.015788	-2.24089	0.158478
Npm1	Npm1	3.39441	0.718106	0.158478
Glce	Glce	0.394699	1.08973	0.158599
LOC102554214	LOC102554214	0.0473639	-1.85107	0.158937
Atox1	Atox1	4.05751	0.710714	0.159181
Dpy19l1	Dpy19l1	0.205244	-1.50012	0.159213
Dtna	Dtna	0.173668	-1.39144	0.159383
Myt1l	Myt1l	0.189456	-1.35764	0.159455
S100a1	S100a1	0.599943	-1.13025	0.159462
LOC102551071	LOC102551071	0	-2.66859	0.159462
Aarsd1	Aarsd1	0.252608	-1.29687	0.159742
H2az1	H2az1	1.10516	-1.06779	0.160804
Prr18	Prr18	0.0631519	-1.77782	0.160843
Slc23a2	Slc23a2	0.0947278	-1.55376	0.160843
Dctn1	Dctn1	1.19989	-1.05943	0.160843
Arhgap5	Arhgap5	0.189456	-1.36176	0.160843
Matn2	Matn2	0.015788	-2.25175	0.160843
Rflnb	Rflnb	0.0789398	2.36235	0.160843
Laptm5	Laptm5	0.0473639	-1.84391	0.160881
Jcad	Jcad	0	-2.9916	0.162145
Cygb	Cygb	0.23682	-1.28826	0.162964
Gbx2	Gbx2	0	-2.69005	0.163245
Jund	Jund	0.726247	-1.17743	0.163272
Adam15	Adam15	0.0631519	-1.69748	0.16344
Gabbr1	Gabbr1	1.35777	-1.05179	0.163816
Nrtn	Nrtn	0	-2.69536	0.163989
Gas1	Gas1	0	-2.69536	0.163989
Zmynd11	Zmynd11	0.15788	-1.39283	0.163989
Ralgds	Ralgds	0.0947278	-1.56541	0.164278
Pkia	Pkia	0.394699	-1.18649	0.165179
Amer2	Amer2	0.0631519	-1.83286	0.165793
Fads2	Fads2	0.142092	-1.44332	0.166532
Nrxn1	Nrxn1	0.663095	-1.11163	0.166532
Col3a1	Col3a1	0	-2.70593	0.166532
Bcl2l1	Bcl2l1	0.268395	-1.25975	0.166755
Khdrbs1	Khdrbs1	0.394699	-1.19113	0.167352
Lhfpl6	Lhfpl6	0.126304	-1.52941	0.167505
Srp14	Srp14	5.52579	0.691821	0.168156
Coro2b	Coro2b	0.252608	-1.28115	0.168156
Tenm3	Tenm3	0.15788	-1.40467	0.168498
Chga	Chga	0.757823	-1.09746	0.169046
Socs7	Socs7	0.0473639	-1.78033	0.170168
Dapk1	Dapk1	0.0473639	-1.78033	0.170168
Asb1	Asb1	0.489427	1.01489	0.171425
Nradd	Nradd	0.189456	1.41306	0.17185
Stac2	Stac2	0.189456	1.41306	0.17185
Ntrk2	Ntrk2	1.08937	-1.06005	0.175373
Ccni	Ccni	0.252608	-1.31891	0.175699
R3hdm2	R3hdm2	0.142092	-1.4075	0.175931
Map1s	Map1s	0.126304	-1.45756	0.175931
Abi1	Abi1	0.173668	-1.36945	0.175931
Arntl	Arntl	0.0315759	-1.90863	0.176171
F5	F5	0	-3.61633	0.176171
Myc	Myc	0.110516	1.88431	0.176254
Tjp1	Tjp1	0.126304	-1.4464	0.177517
LOC100910558	LOC100910558	0.015788	-2.14317	0.177517
Bex4	Bex4	1.35777	0.776377	0.177566
RGD1563365	RGD1563365	0.23682	1.33682	0.17757
Rims2	Rims2	0.0789398	-1.61726	0.177806
RGD1306556	RGD1306556	0.0315759	-1.91775	0.177806
Hsd17b8	Hsd17b8	0.126304	-1.46311	0.177806
Sgk3	Sgk3	0	-2.83672	0.178058
Stat1	Stat1	0.0947278	-1.52676	0.178308
Mmp19	Mmp19	0.0631519	2.66964	0.178509
LOC108351315	LOC108351315	0.0315759	4.3921	0.178769
LOC108351689	LOC108351689	0.0315759	4.3921	0.178769
Cibar2	Cibar2	0.0315759	-1.9238	0.17892
LOC120096194	LOC120096194	0.0789398	2.30464	0.179199
Timp3	Timp3	0.331547	-1.20035	0.17932
Ppp4c	Ppp4c	0.0947278	-1.53186	0.179483
LOC100363869	LOC100363869	0.442063	1.01646	0.179483
Rspry1	Rspry1	0.015788	-2.15864	0.179483
Maf	Maf	0.015788	-2.15864	0.179483
Gpr4	Gpr4	0.015788	-2.16249	0.180201
Rgs8	Rgs8	0.142092	-1.42168	0.180201
Cobl	Cobl	0.015788	-2.16249	0.180201
Rab6a	Rab6a	1.51565	-1.02113	0.181145
Tprn	Tprn	0.0315759	-2.08633	0.18188
Camk2b	Camk2b	0.836762	-1.06976	0.18188
Arhgap36	Arhgap36	0.0631519	-1.65883	0.182585
Sema4g	Sema4g	0.0315759	-1.93881	0.182722
Rab29	Rab29	0.015788	-2.17014	0.182755
Gnal	Gnal	0.173668	-1.35273	0.182755
Cspg4	Cspg4	0	-2.72684	0.182818
Nf2	Nf2	0.0315759	-1.9418	0.183433
Spire1	Spire1	0.189456	-1.32847	0.185488
Drc3	Drc3	0.015788	-2.18154	0.185628
Rasgrp3	Rasgrp3	0	-2.85583	0.185691
Nmt2	Nmt2	0.268395	-1.23239	0.187045
Rab4b	Rab4b	0.268395	-1.2332	0.187173
Snrnp70	Snrnp70	0.252608	-1.24836	0.187173
Tns1	Tns1	0.363123	1.14417	0.187173
Slc25a18	Slc25a18	0.631519	-1.09191	0.187419
Nit2	Nit2	0.915702	0.879211	0.187419
RGD1563705	RGD1563705	0.884126	0.844531	0.188135
Thsd7b	Thsd7b	0.126304	1.71654	0.188135
Spns1	Spns1	0.110516	-1.59089	0.188822
Cdh10	Cdh10	0.015788	-2.19286	0.188931
Otub1	Otub1	0.647307	-1.09363	0.189003
Sema3c	Sema3c	0	-2.70593	0.189003
Tsc2	Tsc2	0.0789398	-1.76609	0.189003
Cyb5r1	Cyb5r1	0.378911	1.05868	0.189003
Smim18	Smim18	0.93149	0.833426	0.189003
LOC100362339	LOC100362339	0.142092	1.60551	0.189003
Foxo3	Foxo3	0.0631519	-1.68043	0.189003
Vxn	Vxn	0.0473639	-1.91168	0.189412
Rasgef1b	Rasgef1b	0.015788	-2.19661	0.189412
Grin3a	Grin3a	0.0789398	-1.5679	0.189895
Plat	Plat	0.315759	-1.20427	0.189895
Apba2	Apba2	0.299971	-1.21597	0.190008
Mtarc2	Mtarc2	0.142092	-1.38926	0.190008
Trhde	Trhde	0	-2.5679	0.190763
Gpr12	Gpr12	0	-2.5679	0.190763
Tmem35b	Tmem35b	0.15788	1.51168	0.191044
Septin5	Septin5	0.789398	-1.06669	0.191827
Rpl15	Rpl15	8.28868	0.660977	0.191827
Myo16	Myo16	0	-2.57944	0.192635
Grin2b	Grin2b	0.0789398	-1.57944	0.193687
Fzd2	Fzd2	0	-2.58518	0.193687
Mfsd4a	Mfsd4a	0	-2.58518	0.193687
Dym	Dym	0.15788	-1.36157	0.194351
LOC120098567	LOC120098567	0	-2.59089	0.194762
Amph	Amph	0.457851	-1.12517	0.195054
Fam241b	Fam241b	0.205244	-1.28133	0.195054
Sv2a	Sv2a	1.12095	-1.02926	0.19525
Rap1gds1	Rap1gds1	0.378911	-1.17957	0.19525
Itgb8	Itgb8	0.23682	-1.24543	0.1953
Brinp3	Brinp3	0.0473639	-1.75	0.1953
Ptprd	Ptprd	0.284183	-1.20468	0.195365
Camk2d	Camk2d	0.363123	-1.16057	0.195659
Strbp	Strbp	0.268395	-1.21851	0.196124
RGD1304884	RGD1304884	0.378911	-1.1551	0.196214
Nrxn3	Nrxn3	0	-2.60225	0.196391
Tlnrd1	Tlnrd1	0.0473639	-1.7551	0.1965
Rai1	Rai1	0.0789398	-1.58899	0.196616
Phf20	Phf20	0.0947278	-1.50445	0.196883
Hivep2	Hivep2	0.0473639	-1.75764	0.197214
Ccdc47	Ccdc47	0.331547	-1.18051	0.197956
Tmbim1	Tmbim1	0.0473639	-1.77782	0.198274
Timm10b	Timm10b	1.26304	0.769056	0.198536
Ramp3	Ramp3	0.252608	-1.23897	0.199075
Trim36	Trim36	0.173668	1.42248	0.199768
Sptssb	Sptssb	0	-2.61913	0.200088
LOC108350393	LOC108350393	0	-2.61913	0.200088
Scn5a	Scn5a	0.15788	1.49398	0.200088
Tmem132c	Tmem132c	0	-2.61913	0.200088
Sppl2b	Sppl2b	0.0315759	-1.85899	0.20111
LOC120093559	LOC120093559	0.0631519	2.58475	0.201186
Secisbp2l	Secisbp2l	0.331547	-1.22261	0.201281
Dnajc27	Dnajc27	0.284183	-1.20703	0.201281
LOC691309	LOC691309	0.0315759	-1.86214	0.201306
Chrm2	Chrm2	0	-2.62471	0.201306
Esrra	Esrra	0.0631519	-1.65883	0.201744
Serbp1	Serbp1	0.757823	-1.05961	0.201786
Epas1	Epas1	0.521003	-1.13422	0.202184
Foxg1	Foxg1	0.0315759	-1.87156	0.203846
Rpl41	Rpl41	53.1423	0.666277	0.20409
Chn1	Chn1	0.93149	-1.02996	0.204334
Fndc10	Fndc10	0.489427	0.945019	0.204334
Ermn	Ermn	0.0315759	-2.01162	0.204378
Daw1	Daw1	0	-2.6358	0.204378
Nr2f2	Nr2f2	0.15788	-1.33086	0.204389
Vopp1	Vopp1	0.126304	-1.40808	0.204548
Basp1	Basp1	2.52608	-0.972318	0.204818
Rbks	Rbks	0.0315759	-1.8778	0.204818
Ddit4l	Ddit4l	0.0789398	2.22218	0.205158
Naga	Naga	0.205244	-1.29139	0.205214
Usp54	Usp54	0.0947278	-1.58845	0.205451
Arhgdig	Arhgdig	2.95235	0.687831	0.205642
Cnot6l	Cnot6l	0.015788	-2.07957	0.205642
Slc25a14	Slc25a14	0.15788	-1.33582	0.205766
Wdr47	Wdr47	0.189456	-1.28358	0.206037
Snapin	Snapin	1.79983	0.724852	0.206704
Tekt2	Tekt2	0	-2.64682	0.206704
Rfx8	Rfx8	0	-2.64682	0.206704
Pitpnm3	Pitpnm3	0.0315759	-1.88712	0.206704
Bcl6	Bcl6	0	-2.64682	0.206704
Lhx9	Lhx9	0.0315759	-1.88712	0.206704
Nup93	Nup93	0.173668	1.40721	0.206819
Sms	Sms	0.284183	-1.19681	0.206819
Tasor	Tasor	0.0315759	-1.89021	0.207628
Plpp3	Plpp3	0.85255	-1.06076	0.208211
Hpcal4	Hpcal4	0.505215	-1.09878	0.208211
Epha6	Epha6	0.015788	-2.09574	0.208211
Ppp2r2c	Ppp2r2c	0.505215	-1.09635	0.208211
LOC102548367	LOC102548367	0.126304	1.66721	0.208287
Ypel4	Ypel4	0.0789398	-1.53469	0.208317
Akap7	Akap7	0.473639	0.958281	0.208646
Ube2ql1	Ube2ql1	0.473639	-1.10646	0.208646
Ash1l	Ash1l	0.0789398	-1.71642	0.208646
Rab14	Rab14	0.599943	-1.06943	0.208646
Manbal	Manbal	0.442063	-1.11296	0.208646
Cox7a2l	Cox7a2l	5.43106	0.659062	0.208646
Kifc2	Kifc2	0.173668	-1.31641	0.208646
Zc4h2	Zc4h2	0.0315759	-1.89638	0.208646
Myorg	Myorg	0.0315759	-2.04807	0.208919
Gfra1	Gfra1	0.0315759	-1.89945	0.209376
Snph	Snph	0.221032	-1.25655	0.209376
Rtl5	Rtl5	0.0631519	-1.64791	0.209376
Psap	Psap	6.45728	-0.943092	0.210415
Dock10	Dock10	0.0789398	-1.57752	0.210498
Mrpl49	Mrpl49	1.1841	0.770436	0.210942
Olfm3	Olfm3	0.110516	-1.52527	0.210942
Rpl7a	Rpl7a	8.17817	0.644233	0.210942
LOC100910081	LOC100910081	0.0315759	4.16971	0.210942
Otop3	Otop3	0.0315759	4.16971	0.210942
Selplg	Selplg	0.0789398	-1.85741	0.210942
LOC120096524	LOC120096524	0.0315759	4.16971	0.210942
Zdhhc2	Zdhhc2	0.805186	0.838694	0.210942
Sema4b	Sema4b	0.015788	-2.11569	0.211741
Cpm	Cpm	0	-2.80757	0.212148
LOC102546453	LOC102546453	0.0789398	2.19571	0.212148
LOC100360841	LOC100360841	8.80969	0.643825	0.212676
Unc80	Unc80	0.994642	0.793119	0.214385
Anxa11	Anxa11	0.110516	-1.41525	0.214385
Hnrnpa3	Hnrnpa3	0.899914	-1.02691	0.214597
Map3k4	Map3k4	0.0789398	-1.55627	0.214856
Mgat3	Mgat3	0.126304	-1.47689	0.215073
Fam210b	Fam210b	0.0473639	-1.69801	0.215299
Lzic	Lzic	0.015788	-2.12753	0.215336
Ly6e	Ly6e	1.54722	0.732593	0.215336
Calb1	Calb1	2.63659	0.687046	0.21545
Atp2a2	Atp2a2	1.49986	-0.99376	0.21545
Hmgcs2	Hmgcs2	0.0789398	-1.65775	0.215794
Nkd1	Nkd1	0.0947278	-1.48354	0.216976
RGD1304694	RGD1304694	0.189456	-1.33162	0.217348
Csde1	Csde1	0.663095	-1.04775	0.217629
LOC108349721	LOC108349721	0.0473639	3.07017	0.217743
Carmil3	Carmil3	0.015788	-2.13537	0.21795
Ncoa6	Ncoa6	0.015788	-2.19661	0.218824
Sobp	Sobp	0.110516	-1.42808	0.218824
Tnrc18	Tnrc18	0.0473639	-1.71119	0.218861
Hspb11	Hspb11	0.189456	-1.26721	0.219059
Rab36	Rab36	0.0947278	-1.67399	0.219059
Calm2	Calm2	7.45192	-0.931655	0.219148
Ramp1	Ramp1	0.410487	-1.11745	0.220881
Dock1	Dock1	0.0473639	-1.71903	0.2219
Epb41l2	Epb41l2	0.15788	-1.32089	0.22263
Asic2	Asic2	0.126304	-1.38926	0.22263
Omg	Omg	0.584155	-1.13764	0.223115
Dck	Dck	0.0631519	-1.57829	0.223115
Lgi3	Lgi3	0.331547	-1.28418	0.223115
Sdcbp	Sdcbp	0.868338	-1.01425	0.223413
Hbb	Hbb	1.24725	-1.75332	0.223419
Cttnbp2	Cttnbp2	0.0473639	-1.70593	0.223559
Sash1	Sash1	0.205244	-1.25997	0.224561
Zfp91	Zfp91	0.173668	-1.34148	0.225236
Lrp1	Lrp1	0.868338	-1.01729	0.225246
Pi16	Pi16	0.0473639	-1.72943	0.225658
Nfasc	Nfasc	0.331547	-1.21254	0.226728
Myb	Myb	0	-2.47208	0.227053
Apoe	Apoe	23.2873	-0.864813	0.227053
Dbp	Dbp	0.552579	-1.06733	0.227053
Anxa1	Anxa1	0	-2.47208	0.227053
Slc39a1	Slc39a1	0.0631519	-1.59431	0.227053
Epha7	Epha7	0	-2.46588	0.227053
Bspry	Bspry	0.015788	-2.23361	0.227053
Six6	Six6	0	-2.47208	0.227053
Ctnnb1	Ctnnb1	0.978854	-1.02749	0.227053
Rnf152	Rnf152	0	-2.46588	0.227053
RT1-CE5	RT1-CE5	0	-2.46588	0.227053
Aff2	Aff2	0	-2.47208	0.227053
Slc43a2	Slc43a2	0.0789398	-1.49867	0.22912
Pld1	Pld1	0	-2.48441	0.229465
Ambra1	Ambra1	0.0631519	-1.60112	0.23001
Gstt3	Gstt3	0.331547	-1.17982	0.23001
Fezf1	Fezf1	0	-2.49054	0.230288
Sec14l2	Sec14l2	0.0315759	-1.81735	0.230288
Dnase2	Dnase2	0.0315759	-1.81735	0.230288
Gfra2	Gfra2	0.0631519	-1.60338	0.230506
Tmem215	Tmem215	0	-2.49664	0.23109
LOC102550790	LOC102550790	0	-2.49664	0.23109
Rpsa	Rpsa	11.0358	0.626492	0.23109
Lfng	Lfng	0.0315759	-1.8206	0.23109
Med13l	Med13l	0.0315759	-1.82384	0.231808
Relt	Relt	0	-2.50272	0.232555
Tmem38a	Tmem38a	0.189456	-1.27596	0.232555
Sntn	Sntn	0	-2.50876	0.234141
LOC680039	LOC680039	0.173668	-1.26492	0.234183
Cox6a2	Cox6a2	0.15788	1.62272	0.234863
Srrd	Srrd	0.0315759	-1.83351	0.234968
Sertm1	Sertm1	0	-3.13146	0.235231
Kifc3	Kifc3	0.110516	-1.3909	0.235231
Tusc3	Tusc3	3.42599	0.656709	0.235282
Arfgef3	Arfgef3	0.0631519	2.4661	0.235391
Adap1	Adap1	0.15788	-1.32962	0.235391
Snx25	Snx25	0.110516	-1.39253	0.235458
Kcnj16	Kcnj16	0.315759	-1.13742	0.235466
Rpl26	Rpl26	21.7716	0.647863	0.236063
RGD1560242	RGD1560242	0	-2.52079	0.236218
Ptp4a3	Ptp4a3	0.205244	-1.23725	0.236218
Arap2	Arap2	0.0315759	-1.83992	0.236218
Smim12	Smim12	0.315759	-1.13965	0.236285
Sbf1	Sbf1	0.299971	-1.14473	0.236705
Gprc5b	Gprc5b	0.85255	-1.04843	0.236831
Wipf3	Wipf3	0	-2.52676	0.237352
Yju2	Yju2	0.015788	-2.00878	0.237352
LOC120095426	LOC120095426	0	-2.52676	0.237352
Tmpo	Tmpo	0.0789398	-1.68115	0.237782
Asrgl1	Asrgl1	0.584155	-1.05128	0.237827
Fam155a	Fam155a	0.173668	-1.27678	0.237827
Amot	Amot	0.015788	-2.01304	0.237827
Wwp1	Wwp1	0.0473639	-1.86999	0.240031
Notch2	Notch2	0.0315759	-1.84311	0.240129
Ipcef1	Ipcef1	0	-2.53864	0.240431
Parp8	Parp8	0	-2.53864	0.240431
Ano3	Ano3	0	-2.53864	0.240431
Per2	Per2	0.015788	-2.02575	0.240431
LOC689303	LOC689303	0.0789398	2.11908	0.240431
Ccdc3	Ccdc3	0.0789398	2.11908	0.240431
Syne1	Syne1	0.363123	-1.10774	0.24124
Zim1	Zim1	0.015788	-2.02996	0.24124
Rngtt	Rngtt	0.0315759	-1.85583	0.24124
Tmbim6	Tmbim6	1.21567	-0.973772	0.24124
Msl3	Msl3	0.0473639	-1.65229	0.242173
Tor1aip1	Tor1aip1	0.015788	-2.03416	0.242447
Scap	Scap	0.205244	-1.36183	0.243401
Cspp1	Cspp1	0.0473639	-1.65775	0.243923
Hs3st4	Hs3st4	0	-2.55041	0.243958
Spag8	Spag8	0	-2.55041	0.243958
Med23	Med23	0.015788	-2.04669	0.244585
Pgpep1l	Pgpep1l	0.0315759	3.97706	0.244585
Taok2	Taok2	0.0631519	-1.66101	0.244585
Arrdc3	Arrdc3	0.0473639	-1.70065	0.244585
Sh3d19	Sh3d19	0.015788	-2.04253	0.244585
Itgb3bp	Itgb3bp	0.347335	1.02085	0.244585
Tmcc3	Tmcc3	0.0631519	-1.62359	0.244585
LOC108351485	LOC108351485	0.0315759	3.97706	0.244585
Chrna5	Chrna5	0.0315759	3.97706	0.244585
Ibtk	Ibtk	0.015788	-2.04669	0.244585
Cracdl	Cracdl	0.015788	-2.04669	0.244585
Fstl1	Fstl1	0.189456	2.07017	0.244585
Bud23	Bud23	0.0473639	-1.66047	0.244585
Ier5	Ier5	0.0473639	-1.66318	0.244585
Ttyh3	Ttyh3	0.205244	-1.20993	0.245514
Bloc1s1	Bloc1s1	0.820974	-0.995671	0.246951
Cntnap2	Cntnap2	0.205244	-1.21311	0.247228
Fbln1	Fbln1	0.0631519	-1.541	0.248357
Sez6l	Sez6l	0.331547	-1.12718	0.248954
Pdgfa	Pdgfa	0.173668	-1.31985	0.249242
Nrp1	Nrp1	0.015788	-2.05911	0.249242
Cmtm5	Cmtm5	0.505215	-1.06534	0.249639
Lrrc51	Lrrc51	0.015788	-2.47826	0.249926
Rgs10	Rgs10	0.315759	-1.13221	0.249926
LOC102552818	LOC102552818	0.284183	-1.13969	0.249926
Tln1	Tln1	0.0789398	-1.65229	0.249926
Efhd2	Efhd2	0.299971	-1.13537	0.249926
Nav3	Nav3	0.015788	-2.06322	0.249926
LOC691658	LOC691658	0.0473639	-1.67936	0.249926
LOC100359505	LOC100359505	0.110516	1.7056	0.249926
Cat	Cat	0.284183	-1.14215	0.251462
Arhgap18	Arhgap18	0.015788	-2.06733	0.251568
LOC108349570	LOC108349570	0.0315759	-1.83992	0.252093
LOC103692785	LOC103692785	0.299971	1.05582	0.252253
Dcun1d1	Dcun1d1	0.0789398	-1.55627	0.252565
Phf19	Phf19	0.0473639	2.93267	0.252565
Impdh2	Impdh2	0.820974	0.785749	0.252565
Cbx7	Cbx7	0.0789398	-1.46795	0.253003
Rufy1	Rufy1	0.0473639	-1.69005	0.254289
Prkcq	Prkcq	0	-2.50272	0.25451
LOC100362400	LOC100362400	0.0947278	1.85961	0.254857
Nipal3	Nipal3	0.268395	-1.15393	0.254956
Zfr2	Zfr2	0.0789398	-1.47415	0.254956
Bzw1	Bzw1	0.473639	-1.04977	0.254956
Sfmbt1	Sfmbt1	0.0947278	-1.40972	0.254956
Cabcoco1	Cabcoco1	0.110516	-1.36279	0.254956
LOC120093056	LOC120093056	23.2715	0.636346	0.255024
Vps37d	Vps37d	0.0631519	-1.56442	0.255024
Dst	Dst	0.426275	-1.07492	0.255577
Tpt1	Tpt1	19.5613	0.636396	0.256552
LOC684327	LOC684327	0.0947278	-1.41525	0.256711
Sugct	Sugct	0.110516	1.69166	0.256819
Mtch1	Mtch1	3.44178	-0.911011	0.256819
Nudt11	Nudt11	0.77361	0.790406	0.257139
Slc36a1	Slc36a1	0.0631519	-1.57137	0.257975
Slc31a2	Slc31a2	0.142092	1.4661	0.258041
Unc5b	Unc5b	0.0473639	-1.79029	0.258041
Prkca	Prkca	0.110516	-1.37277	0.258417
Nr1h2	Nr1h2	0.126304	-1.33733	0.258643
Ndst1	Ndst1	0.0631519	-1.57368	0.258643
Fam131b	Fam131b	0.126304	-1.63396	0.258663
Slc35f5	Slc35f5	0.284183	1.08544	0.258663
Atn1	Atn1	0.315759	-1.11494	0.258722
Pabir1	Pabir1	0.0789398	-1.48646	0.258889
Ttc3	Ttc3	1.45249	-0.944488	0.259499
Oat	Oat	0.457851	-1.05911	0.259887
Tlcd4	Tlcd4	0.0947278	-1.42625	0.259887
Ldah	Ldah	0.347335	0.993823	0.259887
Cacna1i	Cacna1i	0.0315759	-1.75764	0.259887
Mprip	Mprip	0.378911	-1.08298	0.259887
Rpl23	Rpl23	15.2038	0.637547	0.259887
Rsph10b	Rsph10b	0.0315759	-1.75764	0.259887
Patj	Patj	0.0315759	-1.76103	0.260886
LOC100364457	LOC100364457	0.23682	1.14893	0.261127
Crabp1	Crabp1	0.442063	0.916928	0.263894
Cd320	Cd320	0.568367	0.871935	0.264374
H3f3b	H3f3b	1.75246	-0.928698	0.264533
Ube3b	Ube3b	0.015788	-2.33922	0.264533
Ubqln2	Ubqln2	0.820974	-0.979325	0.264533
RGD1559747	RGD1559747	0.015788	-2.12753	0.265347
C1qb	C1qb	0.268395	-1.15822	0.265864
Lix1	Lix1	0.426275	-1.06557	0.266225
Serping1	Serping1	0.0315759	-1.77782	0.266225
Eef1b2	Eef1b2	7.43613	0.608965	0.268728
Gabra3	Gabra3	0.126304	-1.45756	0.269679
Eps15	Eps15	0.394699	-1.06733	0.269714
Gpam	Gpam	0.0947278	-1.45159	0.270127
Mapre3	Mapre3	0.568367	-1.01821	0.271557
NEWGENE_6497122	NEWGENE_6497122	0.252608	-1.14523	0.271958
C1qtnf6	C1qtnf6	0.0473639	2.86854	0.272012
Zg16b	Zg16b	0.0947278	1.82442	0.272012
LOC120096252	LOC120096252	0.0473639	2.86854	0.272012
Litaf	Litaf	0.126304	-1.33431	0.272232
Rbm39	Rbm39	0.521003	-1.07838	0.272451
Rfng	Rfng	0.173668	-1.23482	0.272451
Mafk	Mafk	0	-2.36279	0.27298
Dusp14	Dusp14	0.0473639	-1.60508	0.273264
Gsk3a	Gsk3a	0.489427	-1.03259	0.273947
Septin8	Septin8	0.678883	-0.998653	0.273947
Cnksr2	Cnksr2	0	-2.36945	0.273947
Nampt	Nampt	0.521003	0.877794	0.27407
Ensa	Ensa	0.868338	-0.97172	0.274662
Cdo1	Cdo1	0.142092	-1.27323	0.275464
Lmbrd1	Lmbrd1	0.473639	-1.03254	0.27555
Mblac1	Mblac1	0.15788	1.35968	0.27555
Ephx4	Ephx4	0	-2.38268	0.275652
Ypel3	Ypel3	1.5788	-0.969798	0.275691
Vamp8	Vamp8	0.15788	-1.25699	0.275691
Ankrd9	Ankrd9	0.0473639	-1.61633	0.276032
Mbtd1	Mbtd1	0	-2.38926	0.276032
Rabgap1l	Rabgap1l	0.15788	-1.2583	0.276032
Erlec1	Erlec1	1.75246	0.67198	0.276032
St3gal2	St3gal2	0.126304	-1.29906	0.276032
Dxo	Dxo	0	-2.38926	0.276032
Srpk2	Srpk2	0.363123	-1.07754	0.276315
Ydjc	Ydjc	0.489427	0.870502	0.276369
Ccdc61	Ccdc61	0.015788	-1.93881	0.276484
Col5a3	Col5a3	0.015788	-1.93881	0.276484
Med13	Med13	0.0631519	-1.50029	0.276484
Ajm1	Ajm1	0.0631519	-1.50272	0.276564
Cwc22	Cwc22	0	-2.3958	0.276564
Rundc3b	Rundc3b	0.0631519	-1.56442	0.276564
Dnai4	Dnai4	0.0473639	-1.62192	0.276564
Neurl1	Neurl1	0.126304	-1.30371	0.276739
Rnf165	Rnf165	0.015788	-1.94329	0.276739
Drosha	Drosha	0.0947278	-1.41525	0.277423
Eepd1	Eepd1	0	-2.40231	0.277423
Sema3f	Sema3f	0	-2.40231	0.277423
Cabp7	Cabp7	0.015788	-1.94775	0.277423
Cpne2	Cpne2	0.0631519	-1.50756	0.277581
Mosmo	Mosmo	0.0789398	-1.49054	0.278039
Foxp1	Foxp1	0.0473639	-1.62749	0.278039
LOC102547360	LOC102547360	0.0315759	3.80714	0.278193
Acp6	Acp6	0	-2.4088	0.278193
Fam131c	Fam131c	0.0947278	-1.37797	0.278193
Ibsp	Ibsp	0.0315759	3.80714	0.278193
Thrb	Thrb	0	-2.4088	0.278193
Epn1	Epn1	0.710459	-1.02428	0.278499
Asah2	Asah2	0.015788	-1.95663	0.278549
Tmem63a	Tmem63a	0.015788	-1.95663	0.278549
Entpd2	Entpd2	0.0947278	-1.37986	0.278625
RGD1561113	RGD1561113	2.41556	0.646963	0.278625
Mmachc	Mmachc	0.205244	1.30464	0.278656
Evi5	Evi5	0.126304	-1.31142	0.278656
Tspan4	Tspan4	0.0315759	-2.03696	0.279097
Hibadh	Hibadh	0.331547	-1.08437	0.279097
Ddx47	Ddx47	0.0631519	-1.51238	0.279097
Kcnc2	Kcnc2	0.378911	-1.05614	0.279097
Chrm3	Chrm3	0	-2.41525	0.279097
Fam13c	Fam13c	0.0631519	-1.51719	0.279097
Raet1e	Raet1e	0.015788	6.3921	0.279295
LOC102547604	LOC102547604	0.015788	6.3921	0.279295
Gp6	Gp6	0.015788	6.3921	0.279295
Mzf1	Mzf1	0	-2.42168	0.279295
Igsf23	Igsf23	0.015788	6.3921	0.279295
Myh14	Myh14	0.0631519	-1.50514	0.279295
LOC103691112	LOC103691112	0.015788	6.3921	0.279295
Trnaa-agc_7	Trnaa-agc_7	0.0473639	2.80714	0.279295
Dnah3	Dnah3	0	-2.42808	0.279295
LOC100362342	LOC100362342	0.126304	1.51763	0.279295
Muc5b	Muc5b	0.015788	6.3921	0.279295
Scd4	Scd4	0.015788	6.3921	0.279295
Gpx8	Gpx8	0.0631519	-1.51479	0.279295
Arl15	Arl15	0	-2.42808	0.279295
Ntrk1	Ntrk1	0	-2.44079	0.279295
Sh2d2a	Sh2d2a	0.015788	6.3921	0.279295
Slc27a3	Slc27a3	0.0631519	-1.51959	0.279295
Pglyrp4	Pglyrp4	0.015788	6.3921	0.279295
Ints12	Ints12	0	-2.42168	0.279295
Cacnb4	Cacnb4	0.0947278	-1.38551	0.279295
Pamr1	Pamr1	0.0947278	-1.38926	0.279295
Defb23	Defb23	0.015788	6.3921	0.279295
Stx16	Stx16	0.0947278	-1.40046	0.279295
LOC502815	LOC502815	0.015788	6.3921	0.279295
LOC120102170	LOC120102170	0.015788	6.3921	0.279295
Tmsb10	Tmsb10	27.8658	0.621118	0.279295
Dusp16	Dusp16	0.015788	-2.19286	0.279295
Dnai1	Dnai1	0.015788	-1.97859	0.279295
Slc2a1	Slc2a1	0.521003	-1.12221	0.279295
Pum1	Pum1	0.110516	-1.78407	0.279295
Trnau1ap	Trnau1ap	0.442063	-1.04281	0.279295
LOC100362486	LOC100362486	0.0631519	-1.52198	0.279295
LOC120093530	LOC120093530	0.015788	6.3921	0.279295
Rnf126	Rnf126	0.173668	-1.20781	0.279295
LOC103690428	LOC103690428	0.015788	6.3921	0.279295
LOC102548035	LOC102548035	0.015788	6.3921	0.279295
Nptxr	Nptxr	0.694671	-0.982937	0.279295
Zfp266	Zfp266	0.0789398	-1.4492	0.279295
LOC102556026	LOC102556026	0.015788	6.3921	0.279295
LOC103693101	LOC103693101	0.015788	6.3921	0.279295
Anp32a	Anp32a	0.126304	-1.45199	0.279295
LOC316124	LOC316124	0.015788	6.3921	0.279295
Adgrb3	Adgrb3	0.173668	-1.20284	0.279295
Hspe1	Hspe1	4.468	0.616851	0.279295
LOC120094731	LOC120094731	0.015788	6.3921	0.279295
Zfp263	Zfp263	0	-2.42168	0.279295
Kremen2	Kremen2	0.015788	6.3921	0.279295
Nf1	Nf1	0.173668	-1.21029	0.279295
LOC108352184	LOC108352184	0.015788	6.3921	0.279295
Arhgap23	Arhgap23	0.189456	-1.36586	0.279295
Lasp1	Lasp1	0.252608	-1.12777	0.279295
LOC681314	LOC681314	0.015788	6.3921	0.279295
Smarcd2	Smarcd2	0.015788	-1.96984	0.279295
Smurf2	Smurf2	0.0315759	-1.79772	0.279295
LOC102550872	LOC102550872	0.015788	6.3921	0.279295
Myh15	Myh15	0.015788	6.3921	0.279295
Muc20	Muc20	0.015788	6.3921	0.279295
Zdhhc19	Zdhhc19	0.015788	6.3921	0.279295
LOC120095689	LOC120095689	0.015788	6.3921	0.279295
Selenok-ps2	Selenok-ps2	0.015788	6.3921	0.279295
LOC100911239	LOC100911239	0.015788	6.3921	0.279295
LOC120096270	LOC120096270	0.015788	6.3921	0.279295
Aida	Aida	0.568367	0.826769	0.279295
Kit	Kit	0	-2.44079	0.279295
Ewsr1	Ewsr1	0.521003	-1.01179	0.279295
Jph4	Jph4	0.252608	-1.13422	0.279295
Erc2	Erc2	0.0789398	-1.45756	0.279295
LOC120097934	LOC120097934	0.015788	6.3921	0.279295
LOC103694102	LOC103694102	0.015788	6.3921	0.279295
Wnt8a	Wnt8a	0.015788	6.3921	0.279295
LOC120098251	LOC120098251	0.015788	6.3921	0.279295
LOC685989	LOC685989	0.0789398	1.99978	0.279295
LOC120098580	LOC120098580	0.015788	6.3921	0.279295
Spata2L	Spata2L	0.015788	-1.94775	0.279295
Brpf3	Brpf3	0	-2.64132	0.279295
LOC108349077	LOC108349077	0.015788	6.3921	0.279295
Ccnb3	Ccnb3	0.015788	6.3921	0.279295
Nhsl2	Nhsl2	0.015788	-1.9916	0.279295
LOC120093101	LOC120093101	0.015788	6.3921	0.279295
Ccdc136	Ccdc136	0.742035	-0.971668	0.279675
Slc27a1	Slc27a1	0.378911	-1.20602	0.27988
Shtn1	Shtn1	0.15788	-1.22662	0.281034
Actb	Actb	9.39384	-0.870024	0.281034
Ndfip2	Ndfip2	0.457851	-1.10082	0.281034
Vcl	Vcl	0.126304	-1.42524	0.281256
Lage3	Lage3	2.33662	0.657074	0.282086
Megf10	Megf10	0.015788	-2.00022	0.282184
LOC102550225	LOC102550225	0.015788	-2.00022	0.282184
Lhpp	Lhpp	0.205244	-1.18317	0.282226
Cgrrf1	Cgrrf1	0.142092	-1.24307	0.282848
Cmip	Cmip	0.521003	-1.00022	0.282848
Clasp2	Clasp2	0.584155	-0.995235	0.282926
Hmox2	Hmox2	0.331547	-1.07031	0.282926
Armc3	Armc3	0.015788	-2.0045	0.283621
Syt11	Syt11	2.25768	-0.892272	0.284537
Por	Por	0.284183	-1.10564	0.285053
Ccnl1	Ccnl1	0.0315759	-1.69536	0.28707
Rps7	Rps7	14.3355	0.614528	0.28707
Rpl23a	Rpl23a	12.6462	0.583335	0.28707
Mrps16	Mrps16	0.426275	-1.03356	0.28707
Lrrc4b	Lrrc4b	0.742035	-0.965083	0.287122
Surf4	Surf4	0.868338	0.76796	0.287467
Cd59	Cd59	2.82605	0.628632	0.287467
Crot	Crot	0.0315759	-1.69889	0.287555
Mbtps1	Mbtps1	0.142092	-1.25464	0.287626
Smarcc2	Smarcc2	0.378911	-1.18563	0.288716
Memo1	Memo1	0.268395	1.06617	0.288974
Ypel5	Ypel5	0.726247	-0.963952	0.288974
Llgl1	Llgl1	0.142092	-1.25751	0.288974
Lgals9	Lgals9	0.0315759	-1.70593	0.288974
Etl4	Etl4	0.0315759	-1.70593	0.288974
Rffl	Rffl	0.0473639	-1.67936	0.289801
Adam11	Adam11	0.0947278	-1.52506	0.290037
Nenf	Nenf	4.73639	0.600755	0.290037
Pde10a	Pde10a	0.0473639	-1.62749	0.290074
Cyfip1	Cyfip1	0.126304	-1.27875	0.290074
Hipk3	Hipk3	0.142092	-1.26182	0.290074
Pole4	Pole4	0.284183	-1.10312	0.290074
Poglut3	Poglut3	0.205244	1.19946	0.290074
Cdkl2	Cdkl2	0.410487	0.922988	0.290074
Gnao1	Gnao1	1.38934	-0.912089	0.290074
Fam120b	Fam120b	0.363123	-1.05636	0.290372
LOC102551177	LOC102551177	0.110516	2.30464	0.290372
Ccp110	Ccp110	0.126304	-1.38488	0.290372
Lzts3	Lzts3	0.0315759	-1.71642	0.291019
Idh2	Idh2	0.299971	-1.08039	0.291629
Rnf38	Rnf38	0.0315759	-1.7199	0.291776
Epha4	Epha4	0.110516	-1.3066	0.291776
Grap	Grap	0.0789398	2.58475	0.291776
Ogn	Ogn	0.0315759	-1.7199	0.291776
Ern1	Ern1	0.142092	1.3921	0.29193
Slc4a3	Slc4a3	0.189456	-1.17424	0.29214
Lrrc46	Lrrc46	0.0315759	-1.72337	0.292637
Acbd4	Acbd4	0.110516	-1.31007	0.292637
Iqsec2	Iqsec2	0.0315759	-1.72337	0.292637
Atp9a	Atp9a	1.37355	-0.926543	0.293521
Abhd4	Abhd4	0.15788	-1.49054	0.293521
Rab23	Rab23	0.0473639	-1.55334	0.293907
Zmiz1	Zmiz1	0.189456	-1.17892	0.294412
Arhgef12	Arhgef12	0.173668	-1.18281	0.294561
Micalcl	Micalcl	0.0473639	2.74825	0.296129
Tceanc	Tceanc	0.0473639	2.74825	0.296129
Aven	Aven	0.0315759	-1.73374	0.296256
Kcng1	Kcng1	0.0315759	-1.73374	0.296256
Dnajb5	Dnajb5	0.0789398	-1.39362	0.296256
LOC100365289	LOC100365289	0.0947278	-1.35129	0.296699
Prcc	Prcc	0.110516	-1.32042	0.297284
Paf1	Paf1	0.173668	-1.19035	0.298117
Zfp9	Zfp9	0.142092	1.38311	0.298117
Kcnb1	Kcnb1	0.0789398	-1.40015	0.298473
Ttc9	Ttc9	0.0631519	-1.46588	0.298473
Myom3	Myom3	0.0631519	2.2546	0.298821
Pnck	Pnck	0.584155	-0.977438	0.298831
Pdk1	Pdk1	0.0315759	-1.74403	0.30065
Tubg2	Tubg2	0.110516	-1.32729	0.300868
Trim2	Trim2	0.536791	-0.98839	0.30148
St6galnac5	St6galnac5	0	-2.45339	0.30148
LOC100362814	LOC100362814	0.0947278	-1.36279	0.30148
Ucn	Ucn	0.0315759	3.65514	0.30148
LOC300308	LOC300308	0.0315759	3.65514	0.30148
LOC120095134	LOC120095134	0.0315759	3.65514	0.30148
Usp25	Usp25	0.0315759	-1.74745	0.30148
Tsnax	Tsnax	0.473639	-1.02602	0.30148
Pdzd11	Pdzd11	0.631519	0.796913	0.30148
Erich2	Erich2	0.0473639	-1.57944	0.301506
Tdrd7	Tdrd7	0.0789398	-1.41095	0.302014
Pecr	Pecr	0.15788	-1.20646	0.302666
Tmem106b	Tmem106b	0.394699	-1.02185	0.302761
Prex2	Prex2	0.23682	-1.26968	0.30309
Ap1b1	Ap1b1	0.394699	-1.02445	0.304648
Tecr	Tecr	2.16295	-0.893702	0.305103
Vac14	Vac14	0.0789398	-1.4174	0.305103
RGD1560108	RGD1560108	0.252608	1.09586	0.305432
Sf3a2	Sf3a2	0.0631519	-1.48564	0.305432
Nog	Nog	0.205244	1.17155	0.305661
Dele1	Dele1	0.0789398	-1.4471	0.305661
Bpnt2	Bpnt2	0.505215	-0.983464	0.305979
Armcx6	Armcx6	0.221032	1.11412	0.306424
LOC679711	LOC679711	0.15788	1.42527	0.307025
Cdkn1a	Cdkn1a	0.0631519	-1.55276	0.30706
Kctd12	Kctd12	0.142092	-1.22408	0.307256
Dusp26	Dusp26	1.75246	0.64823	0.307256
H2aj	H2aj	0.252608	-1.09975	0.307299
Dock4	Dock4	0.0789398	-1.56015	0.307299
Brd4	Brd4	0.205244	-1.14484	0.307299
Fam126b	Fam126b	0.142092	-1.21966	0.308881
Sulf2	Sulf2	0.23682	-1.16632	0.309635
Nudt19	Nudt19	0.252608	-1.10446	0.310615
Schip1	Schip1	0.505215	-0.990817	0.310756
Slc22a8	Slc22a8	0.015788	-1.86529	0.311365
Sstr1	Sstr1	0.015788	-1.86529	0.311365
RGD1309534	RGD1309534	0.015788	-1.86529	0.311365
Cldn2	Cldn2	0.015788	-1.86529	0.311365
Fkbp4	Fkbp4	0.615731	-0.96457	0.311629
Adgrl3	Adgrl3	0.23682	-1.10275	0.311629
Mab21l2	Mab21l2	0.0631519	2.22218	0.311912
Jade1	Jade1	0.015788	-1.86999	0.312081
Galk2	Galk2	0.410487	0.884895	0.312692
Dguok	Dguok	0.442063	0.888139	0.312789
Enho	Enho	0.899914	-0.921719	0.312789
Cxcl12	Cxcl12	0.126304	-1.25175	0.315086
Jph3	Jph3	0.23682	-1.2418	0.315086
Camta1	Camta1	0.568367	-0.973511	0.315164
Mtrr	Mtrr	0.015788	-1.88402	0.315499
Tshz2	Tshz2	0.015788	-1.88402	0.315499
Fmnl2	Fmnl2	0.142092	-1.24162	0.315519
Hdac11	Hdac11	0.963066	-0.921659	0.315519
Atp5f1a	Atp5f1a	3.56808	-0.854487	0.315519
Insig1	Insig1	0.442063	-1.00081	0.315552
Dnah2	Dnah2	0	-2.25175	0.315552
Lmo7	Lmo7	0	-2.25175	0.315552
Cys1	Cys1	0	-2.25895	0.315614
Ppm1a	Ppm1a	0.505215	-0.973955	0.315614
Cyp2d4	Cyp2d4	0.015788	-1.88867	0.315614
Sumf2	Sumf2	0.205244	1.15506	0.315614
P2rx7	P2rx7	0	-2.25895	0.315614
Crybb1	Crybb1	0	-2.25895	0.315614
Shld2	Shld2	0	-2.25895	0.315614
Uqcc2	Uqcc2	1.87877	-0.873435	0.315614
Pou3f3	Pou3f3	0.015788	-2.06322	0.31565
G3bp1	G3bp1	0.884126	0.726143	0.315949
L3mbtl3	L3mbtl3	0	-2.27323	0.316074
Pnkp	Pnkp	0.015788	-1.87468	0.316074
Dap	Dap	0.315759	0.961052	0.316074
Ciart	Ciart	0	-2.27323	0.316074
Pomgnt1	Pomgnt1	0.173668	-1.16632	0.316074
LOC100911847	LOC100911847	2.79447	0.606328	0.316074
Prkch	Prkch	0	-2.27323	0.316074
Ccdc88c	Ccdc88c	0	-2.27323	0.316074
Pfdn5	Pfdn5	4.68903	0.585958	0.316074
Rpl4	Rpl4	8.49393	0.576264	0.316074
Carhsp1	Carhsp1	0.205244	-1.20462	0.316074
Cfap91	Cfap91	0	-2.26611	0.316074
Camsap2	Camsap2	0.315759	-1.05163	0.316074
Rgl1	Rgl1	0.0631519	-1.47579	0.316074
Dcc	Dcc	0	-2.26611	0.316074
Btbd3	Btbd3	0.394699	-1.01664	0.316514
Ppp4r3a	Ppp4r3a	0.110516	-1.27855	0.316514
Ybx3	Ybx3	0.173668	-1.24573	0.31678
Ttll9	Ttll9	0	-2.28032	0.317304
Mfge8	Mfge8	0.726247	-0.939768	0.317828
Tnk2	Tnk2	0.347335	-1.0327	0.318205
Add1	Add1	0.631519	-0.978691	0.318205
Ncs1	Ncs1	0	-2.28738	0.318412
Dgki	Dgki	0.015788	-1.90711	0.318412
Akap5	Akap5	0	-2.28738	0.318412
Mapk9	Mapk9	0.457851	-1.15839	0.318412
Tmem47	Tmem47	0.678883	-0.942069	0.318412
Matk	Matk	0.299971	-1.05167	0.31842
Tyw5	Tyw5	0.015788	-1.91168	0.320035
Larp1	Larp1	0.299971	-1.05415	0.320137
Fam214b	Fam214b	0.0947278	-1.31032	0.320409
Parvb	Parvb	0.205244	-1.11682	0.320511
C1qc	C1qc	0.110516	-1.29089	0.320894
Sypl1	Sypl1	0.363123	-1.0721	0.320894
Igfbp6	Igfbp6	0	-2.30138	0.320894
Adgre1	Adgre1	0	-2.30138	0.320894
Hba-a3	Hba-a3	0.0315759	-2.00593	0.320894
Supt16h	Supt16h	0.0947278	-1.3123	0.320894
Ednrb	Ednrb	0.820974	-0.95278	0.320894
Nedd9	Nedd9	0	-2.30138	0.320894
Mid1ip1	Mid1ip1	0.678883	-0.94085	0.320894
Syndig1l	Syndig1l	0	-2.87936	0.321832
LOC100361018	LOC100361018	0	-2.30834	0.322489
Tbr1	Tbr1	0	-2.3958	0.323012
Lonp1	Lonp1	0.15788	-1.18464	0.323012
Map2	Map2	1.3104	-0.884244	0.323012
Gucy1b1	Gucy1b1	1.12095	0.675569	0.323352
Zfp385b	Zfp385b	0	-2.31526	0.323352
Chi3l1	Chi3l1	0.15788	-1.18739	0.323352
Cfap45	Cfap45	0.015788	-1.92531	0.323352
Hnrnpdl	Hnrnpdl	0.442063	-1.05882	0.323352
Sertad2	Sertad2	0	-2.31526	0.323352
Grid1	Grid1	0	-2.31526	0.323352
Pcdhb5	Pcdhb5	0	-2.31526	0.323352
C2	C2	0.110516	-1.2979	0.323352
Pdha1	Pdha1	0.647307	-0.937534	0.323352
Atat1	Atat1	0.694671	0.763717	0.323499
Ppp2r5d	Ppp2r5d	0.205244	-1.12697	0.323606
Tead1	Tead1	0.015788	-1.92983	0.32441
Tbk1	Tbk1	0.0789398	-1.35833	0.32441
Kcns2	Kcns2	0.015788	-1.92983	0.32441
Wnk3	Wnk3	0.015788	-1.92983	0.32441
Adra2a	Adra2a	0.0315759	-1.64132	0.324473
Tmem160	Tmem160	0.599943	-0.954582	0.324674
Cnppd1	Cnppd1	0.0315759	-1.84311	0.324674
Pik3cb	Pik3cb	0.0315759	-1.64499	0.325068
Ubp1	Ubp1	0.0947278	-1.32802	0.325068
Zbtb4	Zbtb4	0.23682	-1.08566	0.325068
Serinc1	Serinc1	3.44178	-0.854611	0.32557
LOC691143	LOC691143	0	-2.329	0.325999
Bub3	Bub3	0.205244	-1.13258	0.325999
Usp2	Usp2	0	-2.329	0.325999
Arrdc2	Arrdc2	0	-2.329	0.325999
Map1b	Map1b	2.87341	-0.848442	0.326137
Hsph1	Hsph1	0.978854	-0.901205	0.326137
Senp2	Senp2	0.205244	-1.1337	0.326141
Napa	Napa	0.884126	-0.9136	0.326292
Api5	Api5	0.15788	-1.19695	0.326292
Lgr4	Lgr4	0.0789398	-1.36945	0.326292
Pclo	Pclo	0.0947278	-1.33387	0.326292
Esam	Esam	0.0315759	-1.65229	0.326292
Twf2	Twf2	0.0789398	-1.36945	0.326292
Kat6a	Kat6a	0.0473639	-1.50272	0.326292
Ankrd11	Ankrd11	0.142092	-1.19886	0.326292
Snx18	Snx18	0.0315759	-1.65593	0.326452
LOC120101779	LOC120101779	0.0473639	2.63721	0.326452
Ppp2r5e	Ppp2r5e	0.23682	-1.09171	0.326452
Zcchc24	Zcchc24	0.221032	-1.19386	0.326452
Fam160a2	Fam160a2	0.0473639	-1.50876	0.327248
Orai3	Orai3	0.0315759	-1.65956	0.327248
Tspan5	Tspan5	0.694671	0.753385	0.327248
Fam110a	Fam110a	0.0315759	-1.65956	0.327248
Klf9	Klf9	0	-2.34261	0.327259
Myo10	Myo10	0.0315759	-1.79112	0.327259
Atf2	Atf2	0.315759	-1.04054	0.327259
Prr5l	Prr5l	0	-2.34261	0.327259
Fhad1	Fhad1	0	-2.34261	0.327259
Fbxo2	Fbxo2	0.631519	-0.941217	0.327259
Hmg20b	Hmg20b	0.0473639	-1.51178	0.327259
Fbxo45	Fbxo45	0.0789398	-1.37387	0.327259
Nucks1	Nucks1	0.347335	-1.02905	0.327259
LOC498265	LOC498265	0.0315759	3.51763	0.327259
Irx3	Irx3	0.0315759	3.51763	0.327259
Chst5	Chst5	0	-2.34261	0.327259
Ppip5k1	Ppip5k1	0.0631519	-1.43063	0.327269
Anxa2	Anxa2	0.0631519	-1.43063	0.327269
Nsg2	Nsg2	2.35241	-0.849992	0.327269
Rps18l1	Rps18l1	0.0947278	1.6759	0.327269
Apex2	Apex2	0.0947278	1.6759	0.327269
Serpini1	Serpini1	0.457851	-0.982358	0.327346
Serpinb9	Serpinb9	0.0473639	-1.51779	0.32783
Hsdl1	Hsdl1	0.77361	0.734462	0.328228
Dgkz	Dgkz	0.221032	-1.09118	0.328285
LOC100911992	LOC100911992	2.17874	-0.852407	0.32856
Hm13	Hm13	1.42092	0.689834	0.32856
Galnt14	Galnt14	0.0473639	-1.52079	0.32856
Gabrb2	Gabrb2	0.442063	-0.975727	0.328659
Orc3	Orc3	0	-2.43445	0.329024
Arf2	Arf2	0.0789398	-1.38268	0.329024
Farp1	Farp1	0.0473639	-1.88169	0.329024
Cltb	Cltb	1.24725	-0.882858	0.329024
Nap1l3	Nap1l3	0.331547	-1.01497	0.329024
Nts	Nts	0.0315759	-1.67399	0.329287
LOC103694354	LOC103694354	0.0315759	-1.67399	0.329287
[truncated: 19,124 more rows]

## Sheet: Male 4 SON DEGs_LCI
FeatureID	FeatureName	SON Average	SON Log2 Fold Change	SON P-Value
Avp	Avp	1280.65	6.14294	5.7575e-135
Pdyn	Pdyn	6.0729	4.82311	8.57438e-110
Oxt	Oxt	847.998	4.4157	5.31163e-73
Npff	Npff	1.06	5.2835	1.05146e-38
Kcnmb4	Kcnmb4	3.44499	3.03267	1.04386e-30
Cartpt	Cartpt	11.925	2.93847	1.26231e-29
Fkbp11	Fkbp11	1.23666	3.61787	1.38032e-23
Tmem114	Tmem114	0.684582	4.73918	1.23024e-22
Parm1	Parm1	2.23041	2.90698	1.23024e-22
Gpx3	Gpx3	11.2625	2.14933	6.59847e-19
Caprin2	Caprin2	1.06	3.37661	1.42083e-18
Ndnf	Ndnf	1.34708	3.03231	4.56338e-18
Ucp2	Ucp2	2.18625	2.38868	1.12098e-14
Nrgn	Nrgn	0.242916	-4.28153	9.96171e-14
Gad1	Gad1	0.0662499	-4.84052	9.69846e-13
Enpp2	Enpp2	0.242916	-4.36665	7.17032e-12
Ssr4	Ssr4	6.51457	1.84876	7.77852e-12
Gal	Gal	3.86458	2.44573	1.55038e-11
Plpp4	Plpp4	1.43541	2.34894	3.29668e-11
Gap43	Gap43	0.728748	-3.21269	9.00154e-11
Tmed3	Tmed3	2.2525	2.04457	1.28757e-10
Elapor1	Elapor1	0.927498	2.60473	2.96309e-10
Cst6	Cst6	2.91499	1.91426	3.11086e-10
Snca	Snca	0.0883331	-4.18326	3.52537e-10
Plp1	Plp1	3.40083	-2.99488	3.52537e-10
Slc32a1	Slc32a1	0.0220833	-5.0257	3.87299e-10
Penk	Penk	0.0883331	-4.16145	3.98824e-10
Trh	Trh	0.0220833	-5.03396	4.10981e-10
Hpca	Hpca	0.0220833	-4.94347	9.30495e-10
Mobp	Mobp	0.662499	-3.15533	2.18924e-09
Mbp	Mbp	6.09499	-2.80352	2.18924e-09
Olfm1	Olfm1	0.772915	-2.9305	2.92522e-09
Sst	Sst	0.176666	-4.65133	3.42972e-09
Tac3	Tac3	0.0662499	-4.44098	3.8619e-09
Erp29	Erp29	5.58707	1.66852	4.00781e-09
Mrps26	Mrps26	2.84874	1.79691	6.64017e-09
Resp18	Resp18	32.087	1.55538	7.38387e-09
Mag	Mag	0.1325	-3.79621	1.59103e-08
Mal	Mal	0.176666	-3.53695	2.11239e-08
Opalin	Opalin	0.0441666	-4.42741	2.18914e-08
LOC102553820	LOC102553820	1.59	1.96206	2.78022e-08
Ncdn	Ncdn	1.12625	-2.65967	2.98311e-08
Scgn	Scgn	0.353333	3.64077	3.8423e-08
Car2	Car2	0.618332	-2.86289	5.76647e-08
C1qtnf4	C1qtnf4	0.375416	-2.88515	1.30641e-07
Apod	Apod	0.861248	-2.75027	2.05264e-07
Tf	Tf	1.17041	-2.60752	3.00678e-07
Gng13	Gng13	0.154583	-3.24667	3.40131e-07
Pou3f2	Pou3f2	0.684582	2.41365	4.23313e-07
Rasgrp1	Rasgrp1	0.0441666	-3.97507	5.04506e-07
Alkal2	Alkal2	0.331249	3.46119	5.04506e-07
Cldn11	Cldn11	0.331249	-2.91939	7.83489e-07
Pvalb	Pvalb	0.0883331	-4.02715	8.00079e-07
Syt1	Syt1	0.662499	-2.53857	8.07417e-07
Ptprn	Ptprn	8.5904	1.42586	8.07417e-07
Fezf2	Fezf2	0.309166	3.50856	1.00892e-06
Pcsk1	Pcsk1	0.728748	2.2782	1.04569e-06
Celf6	Celf6	1.70041	1.73918	1.15018e-06
Sncb	Sncb	1.63416	-2.30667	1.15558e-06
Hapln4	Hapln4	0	-4.97507	1.2165e-06
Camkv	Camkv	0.19875	-2.97067	1.42355e-06
Nid1	Nid1	0.596249	2.45061	1.42355e-06
Enc1	Enc1	0.110416	-3.27726	1.78194e-06
Tcf7l2	Tcf7l2	0.1325	-3.16703	1.89948e-06
Trnh	Trnh	0.728748	-2.42034	2.26568e-06
Cfap20dc	Cfap20dc	0.110416	-3.38908	2.39648e-06
Slc17a7	Slc17a7	0	-4.86667	3.09324e-06
Tp53i11	Tp53i11	1.94333	1.64657	3.15405e-06
Snap25	Snap25	2.73833	-2.13597	4.3688e-06
Cplx1	Cplx1	0.574165	-2.43134	4.3688e-06
Stmn4	Stmn4	0.750832	-2.3784	4.53825e-06
Cryba4	Cryba4	0.552082	2.42615	4.53958e-06
Camk2a	Camk2a	0.0662499	-3.47611	5.24503e-06
Stum	Stum	0	-4.82154	5.593e-06
Rbfox1	Rbfox1	0.0441666	-3.69823	6.61041e-06
Htr2c	Htr2c	0.397499	-2.50435	8.42188e-06
Prkcg	Prkcg	0.110416	-3.11382	9.88787e-06
Prph	Prph	0.706665	2.1055	1.16893e-05
Ebf3	Ebf3	0.242916	3.64607	1.19502e-05
Cbln2	Cbln2	0.0220833	-3.99146	1.43735e-05
LOC679924	LOC679924	0.176666	4.47614	1.50404e-05
Ddn	Ddn	0	-4.66597	1.56225e-05
Ttr	Ttr	1.28083	-5.90053	1.79392e-05
Synpr	Synpr	0.242916	-2.62889	1.90026e-05
Chn2	Chn2	0	-4.6617	1.97813e-05
Vsnl1	Vsnl1	1.39125	-2.08491	2.16006e-05
Cacna1g	Cacna1g	0	-4.62802	2.61992e-05
Cnp	Cnp	1.10416	-2.21265	2.8108e-05
Hunk	Hunk	0.375416	2.67644	3.86863e-05
Edil3	Edil3	0.154583	-2.98329	3.87046e-05
Ptprr	Ptprr	0.684582	2.02493	3.93039e-05
LOC103691527	LOC103691527	0.19875	-2.79252	4.1222e-05
Pam	Pam	4.43874	1.31897	4.25325e-05
Cd9	Cd9	0.287083	-2.60449	5.02393e-05
Fgf13	Fgf13	0.0662499	-3.21386	5.84803e-05
mt-Rnr2	mt-Rnr2	36.7908	-1.78851	6.34934e-05
Oacyl	Oacyl	0.176666	4.10175	7.16712e-05
Ostc	Ostc	2.14208	1.42197	8.76614e-05
Calb2	Calb2	1.325	-1.98874	9.99393e-05
Fosl2	Fosl2	0.463749	2.26787	0.000133187
LOC102554609	LOC102554609	0.19875	4.0611	0.000133187
Hrh3	Hrh3	0.0883331	-2.95793	0.000138678
Tac1	Tac1	0.1325	-2.72866	0.000148532
Plekhb1	Plekhb1	0.552082	-2.23193	0.000153245
LOC100910069	LOC100910069	1.30291	1.5512	0.000171014
Cbln1	Cbln1	0.0883331	-2.9372	0.000171014
Ntng1	Ntng1	0.0441666	-3.32116	0.000176982
Slc12a2	Slc12a2	0.0883331	-3.08864	0.000185703
Bcas1	Bcas1	0.176666	-2.65771	0.000195221
Gpm6a	Gpm6a	1.325	-1.89814	0.000195221
Rgs5	Rgs5	0.331249	2.61816	0.000213402
Dlgap1	Dlgap1	0.0220833	-3.6254	0.00022737
Efnb3	Efnb3	0.0441666	-3.29498	0.000227485
Oip5-as1	Oip5-as1	0.19875	-2.45538	0.000240602
mt-Rnr1	mt-Rnr1	23.85	-1.6512	0.000240602
Tppp	Tppp	0.220833	-2.45889	0.000276266
Scg2	Scg2	1.47958	-1.84357	0.000292897
Car10	Car10	0.0441666	-3.22353	0.000348416
LOC100911266	LOC100911266	1.47958	1.43948	0.000355457
Gabra4	Gabra4	0.0220833	-3.57643	0.000355457
Vat1	Vat1	2.98124	1.25982	0.00038538
Rprm	Rprm	0.0220833	-3.55176	0.000386638
Diras2	Diras2	0.0441666	-3.20802	0.000386638
Ptk2b	Ptk2b	0.0441666	-3.21424	0.000403832
Trnn	Trnn	0.220833	-2.3644	0.000403832
Cdk18	Cdk18	0	-4.3808	0.000412323
Evi2a	Evi2a	0.110416	-2.8149	0.000413759
Agap2	Agap2	0.110416	-2.69823	0.000427281
Elmo1	Elmo1	0.1325	-2.59813	0.000443898
Sphkap	Sphkap	0.0441666	-3.20099	0.00045636
Scn1b	Scn1b	0.618332	-1.97422	0.000460286
Cryab	Cryab	0.309166	-2.3375	0.000485611
Chrna4	Chrna4	0	-4.17849	0.000490279
Vat1l	Vat1l	1.59	1.38907	0.000500153
Saraf	Saraf	7.5304	1.13411	0.000524846
Kcna6	Kcna6	0.529999	-1.98285	0.000609953
Mfrp	Mfrp	0	-4.58905	0.000620332
Gas7	Gas7	0.0220833	-3.4732	0.000654414
Prkcb	Prkcb	0.176666	-2.40015	0.000658248
Pllp	Pllp	0.331249	-2.24011	0.000680202
Itpr1	Itpr1	0.0883331	-2.7385	0.000689933
Rpl10	Rpl10	15.2375	1.08134	0.000714674
Olig1	Olig1	0.441666	-2.12943	0.000721126
Pnoc	Pnoc	0.0220833	-3.44867	0.000721126
Gsn	Gsn	0.242916	-2.35569	0.000880779
Anks1b	Anks1b	0.19875	-2.33379	0.00088107
Pcp4l1	Pcp4l1	0.0220833	-3.41159	0.00101555
Cck	Cck	0.552082	-1.92671	0.00119255
Tmem132a	Tmem132a	0.441666	-1.95729	0.00130265
Tmem151a	Tmem151a	0.353333	-2.1495	0.00132109
Ppp1r14a	Ppp1r14a	0.419582	-2.09042	0.00137847
Gpr37	Gpr37	0.220833	-2.32417	0.00138958
Prkcd	Prkcd	0.0220833	-3.37039	0.00138958
Apoc1	Apoc1	0.309166	-2.09843	0.00144219
Mog	Mog	0.264999	-2.26843	0.00144219
Smarcd3	Smarcd3	0.154583	-2.36621	0.00151183
Cacna2d3	Cacna2d3	0.0220833	-3.33764	0.00151183
Shox2	Shox2	0	-3.98738	0.00153221
Snhg4	Snhg4	0.684582	1.66022	0.00160808
Tenm2	Tenm2	0	-3.99959	0.00161213
Folr1	Folr1	0	-4.01036	0.00171306
LOC120094129	LOC120094129	0.0662499	7.0611	0.00177196
Gnai1	Gnai1	0.220833	-2.17382	0.00178034
Ywhah	Ywhah	4.76999	-1.54616	0.00205052
Bok	Bok	0.0883331	-2.59138	0.00210066
Rusc2	Rusc2	0.110416	-2.47093	0.00220305
Syn1	Syn1	0.662499	-1.79125	0.00220305
Ppp1r16b	Ppp1r16b	0.0662499	-2.84654	0.00226779
Tns1	Tns1	0.728748	1.58442	0.00229913
Trnd	Trnd	0.19875	-2.3004	0.00234777
Gstm5	Gstm5	4.01916	1.09652	0.00248203
Nacc2	Nacc2	0.0883331	-2.59639	0.00258837
Cfap126	Cfap126	0	-3.90035	0.00258837
Hba-a2	Hba-a2	0.728748	-2.7646	0.00259926
Gda	Gda	0.110416	-2.44999	0.00285023
LOC120098267	LOC120098267	0.0883331	5.21311	0.00293767
Ugt8	Ugt8	0.110416	-2.58815	0.00316067
Chst1	Chst1	0.463749	-1.83757	0.00320827
Zfhx3	Zfhx3	0	-3.88288	0.00329407
Tmem91	Tmem91	0.287083	-1.99457	0.00329523
LOC100125362	LOC100125362	0.110416	-2.4126	0.00334075
Grm2	Grm2	0	-3.89164	0.00341112
Nat8l	Nat8l	0.242916	-2.04829	0.00345072
Ca11	Ca11	0.176666	-2.18154	0.00348808
Tanc2	Tanc2	0.0441666	-2.90276	0.00353694
Lmo1	Lmo1	0.0662499	-2.66682	0.00355312
Pld3	Pld3	9.31915	1.00682	0.00359452
Hbb	Hbb	1.63416	-2.49241	0.00382006
Wscd1	Wscd1	0.331249	-1.99486	0.00392235
Crabp1	Crabp1	0.596249	1.64205	0.00401424
Tent5a	Tent5a	0.331249	2.14821	0.00401424
Atp2b2	Atp2b2	0.264999	-2.00871	0.00403389
Faim2	Faim2	1.54583	-1.56404	0.00409768
Calcr	Calcr	0	-3.79688	0.0041894
Ildr2	Ildr2	0.0220833	-3.17611	0.00443236
Negr1	Negr1	0.242916	-2.02724	0.00452738
Minar2	Minar2	3.57749	1.0611	0.00503533
Gabra5	Gabra5	0.0441666	-2.82967	0.00506936
RGD1561916	RGD1561916	0.0662499	-2.60512	0.00506936
Lpar1	Lpar1	0.0220833	-3.3808	0.00506936
LOC120101712	LOC120101712	0	-3.77652	0.00527981
Igsf21	Igsf21	0.0441666	-2.83775	0.00527981
Arpp21	Arpp21	0.0662499	-2.61662	0.0053287
Opcml	Opcml	0.1325	-2.25825	0.00556418
Atp6ap1l	Atp6ap1l	0.463749	1.77907	0.00557385
Dpys	Dpys	0.1325	3.62053	0.00557385
Gatm	Gatm	0.441666	-1.87048	0.0058416
Glra2	Glra2	0.0220833	-3.11632	0.0058416
Wasf1	Wasf1	0.176666	-2.11105	0.00591771
Olfm2	Olfm2	0.19875	-2.05316	0.00595346
Slc8a1	Slc8a1	0.1325	-2.24202	0.00600658
Cd151	Cd151	2.03166	1.13266	0.00611447
Angpt1	Angpt1	0.220833	2.5898	0.00611447
LOC120099863	LOC120099863	0.220833	2.57802	0.00644603
Nptx1	Nptx1	0.0441666	-2.78229	0.00651805
Kcnc1	Kcnc1	0.0441666	-2.79064	0.00678264
Gria4	Gria4	0.154583	-2.14713	0.00678264
Rps6	Rps6	12.5212	0.951402	0.00680069
Sostdc1	Sostdc1	0.0220833	-3.09371	0.00685074
Vamp1	Vamp1	0.353333	-1.82907	0.00709697
Gabbr2	Gabbr2	0.331249	-1.84954	0.00709697
LOC102553129	LOC102553129	0	-3.69545	0.00709697
Gria2	Gria2	0.353333	-1.81613	0.00732778
Cdhr4	Cdhr4	0	-3.70708	0.00732778
Ern1	Ern1	0.264999	2.29394	0.00732778
Cdkl5	Cdkl5	0	-3.70873	0.00735018
Khdrbs3	Khdrbs3	0.19875	-2.04113	0.00736912
Ybx1	Ybx1	0.0883331	-2.46324	0.00770603
Ccdc153	Ccdc153	0	-3.72353	0.00778886
Paqr4	Paqr4	0.0662499	-2.56369	0.00778886
Ensa	Ensa	0.772915	-1.60028	0.00792251
Mdk	Mdk	0.507916	-1.76332	0.00815575
Adcyap1	Adcyap1	0.0662499	-2.53135	0.00828997
Baiap2	Baiap2	0.0220833	-3.07845	0.00828997
Hs6st2	Hs6st2	0.0662499	-2.53135	0.00828997
Msx1	Msx1	0	-3.6617	0.00840851
Sncg	Sncg	0.596249	1.53978	0.00856023
Tef	Tef	0.176666	-2.04277	0.00878238
Ubac1	Ubac1	0.0883331	-2.37102	0.00885165
Cx3cl1	Cx3cl1	0.397499	-1.74693	0.0088552
Aldh3b1	Aldh3b1	0.0441666	-2.71258	0.0097347
Colec11	Colec11	0.154583	3.08382	0.0097347
Rbfox3	Rbfox3	0.110416	-2.26233	0.0097347
Nsf	Nsf	0.618332	-1.61522	0.00992491
Fam189a1	Fam189a1	0	-3.63064	0.0104107
Scn1a	Scn1a	0.0220833	-2.99824	0.0104489
Psd3	Psd3	0.220833	-1.92758	0.0104964
Cpne9	Cpne9	0	-3.63586	0.0105179
Gjc2	Gjc2	0.0662499	-2.6497	0.0105651
Lbhd2	Lbhd2	0.0441666	-2.67473	0.0105898
Id3	Id3	1.87708	1.13477	0.0107063
Mob3a	Mob3a	0.353333	1.90064	0.0108762
LOC102549214	LOC102549214	0.154583	3.03874	0.0110987
Nek7	Nek7	0.176666	-2.13037	0.0118849
Dynlrb2	Dynlrb2	0.110416	-2.22661	0.0120095
Pi16	Pi16	0	-3.58095	0.0120095
Egfl7	Egfl7	0.574165	1.5145	0.0122452
Tomm34	Tomm34	0.176666	-2.01512	0.0123091
Cyp46a1	Cyp46a1	0.441666	-1.67844	0.0123091
Camk2b	Camk2b	0.728748	-1.5484	0.0125983
Tuba4a	Tuba4a	1.39125	-1.44533	0.0126592
Nudt4	Nudt4	0.375416	-1.71551	0.0132341
Slc44a1	Slc44a1	0.242916	-1.93183	0.0133196
Plpp5	Plpp5	0.397499	1.76214	0.0133196
Dpp10	Dpp10	0.110416	-2.21114	0.0134538
Nampt	Nampt	0.861248	1.31291	0.013868
Ccl5	Ccl5	0.242916	2.26236	0.013868
Tnc	Tnc	0.264999	2.15421	0.0139403
Mapk11	Mapk11	0.441666	1.66879	0.0141414
Rufy4	Rufy4	0.0662499	5.47614	0.0141854
Hapln2	Hapln2	0.0662499	-2.55176	0.0143822
Lingo1	Lingo1	0.242916	-1.85278	0.0144437
Sv2b	Sv2b	0.0883331	-2.30434	0.0147587
Adgrb2	Adgrb2	0.309166	-1.75268	0.0147587
Dipk2a	Dipk2a	0	-3.55361	0.0147587
Atrx	Atrx	0.0441666	-2.63934	0.0147587
LOC100362486	LOC100362486	0	-3.56095	0.0151224
Cyfip2	Cyfip2	0.861248	-1.49137	0.0153562
Il34	Il34	0.0662499	-2.41969	0.0153562
Etv1	Etv1	0.0220833	-3.14591	0.0154761
Prrt2	Prrt2	0.176666	-1.97171	0.015699
Pdp1	Pdp1	0.110416	-2.1637	0.015699
Slc12a5	Slc12a5	1.01583	-1.45577	0.0157077
Tubb4a	Tubb4a	3.17999	-1.37766	0.0157077
Cdh9	Cdh9	0.19875	2.50039	0.015714
Ybx3	Ybx3	0.0441666	-2.68485	0.0161478
Slc17a6	Slc17a6	0.596249	-1.55649	0.0161579
Lmo3	Lmo3	0.110416	-2.1765	0.0164119
Plch2	Plch2	0	-3.48772	0.0164119
Nrg1	Nrg1	0.287083	2.02297	0.0164669
Tmem212	Tmem212	0	-3.4954	0.0166094
B3gat2	B3gat2	0.0441666	-2.6125	0.0166265
Josd2	Josd2	0.242916	-1.92284	0.017301
Cab39l	Cab39l	0.0662499	-2.39833	0.0173141
Nnat	Nnat	27.6262	0.889548	0.0176211
Sim1	Sim1	0.375416	1.7553	0.0176211
Fam155a	Fam155a	0.0883331	-2.25721	0.0177676
Mef2a	Mef2a	0.0883331	-2.25992	0.0179105
Mef2c	Mef2c	0.0441666	-2.56582	0.0179105
Gstm7	Gstm7	4.88041	0.923121	0.0180956
Mogat2	Mogat2	0.1325	3.16802	0.0184333
Slc12a1	Slc12a1	0.0662499	5.25375	0.0187853
Kl	Kl	0.0441666	-2.72135	0.0187853
Sirt2	Sirt2	0.684582	-1.54877	0.0187854
Gucy1a1	Gucy1a1	0.552082	1.46692	0.0191124
Adarb1	Adarb1	0.242916	-1.80566	0.0191124
Hba-a1	Hba-a1	2.12	-2.23456	0.0193906
Grm5	Grm5	0.0662499	-2.37769	0.0197843
Dbp	Dbp	0.419582	-1.61521	0.0200789
Akap12	Akap12	1.25875	1.13527	0.0203898
Klk6	Klk6	0.0662499	-2.54067	0.0213488
Pkp4	Pkp4	0.463749	-1.69833	0.0213488
LOC102551127	LOC102551127	0.0883331	4.1351	0.0213488
Igfbp2	Igfbp2	0.375416	-2.05697	0.0213488
Csrp1	Csrp1	0.905415	-1.50803	0.0213571
Slc16a11	Slc16a11	0	-3.48193	0.0215664
Tnr	Tnr	0.0662499	-2.34191	0.0215664
Tmem176b	Tmem176b	0.331249	-1.68541	0.0217311
Cttnbp2	Cttnbp2	0	-3.59353	0.0218808
Tmem240	Tmem240	0.0220833	-2.83825	0.0218808
Cntnap1	Cntnap1	0.309166	-1.69512	0.0218808
Rnd2	Rnd2	1.12625	-1.39486	0.0218808
Cd55	Cd55	0.574165	2.84445	0.0218808
Osbpl1a	Osbpl1a	0.287083	-1.75222	0.0218808
RGD1561327	RGD1561327	0.0662499	-2.35041	0.0218808
Tmem200c	Tmem200c	0	-3.50114	0.021957
Ctss	Ctss	1.30291	-1.39696	0.0220599
Grhl3	Grhl3	0.1325	3.0871	0.0222762
Kazn	Kazn	0.0662499	-2.3578	0.0222762
Pcdh19	Pcdh19	0.0662499	-2.3578	0.0222762
C1qa	C1qa	0.287083	-1.70944	0.022383
Cyld	Cyld	0.19875	-1.85895	0.0224406
Nap1l2	Nap1l2	0.220833	-1.80589	0.0225005
Fam107a	Fam107a	0.463749	-1.57321	0.0229495
Slain1	Slain1	0.0883331	-2.36012	0.0229495
Tuba1b	Tuba1b	4.41666	-1.26562	0.0230056
Lrrn2	Lrrn2	0.309166	-1.68485	0.0230056
Mlf1	Mlf1	0	-3.40854	0.0230232
Lancl2	Lancl2	0.110416	-2.0878	0.0230232
Ppp3ca	Ppp3ca	0.596249	-1.50059	0.023251
Sult1d1	Sult1d1	0	-3.41463	0.0233244
Gng8	Gng8	0	-3.41665	0.0233433
Nxph1	Nxph1	0.0883331	-2.30259	0.0233433
Hbb-b1	Hbb-b1	0.264999	-2.15955	0.0235159
Foxj1	Foxj1	0	-3.4207	0.023532
Gjb1	Gjb1	0.0220833	-2.93325	0.0237377
Opn3	Opn3	0.331249	1.78964	0.0245822
Ptpn3	Ptpn3	0.0220833	-2.80617	0.0251217
Clcn5	Clcn5	0.529999	1.43817	0.0259568
Nkx6-2	Nkx6-2	0.0662499	-2.549	0.0260264
Tspan2	Tspan2	0.309166	-1.8006	0.0263239
Trnq	Trnq	0.110416	-2.07759	0.026837
Popdc3	Popdc3	0.0883331	3.99071	0.0268651
Sobp	Sobp	0.0441666	-2.62072	0.0269807
Bzw1	Bzw1	0.375416	-1.59909	0.0271548
Tmie	Tmie	0	-3.35886	0.0276942
Hsd11b1	Hsd11b1	0.0441666	-2.49987	0.028233
Pik3ca	Pik3ca	0.0441666	-2.50368	0.028544
Nkain1	Nkain1	0.0220833	-2.87994	0.028544
Camk2n1	Camk2n1	0.110416	-2.0448	0.028544
Nrip2	Nrip2	0.0441666	-2.50622	0.0287736
Hspa5	Hspa5	5.54291	0.874263	0.0288753
Mlec	Mlec	0.220833	2.18069	0.028912
Etl4	Etl4	0	-3.38391	0.0294024
Zic2	Zic2	0.110416	-2.05437	0.0294401
Hspa4l	Hspa4l	0.242916	-1.73169	0.0295655
Slc6a1	Slc6a1	1.03791	-1.36586	0.0297301
Nipsnap3b	Nipsnap3b	0.883331	1.19104	0.0297301
Cfap251	Cfap251	0.220833	2.17181	0.0297301
Gbx2	Gbx2	0	-3.39217	0.0298116
Igsf8	Igsf8	0.287083	-1.66827	0.0298116
Atxn7l1	Atxn7l1	0.0220833	-2.78125	0.0301372
Fn3k	Fn3k	0.0662499	-2.26308	0.0301372
Lgalsl	Lgalsl	0.0441666	-2.46115	0.0313158
Zfp91	Zfp91	0.0883331	-2.28319	0.0317246
Ppp1r9a	Ppp1r9a	0.154583	-1.89091	0.0319216
Mest	Mest	0.110416	3.32414	0.0319216
Ppp1r17	Ppp1r17	0	-3.58275	0.0321362
Ube2ql1	Ube2ql1	0.463749	-1.5122	0.0322233
Htra1	Htra1	0.287083	-1.65951	0.0323939
Eps8	Eps8	0.110416	-2.03341	0.0323939
Grik3	Grik3	0	-3.30303	0.0323939
Gpr34	Gpr34	0	-3.30303	0.0323939
Septin4	Septin4	0.684582	-1.47781	0.0327418
Got1	Got1	1.63416	-1.28869	0.032877
Arhgap35	Arhgap35	0.264999	-1.66734	0.0331056
Grin2d	Grin2d	0.0220833	-2.72843	0.0331056
Fgfbp3	Fgfbp3	0.397499	1.57771	0.0331056
Susd1	Susd1	0.0883331	3.85947	0.0331056
Tmem178a	Tmem178a	0.817082	1.22821	0.0331056
Slc30a3	Slc30a3	0.0220833	-2.7268	0.0331056
Septin7	Septin7	0.507916	-1.48128	0.0331056
Dixdc1	Dixdc1	0.0883331	-2.11881	0.0331056
Dennd6a	Dennd6a	0	-3.3226	0.0331056
Ssr1	Ssr1	2.00958	0.965822	0.0331056
Trns2	Trns2	0.0883331	-2.11881	0.0331056
Scn9a	Scn9a	0.242916	2.02401	0.0331251
Ly6e	Ly6e	2.34083	0.943036	0.0331695
Pcdh10	Pcdh10	0.353333	-1.58105	0.0339934
Aifm3	Aifm3	0.0662499	-2.24153	0.0339934
Kcnab1	Kcnab1	0.0441666	-2.42137	0.034185
Ninj2	Ninj2	0.0220833	-2.91188	0.0342192
C1ql4	C1ql4	0.0441666	6.64607	0.0344119
LOC120096182	LOC120096182	0.0441666	6.64607	0.0344119
RGD1304770	RGD1304770	0.0441666	6.64607	0.0344119
Slc9c2	Slc9c2	0	-3.34404	0.0347236
Phyhip	Phyhip	0.419582	-1.5216	0.0353165
Atp2b1	Atp2b1	0.264999	-1.65684	0.0354343
Prkar2b	Prkar2b	0.0441666	-2.43874	0.0358037
Inpp5a	Inpp5a	0.0883331	-2.08864	0.0361638
Clic1	Clic1	0.463749	1.44907	0.0379459
LOC102549726	LOC102549726	2.53958	0.920142	0.0380444
Cpne4	Cpne4	0.0662499	-2.20685	0.0381435
Kndc1	Kndc1	0.19875	-1.84338	0.0382699
F5	F5	0	-3.25631	0.0386212
Atp1a3	Atp1a3	3.48916	-1.20321	0.0393024
Vstm2a	Vstm2a	0.309166	-1.60139	0.0395052
Cabp1	Cabp1	0.110416	-1.99056	0.0397409
Sox10	Sox10	0.110416	-2.03253	0.0400973
Naa80	Naa80	0	-3.27429	0.0400973
Ppp1r32	Ppp1r32	0	-3.27652	0.0402838
Fstl5	Fstl5	0.0220833	-2.70377	0.0403137
Scgb1c1	Scgb1c1	0.0441666	-2.71697	0.0408095
Kcnip3	Kcnip3	0	-3.28319	0.0408929
Bend6	Bend6	0.618332	-1.40959	0.0409695
Lasp1	Lasp1	0.154583	-1.83447	0.0409695
Slc4a10	Slc4a10	0.176666	-1.7781	0.0410786
Myt1l	Myt1l	0.154583	-1.8375	0.0410786
Matk	Matk	0.287083	-1.60626	0.0410786
Rfx2	Rfx2	0.19875	2.20312	0.0410786
Atp1b1	Atp1b1	7.04457	-1.17159	0.0410786
Vstm2b	Vstm2b	0.0883331	-2.07024	0.0410808
Trap1	Trap1	0.1325	-1.91208	0.0410808
Dck	Dck	0	-3.28984	0.0410808
Atp2b3	Atp2b3	0.220833	-1.69439	0.0410808
Srpk2	Srpk2	0.264999	-1.6356	0.0415068
Col25a1	Col25a1	0.110416	-1.95663	0.0419602
Iqsec1	Iqsec1	0.485832	-1.45082	0.0420514
Slit2	Slit2	0.574165	1.50993	0.0420514
Tprn	Tprn	0	-3.44272	0.0421906
Fa2h	Fa2h	0.0883331	-2.15806	0.0428926
Cd320	Cd320	0.794998	1.17648	0.0444975
Rab26	Rab26	0.176666	-1.75978	0.0447127
Peg10	Peg10	0.110416	-1.97507	0.0447169
Fam43b	Fam43b	0.0441666	-2.35534	0.0450622
Cpne6	Cpne6	0.19875	-1.71829	0.0451205
Tmem167a	Tmem167a	1.52375	0.988263	0.0453917
Rin2	Rin2	0	-3.20099	0.0453917
Actr3b	Actr3b	0.0441666	-2.36376	0.0453917
Nrp2	Nrp2	0	-3.20099	0.0453917
Adam11	Adam11	0.1325	-1.89143	0.0453917
Plcxd2	Plcxd2	0.0441666	-2.36376	0.0453917
Gnal	Gnal	0.176666	-1.76756	0.0453917
Trna	Trna	0.0662499	-2.20217	0.0453917
Pcdh9	Pcdh9	0.0662499	-2.20451	0.0455877
Shank3	Shank3	0	-3.20802	0.0457368
Galnt16	Galnt16	0.331249	-1.54576	0.0463805
Rgs10	Rgs10	0.264999	-1.6015	0.0464259
Slc24a3	Slc24a3	0.309166	-1.63378	0.0464259
Manf	Manf	2.09791	0.927534	0.0465171
LOC680885	LOC680885	0	-3.2243	0.0473274
Hbb-bs	Hbb-bs	0.309166	-2.06612	0.0476133
Ndufs4	Ndufs4	0.684582	-1.36149	0.0478283
Cspg5	Cspg5	0.684582	-1.36122	0.0478283
Pebp1	Pebp1	5.10124	-1.15648	0.0478283
Ndrg4	Ndrg4	4.76999	-1.15878	0.0478283
Rxfp1	Rxfp1	0.0883331	3.62814	0.0482394
Asic3	Asic3	0.0883331	3.62814	0.0482394
Col4a2	Col4a2	0.441666	1.42828	0.0482394
Ccnd3	Ccnd3	0.728748	1.22524	0.0483083
Nrxn3	Nrxn3	0	-3.2381	0.0484452
Ift46	Ift46	0.154583	-1.79921	0.0484452
Srek1ip1	Srek1ip1	0	-3.24039	0.0486762
Pld5	Pld5	0.0662499	4.47614	0.0488877
Trnk	Trnk	0.242916	-1.66056	0.0491656
Cnr1	Cnr1	0.154583	-1.8054	0.0494689
Zscan18	Zscan18	0.0220833	-2.59711	0.0507378
Spred1	Spred1	0.242916	-1.6172	0.0507378
Tmem33	Tmem33	0.0441666	-2.31972	0.0507378
Mtch1	Mtch1	3.68791	-1.16186	0.0507378
Nr2f2	Nr2f2	0.220833	-1.64563	0.0508532
Glrb	Glrb	0.375416	-1.49519	0.0508532
Tlcd4	Tlcd4	0.0662499	-2.17611	0.0508532
Spock3	Spock3	0.507916	-1.4719	0.0511598
Ezr	Ezr	0.0441666	-2.33121	0.0516017
Mctp1	Mctp1	0.242916	1.89787	0.0516017
Erlec1	Erlec1	2.31875	0.894586	0.0516017
Ctnnd2	Ctnnd2	0.309166	-1.53682	0.0521285
LOC102549099	LOC102549099	0	-3.26981	0.0521285
Vopp1	Vopp1	0.0883331	-2.0306	0.052309
Ppp1cb	Ppp1cb	0.971665	-1.2823	0.052309
Cntn2	Cntn2	0.0883331	-2.20568	0.052309
Tmem59l	Tmem59l	6.11707	0.803377	0.052309
Serpinb6a	Serpinb6a	0.839165	1.14194	0.052309
Fhl1	Fhl1	0.463749	-1.43111	0.0525108
Ppp3cb	Ppp3cb	0.728748	-1.32615	0.0529126
Faah	Faah	0	-3.19392	0.053646
Kirrel3	Kirrel3	0.0662499	-2.12005	0.053646
S100a1	S100a1	0.552082	-1.38693	0.0539875
Cdc42ep2	Cdc42ep2	0.0883331	-2.02211	0.0545209
Magea13	Magea13	0.0441666	6.0611	0.055063
Pemt	Pemt	0.242916	1.87788	0.055123
Vwa5b1	Vwa5b1	0	-3.16771	0.0556688
RGD1308544	RGD1308544	0.0883331	-1.98547	0.0558258
Ppm1e	Ppm1e	0.176666	-1.70192	0.0559014
Hspa12a	Hspa12a	0.287083	-1.54358	0.0568706
Vstm2l	Vstm2l	0.883331	-1.28222	0.0573873
Rftn1	Rftn1	0	-3.18207	0.0576321
Wdr47	Wdr47	0.176666	-1.71295	0.0580706
Gabrb2	Gabrb2	0.353333	-1.48579	0.0581375
Polr2i	Polr2i	0.264999	-1.56601	0.0581546
Baalc	Baalc	0.154583	-1.76067	0.0581576
Surf4	Surf4	1.1925	1.01195	0.0582241
Amigo2	Amigo2	0.0441666	-2.29057	0.0582241
LOC680039	LOC680039	0.154583	-1.76226	0.0582241
Tenm3	Tenm3	0.1325	-1.82154	0.0582241
Rps20	Rps20	14.6191	0.759446	0.058273
Jdp2	Jdp2	0.0220833	-2.55176	0.058273
Rhou	Rhou	0.0441666	-2.46115	0.0583362
Gsta1	Gsta1	0.728748	-1.30933	0.0601396
Gfra2	Gfra2	0.0441666	-2.31104	0.0618181
Riiad1	Riiad1	0.0662499	-2.09624	0.0623009
Cox4i2	Cox4i2	0.242916	1.84517	0.0623009
Wls	Wls	0.242916	-1.56947	0.0632308
Hhatl	Hhatl	0	-3.0861	0.0649949
Spag6l	Spag6l	0	-3.0861	0.0649949
Gpr158	Gpr158	0.176666	-1.69897	0.0649949
Ndufb4	Ndufb4	2.93708	-1.13776	0.0657734
Glp1r	Glp1r	0.0662499	4.25375	0.0658082
Hs3st4	Hs3st4	0	-3.09624	0.0659344
Cdkl1	Cdkl1	0	-3.09877	0.0659344
Matn2	Matn2	0	-3.09877	0.0659344
Rabgap1l	Rabgap1l	0.110416	-1.87553	0.0659344
LOC120098985	LOC120098985	0.242916	-1.58275	0.0659344
LRRTM1	LRRTM1	0.1325	-1.80485	0.0660791
Rps9l1	Rps9l1	9.05415	0.760036	0.0673681
Ptprz1	Ptprz1	0.772915	-1.278	0.0674695
Napb	Napb	0.684582	-1.2981	0.0675371
Mapre2	Mapre2	0.839165	-1.26013	0.0677261
Vkorc1	Vkorc1	1.17041	0.991828	0.0679289
Ca14	Ca14	0.0220833	-2.83976	0.0685379
Ifngr1	Ifngr1	0.0441666	-2.26082	0.0685675
Pole4	Pole4	0.242916	-1.55606	0.0685675
Rnf14	Rnf14	1.81083	-1.16377	0.0685675
Igsf1	Igsf1	1.08208	-1.21855	0.069256
Nucb2	Nucb2	0.618332	1.1997	0.0709041
Gramd1b	Gramd1b	0.0883331	-1.93212	0.071836
Phldb1	Phldb1	0.1325	-1.81278	0.0729359
Tmeff2	Tmeff2	1.54583	0.927184	0.0729359
Fbln2	Fbln2	0.375416	1.44313	0.0743992
Pde1b	Pde1b	0.309166	-1.47443	0.0743992
Pom121	Pom121	0.110416	-1.85278	0.0743992
Rps27a	Rps27a	31.9104	0.751274	0.0743992
Rgs7bp	Rgs7bp	0.0883331	-1.94676	0.0744418
Sema5a	Sema5a	0.0662499	-2.08228	0.0744418
Nudt14	Nudt14	0.0662499	-2.08228	0.0744418
Arhgap44	Arhgap44	0.309166	-1.47702	0.0746189
Fbxl16	Fbxl16	0.662499	-1.28477	0.0748134
Aspa	Aspa	0.0662499	-2.27317	0.0748134
Cgrrf1	Cgrrf1	0.0883331	-1.95347	0.0756432
Cpne7	Cpne7	0.176666	-1.6539	0.0758377
Mal2	Mal2	0.19875	-1.6275	0.0762058
Qdpr	Qdpr	1.83291	-1.20791	0.0768796
Ppp1r1b	Ppp1r1b	0.0883331	-1.99743	0.0770313
Ncald	Ncald	0.993748	-1.21421	0.0774508
Klhl18	Klhl18	0	-3.01838	0.0778286
Sprn	Sprn	0.0441666	-2.21347	0.0778429
Ppp3r1	Ppp3r1	0.949581	-1.21903	0.0778429
Ets2	Ets2	0.0441666	-2.22276	0.0797239
LOC102548575	LOC102548575	0.0441666	5.64607	0.0798332
Ncam2	Ncam2	0.264999	-1.51225	0.0799916
T2	T2	0	-3.03956	0.0800787
Sort1	Sort1	0.640415	-1.29703	0.0800787
Slc4a5	Slc4a5	0	-3.03956	0.0800787
Esrrg	Esrrg	0	-3.04218	0.0803782
Gpc3	Gpc3	0.0883331	-1.90468	0.0808245
Nfx1	Nfx1	0.0883331	-1.90929	0.0816272
Hcrt	Hcrt	0	-3.05003	0.0816272
Adgrl3	Adgrl3	0.176666	-1.62851	0.0816272
Fcer1g	Fcer1g	0.19875	-1.60565	0.0816872
Ndn	Ndn	8.39165	0.742683	0.0817231
Fcho1	Fcho1	0.0220833	-2.6376	0.0817231
Dennd5a	Dennd5a	1.17041	-1.2107	0.0823826
Irs4	Irs4	0.0441666	-2.24268	0.083068
Meox2	Meox2	0.0662499	4.0611	0.0846795
Smarca2	Smarca2	0.419582	-1.36264	0.0852572
Celsr2	Celsr2	0.309166	-1.44933	0.0852572
Hcn2	Hcn2	0.485832	-1.32523	0.085711
Th	Th	0.287083	1.60636	0.0862668
Pcsk5	Pcsk5	0.264999	1.67408	0.0863114
Rpl36al	Rpl36al	6.75749	0.748842	0.0871459
Gzmm	Gzmm	0.264999	1.66879	0.0882083
Galnt1	Galnt1	0.154583	-1.68541	0.0882083
Slc6a9	Slc6a9	0.441666	-1.36556	0.0886869
R3hdm1	R3hdm1	0.110416	-1.78648	0.0894718
Fam131b	Fam131b	0.110416	-1.78856	0.0898594
Gpr37l1	Gpr37l1	0.662499	-1.25908	0.0904068
Zfp804a	Zfp804a	0.331249	1.48368	0.0908842
Cbr1	Cbr1	0.750832	1.09631	0.0909846
Pex5l	Pex5l	0.287083	-1.46526	0.0911881
LOC100362814	LOC100362814	0.0883331	-1.87436	0.0911881
Klhdc3	Klhdc3	0.662499	-1.2617	0.0911881
Rhob	Rhob	0.905415	-1.25566	0.0912442
Dock10	Dock10	0.0441666	-2.39422	0.0915006
Tyro3	Tyro3	0.110416	-1.81337	0.0922081
Fgfr2	Fgfr2	0.19875	-1.67428	0.0924397
Pclo	Pclo	0.0662499	-1.99959	0.0924848
LOC100911177	LOC100911177	1.855	0.861316	0.0926485
Zdhhc3	Zdhhc3	0.0883331	-1.88375	0.0926485
Ttc3	Ttc3	1.59	-1.1294	0.0926662
Fam241b	Fam241b	0.176666	-1.62384	0.0931592
Strip2	Strip2	0	-2.94732	0.0931606
Cask	Cask	0.0883331	-1.88843	0.0934589
Grp	Grp	0	-2.95292	0.0936175
Ubl3	Ubl3	0.905415	-1.19718	0.0941016
Scn2a	Scn2a	0.397499	-1.36162	0.09421
Pnisr	Pnisr	0.0662499	-2.0117	0.09421
Loxl1	Loxl1	0.264999	1.6478	0.09421
Tpi1	Tpi1	4.88041	-1.05522	0.0951169
Suds3	Suds3	0.154583	-1.66	0.0951169
Pip5k1c	Pip5k1c	0.242916	-1.49987	0.0954272
S1pr5	S1pr5	0.0220833	-2.46442	0.0954272
Palm3	Palm3	0.220833	1.81318	0.09554
Bin1	Bin1	1.12625	-1.18042	0.0960064
Atp6v1g2	Atp6v1g2	2.05375	-1.10316	0.0960064
Pdia3	Pdia3	3.09166	0.786763	0.0962603
Calm2	Calm2	8.03832	-1.03837	0.0962784
Gas5	Gas5	2.07583	0.832488	0.096579
Rims3	Rims3	0.375416	-1.36656	0.0965875
Secisbp2l	Secisbp2l	0.220833	-1.62285	0.0967841
Ppp2ca	Ppp2ca	0.574165	-1.27478	0.0967841
Nts	Nts	0.0220833	-2.42674	0.0970151
Sez6l	Sez6l	0.331249	-1.39217	0.0970151
Ppp2r2c	Ppp2r2c	0.618332	-1.25021	0.0970617
Sertm1	Sertm1	0	-2.98874	0.0973402
LOC102553298	LOC102553298	0	-2.99146	0.0978614
Clstn1	Clstn1	1.96541	-1.09922	0.0982235
Vti1b	Vti1b	0.353333	-1.45367	0.0982235
Hba-a3	Hba-a3	0	-3.11881	0.0982235
Mef2d	Mef2d	0.176666	-1.59949	0.0988906
Grk3	Grk3	0	-2.99959	0.0988906
Stox2	Stox2	0.220833	-1.52318	0.0988906
Cdk16	Cdk16	0.353333	-1.37156	0.0988906
Rpl36a	Rpl36a	10.335	0.714397	0.0988906
Ankrd40	Ankrd40	0.220833	-1.55227	0.0999602
Sipa1l2	Sipa1l2	0.0220833	-2.44669	0.100125
Atp11c	Atp11c	0	-3.00767	0.100636
Thtpa	Thtpa	0.441666	-1.31766	0.102093
Hspb8	Hspb8	0.441666	1.2986	0.103102
Mast3	Mast3	0.154583	-1.63673	0.103343
LOC100365008	LOC100365008	0.0441666	5.32414	0.103456
LOC108351280	LOC108351280	0.0441666	5.32414	0.103456
Pcp2	Pcp2	0.0441666	5.32414	0.103456
Ptprj	Ptprj	0.0441666	-2.1451	0.103921
Brinp3	Brinp3	0.0441666	-2.1451	0.103921
Ass1	Ass1	0.264999	-1.4473	0.104065
LOC102553190	LOC102553190	0.0441666	-2.14672	0.104065
Nes	Nes	0.154583	2.19074	0.104695
Lrtm2	Lrtm2	0.0441666	-2.14997	0.104695
LOC688470	LOC688470	0.154583	2.19074	0.104695
Rnf208	Rnf208	0.728748	-1.20375	0.105371
Cadps2	Cadps2	0.905415	0.995015	0.105371
Adam22	Adam22	0.220833	-1.50044	0.105443
Phactr3	Phactr3	0.264999	-1.45581	0.106077
Kcna1	Kcna1	0.0220833	-2.68036	0.106077
Rab12	Rab12	0.287083	-1.41694	0.106077
Omg	Omg	0.684582	-1.23237	0.106077
Gpm6b	Gpm6b	2.07583	-1.11335	0.106185
Basp1	Basp1	2.76041	-1.06088	0.106927
Snx2	Snx2	0.176666	-1.57633	0.106927
Arf3	Arf3	1.81083	-1.08974	0.109547
Rap1gds1	Rap1gds1	0.375416	-1.34687	0.109672
B4galt6	B4galt6	0.242916	-1.46637	0.109794
Slc7a10	Slc7a10	0.19875	-1.52311	0.110678
Brsk2	Brsk2	0.19875	-1.52311	0.110678
Sall1	Sall1	0	-2.88141	0.111065
Prkcz	Prkcz	0.375416	-1.34782	0.111094
Ano3	Ano3	0	-2.88434	0.111189
Rgmb	Rgmb	1.12625	0.924704	0.111402
Rps5	Rps5	10.2687	0.701062	0.111402
Myrf	Myrf	0.1325	-1.79332	0.111402
Ptbp2	Ptbp2	0.19875	-1.55213	0.111402
Dlx1	Dlx1	0.0220833	-2.37144	0.111402
Rhno1	Rhno1	0	-2.8989	0.111402
Dusp16	Dusp16	0	-2.89018	0.111402
Igfbpl1	Igfbpl1	0	-2.896	0.111402
Desi1	Desi1	0.242916	-1.58035	0.111402
Unc13c	Unc13c	0.0220833	-2.37769	0.111402
Pid1	Pid1	0.110416	-1.75268	0.111402
Spag9	Spag9	0.507916	-1.30849	0.111402
Vps37b	Vps37b	0	-2.896	0.111402
Itm2b	Itm2b	5.41041	-1.02234	0.111402
Tasor	Tasor	0.0220833	-2.37769	0.111402
Phactr1	Phactr1	0.19875	-1.53285	0.111402
Cdh2	Cdh2	0.264999	-1.43075	0.111402
Nedd4l	Nedd4l	0.0883331	-1.81541	0.111402
LOC120101925	LOC120101925	0	-2.90468	0.111924
RGD1564664	RGD1564664	0.0883331	-1.82154	0.112824
Rsrc1	Rsrc1	0.0883331	-1.82398	0.113447
Frrs1l	Frrs1l	0.309166	-1.3763	0.114471
Pnma8b	Pnma8b	1.47958	-1.09713	0.114551
Mtfp1	Mtfp1	0	-2.91904	0.114551
LOC102554398	LOC102554398	0.19875	1.85165	0.114609
Usp33	Usp33	0.242916	-1.44405	0.114987
Kifc2	Kifc2	0.309166	-1.37963	0.114987
Rnf128	Rnf128	0.0220833	-2.39628	0.114987
Snd1	Snd1	1.12625	0.91527	0.115352
Mpp2	Mpp2	0.176666	-1.55606	0.115402
Tafa2	Tafa2	0.0441666	-2.0954	0.115491
Synj2	Synj2	0	-2.93042	0.115614
Doc2a	Doc2a	0.0883331	-1.83614	0.115614
Arl4a	Arl4a	0.0883331	-1.83614	0.115614
Fscn1	Fscn1	0.287083	-1.41694	0.115614
Zmat4	Zmat4	0	-2.93042	0.115614
Arhgap36	Arhgap36	0.0220833	-2.40242	0.115614
Rps18	Rps18	8.56832	0.699487	0.116005
Plppr4	Plppr4	0.19875	-1.49961	0.116426
Camk2d	Camk2d	0.441666	-1.28762	0.117727
Ndufa8	Ndufa8	3.40083	-1.03025	0.117727
Plod2	Plod2	0.19875	2.32775	0.117727
Asic4	Asic4	0.264999	1.57172	0.117727
Tpt1	Tpt1	15.8779	0.682303	0.117727
LOC108348590	LOC108348590	0.0662499	-1.94592	0.117727
Sh2d5	Sh2d5	0.0441666	-2.11216	0.11792
Cbr3	Cbr3	0.154583	2.13037	0.11792
Kcna2	Kcna2	0.154583	-1.58095	0.118027
LOC120098895	LOC120098895	0.0883331	3.0611	0.118558
Lypd1	Lypd1	0.19875	-1.5133	0.120217
Slc25a10	Slc25a10	0.0220833	-2.67868	0.120594
Nr2f6	Nr2f6	0.220833	-1.46317	0.120677
Dpf1	Dpf1	0.0441666	-2.12377	0.120926
Prpf6	Prpf6	0.0883331	-1.85179	0.120926
Kitlg	Kitlg	0.0441666	-2.12542	0.121413
Gstm3l	Gstm3l	0.0662499	3.73918	0.12149
Paqr8	Paqr8	0.750832	-1.17594	0.123478
Arrb1	Arrb1	0.331249	-1.34297	0.123958
LOC100909490	LOC100909490	0.287083	1.49342	0.123964
Dnajb9	Dnajb9	0.927498	0.967733	0.123973
Zfr2	Zfr2	0.0883331	-1.78187	0.123973
Phf24	Phf24	0.154583	-1.60245	0.124106
Hpcal4	Hpcal4	0.706665	-1.17382	0.124106
RT1-DMa	RT1-DMa	0.0883331	-1.78439	0.124106
Tspan7	Tspan7	4.41666	-1.01055	0.124106
Kcnk1	Kcnk1	0.154583	-1.60334	0.124168
Plaur	Plaur	0.0441666	5.0611	0.125652
Ap1s1	Ap1s1	0.794998	-1.15308	0.126347
Clu	Clu	7.59665	-1.00395	0.12643
Cracdl	Cracdl	0.0220833	-2.3074	0.12669
Plvap	Plvap	0.0220833	-2.3074	0.12669
Gpd1	Gpd1	0.0220833	-2.54252	0.126777
Npas2	Npas2	0.0220833	-2.30958	0.126777
Ndrg1	Ndrg1	0.397499	-1.36869	0.127004
Mapk1	Mapk1	0.839165	-1.1466	0.127775
H2az1	H2az1	1.325	-1.08664	0.128182
Pdgfra	Pdgfra	0.0883331	-1.8989	0.128182
Aatk	Aatk	0.309166	-1.74152	0.128379
LOC120095951	LOC120095951	0.0220833	-2.3226	0.128525
Thsd7b	Thsd7b	0.19875	1.8056	0.128525
Kcnab3	Kcnab3	0	-3.00229	0.12909
Erich2	Erich2	0	-2.80308	0.129301
Slc9a3r1	Slc9a3r1	0.0220833	-2.32906	0.129339
Hid1	Hid1	1.36916	0.858475	0.129339
Cplx2	Cplx2	0.485832	-1.23671	0.129339
Plxnb3	Plxnb3	0.0220833	-2.32906	0.129339
Pds5b	Pds5b	0.287083	-1.38125	0.13021
Reep1	Reep1	1.30291	0.864051	0.130481
Syt16	Syt16	0.0220833	-2.3355	0.130592
Itgb8	Itgb8	0.19875	-1.58275	0.131497
Clpx	Clpx	0.0441666	-2.05611	0.131906
Kcne2	Kcne2	0	-2.82764	0.131906
Ube2d1	Ube2d1	0.154583	-1.56734	0.131906
Odf3b	Odf3b	0	-2.83068	0.132423
Gal3st3	Gal3st3	0.0441666	-2.05957	0.132493
P4hb	P4hb	1.92125	0.796448	0.132619
Trim66	Trim66	0	-2.83674	0.132857
Elovl1	Elovl1	0.19875	-1.57697	0.132857
Nme9	Nme9	0	-2.83674	0.132857
Rnf130	Rnf130	0.441666	-1.2745	0.132857
Syne1	Syne1	0.375416	-1.29547	0.133487
H3f3b	H3f3b	1.9875	-1.03947	0.133667
Rap1a	Rap1a	0.309166	-1.40976	0.134115
Dnm1	Dnm1	2.62791	-1.02175	0.134172
Ppp2r2b	Ppp2r2b	0.419582	-1.26353	0.134172
Prrt1	Prrt1	0.596249	-1.19898	0.134285
Efhd2	Efhd2	0.375416	-1.29889	0.134338
Pip5k1b	Pip5k1b	0.0662499	-1.92046	0.134401
Ralyl	Ralyl	0.176666	-1.51212	0.134401
LOC120101470	LOC120101470	0	-2.84879	0.134401
Gfra1	Gfra1	0.0220833	-2.35886	0.135114
Rab11fip4	Rab11fip4	0.264999	-1.38947	0.135889
Glul	Glul	5.18957	-0.98916	0.135889
Smndc1	Smndc1	0	-2.85776	0.136447
Dact3	Dact3	0.507916	-1.21889	0.136551
Ppp2r1a	Ppp2r1a	2.51749	-1.01813	0.136665
Thap4	Thap4	0.1325	-1.60017	0.136665
Kat2a	Kat2a	0.176666	-1.52219	0.137639
LOC691995	LOC691995	10.7546	0.670618	0.137885
Rnaseh2a	Rnaseh2a	0.1325	-1.60525	0.138047
Rsph6a	Rsph6a	0	-2.86667	0.138225
Brsk1	Brsk1	0.331249	-1.31827	0.138411
Otub1	Otub1	0.706665	-1.15454	0.138411
Tmem127	Tmem127	0.176666	-1.52553	0.138411
Peds1	Peds1	0.1325	-1.66	0.138411
Rtkn	Rtkn	0.19875	-1.47106	0.138411
Alg2	Alg2	2.76041	0.747501	0.138411
Fndc5	Fndc5	0.331249	-1.31827	0.138411
Ywhaz	Ywhaz	2.76041	-1.04135	0.138411
Htr1b	Htr1b	0	-2.86963	0.138411
Usp30	Usp30	0.0883331	-1.76035	0.138411
Krt8	Krt8	0	-2.87259	0.138454
Ublcp1	Ublcp1	0.220833	-1.42783	0.138683
Tyrobp	Tyrobp	0.19875	-1.53806	0.138767
Dpysl2	Dpysl2	2.45124	-1.01485	0.139402
Nefm	Nefm	0.331249	-1.32206	0.139402
Trim9	Trim9	0.1325	-1.61536	0.139425
Ppm1a	Ppm1a	0.485832	-1.21704	0.141572
RGD1306063	RGD1306063	0.529999	-1.19855	0.142129
Susd2	Susd2	0.507916	1.14026	0.142129
Reln	Reln	0.0883331	-1.88024	0.142891
Traf2	Traf2	0.264999	1.50416	0.143294
St6galnac6	St6galnac6	0.242916	-1.40174	0.143393
Tspan12	Tspan12	0.640415	1.0823	0.1441
Chchd6	Chchd6	0.441666	-1.24702	0.1441
Grin3a	Grin3a	0.0662499	-1.85627	0.1441
Hnrnpd	Hnrnpd	0.529999	-1.20531	0.145021
Strn4	Strn4	0.331249	-1.29755	0.145494
Htr7	Htr7	0.0220833	-2.25405	0.145635
Sulf2	Sulf2	0.176666	-1.48922	0.145635
Sorl1	Sorl1	0.154583	-1.55361	0.145635
Sqstm1	Sqstm1	3.17999	-0.992981	0.146122
Drd1	Drd1	0.176666	1.87348	0.146506
Spint2	Spint2	2.40708	0.750698	0.14723
RGD1565372	RGD1565372	0.0441666	4.83871	0.147949
Cryga	Cryga	0.0662499	-1.87259	0.147949
Msn	Msn	0.0441666	4.83871	0.147949
Mrps15	Mrps15	0.463749	-1.21713	0.149233
Lzts1	Lzts1	0.0220833	-2.27429	0.149371
Eif4h	Eif4h	1.1925	-1.06499	0.149404
Magee1	Magee1	0.618332	-1.16073	0.149404
Kctd13	Kctd13	0.220833	-1.4065	0.149761
Bmi1	Bmi1	0.0441666	-2.01393	0.149761
Slc25a5	Slc25a5	1.23666	-1.06383	0.149939
Ppdpf	Ppdpf	0.949581	-1.11223	0.151777
Pmp22	Pmp22	0.1325	-1.68709	0.152276
Fez1	Fez1	1.39125	-1.0802	0.153221
RGD1359290	RGD1359290	0.485832	1.15212	0.154472
Ptprt	Ptprt	0.1325	-1.58687	0.154588
Mrpl2	Mrpl2	0.0883331	-1.72026	0.154588
Chn1	Chn1	1.39125	-1.04235	0.154686
Ndufaf6	Ndufaf6	0.0441666	-2.03341	0.154686
Megf11	Megf11	0	-2.7398	0.154686
Grap	Grap	0.110416	2.47614	0.154686
Klhdc8a	Klhdc8a	0.0441666	-2.03341	0.154686
Slc35e4	Slc35e4	0.0883331	-1.72157	0.154686
Npy1r	Npy1r	0	-2.73656	0.154686
Dmrtc1a	Dmrtc1a	0.0441666	-2.03165	0.154686
Trnm	Trnm	0.242916	-1.38667	0.15549
Gpr162	Gpr162	0.574165	-1.16343	0.15555
Trnp1	Trnp1	0.552082	-1.1703	0.15555
Efs	Efs	0	-2.74947	0.155928
Cxxc5	Cxxc5	0.353333	-1.27034	0.156515
Tox	Tox	0	-2.75588	0.1568
Sec61b	Sec61b	2.80458	0.732149	0.1568
Flywch1	Flywch1	1.30291	-1.05055	0.1568
Ubp1	Ubp1	0.0883331	-1.73461	0.156944
Emc9	Emc9	0.154583	-1.52292	0.156944
Sult4a1	Sult4a1	1.17041	-1.05841	0.158077
Fam120b	Fam120b	0.331249	-1.29645	0.159781
Rab3d	Rab3d	0.220833	1.61967	0.159781
Pnck	Pnck	0.728748	-1.11646	0.159781
Gabra3	Gabra3	0.110416	-1.61955	0.16037
Tpbg	Tpbg	0	-2.77495	0.160874
Myc	Myc	0.1325	2.18196	0.161279
LOC120093688	LOC120093688	0	-2.87848	0.161279
LOC120094245	LOC120094245	0.1325	2.18196	0.161279
Cibar2	Cibar2	0	-2.7781	0.161279
Aprt	Aprt	1.56791	0.796401	0.161279
Rpl27a	Rpl27a	23.1875	0.663078	0.161473
Lhx9	Lhx9	0	-2.78125	0.161704
Mical2	Mical2	0.0662499	-1.81541	0.162447
Scd2	Scd2	9.29706	-0.951289	0.162447
Zfp180	Zfp180	0.1325	-1.61132	0.163718
Gng12	Gng12	0.154583	-1.61044	0.163844
Dennd11	Dennd11	0.0662499	-1.82154	0.163865
Ap1b1	Ap1b1	0.419582	-1.21409	0.164904
Trnv	Trnv	0.1325	-1.54517	0.165544
Jup	Jup	0.1325	-1.54728	0.166036
Chrd	Chrd	0.1325	2.16802	0.166036
Vps37d	Vps37d	0.0662499	-1.82916	0.166036
Cyrib	Cyrib	0.529999	-1.17577	0.166806
Dpy19l1	Dpy19l1	0.220833	-1.45029	0.169489
Dennd4a	Dennd4a	0.0441666	-1.95199	0.169489
Ppp1r7	Ppp1r7	0.0441666	-1.95199	0.169489
Ablim2	Ablim2	0.154583	-1.48579	0.169512
Crim1	Crim1	0.1325	-1.55885	0.169814
Plaat3	Plaat3	0.684582	-1.13335	0.170558
Rpl17	Rpl17	13.7358	0.637858	0.171506
Tmeff1	Tmeff1	0.1325	-1.7118	0.171755
Zdhhc22	Zdhhc22	0.0441666	-1.96311	0.171755
Mrpl27	Mrpl27	0.750832	-1.0979	0.172557
Creg1	Creg1	0.0883331	-1.68306	0.172557
Sptan1	Sptan1	1.74458	-1.00364	0.173523
LOC108351036	LOC108351036	0.0441666	4.64607	0.173523
Stab2	Stab2	0.0441666	4.64607	0.173523
Mybph	Mybph	0.0441666	4.64607	0.173523
Ndfip2	Ndfip2	0.463749	-1.24972	0.173523
Abca1	Abca1	0.0441666	-1.97415	0.173786
Rpl6	Rpl6	12.7421	0.637919	0.173786
Sbno1	Sbno1	0.0441666	-1.97599	0.174309
Kcng2	Kcng2	0.0220833	-2.21735	0.174666
Heyl	Heyl	0.706665	0.977504	0.175601
Dact1	Dact1	0.1325	2.14054	0.175994
Uqcc2	Uqcc2	1.76666	-0.999392	0.176012
Ctnna2	Ctnna2	0.154583	-1.5078	0.176647
Pnma8a	Pnma8a	0.0441666	-1.98693	0.177542
Ptpn5	Ptpn5	0.309166	-1.27518	0.177542
Lmna	Lmna	0.176666	-1.45547	0.177542
Cgref1	Cgref1	0.839165	0.930765	0.177542
Tmcc3	Tmcc3	0.0220833	-2.44669	0.177542
Sdc2	Sdc2	0.485832	1.10287	0.177542
Dgkg	Dgkg	0.0220833	-2.23122	0.177542
Asap1	Asap1	0.110416	-1.58875	0.178495
Laptm5	Laptm5	0.0441666	-1.99237	0.178847
Tpd52	Tpd52	0.596249	-1.134	0.179492
Atl2	Atl2	0.0883331	-1.71105	0.179976
Unc5a	Unc5a	0.0883331	-1.71105	0.179976
Terf2	Terf2	0.0220833	-2.24039	0.180194
Ank3	Ank3	0.529999	-1.14913	0.180301
Lynx1	Lynx1	0.750832	-1.09473	0.180405
Slc25a23	Slc25a23	0.839165	-1.07056	0.181082
Spire1	Spire1	0.242916	-1.35252	0.181464
Fth1	Fth1	29.4591	-0.869288	0.181498
Sec14l2	Sec14l2	0.0441666	-1.97781	0.18296
Cdo1	Cdo1	0.1325	-1.52063	0.184418
Tle4	Tle4	0.1325	-1.52171	0.184687
Mrpl54	Mrpl54	0.949581	-1.05595	0.184762
Gabrd	Gabrd	0	-2.64626	0.18535
Sntg1	Sntg1	0	-2.6497	0.185577
Rph3a	Rph3a	0.463749	-1.1773	0.185577
H2az2	H2az2	0.397499	-1.20025	0.185577
Nmbr	Nmbr	0	-2.66	0.185589
Zfhx4	Zfhx4	0	-2.66	0.185589
Sema3e	Sema3e	0	-2.65657	0.185589
Shb	Shb	0	-2.66	0.185589
Srsf4	Srsf4	0.110416	-1.61485	0.185589
Crip2	Crip2	0.905415	-1.06055	0.185589
Hmox2	Hmox2	0.397499	-1.20322	0.185589
Xbp1	Xbp1	1.56791	0.779818	0.185589
Vwc2	Vwc2	0.0662499	-1.78125	0.185589
Marchf1	Marchf1	0	-2.66	0.185589
Acot9	Acot9	0.1325	-1.53028	0.185589
LOC108352082	LOC108352082	0.0662499	3.36066	0.185704
Ndufv1	Ndufv1	1.12625	-1.03125	0.186331
Mgll	Mgll	0.176666	-1.41463	0.186331
Sbf1	Sbf1	0.353333	-1.22593	0.188155
Cnot8	Cnot8	0.264999	-1.29374	0.188155
Pacs2	Pacs2	0.375416	-1.27081	0.188252
Lrrc24	Lrrc24	0.618332	1.0062	0.188252
Kcnq5	Kcnq5	0	-2.67699	0.188252
Grm4	Grm4	0	-2.68036	0.189058
Ebag9	Ebag9	0.0662499	-1.79843	0.18992
Agap1	Agap1	0.220833	-1.3506	0.18992
Ccdc124	Ccdc124	0.552082	-1.1397	0.18992
Cd83	Cd83	0.309166	-1.26323	0.18992
Slc22a23	Slc22a23	0.1325	-1.54199	0.18992
Adgrg1	Adgrg1	0.794998	-1.07263	0.189975
Tbr1	Tbr1	0	-2.69044	0.190484
Cirbp	Cirbp	0.19875	-1.38763	0.190484
Ca12	Ca12	0	-2.69044	0.190484
Ncor2	Ncor2	0.242916	-1.32548	0.190484
Smim12	Smim12	0.309166	-1.26622	0.190596
Scn8a	Scn8a	0.176666	-1.42986	0.190611
Clpb	Clpb	0.220833	-1.35598	0.191096
Wnt7b	Wnt7b	0.0883331	-1.65039	0.191526
Cr1l	Cr1l	0.397499	1.16692	0.191526
Vxn	Vxn	0.0883331	-1.65177	0.191851
Arhgap5	Arhgap5	0.176666	-1.43431	0.192316
Rock2	Rock2	0.220833	-1.36134	0.193353
Aldh2	Aldh2	0.463749	-1.1664	0.193353
Dusp1	Dusp1	0.0441666	-1.91044	0.193622
Pabpc1l2a	Pabpc1l2a	0.419582	-1.17969	0.193686
Klf12	Klf12	0.0441666	-1.91427	0.194471
Abr	Abr	0.706665	-1.08556	0.194686
Prkacb	Prkacb	2.03166	-0.965672	0.194774
Edem2	Edem2	0.375416	1.20866	0.195158
Rps18l1	Rps18l1	0.154583	1.89118	0.195957
Sdf2l1	Sdf2l1	0.574165	1.02972	0.195957
Ccdc85a	Ccdc85a	0	-3.36306	0.195957
Son	Son	0.397499	-1.1938	0.196598
LOC120095704	LOC120095704	1.21458	0.81861	0.196598
Gxylt2	Gxylt2	0.0662499	3.30622	0.196668
Atmin	Atmin	0.110416	-1.5646	0.198803
Chga	Chga	0.949581	-1.03597	0.200011
Repin1	Repin1	0.0220833	-2.15078	0.200428
Patj	Patj	0.0220833	-2.14835	0.200428
Togaram1	Togaram1	0.0441666	-1.93702	0.200428
Nrbp2	Nrbp2	0.485832	-1.15511	0.200428
C2cd2l	C2cd2l	0.353333	-1.21885	0.200428
Mgat4a	Mgat4a	0.0220833	-2.15078	0.200428
Kctd8	Kctd8	0.0220833	-2.14835	0.200428
Gnas	Gnas	45.4032	0.628736	0.2009
Ywhaq	Ywhaq	3.51124	-0.929851	0.2009
Fgf12	Fgf12	0.596249	-1.10452	0.2009
Actb	Actb	10.9091	-0.900992	0.2009
Prkar1b	Prkar1b	2.84874	-0.940282	0.2009
Rps4x	Rps4x	11.4833	0.618702	0.2009
Thy1	Thy1	3.57749	-0.927372	0.202432
Akr1b10	Akr1b10	0.0441666	-1.94639	0.202952
Mlc1	Mlc1	1.43541	-0.984449	0.202952
Zbtb4	Zbtb4	0.264999	-1.28285	0.203204
Ints1	Ints1	0.1325	-1.49239	0.203335
Fgf1	Fgf1	0.0441666	-1.94826	0.203335
Sh3glb2	Sh3glb2	0.883331	-1.04436	0.20391
Elfn2	Elfn2	0.0441666	-1.95012	0.20391
Atp1a2	Atp1a2	3.75416	-0.928975	0.20391
Nudcd3	Nudcd3	0.242916	-1.30667	0.20391
Pnp	Pnp	0.441666	-1.16267	0.20391
Zfp24	Zfp24	0.0441666	-2.35675	0.20391
Psme3ip1	Psme3ip1	0.1325	-1.50549	0.20391
Arhgef9	Arhgef9	0.463749	-1.15762	0.20391
Panx2	Panx2	0.176666	-1.40015	0.204274
Shisal1	Shisal1	0.154583	-1.44966	0.205616
Tenm4	Tenm4	0.0662499	-1.73494	0.206639
Abhd17b	Abhd17b	0.176666	-1.4065	0.206999
Trank1	Trank1	0.0662499	-1.73656	0.206999
Ackr1	Ackr1	0.19875	-1.36935	0.206999
Reps2	Reps2	0.1325	-1.51525	0.208008
LOC120097850	LOC120097850	0.0662499	3.25375	0.208209
Rpl3	Rpl3	8.3254	0.621499	0.208355
Tsc22d3	Tsc22d3	0.397499	-1.18582	0.210234
Adam23	Adam23	0.0883331	2.65511	0.210963
Rrm1	Rrm1	0.0220833	-2.23581	0.211073
Tubb2a	Tubb2a	5.12332	-0.906314	0.211073
Gpx1	Gpx1	1.12625	-1.00581	0.21346
Mtln	Mtln	0.574165	-1.10213	0.213781
Rps19l2	Rps19l2	12.2341	0.608245	0.214327
Idh2	Idh2	0.353333	-1.20844	0.214327
Ubqln2	Ubqln2	0.839165	-1.03909	0.214327
Ttc9c	Ttc9c	0.0883331	-1.61415	0.215137
Rab6a	Rab6a	1.78875	-0.956383	0.216058
Git1	Git1	0.552082	-1.11689	0.216058
Cep131	Cep131	0.0662499	-1.76385	0.216221
Atp2a2	Atp2a2	1.78875	-0.957062	0.216296
Cep170b	Cep170b	0.441666	-1.15206	0.21645
Lancl1	Lancl1	0.552082	-1.10921	0.21645
Metrnl	Metrnl	0.242916	1.4269	0.21645
Grifin	Grifin	0.0883331	-1.62119	0.21645
LOC102552818	LOC102552818	0.287083	-1.25048	0.219236
Cep95	Cep95	0.242916	1.42206	0.219986
RGD1306502	RGD1306502	0	-2.55361	0.220173
Camta2	Camta2	0.375416	-1.17092	0.220173
Tnfrsf26	Tnfrsf26	0.0441666	4.32414	0.220747
Cfap43	Cfap43	0	-2.56095	0.220747
LOC120100976	LOC120100976	0.0441666	4.32414	0.220747
Syndig1l	Syndig1l	0	-2.56095	0.220747
Krt71	Krt71	0	-2.56825	0.220747
Rpl7l1	Rpl7l1	0.1325	-1.46358	0.220747
Asic2	Asic2	0.154583	-1.40955	0.220747
Cryzl1	Cryzl1	0.220833	-1.31077	0.220747
Snapc2	Snapc2	0.242916	-1.34616	0.220747
Akt3	Akt3	0.176666	-1.36702	0.220747
Fbxo34	Fbxo34	0.0883331	-1.63656	0.220747
Slmap	Slmap	0.110416	-1.5326	0.220747
Celf2	Celf2	0.0441666	-1.85577	0.220747
Mzb1	Mzb1	0.0441666	4.32414	0.220747
LOC102548326	LOC102548326	0.0441666	4.32414	0.220747
Stac2	Stac2	0.242916	1.41725	0.22078
Rasal1	Rasal1	0.110416	-1.53881	0.220981
RGD1308430	RGD1308430	0.1325	-1.46581	0.220981
Nckap1	Nckap1	1.41333	-0.966717	0.221867
Plcb4	Plcb4	0.176666	-1.37352	0.221914
Slc36a1	Slc36a1	0.0441666	-1.86569	0.221914
LOC120098269	LOC120098269	5.8079	0.626981	0.223191
Ncor1	Ncor1	0.0883331	-1.64487	0.223287
Rnasek	Rnasek	12.1016	0.601911	0.223287
Gemin4	Gemin4	0.220833	1.48711	0.223287
Mgst3	Mgst3	1.74458	-0.946764	0.223287
Spon1	Spon1	0.1325	-1.47473	0.223469
Dbndd2	Dbndd2	0.861248	-1.07024	0.223469
Carhsp1	Carhsp1	0.176666	-1.45109	0.224307
Kctd16	Kctd16	0	-2.59711	0.22512
Ermn	Ermn	0.0220833	-2.1629	0.226135
Kcnk2	Kcnk2	0.0441666	-1.88141	0.226135
Cacna2d2	Cacna2d2	0.154583	-1.42774	0.226354
RGD1566099	RGD1566099	0.1325	-1.48138	0.226354
Napg	Napg	0.353333	-1.19517	0.226354
Nat14	Nat14	0.154583	-1.42975	0.227244
Rora	Rora	0.110416	-1.55606	0.227244
Serpine2	Serpine2	0.927498	-1.01497	0.227421
Rictor	Rictor	0.0441666	-1.88726	0.22748
Pdk2	Pdk2	0.331249	-1.20627	0.228166
Rhog	Rhog	0.309166	-1.24632	0.228683
Tmem218	Tmem218	0.0883331	-1.7781	0.22887
Myo16	Myo16	0	-2.61485	0.229076
Grb14	Grb14	0.0220833	-2.07075	0.229297
LOC102551114	LOC102551114	0.0441666	-1.89503	0.230077
Lgi3	Lgi3	0.463749	-1.16903	0.230077
Stxbp1	Stxbp1	2.03166	-0.929534	0.230421
Ackr3	Ackr3	0.0220833	-2.08355	0.232087
Arhgef26	Arhgef26	0.0220833	-2.0861	0.232644
Erc2	Erc2	0.0662499	-1.68877	0.232644
Satb1	Satb1	0.0220833	-2.08864	0.233136
Zmiz2	Zmiz2	0.375416	-1.16236	0.234071
Ddost	Ddost	1.41333	0.752555	0.234466
Trhr	Trhr	0	-2.63238	0.234466
Cited1	Cited1	0.0220833	-2.09371	0.234466
Gng7	Gng7	0.0441666	-2.07161	0.234476
Scn2b	Scn2b	0.529999	-1.0858	0.234567
Folh1	Folh1	0	-2.63586	0.234822
Fam168a	Fam168a	0.375416	-1.16558	0.234822
Pacs1	Pacs1	0.0662499	-1.69878	0.234822
Angptl4	Angptl4	0.242916	1.3934	0.234822
Ube2g2	Ube2g2	0.0662499	-1.70377	0.236323
Hdgfl2	Hdgfl2	0.220833	-1.29004	0.238634
Nlgn3	Nlgn3	0.19875	-1.50266	0.238634
Pkia	Pkia	0.529999	-1.09432	0.239932
Rab11fip5	Rab11fip5	0.242916	-1.27652	0.240817
Chadl	Chadl	0.0662499	-1.70542	0.240817
Ddx5	Ddx5	2.31875	-0.914014	0.241083
Ddx39b	Ddx39b	0.684582	-1.06237	0.241083
Mrps6	Mrps6	0.507916	-1.09708	0.241992
Ssbp4	Ssbp4	0.574165	-1.07085	0.242021
Rptor	Rptor	0.0883331	-1.58563	0.242594
Eif4enif1	Eif4enif1	0.0662499	-1.72026	0.242689
Dip2a	Dip2a	0.1325	-1.43075	0.242763
Kat5	Kat5	0.1325	-1.43189	0.242865
Elavl1	Elavl1	0.110416	-1.49604	0.242865
Rita1	Rita1	0.0662499	-1.72353	0.24358
Polr2b	Polr2b	0.706665	0.9046	0.24358
Ttll12	Ttll12	0.331249	1.21561	0.243791
Plk2	Plk2	0.1325	-1.43646	0.244255
Aebp2	Aebp2	0.0662499	-1.7268	0.244975
LOC102549526	LOC102549526	0.0662499	3.10691	0.245153
Nat8f3	Nat8f3	0.0220833	-2.13119	0.245562
Ankrd6	Ankrd6	0.110416	-1.50495	0.245562
RGD1561589	RGD1561589	0.0441666	4.18663	0.246049
Srpk1	Srpk1	0.110416	-1.50875	0.247155
Aldoc	Aldoc	7.61873	-0.864463	0.247165
RGD1566325	RGD1566325	0.110416	-1.58755	0.24914
Fads2	Fads2	0.1325	-1.44895	0.24946
Tspyl5	Tspyl5	0.154583	-1.4014	0.249479
Sgip1	Sgip1	0.331249	-1.18326	0.250155
LOC108351931	LOC108351931	0.220833	1.44372	0.250424
Vegfb	Vegfb	2.27458	0.679728	0.25061
Osbpl9	Osbpl9	0.110416	-1.51758	0.25061
Mgat5b	Mgat5b	0.110416	-1.51758	0.25061
Ilf3	Ilf3	0.154583	-1.40548	0.251028
Sox2	Sox2	0.353333	-1.15578	0.251318
Zfp483	Zfp483	0.287083	-1.22099	0.251882
Cntnap4	Cntnap4	0.419582	1.08382	0.251882
Cdip1	Cdip1	1.30291	-0.947698	0.253944
Add3	Add3	0.331249	-1.1629	0.254332
Tapbp	Tapbp	0.397499	1.1366	0.255626
Serp2	Serp2	1.52375	-0.933734	0.25633
Eif1a	Eif1a	0.640415	0.915427	0.25633
LOC108350688	LOC108350688	0	-2.77179	0.257891
Add1	Add1	0.794998	-1.00178	0.257916
Klhdc2	Klhdc2	0.529999	-1.06198	0.258859
Ehmt2	Ehmt2	0.397499	-1.12299	0.259014
Tmem119	Tmem119	0.0220833	-2.15806	0.259079
Rps12	Rps12	13.7137	0.579026	0.260164
Foxo1	Foxo1	0.0441666	-1.82561	0.260164
Abca2	Abca2	0.949581	-1.02564	0.260164
Nckipsd	Nckipsd	0.309166	-1.1773	0.260164
LOC120098774	LOC120098774	0.0220833	7.0611	0.260939
Map7	Map7	0.0883331	-1.67901	0.260939
Tent4a	Tent4a	0.0441666	-1.84378	0.260939
Fah	Fah	0.0662499	-1.80772	0.260939
LOC120099915	LOC120099915	0.0220833	7.0611	0.260939
Stx1b	Stx1b	0.993748	-0.973516	0.260939
Oat	Oat	0.552082	-1.04742	0.260939
LOC102552157	LOC102552157	0.0220833	7.0611	0.260939
RGD1560208	RGD1560208	0.0220833	7.0611	0.260939
Trnal-aag_2	Trnal-aag_2	0.0220833	7.0611	0.260939
Itpka	Itpka	0	-2.46637	0.260939
Defb23	Defb23	0.0220833	7.0611	0.260939
Calu	Calu	0.176666	-1.32164	0.260939
Aqp1	Aqp1	0	-2.47028	0.260939
Plxna1	Plxna1	0.0662499	-1.64798	0.260939
Rep15	Rep15	0.0220833	7.0611	0.260939
Fam205a	Fam205a	0.0220833	7.0611	0.260939
LOC120093773	LOC120093773	0.0220833	7.0611	0.260939
Nav3	Nav3	0.0441666	-1.83371	0.260939
LOC500881	LOC500881	0.0220833	7.0611	0.260939
Cacna1i	Cacna1i	0.0662499	-1.6428	0.260939
Lalba	Lalba	0.0220833	7.0611	0.260939
Ppib	Ppib	1.08208	-0.95615	0.260939
Map4	Map4	1.65625	-0.918885	0.260939
LOC120094781	LOC120094781	0.0220833	7.0611	0.260939
LOC120094981	LOC120094981	0.0220833	7.0611	0.260939
LOC108352097	LOC108352097	0.0220833	7.0611	0.260939
Mafg	Mafg	0.0662499	-1.6428	0.260939
LOC102554317	LOC102554317	0.0220833	7.0611	0.260939
Zpld1	Zpld1	0.0220833	7.0611	0.260939
Septin5	Septin5	1.1925	-0.954792	0.260939
Adap1	Adap1	0.19875	-1.29292	0.260939
LOC120096989	LOC120096989	0.0220833	7.0611	0.260939
RGD1565212	RGD1565212	0.0220833	7.0611	0.260939
LOC120097030	LOC120097030	0.0220833	7.0611	0.260939
Tusc3	Tusc3	3.88666	0.622383	0.260939
LOC108348750	LOC108348750	0.0220833	7.0611	0.260939
LOC120098894	LOC120098894	0.0220833	7.0611	0.260939
LOC120099331	LOC120099331	0.0220833	7.0611	0.260939
LOC102555994	LOC102555994	0.0220833	7.0611	0.260939
Rbmx	Rbmx	0.0662499	-1.64626	0.260939
Ccdc85b	Ccdc85b	0.971665	-0.969624	0.261141
Nubp2	Nubp2	0.0662499	-1.65142	0.261934
Ramp1	Ramp1	0.485832	-1.07176	0.262606
Rfxank	Rfxank	0	-2.48193	0.262752
Pde8b	Pde8b	0.0662499	-1.65657	0.263406
Birc2	Birc2	0	-2.48579	0.263406
Ndufa6	Ndufa6	3.04749	-0.879046	0.263427
Slc13a4	Slc13a4	0.0662499	-1.65828	0.263523
Snap91	Snap91	1.08208	-0.960598	0.263523
Egln3	Egln3	0	-2.48964	0.26361
Nop9	Nop9	0.19875	1.50039	0.26361
Cd59	Cd59	3.22416	0.633015	0.263785
Iqcb1	Iqcb1	0.0662499	-1.6617	0.264333
Hlf	Hlf	0.154583	-1.36516	0.264349
Nacc1	Nacc1	0.0441666	-1.91808	0.264349
Stim2	Stim2	0.0883331	-1.5403	0.264421
Arhgap6	Arhgap6	0.0220833	-2.00499	0.264559
Mapkapk2	Mapkapk2	0.1325	-1.40767	0.265058
Rfc1	Rfc1	0.0662499	-1.6428	0.265058
Dmtn	Dmtn	0.419582	-1.10832	0.265388
Slc4a2	Slc4a2	0.110416	-1.62072	0.265664
Abcg2	Abcg2	0.264999	1.39522	0.265664
Arid4a	Arid4a	0.0220833	-2.01304	0.265664
Coa3	Coa3	0.927498	-0.969756	0.265664
Cnrip1	Cnrip1	0.397499	-1.10724	0.265664
Synpo	Synpo	0.0220833	-2.01571	0.265664
Arx	Arx	0.0220833	-2.01304	0.265664
Imp4	Imp4	0.1325	-1.41231	0.265741
Ccpg1	Ccpg1	0.750832	0.85947	0.266114
Pafah1b3	Pafah1b3	0.817082	0.834312	0.266273
Dnajb4	Dnajb4	0.154583	-1.37352	0.266273
Zdhhc17	Zdhhc17	0.154583	-1.37665	0.268078
Trem2	Trem2	0.0220833	-2.02636	0.268078
Erbb4	Erbb4	0.0662499	-1.67699	0.268325
Rps28	Rps28	11.2625	0.574216	0.268598
Zyx	Zyx	0.0883331	-1.55802	0.26922
Alox5ap	Alox5ap	0.242916	1.33318	0.269805
Fis1	Fis1	2.76041	-0.877962	0.269805
LOC120100778	LOC120100778	0.0220833	-2.03693	0.269841
Tpm2	Tpm2	0.0883331	-1.73461	0.269841
Efr3b	Efr3b	0.331249	-1.16048	0.269841
Acsl3	Acsl3	0.728748	-0.996091	0.269841
Clcn7	Clcn7	0.110416	-1.48064	0.269841
Lamtor4	Lamtor4	0.905415	-0.972319	0.269841
Hydin	Hydin	0	-2.52386	0.269841
Zc3h7b	Zc3h7b	0.309166	-1.16193	0.269972
Rab15	Rab15	0.1325	-1.42731	0.271382
Abhd8	Abhd8	1.47958	-1.02605	0.271382
Pip5kl1	Pip5kl1	0	-2.53135	0.271421
Ptpn4	Ptpn4	0.242916	-1.23734	0.27236
Mlycd	Mlycd	0.110416	-1.48836	0.273317
Sh3d19	Sh3d19	0	-2.53881	0.273387
LOC120101515	LOC120101515	0.0220833	-2.23352	0.273387
Cdc42bpb	Cdc42bpb	0.220833	-1.25013	0.273387
Kctd17	Kctd17	0.419582	-1.08457	0.273387
Gpr62	Gpr62	0.0220833	-2.07589	0.273387
Cygb	Cygb	0.419582	-1.08508	0.273387
Tom1	Tom1	0.154583	-1.45657	0.273536
Brd4	Brd4	0.19875	-1.26353	0.273548
Cthrc1	Cthrc1	0.154583	1.71238	0.273548
Camta1	Camta1	0.596249	-1.02408	0.273627
Ano1	Ano1	0.1325	1.87977	0.273892
Fut4	Fut4	0.1325	1.87977	0.273892
Pigq	Pigq	0.19875	-1.26712	0.274629
Inka2	Inka2	0	-2.54623	0.275434
Mpped2	Mpped2	0	-2.54992	0.277218
Ilrun	Ilrun	0.19875	-1.41463	0.278611
Hexb	Hexb	0.574165	-1.02597	0.279385
Adgrl4	Adgrl4	0.154583	1.70355	0.279385
Lsm3	Lsm3	0.19875	-1.27875	0.28053
LOC120096194	LOC120096194	0.0883331	2.42884	0.28053
Hnrnpdl	Hnrnpdl	0.574165	-1.02754	0.28053
RGD1560212	RGD1560212	0.331249	-1.13057	0.28053
Rpl32	Rpl32	22.26	0.583428	0.284193
Kcnc2	Kcnc2	0.397499	-1.09877	0.284193
Txndc15	Txndc15	2.53958	0.637445	0.287558
Tcf25	Tcf25	2.29666	-0.875702	0.288247
LOC103692785	LOC103692785	0.1325	1.85723	0.288758
Ncoa1	Ncoa1	0.242916	-1.20568	0.29079
Appl2	Appl2	0.1325	-1.44215	0.29079
Gas6	Gas6	0.485832	-1.04969	0.290878
Rae1	Rae1	0.1325	-1.36875	0.291216
Hdac11	Hdac11	1.1925	-0.927167	0.29124
RGD1561333	RGD1561333	0.0441666	3.94563	0.291836
Lhfpl6	Lhfpl6	0.176666	-1.31587	0.291836
LOC102552358	LOC102552358	0.0441666	3.94563	0.291836
Ninl	Ninl	0.0883331	2.40575	0.291836
Wfdc6a	Wfdc6a	0.0662499	2.93182	0.291836
Colca2	Colca2	0.0441666	3.94563	0.291836
Ndufa9	Ndufa9	0.574165	-1.01373	0.293214
Utp18	Utp18	0.0441666	-1.776	0.293214
Tspan6	Tspan6	1.39125	0.706304	0.293214
Fndc10	Fndc10	0.662499	0.878309	0.293371
Septin6	Septin6	0.220833	-1.21756	0.293371
Pkm	Pkm	1.89916	-0.880601	0.293459
Rapgef2	Rapgef2	0.154583	-1.34616	0.293624
Rcan1	Rcan1	0.220833	-1.21924	0.293745
Serbp1	Serbp1	0.883331	-0.959097	0.293886
Tmem130	Tmem130	11.4171	0.560489	0.294692
Eef1a1	Eef1a1	13.0733	0.55762	0.295078
Wnk2	Wnk2	0.220833	-1.22262	0.295078
Tspan4	Tspan4	0.0441666	-1.78439	0.29531
Stoml2	Stoml2	0.375416	-1.09989	0.29531
Polr2g	Polr2g	0.419582	-1.08151	0.295312
Tmem25	Tmem25	0.0883331	-1.49808	0.295312
Zfand2a	Zfand2a	0.331249	1.12741	0.295312
Ntm	Ntm	0.287083	-1.1546	0.29543
Slc35f5	Slc35f5	0.309166	1.18009	0.296355
Pdcd7	Pdcd7	0.0883331	-1.50266	0.296439
Eif6	Eif6	0.397499	-1.07737	0.296468
Gaa	Gaa	8.83331	0.566455	0.296468
Flna	Flna	0.0662499	-1.75268	0.296468
Srr	Srr	0.0662499	-1.61309	0.29688
Camk2g	Camk2g	0.817082	-0.967384	0.297083
Irf7	Irf7	0.110416	2.0611	0.297278
Pcdh8	Pcdh8	0.220833	-1.23101	0.297719
Iqck	Iqck	0.0441666	-1.7948	0.298306
Prom1	Prom1	0.309166	1.17358	0.30085
Dnajc6	Dnajc6	0.706665	-0.985607	0.301087
Smim17	Smim17	0.110416	-1.44669	0.301235
Bles03	Bles03	0.287083	-1.16565	0.301235
Atp6v1d	Atp6v1d	1.70041	-0.885315	0.301722
Arhgef12	Arhgef12	0.19875	-1.24632	0.301882
Tmem80	Tmem80	0.728748	0.833417	0.302445
Nefh	Nefh	0.331249	-1.12129	0.304045
Mgrn1	Mgrn1	0.684582	-0.982265	0.304219
Ptger4	Ptger4	0.0662499	2.89118	0.304274
Cabin1	Cabin1	0.0883331	-1.52386	0.304286
Utrn	Utrn	0.110416	-1.4546	0.305017
Engase	Engase	0.309166	1.16709	0.305017
Calm1	Calm1	3.70999	-0.83937	0.306271
Rtn4	Rtn4	2.84874	-0.851601	0.306271
Gltp	Gltp	0.331249	-1.17012	0.30759
Sec22c	Sec22c	0.0662499	-1.64107	0.308879
Sorbs3	Sorbs3	0.0883331	-1.53285	0.308879
Mrps18b	Mrps18b	0.949581	0.779069	0.308879
Mrpl3	Mrpl3	0.264999	-1.17877	0.308977
Lrrc23	Lrrc23	0.0883331	-1.53434	0.308993
Dock4	Dock4	0.0883331	-1.53434	0.308993
Pacsin1	Pacsin1	0.19875	-1.26082	0.308993
Fbxo9	Fbxo9	0.618332	-0.994926	0.309402
Hsf4	Hsf4	0.0220833	-1.93325	0.309433
Jam3	Jam3	0.176666	-1.32548	0.310467
Wdr13	Wdr13	0.242916	-1.18366	0.311611
RGD1311084	RGD1311084	0	-2.36096	0.311868
Ttll11	Ttll11	0.0220833	-1.94732	0.311868
Clmp	Clmp	0	-2.36096	0.311868
Dis3l2	Dis3l2	0.0220833	-1.94732	0.311868
Phlda3	Phlda3	0.309166	-1.13201	0.311868
Ephx4	Ephx4	0	-2.36096	0.311868
Myo5b	Myo5b	0.0220833	-1.94732	0.311868
Gtf2e1	Gtf2e1	0	-2.36516	0.312028
Chrm3	Chrm3	0	-2.36516	0.312028
LOC120095980	LOC120095980	0.0220833	-1.95012	0.312206
Tubb4b	Tubb4b	3.31249	-0.839323	0.312434
Crh	Crh	0	-2.37352	0.313382
Slc38a2	Slc38a2	0.264999	-1.26221	0.313628
Mcfd2	Mcfd2	1.23666	0.719068	0.31376
Rab11b	Rab11b	1.43541	-0.890446	0.314562
Amph	Amph	0.640415	-0.982926	0.314562
Afg3l1	Afg3l1	0	-2.38184	0.314562
Pcdh11x	Pcdh11x	0.0220833	-1.96404	0.316135
RGD1307443	RGD1307443	0.507916	0.961318	0.316317
Cited2	Cited2	0.220833	-1.19714	0.317444
Dctpp1	Dctpp1	0.0220833	-1.96956	0.317444
LOC100912227	LOC100912227	0	-2.39422	0.317444
Krt17	Krt17	0.0220833	-1.96956	0.317444
Ctnna1	Ctnna1	0.353333	-1.10232	0.317444
Plxnb1	Plxnb1	0.220833	-1.19885	0.317498
Rpl8	Rpl8	8.14873	0.55657	0.318295
Ap2s1	Ap2s1	1.61208	-0.875852	0.318972
Otof	Otof	0	-2.40242	0.318972
Cux2	Cux2	0.0220833	-1.97781	0.320405
Fam126b	Fam126b	0.1325	-1.34099	0.321292
Hp1bp3	Hp1bp3	0.706665	-0.962608	0.321353
Pdia4	Pdia4	0.640415	0.867332	0.322251
Irf2bp1	Irf2bp1	0.220833	-1.20909	0.32329
Nsg1	Nsg1	2.60583	-0.841334	0.323338
Clasp2	Clasp2	0.794998	-0.950728	0.324562
Enho	Enho	1.03791	-0.912593	0.325382
Pou3f1	Pou3f1	0	-2.42271	0.325382
Nwd2	Nwd2	0.287083	2.11357	0.325382
Qk	Qk	1.94333	-0.880356	0.32545
Ckb	Ckb	11.3066	-0.799638	0.32545
Eif4ebp1	Eif4ebp1	0.220833	1.32578	0.32545
Atp5f1c	Atp5f1c	2.34083	-0.845674	0.32545
Rnf126	Rnf126	0.264999	-1.1491	0.325761
LOC100910821	LOC100910821	0.1325	-1.35434	0.326396
Wipf3	Wipf3	0	-2.43075	0.327083
Gpr83	Gpr83	0	-2.43075	0.327083
LOC102550417	LOC102550417	0.0441666	-1.68932	0.327083
Snph	Snph	0.309166	-1.10414	0.327088
Ppih	Ppih	0.1325	-1.35675	0.327088
Prodh1	Prodh1	0.264999	-1.15284	0.327088
LOC120103614	LOC120103614	0.110416	-1.39422	0.327142
Septin8	Septin8	0.905415	-0.930013	0.327142
Ubc	Ubc	5.01291	-0.815305	0.327142
LOC120102482	LOC120102482	0.1325	1.781	0.327441
Slc41a1	Slc41a1	0.1325	-1.35916	0.327441
LOC691921	LOC691921	0.110416	-1.39833	0.328767
Ccp110	Ccp110	0.154583	-1.3074	0.329312
Kat6a	Kat6a	0.0441666	-1.70487	0.330441
Txndc5	Txndc5	0.993748	0.74625	0.331326
Tada2b	Tada2b	0.0662499	-1.54807	0.331841
Rasgef1a	Rasgef1a	0.19875	-1.2326	0.332975
Apcdd1	Apcdd1	0.220833	1.31596	0.332975
Sema3f	Sema3f	0	-2.45065	0.334214
As3mt	As3mt	0.287083	1.18898	0.335069
Zscan30	Zscan30	0.1325	1.77043	0.335069
Meis2	Meis2	0.0441666	-1.72026	0.335537
Pkig	Pkig	0.529999	-0.997212	0.335537
Hmgb1	Hmgb1	0.485832	-1.01292	0.335537
Cidea	Cidea	0	-2.4546	0.335537
Snta1	Snta1	0.176666	-1.24369	0.335698
Zfp868	Zfp868	0.0220833	-1.96404	0.335698
Slc37a1	Slc37a1	0.154583	1.60989	0.335698
Pfas	Pfas	0.0441666	-1.72244	0.33575
Dgkz	Dgkz	0.397499	-1.05674	0.33662
Chi3l1	Chi3l1	0.176666	-1.24673	0.336786
Tlnrd1	Tlnrd1	0.0662499	-1.56825	0.337138
Rims4	Rims4	0.0441666	-1.7268	0.337138
Iqsec2	Iqsec2	0.0441666	-1.7268	0.337138
Fam102b	Fam102b	0.0441666	-1.72897	0.337183
Mpped1	Mpped1	0.0883331	-1.47805	0.337183
Abca8a	Abca8a	0.0883331	-1.56825	0.337183
Cops6	Cops6	1.10416	-0.899011	0.337183
Zfyve28	Zfyve28	0.264999	1.28581	0.337183
Mapk8	Mapk8	0.110416	-1.42002	0.337183
Vim	Vim	0.706665	-1.01377	0.337397
Ptpru	Ptpru	0.0441666	-1.73114	0.337863
Bub1	Bub1	0.0441666	3.73918	0.33815
Btbd3	Btbd3	0.529999	-1.00455	0.33815
Arfgef2	Arfgef2	0.0662499	-1.57552	0.33815
Wnt16	Wnt16	0.0441666	3.73918	0.33815
Trabd	Trabd	0.574165	1.2198	0.33815
Hsh2d	Hsh2d	0.0441666	3.73918	0.33815
RGD1559908	RGD1559908	0.0441666	3.73918	0.33815
Prpf18	Prpf18	0.0662499	-1.57552	0.33815
Hmgn1	Hmgn1	0.552082	-0.981608	0.338467
Sec14l1	Sec14l1	0.176666	-1.25581	0.338533
Hnrnpf	Hnrnpf	0.419582	-1.02954	0.338902
Pcdh7	Pcdh7	0.242916	-1.1765	0.339655
Snrpa1	Snrpa1	0.110416	-1.41057	0.339847
Ascl2	Ascl2	0.0662499	2.7757	0.339847
Tspan5	Tspan5	0.927498	0.831838	0.339847
Snapc3	Snapc3	0.0441666	-1.74195	0.339847
Sypl1	Sypl1	0.353333	-1.17336	0.339847
Trim37	Trim37	0.375416	-1.05668	0.339847
LOC103689978	LOC103689978	0.0441666	-2.03693	0.339847
LOC102547155	LOC102547155	0.0662499	2.7757	0.339847
Scml4	Scml4	0.0662499	2.7757	0.339847
Klhl13	Klhl13	1.325	0.684071	0.339847
Rragd	Rragd	0.176666	1.47614	0.339866
Gtf2e2	Gtf2e2	0.0662499	-1.58455	0.339866
Ccdc106	Ccdc106	0.0883331	-1.49195	0.340072
Ino80c	Ino80c	0.154583	-1.27093	0.340072
Acot7	Acot7	2.07583	-0.841604	0.340262
Sin3b	Sin3b	0.750832	-0.935995	0.340262
Ttll7	Ttll7	0.706665	-0.942989	0.341425
Epm2aip1	Epm2aip1	0.794998	-0.933402	0.342305
Igf2	Igf2	0.596249	-1.25243	0.342726
Hnrnpa2b1	Hnrnpa2b1	1.87708	-0.848998	0.342726
Adcy5	Adcy5	0.0220833	-2.25631	0.342726
Aif1	Aif1	0.220833	-1.1825	0.342726
Ctsf	Ctsf	1.70041	0.684283	0.342972
Rpl13a	Rpl13a	17.49	0.528121	0.343205
Dmrtb1	Dmrtb1	0.176666	1.46948	0.344373
Sh2b1	Sh2b1	0.154583	-1.28319	0.345358
Tfpi	Tfpi	0.552082	0.908234	0.345358
Tmem68	Tmem68	0.0662499	-1.67868	0.345358
Adk	Adk	0.264999	-1.1491	0.345358
Fbh1	Fbh1	0.220833	-1.18855	0.345358
Rit1	Rit1	0.927498	0.741694	0.346244
Acsl6	Acsl6	0.441666	-1.01316	0.346244
Ywhae	Ywhae	5.01291	-0.799656	0.346298
Creb3	Creb3	1.03791	0.720512	0.34679
Nap1l3	Nap1l3	0.264999	-1.26705	0.34679
Mat2b	Mat2b	0.309166	-1.09067	0.346847
Amd1	Amd1	0.485832	-0.999827	0.346981
Rfng	Rfng	0.220833	-1.19285	0.347232
S100b	S100b	11.2183	-0.788275	0.347232
Rheb	Rheb	1.41333	-0.86124	0.34761
Slc35f6	Slc35f6	0.1325	-1.30522	0.348084
Ak1	Ak1	0.640415	-0.94975	0.34882
Litaf	Litaf	0.110416	-1.47028	0.348991
Sec24d	Sec24d	0.19875	1.36622	0.349227
Nfyc	Nfyc	0.19875	-1.1944	0.34944
Jph4	Jph4	0.353333	-1.06454	0.349497
Tmem65	Tmem65	0.309166	-1.09809	0.350745
Slc35g2	Slc35g2	0.728748	0.818771	0.351655
Trak2	Trak2	0.331249	-1.14835	0.351655
Prickle1	Prickle1	0.0662499	-1.69378	0.35194
Epdr1	Epdr1	2.12	0.61799	0.35194
Tagln3	Tagln3	2.20833	-0.830108	0.353924
LOC102551177	LOC102551177	0.1325	1.72891	0.354317
Dpm2	Dpm2	0.507916	-0.986474	0.356206
Ppp1r1a	Ppp1r1a	0.971665	-0.894384	0.356244
Ube2m	Ube2m	2.56166	-0.821539	0.356557
Apc	Apc	0.419582	-1.01625	0.356937
Ssh3	Ssh3	0.0220833	-1.85478	0.356994
Sptbn2	Sptbn2	0.596249	-0.968775	0.356994
Dok5	Dok5	0.0220833	-1.85478	0.356994
Atn1	Atn1	0.375416	-1.03693	0.356994
Scap	Scap	0.287083	-1.09805	0.358096
Cacng5	Cacng5	0.0220833	-1.86371	0.359184
Pmp2	Pmp2	0.0441666	3.64607	0.360604
LOC102552721	LOC102552721	0.0441666	3.64607	0.360604
LOC102550424	LOC102550424	0.0441666	3.64607	0.360604
LOC108350923	LOC108350923	0.264999	1.22627	0.360604
Pink1	Pink1	0.618332	-0.954744	0.360604
Lrfn5	Lrfn5	0.1325	-1.33244	0.360604
Tpgs1	Tpgs1	0.507916	-0.993274	0.360604
Pheta1	Pheta1	0.0220833	-1.86963	0.360604
LOC120098360	LOC120098360	0.0441666	3.64607	0.360604
Dctn1	Dctn1	1.65625	-0.845628	0.360803
LOC100910558	LOC100910558	0.0220833	-1.87553	0.360803
Ano4	Ano4	0.0220833	-2.02104	0.361121
Tsc22d4	Tsc22d4	0.794998	-0.944369	0.361121
Ptprd	Ptprd	0.375416	-1.0756	0.361942
P2rx2	P2rx2	0.19875	1.34961	0.361942
Gclm	Gclm	0.287083	1.14054	0.362062
Maf1	Maf1	0.485832	-0.984715	0.36307
Gnpat	Gnpat	0.176666	-1.22121	0.36307
Rex1bd	Rex1bd	0.750832	-0.91683	0.364997
Sertad4	Sertad4	0.0220833	-1.89018	0.365029
Mblac2	Mblac2	0.0662499	2.70355	0.365125
Slc16a4	Slc16a4	0.0662499	2.70355	0.365125
Bsn	Bsn	0.220833	-1.14924	0.365125
Paxx	Paxx	0.684582	-0.938896	0.365453
Snhg11	Snhg11	0.0220833	-1.89309	0.365453
Dnajc3	Dnajc3	0.309166	1.35697	0.365453
Spock1	Spock1	0.861248	-0.901214	0.365653
Zmynd19	Zmynd19	0.110416	-1.37491	0.365777
Usp54	Usp54	0.1325	-1.41579	0.365777
Pcbp2	Pcbp2	1.43541	-0.848335	0.366074
Hnrnpl	Hnrnpl	0.927498	-1.07869	0.366446
Cables2	Cables2	0.0883331	-1.41948	0.366921
Fam110b	Fam110b	0.110416	-1.37907	0.367048
Dusp3	Dusp3	0.375416	-1.04626	0.367048
Rhobtb2	Rhobtb2	0.0441666	-2.24572	0.367048
Ccdc3	Ccdc3	0.0883331	2.21311	0.367048
Adat1	Adat1	0.0883331	2.21311	0.367048
Ankrd34b	Ankrd34b	0.0883331	-1.42271	0.367229
Sacs	Sacs	0.0883331	-1.42593	0.368814
Ankh	Ankh	0.0883331	2.47614	0.368819
Pelo	Pelo	0.485832	0.915781	0.369085
Chrm1	Chrm1	0	-2.24723	0.369505
Cisd2	Cisd2	0.507916	-0.970942	0.369505
Atg9a	Atg9a	0.309166	-1.07366	0.369505
Rgs6	Rgs6	0.0220833	-1.91044	0.369944
Manba	Manba	0	-2.25178	0.370004
Raph1	Raph1	0.0441666	-1.6347	0.370096
Tppp3	Tppp3	1.47958	0.662738	0.370096
Vps18	Vps18	0.0662499	-1.50495	0.371225
Fen1	Fen1	0	-2.26082	0.371243
Aldoa	Aldoa	12.6537	-0.766396	0.371582
Rnf180	Rnf180	0.0441666	-1.64626	0.371582
Rfxap	Rfxap	0.110416	-1.53509	0.371582
Ypel4	Ypel4	0.154583	-1.24382	0.371582
Frmd5	Frmd5	0.0441666	-1.78648	0.371582
Cdh4	Cdh4	0.0662499	-1.50875	0.371582
LOC102556004	LOC102556004	2.45124	0.593207	0.371582
Aco1	Aco1	0.0441666	-1.64165	0.371582
LOC100910986	LOC100910986	0.0220833	-1.91618	0.371582
Ptp4a1	Ptp4a1	0.596249	-0.975854	0.371582
Zfp385d	Zfp385d	0	-2.26981	0.371582
Camk4	Camk4	0.0662499	-1.51065	0.371582
Fcgr1a	Fcgr1a	0.1325	2.21025	0.371711
Smim32	Smim32	0	-2.27429	0.371801
Prelp	Prelp	0.0662499	-1.51444	0.372121
Orai1	Orai1	0.0220833	-1.92189	0.372152
Ahcyl1	Ahcyl1	1.36916	-0.85093	0.372305
Meaf6	Meaf6	0.419582	-1.00283	0.372305
RGD1304694	RGD1304694	0.264999	-1.15583	0.372305
Adarb2	Adarb2	0	-2.27875	0.372305
Slc35e2b	Slc35e2b	0.0441666	-1.65314	0.372402
Nisch	Nisch	2.09791	-0.819755	0.372402
Hecw1	Hecw1	0.0220833	-1.92474	0.372402
LOC108349515	LOC108349515	0.596249	0.855834	0.373071
Pifo	Pifo	0	-2.28762	0.373071
LOC689130	LOC689130	0.0220833	-1.92758	0.373071
Agk	Agk	0.0441666	-1.65771	0.373071
Arid2	Arid2	0.0441666	-1.65771	0.373071
Dlg4	Dlg4	0.419582	-1.00552	0.373071
Cadm3	Cadm3	0.529999	-0.959043	0.373071
Taldo1	Taldo1	0.861248	-0.902659	0.373928
Arhgef25	Arhgef25	0.19875	-1.16771	0.373928
Dcps	Dcps	0.0662499	-1.52574	0.373928
Olig2	Olig2	0.0883331	-1.55066	0.373928
Pik3ip1	Pik3ip1	0.0662499	-1.52574	0.373928
Rapgefl1	Rapgefl1	0.154583	-1.25744	0.373949
Magi1	Magi1	0.19875	-1.16964	0.374149
Kit	Kit	0	-2.29645	0.374149
Cabcoco1	Cabcoco1	0.0662499	-1.52761	0.374167
Becn1	Becn1	0.375416	-1.02636	0.37465
Clcn2	Clcn2	0.0441666	-1.66682	0.375689
Timm13	Timm13	1.9875	-0.81602	0.376136
Zfp605	Zfp605	0.0883331	-1.42754	0.376494
Commd6	Commd6	0.287083	-1.07918	0.377135
Kcnv1	Kcnv1	0	-2.30958	0.377739
Armc3	Armc3	0	-2.30958	0.377739
Tradd	Tradd	0	-2.30958	0.377739
Mrpl48	Mrpl48	0.706665	-0.919987	0.377787
RGD1561251	RGD1561251	0.0441666	3.5586	0.377787
LOC690468	LOC690468	0.0441666	3.5586	0.377787
Fgf7	Fgf7	0.0441666	3.5586	0.377787
Dlx6	Dlx6	0	-2.31394	0.377787
Zfp41	Zfp41	0.1325	1.67863	0.377787
Cbx4	Cbx4	0.19875	-1.18016	0.377787
Gpr12	Gpr12	0	-2.31394	0.377787
Gna12	Gna12	0.750832	-0.944039	0.377787
Tmem132c	Tmem132c	0	-2.31394	0.377787
LOC102548472	LOC102548472	0.0220833	6.0611	0.377931
LOC120099765	LOC120099765	0.0220833	6.0611	0.377931
LOC108349559	LOC108349559	0.0220833	6.0611	0.377931
Grwd1	Grwd1	0	-2.3226	0.377931
LOC120099820	LOC120099820	0.0220833	6.0611	0.377931
Scnn1g	Scnn1g	0.0220833	6.0611	0.377931
Ckmt2	Ckmt2	0.0220833	6.0611	0.377931
Rab25	Rab25	0.0220833	6.0611	0.377931
LOC103695172	LOC103695172	0.0220833	6.0611	0.377931
LOC103691860	LOC103691860	0.0220833	6.0611	0.377931
Blcap	Blcap	0.596249	-0.945723	0.377931
Prex2	Prex2	0.331249	-1.05589	0.377931
Trnap-agg_28	Trnap-agg_28	0.0220833	6.0611	0.377931
Rbbp4	Rbbp4	0.1325	-1.28383	0.377931
Trappc12	Trappc12	0.287083	-1.08501	0.377931
LOC120093172	LOC120093172	0.0220833	6.0611	0.377931
Rps26	Rps26	21.9287	0.533729	0.377931
Sirt6	Sirt6	0.0662499	-1.54067	0.377931
Ndufa12	Ndufa12	2.47333	-0.801712	0.377931
LOC120094130	LOC120094130	0.0220833	6.0611	0.377931
LOC120094133	LOC120094133	0.0220833	6.0611	0.377931
Nrtn	Nrtn	0	-2.32691	0.377931
Dynll2	Dynll2	2.56166	-0.799956	0.377931
Ndufaf8	Ndufaf8	0.905415	-0.883364	0.377931
LOC108352460	LOC108352460	0.0220833	6.0611	0.377931
LOC102547468	LOC102547468	0.0220833	6.0611	0.377931
Hs3st1	Hs3st1	0.110416	-1.45065	0.377931
LOC108348409	LOC108348409	0.0220833	6.0611	0.377931
Pfkp	Pfkp	1.08208	-0.863946	0.377931
LOC120098959	LOC120098959	0.0220833	6.0611	0.377931
Tsx	Tsx	0.0220833	6.0611	0.377931
Atl1	Atl1	0.507916	-0.960339	0.377998
Crlf2	Crlf2	0.353333	1.01414	0.37864
Hyi	Hyi	0.552082	0.841191	0.378833
Ankrd10	Ankrd10	0.419582	0.94424	0.378833
Ttc9b	Ttc9b	0.927498	-0.875123	0.378925
P2rx3	P2rx3	0.0662499	2.63484	0.380299
Por	Por	0.353333	-1.02761	0.380537
Plcb1	Plcb1	0.264999	-1.08002	0.381759
Chpt1	Chpt1	0.220833	-1.12242	0.381759
Rbfox2	Rbfox2	0.353333	-1.02948	0.381759
Fasn	Fasn	0.993748	-0.869376	0.381759
Fbxo33	Fbxo33	0.1325	-1.29393	0.381848
Prmt5	Prmt5	0.1325	-1.29519	0.382616
Srebf2	Srebf2	0.883331	-0.878833	0.382922
Cltrn	Cltrn	0	-2.34404	0.38305
Klhl9	Klhl9	0.419582	-0.984929	0.38337
Btbd8	Btbd8	0.154583	-1.31611	0.38337
Aard	Aard	0	-2.34829	0.384725
Fhod3	Fhod3	0.176666	-1.19419	0.384725
Rps15a	Rps15a	19.2566	0.502968	0.385855
Snn	Snn	0.309166	-1.05922	0.386395
Smarce1	Smarce1	0.220833	-1.1341	0.387531
Cxcl14	Cxcl14	0.596249	-0.927581	0.387531
Ankrd17	Ankrd17	0.309166	-1.06198	0.388319
Srebf1	Srebf1	0.309166	-1.06267	0.388654
Cox7a2l2	Cox7a2l2	0.176666	-1.20151	0.388654
Thra	Thra	1.63416	-0.819581	0.388825
Pnpla8	Pnpla8	0.529999	-0.954144	0.388904
Prr7	Prr7	0.176666	-1.20256	0.388904
Plekho1	Plekho1	0.529999	0.867332	0.388939
Tmem63a	Tmem63a	0	-2.42271	0.390692
Sat1	Sat1	0.552082	-0.934554	0.390729
Slc25a3	Slc25a3	4.76999	-0.768692	0.391353
Bscl2	Bscl2	1.4575	0.641364	0.391635
Manbal	Manbal	0.552082	-0.936293	0.391687
Prelid3b	Prelid3b	0.794998	0.779707	0.392549
Nr1d1	Nr1d1	0.176666	-1.21709	0.39474
Strbp	Strbp	0.375416	-1.01631	0.396931
Nsg2	Nsg2	3.37874	-0.777772	0.396931
Bhlhe41	Bhlhe41	0.287083	-1.10524	0.39725
Fam219b	Fam219b	0.397499	0.978115	0.39725
Selenop	Selenop	3.77624	-0.795285	0.397887
Ece2	Ece2	0.596249	0.811821	0.397887
Kif5c	Kif5c	0.750832	-0.893425	0.398274
Dnajc8	Dnajc8	0.331249	-1.03693	0.399379
Serinc1	Serinc1	3.93083	-0.771008	0.39999
Arel1	Arel1	0.110416	-1.34404	0.400053
Prim1	Prim1	0.0883331	-1.37018	0.400141
Ace	Ace	0.0883331	-1.37352	0.401573
Dlgap3	Dlgap3	0.397499	-0.991321	0.401605
Dync1li2	Dync1li2	0.574165	-0.928842	0.401605
Cdk13	Cdk13	0.0883331	-1.37519	0.401734
Ndufb10	Ndufb10	2.16416	-0.796249	0.402009
Scrg1	Scrg1	0.0883331	-1.43075	0.402009
Fam234b	Fam234b	0.19875	-1.14444	0.402482
Cyfip1	Cyfip1	0.154583	-1.22198	0.403404
Psd2	Psd2	0.242916	-1.09877	0.403404
Ash1l	Ash1l	0.1325	-1.2762	0.404698
Tmem132b	Tmem132b	0.0883331	-1.3835	0.404698
Rtraf	Rtraf	0.905415	-0.86907	0.404698
Hyou1	Hyou1	0.861248	0.727501	0.404714
Pgm2l1	Pgm2l1	0.463749	-0.962272	0.404994
Cacna1e	Cacna1e	0.0883331	-1.38515	0.404994
Rps8	Rps8	18.7708	0.495269	0.405688
Csrp2	Csrp2	0.861248	0.725714	0.405688
Tmem170b	Tmem170b	0.154583	-1.22776	0.405688
Nmt2	Nmt2	0.353333	-1.01067	0.405688
LOC120101002	LOC120101002	0.110416	-1.46637	0.406302
Ptgds	Ptgds	12.7641	-1.25886	0.406302
Laptm4b	Laptm4b	0.331249	-1.0389	0.406302
Pja1	Pja1	1.855	-0.803009	0.406302
Ppt2	Ppt2	0.0662499	-1.50875	0.406457
Cib1	Cib1	0.154583	-1.3808	0.407424
Rpl35	Rpl35	23.342	0.519953	0.407424
Chrm2	Chrm2	0.0220833	-1.7781	0.407424
Ctdnep1	Ctdnep1	0.309166	-1.02989	0.407424
Foxo3	Foxo3	0.0883331	-1.3934	0.407424
Slc35b1	Slc35b1	1.39125	0.635888	0.408818
Commd4	Commd4	0.618332	-0.938118	0.409258
Gemin7	Gemin7	0.0883331	-1.39833	0.409563
Pitpnm1	Pitpnm1	0.684582	-0.891637	0.409563
Cul1	Cul1	0.485832	-0.947203	0.409563
Chst10	Chst10	0.19875	-1.16097	0.409563
Selplg	Selplg	0.154583	-1.23122	0.409563
Ddt	Ddt	0.971665	-0.878802	0.409563
Trnl1	Trnl1	0.0441666	-1.91999	0.409563
Eef1g	Eef1g	4.10749	0.533021	0.409841
Prnp	Prnp	5.56499	-0.754627	0.409841
Phykpl	Phykpl	0.154583	1.47614	0.410177
Tiam1	Tiam1	0.0220833	-1.95012	0.411288
Klf3	Klf3	0.0220833	-1.79998	0.411288
Kmt2c	Kmt2c	0.0883331	-1.40487	0.411301
Wbp2	Wbp2	1.41333	-0.816074	0.411301
Paics	Paics	0.0662499	-1.45853	0.411301
Cdh11	Cdh11	0.0662499	-1.45853	0.411301
LOC103689947	LOC103689947	0.0220833	-1.80308	0.411348
Atxn7l3	Atxn7l3	0.309166	-1.04043	0.411348
Fchsd2	Fchsd2	0.0883331	-1.4065	0.411603
Lrrc34	Lrrc34	0.0220833	-1.80617	0.411603
Rnf112	Rnf112	0.309166	-1.04113	0.411603
Heg1	Heg1	0.0662499	-1.46246	0.411603
Ptprm	Ptprm	0.264999	-1.0658	0.412405
Cfap300	Cfap300	0.0220833	-1.80926	0.412536
Ddit4	Ddit4	0.264999	-1.06659	0.412602
Dlg2	Dlg2	0.264999	-1.06739	0.41288
Rai1	Rai1	0.1325	-1.24398	0.41288
Pcdh20	Pcdh20	0	-2.83068	0.41288
RGD1563861	RGD1563861	0.0441666	3.64607	0.41288
Mex3c	Mex3c	0.0441666	-1.57068	0.41288
Bpnt2	Bpnt2	0.574165	-0.913629	0.413302
Rbpms	Rbpms	0.154583	1.46865	0.414058
Mlst8	Mlst8	0.0662499	-1.47223	0.414667
Slitrk2	Slitrk2	0.0220833	-1.81848	0.414799
Fxn	Fxn	0.331249	-1.00767	0.415055
Deptor	Deptor	0.0441666	-1.58035	0.415107
Dipk1a	Dipk1a	0.176666	-1.16021	0.415107
Larp4b	Larp4b	0.176666	-1.16021	0.415107
Arrdc3	Arrdc3	0.0220833	-1.82154	0.415263
Cdc42se2	Cdc42se2	0.331249	-1.00969	0.415555
Dnajc5	Dnajc5	1.01583	-0.841175	0.41595
Supt4h1	Supt4h1	0.794998	-0.868354	0.41595
Slc7a4	Slc7a4	0.0441666	-1.58515	0.41595
Ptgr2	Ptgr2	0.176666	-1.16343	0.416029
Dtd1	Dtd1	0.794998	-0.87123	0.417964
Oxtr	Oxtr	0.0662499	2.53754	0.417964
Sod3	Sod3	0.0662499	-1.48193	0.417964
Ankrd29	Ankrd29	0.0441666	-1.59234	0.418284
Ubald1	Ubald1	0.397499	-0.972898	0.418295
Gpr137c	Gpr137c	0.0662499	-1.48386	0.418295
Bex4	Bex4	1.325	0.637041	0.418295
Fut9	Fut9	0.220833	-1.11518	0.418436
Hmgcl	Hmgcl	0.0441666	-1.59472	0.418436
Senp6	Senp6	0.176666	-1.16985	0.418567
Tox3	Tox3	0.0220833	-1.83371	0.418567
LOC100363268	LOC100363268	0.0441666	-1.59711	0.418933
Akap8l	Akap8l	0.287083	-1.03316	0.418933
Plxnc1	Plxnc1	0.750832	0.734033	0.418933
Itgb1	Itgb1	0.905415	0.701041	0.418933
She	She	0.0883331	2.07925	0.419022
Col9a3	Col9a3	0.0441666	-1.59949	0.419022
Fkbp8	Fkbp8	1.96541	-0.790506	0.419022
LOC100363869	LOC100363869	0.463749	0.873077	0.419309
LOC100360413	LOC100360413	2.18625	0.578901	0.419309
Celf1	Celf1	0.287083	-1.03618	0.419479
Ufc1	Ufc1	0.750832	-0.871659	0.419479
Atp5f1a	Atp5f1a	4.52707	-0.752117	0.419479
Stx1a	Stx1a	0.176666	-1.17518	0.419942
Mrps25	Mrps25	0.662499	-0.897589	0.420475
Hnrnpr	Hnrnpr	0.287083	-1.03843	0.420475
Dlk1	Dlk1	0.0662499	-1.49348	0.420475
Anp32a	Anp32a	0.176666	-1.17624	0.420475
Slc36a4	Slc36a4	0.176666	-1.17836	0.421639
Zfr	Zfr	0.971665	-0.847122	0.421691
Tpm3	Tpm3	0.552082	-0.909555	0.421691
Lrrtm3	Lrrtm3	0.0441666	-1.60896	0.421691
Akap7	Akap7	0.507916	0.861432	0.422185
LOC102551133	LOC102551133	2.73833	0.555975	0.422438
Poglut1	Poglut1	0.640415	0.767096	0.422587
Arap2	Arap2	0.0441666	-1.66455	0.422587
Smim29	Smim29	0.772915	-0.864698	0.422932
Ilk	Ilk	0.353333	-0.991624	0.422991
Sorcs1	Sorcs1	0.0441666	-1.72244	0.423121
LOC108352861	LOC108352861	0.19875	1.25375	0.423303
Wfdc2	Wfdc2	0.0220833	-1.85179	0.42351
Dhps	Dhps	0.287083	-1.04593	0.42351
Champ1	Champ1	0.0441666	-1.61603	0.423647
Fkbp9	Fkbp9	0.441666	0.92204	0.424636
Pcgf5	Pcgf5	0.0441666	-1.61838	0.42483
Pitpnb	Pitpnb	0.19875	-1.11182	0.42787
Gpr153	Gpr153	0.110416	-1.28615	0.428698
Ezh1	Ezh1	0.110416	-1.28615	0.428698
Tsnax	Tsnax	0.596249	-0.921482	0.428698
Cdk11b	Cdk11b	0.19875	-1.11482	0.429038
Steap3	Steap3	0.1325	1.63964	0.429602
Ttc19	Ttc19	0.110416	-1.2891	0.429746
Dip2c	Dip2c	0.154583	-1.1773	0.429746
Man1b1	Man1b1	0.839165	0.71442	0.430329
Rpl18a	Rpl18a	13.8904	0.486051	0.430998
Unc45a	Unc45a	0.110416	-1.29645	0.431963
Rasgrp2	Rasgrp2	0.19875	-1.12278	0.431963
Ubtd1	Ubtd1	0.242916	1.17846	0.431963
Hm13	Hm13	1.61208	0.605666	0.431963
Bcl2l1	Bcl2l1	0.375416	-0.973542	0.431963
Samd9	Samd9	0	-2.13365	0.431963
Stmp1	Stmp1	0.574165	-0.907669	0.431963
Mettl7a	Mettl7a	0.264999	-1.09332	0.431963
Cfh	Cfh	0.110416	-1.29498	0.431963
RGD1310587	RGD1310587	0	-2.13857	0.431963
Cdk10	Cdk10	0.242916	-1.08525	0.431963
Ets1	Ets1	0.154583	1.43905	0.431982
Acvr1b	Acvr1b	0.154583	-1.18682	0.432574
Dhx9	Dhx9	0.154583	-1.18682	0.432574
Nynrin	Nynrin	0.264999	1.09266	0.432696
Uty	Uty	0	-2.14835	0.43285
Ina	Ina	0.971665	-0.839897	0.433034
Serinc5	Serinc5	0.19875	-1.17634	0.433034
Dusp15	Dusp15	0.0441666	-1.7802	0.433034
Syncrip	Syncrip	0.110416	-1.3023	0.433034
Tcta	Tcta	1.01583	0.674645	0.433034
Rpl14	Rpl14	13.2058	0.485808	0.433034
Zbtb18	Zbtb18	0.19875	-1.12872	0.433034
Usp34	Usp34	0.220833	-1.1851	0.433034
Gk	Gk	0	-2.15322	0.433034
Slc7a3	Slc7a3	0.110416	-1.3023	0.433034
Kcnj13	Kcnj13	0	-2.15806	0.433313
Tmem121	Tmem121	0.110416	-1.33978	0.433434
Ece1	Ece1	0.507916	0.840323	0.433536
Ccdc81	Ccdc81	0	-2.1629	0.434265
LOC102550851	LOC102550851	0.176666	1.32414	0.435073
Cd93	Cd93	0.1325	1.57384	0.435073
Tuba1c	Tuba1c	0	-2.16771	0.435073
RGD1561795	RGD1561795	0	-2.16771	0.435073
Csnk1a1	Csnk1a1	1.03791	-0.848289	0.435074
Sclt1	Sclt1	0	-2.17252	0.435969
Zfp786	Zfp786	0.110416	1.76342	0.435969
Vwa1	Vwa1	0.419582	0.909326	0.435969
Aarsd1	Aarsd1	0.397499	-0.955997	0.436583
Spred3	Spred3	0	-2.1773	0.437421
Grm3	Grm3	0.0662499	-1.53695	0.437453
Wac	Wac	0.529999	-0.915718	0.437474
Mapkap1	Mapkap1	0.0883331	-1.3226	0.43779
Cnbp	Cnbp	1.89916	-0.780054	0.43779
Osbpl8	Osbpl8	0.0883331	-1.3226	0.43779
LOC100912473	LOC100912473	0	-2.18207	0.43779
Sema5b	Sema5b	0	-2.18207	0.43779
Creb3l1	Creb3l1	0.176666	1.31814	0.43833
Rpn1	Rpn1	3.00333	0.539604	0.43833
Foxg1	Foxg1	0.0883331	-1.32605	0.43833
Rplp1	Rplp1	35.1566	0.500266	0.43833
Dnm3	Dnm3	0.463749	-0.936845	0.43833
Mbnl2	Mbnl2	0.419582	-1.02901	0.43833
Aga	Aga	0.507916	0.832285	0.43833
Picalm	Picalm	0.441666	-1.00806	0.439392
Actg2	Actg2	0.0883331	2.15421	0.439392
Fam166b	Fam166b	0	-2.19156	0.43949
Nek3	Nek3	0	-2.19156	0.43949
Ctnnb1	Ctnnb1	1.23666	-0.805795	0.44045
Ndufb9	Ndufb9	3.46708	-0.746984	0.440875
Arnt2	Arnt2	0.839165	0.693661	0.441761
Ptges2	Ptges2	0.220833	-1.08309	0.441761
Ccdc136	Ccdc136	0.817082	-0.84357	0.441761
Kcnk10	Kcnk10	0.110416	1.75125	0.441761
Pdxp	Pdxp	1.43541	-0.792158	0.441761
Nppa	Nppa	0	-2.20099	0.441763
Ecrg4	Ecrg4	0.309166	1.04913	0.441763
Rgs14	Rgs14	0	-2.20099	0.441763
Rps21	Rps21	25.5945	0.501602	0.442121
Fam71e1	Fam71e1	0.242916	1.15421	0.44276
Nr4a1	Nr4a1	0	-2.20568	0.443492
Slc7a1	Slc7a1	0.375416	0.957233	0.443592
Ywhag	Ywhag	3.93083	-0.74106	0.443852
Nudt8	Nudt8	0.0883331	-1.34659	0.444658
Cit	Cit	0.287083	-1.018	0.444658
Ripor2	Ripor2	0.0883331	-1.34659	0.444658
Tti2	Tti2	0.242916	1.15021	0.445586
Serpini1	Serpini1	0.662499	-0.871539	0.446317
Frmpd4	Frmpd4	0.0883331	-1.34998	0.446317
Csgalnact1	Csgalnact1	0	-2.21502	0.446499
Lrrc4c	Lrrc4c	0.176666	-1.13529	0.446884
Nfib	Nfib	0.0883331	-1.35168	0.446884
Lmtk2	Lmtk2	0.1325	-1.20836	0.447071
Ankrd27	Ankrd27	0.176666	1.30622	0.447729
Hcrtr1	Hcrtr1	0	-2.21967	0.448009
Arid1a	Arid1a	0.242916	-1.0844	0.448535
Smarca1	Smarca1	0.331249	0.968347	0.449096
Me3	Me3	0.0883331	-1.35675	0.44931
Irf5	Irf5	0	-2.2243	0.449364
Cldn9	Cldn9	0	-2.2243	0.449364
LOC102553495	LOC102553495	0	-2.2243	0.449364
Crtac1	Crtac1	0.0883331	-1.35843	0.449389
LOC103692025	LOC103692025	0.176666	-1.14184	0.449389
Psip1	Psip1	0.662499	-0.877242	0.449389
Eya3	Eya3	0.154583	1.41005	0.449392
Cnih2	Cnih2	1.9875	-0.769838	0.449606
Fam81a	Fam81a	0.1325	-1.21635	0.449606
Selenow	Selenow	8.10457	-0.719721	0.450012
Tmem160	Tmem160	0.684582	-0.865192	0.450012
Bdnf	Bdnf	0	-2.22891	0.450097
Trim32	Trim32	0.375416	-0.955085	0.450643
Chst8	Chst8	0.309166	1.03136	0.450668
Bad	Bad	0.529999	-0.897739	0.450668
Nub1	Nub1	0.596249	-0.888514	0.450668
Mtmr14	Mtmr14	0.264999	1.20312	0.450668
Ppfibp1	Ppfibp1	0.0662499	-1.39217	0.450668
Tmcc2	Tmcc2	0.397499	-0.983865	0.450668
Nr3c1	Nr3c1	0.1325	-1.29393	0.450668
Pecr	Pecr	0.176666	-1.14727	0.450679
Lbr	Lbr	0	-2.55361	0.451105
Hsd17b8	Hsd17b8	0.176666	-1.14943	0.452221
Ipcef1	Ipcef1	0	-2.2381	0.452969
Ppp1r3g	Ppp1r3g	0	-2.2381	0.452969
Hnrnph2	Hnrnph2	0.242916	-1.05264	0.453412
Rit2	Rit2	3.22416	0.522262	0.454172
Shank1	Shank1	0.309166	-0.999232	0.454297
Creld1	Creld1	1.23666	0.619616	0.454297
Depp1	Depp1	0.0441666	3.25375	0.454297
S100pbp	S100pbp	0.419582	0.923601	0.454297
Nxph4	Nxph4	0	-2.24268	0.454297
H1f0	H1f0	0.441666	-0.938896	0.454297
Znrf4	Znrf4	0.0441666	3.25375	0.454297
Napepld	Napepld	0.0662499	-1.40854	0.454498
Nfat5	Nfat5	0.0662499	-1.40854	0.454498
Map1lc3a	Map1lc3a	3.48916	-0.736088	0.455208
Tmem151b	Tmem151b	0.19875	-1.08355	0.455827
Gcdh	Gcdh	0.1325	-1.2322	0.455827
Ank1	Ank1	0.0662499	-1.4126	0.45585
Agpat5	Agpat5	0.242916	-1.06043	0.457147
Prkar1a	Prkar1a	2.56166	-0.749001	0.457314
Ankmy2	Ankmy2	0.309166	-1.0057	0.458104
Ydjc	Ydjc	0.596249	0.791643	0.458104
Vgf	Vgf	0.927498	-0.822108	0.458104
Sugp2	Sugp2	0.264999	-1.01242	0.458104
RGD1563705	RGD1563705	0.154583	1.39577	0.458364
Icam2	Icam2	0.154583	1.39577	0.458364
Grem2	Grem2	0.0662499	-1.4207	0.458702
Dcaf12l1	Dcaf12l1	0.331249	-0.973007	0.460337
Gpr137	Gpr137	0.574165	-0.879237	0.461005
Fcgbpl1	Fcgbpl1	0.0220833	5.47614	0.463175
LOC100911574	LOC100911574	0.0220833	5.47614	0.463175
Spcs2	Spcs2	2.56166	0.534596	0.463175
LOC102550220	LOC102550220	0.0220833	5.47614	0.463175
Pitx3	Pitx3	0.0220833	5.47614	0.463175
Efna3	Efna3	0.110416	-1.23963	0.463175
Fcnb	Fcnb	0.0220833	5.47614	0.463175
LOC100911251	LOC100911251	0.0220833	5.47614	0.463175
Snrnp200	Snrnp200	0.264999	-1.02554	0.463175
LOC102548446	LOC102548446	0.0220833	5.47614	0.463175
LOC120101827	LOC120101827	0.0220833	5.47614	0.463175
LOC108350950	LOC108350950	0.0220833	5.47614	0.463175
Ncmap	Ncmap	0.0220833	5.47614	0.463175
Eloa	Eloa	0.1325	1.53754	0.463175
Dcaf4	Dcaf4	0.309166	1.01089	0.463175
Snw1	Snw1	0.0441666	-1.5138	0.463175
Dyrk2	Dyrk2	0.0441666	-1.50114	0.463175
LOC102547184	LOC102547184	0.0220833	5.47614	0.463175
Calml4	Calml4	0	-3.41057	0.463175
Tpm1	Tpm1	0.485832	-0.914183	0.463175
Elovl5	Elovl5	1.23666	0.640147	0.463175
Zmynd10	Zmynd10	0.0441666	-1.50875	0.463175
Snrk	Snrk	0.331249	-0.9785	0.463175
Mapk8ip3	Mapk8ip3	0.839165	-0.837749	0.463175
Apoh	Apoh	0.0220833	5.47614	0.463175
LOC108352341	LOC108352341	0.0220833	5.47614	0.463175
LOC120095679	LOC120095679	0.0220833	5.47614	0.463175
LOC102554945	LOC102554945	0.264999	-1.02717	0.463175
Foxn4	Foxn4	0.0220833	5.47614	0.463175
LOC120096308	LOC120096308	0.0220833	5.47614	0.463175
Klhl1	Klhl1	0.242916	1.11859	0.463175
LOC120097484	LOC120097484	0.0220833	5.47614	0.463175
Purg	Purg	0.0220833	-1.69712	0.463175
LOC103694952	LOC103694952	0.0220833	5.47614	0.463175
[truncated: 19,720 more rows]
