# Supplementary material for: Spatial transcriptomics reveal basal sex differences in supraoptic nucleus gene expression of adult rats related to cell signaling and ribosomal pathways
Source: Biol Sex Differ. 2023 Oct 19;14:71. doi: 10.1186/s13293-023-00554-3 (PMC10585758; doi:10.1186/s13293-023-00554-3)
Supplement: Supplementary file 5 — Additional file 5. Spreadsheet 3. SON DEGs for DESeq2 Females vs. Males. [file 13293_2023_554_MOESM5_ESM.xlsx]

## Sheet: DESeq2 SON DEGs_Female vs. Male
GeneID	Base mean	log2(FC)	StdErr	Wald-Stats	P-value	P-adj
Eif2s3y	16.7847	-2.23015	0.246447	-9.04922	1.44e-19	2.48e-15
Ddx3	7.7586	-1.39535	0.236849	-5.89131	3.83e-09	3.3e-05
LOC100360087	15.9634	-1.16033	0.245203	-4.73214	2.22e-06	0.0127562
Cycs	87.6417	-0.815328	0.179363	-4.54568	5.48e-06	0.0188638
LOC100360413	284.243	-1.11551	0.243871	-4.57417	4.78e-06	0.0188638
LOC360998	17.99	0.95122	0.246311	3.86186	0.000112527	0.276898
Rpl35al1	136.867	-0.749305	0.192862	-3.88518	0.000102254	0.276898
Fth1	1474.22	-0.505277	0.133928	-3.77277	0.000161447	0.293953
LOC120100000	5.20401	-0.802052	0.213374	-3.75891	0.000170655	0.293953
LOC688682	36.0474	-0.874253	0.231351	-3.7789	0.000157524	0.293953
LOC103691688	275.8	-0.495509	0.134561	-3.6824	0.000231048	0.3618
Tceal3	34.1479	-0.799899	0.220018	-3.63561	0.000277324	0.398075
Lamtor1	13.2175	-0.886046	0.246449	-3.59526	0.000324071	0.422337
Rps28	880.989	-0.591548	0.165225	-3.58025	0.000343263	0.422337
LOC688684	11.2542	0.861119	0.245911	3.50174	0.000462225	0.497905
Plekhh1	42.6376	-0.743368	0.212294	-3.50159	0.000462495	0.497905
LOC103690914	0.702734	-0.00385079	0.108535	-0.0354796	0.971697	0.999624
LOC102556098	0.627535	-0.0407194	0.103359	-0.393962	0.693609	0.999624
LOC102548076	0.119381	-0.0187332	0.0674429	-0.277763	0.781194	0.999624
Raet1e	0.119381	-0.0187332	0.0674429	-0.277763	0.781194	0.999624
Lrp11	70.4169	0.0938775	0.178257	0.526641	0.598443	0.999624
Pcmt1	60.2265	-0.113202	0.189431	-0.597588	0.550115	0.999624
Nup43	7.36387	0.058936	0.237571	0.248077	0.804075	0.999624
Lats1	6.2695	0.033911	0.238103	0.142422	0.886747	0.999624
Katna1	2.58792	-0.130854	0.191343	-0.683872	0.494056	0.999624
Ginm1	10.5294	-0.159664	0.246344	-0.648135	0.516898	0.999624
Ppil4	6.48038	0.0587219	0.239311	0.245379	0.806163	0.999624
Zc3h12d	0.245158	0.0225692	0.0674429	0.334642	0.737895	0.999624
Tab2	10.0629	0.0260106	0.246208	0.105645	0.915864	0.999624
Ust	2.14804	-0.0680869	0.179895	-0.378482	0.705073	0.999624
LOC108348767	0.466803	0.046563	0.0991719	0.469518	0.6387	0.999624
LOC120098774	0.144085	-0.0187304	0.0674429	-0.277723	0.781225	0.999624
Sash1	18.1899	-0.0872485	0.24199	-0.360546	0.718439	0.999624
Samd5	0.256718	-0.0382481	0.0730369	-0.523682	0.600499	0.999624
LOC120098775	3.40921	-0.405185	0.211084	-1.91955	0.0549154	0.999624
Stxbp5	37.8593	0.170029	0.215696	0.78828	0.430533	0.999624
Rab32	0.0994334	0.00880274	0.0674429	0.130521	0.896154	0.999624
Grm1	11.4013	-0.195533	0.246447	-0.793406	0.427541	0.999624
Shprh	3.50225	-0.105584	0.210293	-0.50208	0.615611	0.999624
LOC102547024	0.465863	0.0443051	0.0943837	0.469415	0.638773	0.999624
Fbxo30	3.58249	-0.138996	0.217214	-0.639901	0.522237	0.999624
Utrn	7.42121	0.302312	0.240987	1.25448	0.209668	0.999624
Stx11	0.392826	-0.0728638	0.0841669	-0.865706	0.386651	0.999624
Sf3b5	92.5159	-0.197732	0.178977	-1.10479	0.26925	0.999624
Plagl1	3.73154	0.103619	0.215339	0.481193	0.630379	0.999624
Ltv1	8.11936	-0.222811	0.243436	-0.915276	0.360047	0.999624
Phactr2	10.8797	0.100433	0.246425	0.40756	0.683597	0.999624
Fuca2	18.9651	0.152129	0.239642	0.634819	0.525547	0.999624
Pex3	15.4102	-0.10276	0.242276	-0.424143	0.671462	0.999624
Adat2	2.93426	0.0677659	0.200608	0.337803	0.735512	0.999624
Aig1	33.755	0.00589517	0.220194	0.0267726	0.978641	0.999624
Hivep2	3.54306	-0.170724	0.214973	-0.794164	0.4271	0.999624
Adgrg6	1.91483	0.0803715	0.183087	0.438979	0.660677	0.999624
Vta1	36.2188	0.0541928	0.217532	0.249126	0.803263	0.999624
Nmbr	0.119381	-0.0187332	0.0674429	-0.277763	0.781194	0.999624
LOC102552144	0.119381	-0.0187332	0.0674429	-0.277763	0.781194	0.999624
LOC102546491	0.0994334	0.00880274	0.0674429	0.130521	0.896154	0.999624
Cited2	12.7607	0.0140588	0.246242	0.0570934	0.954471	0.999624
Heca	5.53952	-0.0246649	0.235447	-0.104757	0.916568	0.999624
Abracl	6.55817	-0.162105	0.23794	-0.681287	0.49569	0.999624
Reps1	13.9391	0.111931	0.244446	0.457896	0.647027	0.999624
Ccdc28a	12.6835	-0.113425	0.245984	-0.461106	0.644723	0.999624
LOC102549233	0.634611	-0.0382339	0.109649	-0.348692	0.72732	0.999624
Nhsl1	1.57165	0.00111827	0.167228	0.00668711	0.994664	0.999624
Hebp2	6.07572	-0.068784	0.237061	-0.290153	0.771699	0.999624
Arfgef3	3.99948	0.0526844	0.21523	0.244782	0.806626	0.999624
Perp	3.78849	0.0543214	0.211553	0.256775	0.797353	0.999624
Tnfaip3	0.699568	-0.157822	0.108693	-1.452	0.146503	0.999624
Ifngr1	7.98075	0.240628	0.242737	0.991313	0.321533	0.999624
Il22ra2	0.306935	0.0482474	0.077466	0.62282	0.533403	0.999624
Slc35d3	0.35762	0.0450872	0.0749521	0.601547	0.547476	0.999624
Pex7	4.16304	-0.2846	0.220664	-1.28974	0.197139	0.999624
LOC102547604	0.382672	-0.0328186	0.0886101	-0.370371	0.711106	0.999624
LOC102547411	0.122579	0.00880234	0.0674429	0.130516	0.896159	0.999624
Map3k5	1.38926	-0.0552549	0.15813	-0.349426	0.726769	0.999624
Map7	8.87431	0.127422	0.244311	0.521555	0.60198	0.999624
LOC120098801	0.484168	-0.0634097	0.0959219	-0.661055	0.508577	0.999624
Bclaf1	16.5016	0.157912	0.242249	0.65186	0.514491	0.999624
Mtfr2	0.344592	0.0519282	0.0802867	0.646785	0.517771	0.999624
Pde7b	3.14337	-0.0717233	0.203005	-0.353309	0.723857	0.999624
LOC120098802	0.21864	0.0235678	0.0688893	0.342112	0.732267	0.999624
Ahi1	3.52247	0.0566755	0.214393	0.264353	0.791508	0.999624
Hbs1l	16.695	0.0656113	0.244216	0.268661	0.788191	0.999624
Ptprk	1.02229	-0.0892168	0.14011	-0.63676	0.524281	0.999624
Lama2	2.20707	0.0647294	0.187011	0.346125	0.729248	0.999624
Arhgap18	1.36477	0.0722374	0.155419	0.464792	0.642081	0.999624
LOC120097699	0.119207	0.00880186	0.0674429	0.130508	0.896164	0.999624
LOC120097350	0.245158	0.0225692	0.0674429	0.334642	0.737895	0.999624
L3mbtl3	1.46607	0.0868988	0.161619	0.537677	0.5908	0.999624
Samd3	0.119207	0.00880186	0.0674429	0.130508	0.896164	0.999624
LOC100360791	30.4249	-0.0118575	0.166341	-0.0712842	0.943172	0.999624
Tmem200a	0.851609	-0.0503894	0.12732	-0.395771	0.692274	0.999624
Epb41l2	12.3874	-0.305239	0.245745	-1.2421	0.2142	0.999624
Akap7	25.7447	0.0825565	0.225856	0.365527	0.714718	0.999624
LOC102552962	0.137338	-0.0187322	0.0674429	-0.277749	0.781205	0.999624
Arg1	9.71493	0.251194	0.24567	1.02248	0.306552	0.999624
Med23	4.42606	0.23658	0.223303	1.05946	0.289392	0.999624
LOC120098836	0.650159	-0.151589	0.106686	-1.42088	0.155351	0.999624
Enpp3	0.523383	-0.0707558	0.102113	-0.692919	0.48836	0.999624
Enpp1	0.629597	-0.104567	0.109289	-0.956793	0.338672	0.999624
Ccn2	4.48778	-0.0538194	0.222867	-0.241486	0.809178	0.999624
Moxd1	0.341219	0.0593524	0.0856628	0.692861	0.488397	0.999624
Stx7	32.301	-0.106202	0.221919	-0.478561	0.632251	0.999624
LOC108349187	0.873814	-0.0410644	0.128442	-0.319712	0.749187	0.999624
LOC108349831	2.23289	0.352577	0.179087	1.96874	0.0489829	0.999624
Taar4	0.0994334	0.00880274	0.0674429	0.130521	0.896154	0.999624
Slc18b1	8.93233	0.169609	0.244395	0.693997	0.487684	0.999624
LOC100910237	4.64469	-0.0903509	0.222858	-0.405419	0.68517	0.999624
Rps12	874.771	-0.329739	0.126105	-2.6148	0.00892788	0.999624
LOC120100476	0.119381	-0.0187332	0.0674429	-0.277763	0.781194	0.999624
LOC103690933	0.478557	0.0484943	0.0996117	0.486834	0.626376	0.999624
LOC102554376	0.137338	-0.0187322	0.0674429	-0.277749	0.781205	0.999624
Eya4	0.373494	-0.0323206	0.0879709	-0.367401	0.71332	0.999624
LOC120098884	0.119207	0.00880186	0.0674429	0.130508	0.896164	0.999624
Tbpl1	16.4037	0.121697	0.241793	0.503311	0.614746	0.999624
Slc2a12	1.37341	0.0850634	0.150723	0.564368	0.572504	0.999624
Sgk1	9.45625	-0.124241	0.246154	-0.504731	0.613748	0.999624
LOC108349236	0.136723	-0.0187291	0.0674429	-0.277703	0.78124	0.999624
Nkain2	30.9221	0.149171	0.218569	0.682489	0.49493	0.999624
Rnf217	3.00408	0.00385243	0.193073	0.0199532	0.984081	0.999624
Tpd52l1	31.8087	0.0811366	0.221002	0.367131	0.713521	0.999624
Hddc2	8.14709	-0.0991196	0.24363	-0.406845	0.684122	0.999624
Hey2	2.96034	-0.00782663	0.204703	-0.0382342	0.969501	0.999624
Ncoa7	26.0305	0.343839	0.22582	1.52262	0.127853	0.999624
Hint3	16.7913	-0.299603	0.242375	-1.23612	0.216415	0.999624
Trmt11	0.119207	0.00880186	0.0674429	0.130508	0.896164	0.999624
Cenpw	0.0994334	0.00880274	0.0674429	0.130521	0.896154	0.999624
Rspo3	0.352859	0.0127027	0.0806595	0.157486	0.874862	0.999624
Rnf146	13.2257	-0.00804601	0.245711	-0.0327459	0.973877	0.999624
Echdc1	20.4442	-0.0455823	0.238695	-0.190965	0.848553	0.999624
Kiaa0408L	19.0226	0.147663	0.239951	0.61539	0.538297	0.999624
Soga3	1.30559	0.132553	0.15424	0.859399	0.390121	0.999624
Ccdc127	8.60143	0.0209534	0.244658	0.0856438	0.93175	0.999624
Sdha	55.4451	-0.0428305	0.194439	-0.220278	0.825655	0.999624
Exoc3	17.7009	0.179828	0.240504	0.747713	0.454633	0.999624
Slc9a3	0.227275	0.0242312	0.0698334	0.346986	0.728602	0.999624
Cep72	0.119207	0.00880186	0.0674429	0.130508	0.896164	0.999624
Tppp	14.2602	0.217481	0.244583	0.889193	0.373899	0.999624
Brd9	14.9101	-0.168876	0.244952	-0.689424	0.490557	0.999624
Trip13	0.136723	-0.0187291	0.0674429	-0.277703	0.78124	0.999624
Nkd2	1.77632	-0.0949399	0.171794	-0.552638	0.580511	0.999624
Slc12a7	1.03422	-0.0773581	0.136251	-0.567763	0.570196	0.999624
Tert	0.466037	-0.00778019	0.0946476	-0.0822017	0.934486	0.999624
Clptm1l	53.771	-0.17395	0.195183	-0.891214	0.372815	0.999624
Lpcat1	11.7689	0.160086	0.246406	0.649684	0.515896	0.999624
LOC120098984	0.122579	0.00880234	0.0674429	0.130516	0.896159	0.999624
Mrpl36	35.3792	-0.143114	0.21961	-0.651674	0.514611	0.999624
LOC679739	154.623	-0.250015	0.155634	-1.60643	0.108178	0.999624
Irx2	0.122579	0.00880234	0.0674429	0.130516	0.896159	0.999624
Irx1	1.54506	-0.155753	0.164788	-0.945175	0.34457	0.999624
Ice1	12.4163	0.0551027	0.246289	0.223732	0.822966	0.999624
Med10	27.1938	-0.0060712	0.2268	-0.026769	0.978644	0.999624
Ube2ql1	28.2274	0.320597	0.227051	1.41201	0.157948	0.999624
Nsun2	15.3536	-0.123666	0.243832	-0.507175	0.612032	0.999624
Srd5a1	1.89938	-0.296516	0.175332	-1.69117	0.0908042	0.999624
Tent4a	6.7182	0.0615534	0.238666	0.257906	0.796479	0.999624
Adcy2	16.0191	0.0224861	0.243164	0.0924731	0.926322	0.999624
LOC100362709	0.627905	0.0157451	0.108577	0.145013	0.8847	0.999624
RGD1308544	6.43154	-0.052192	0.239101	-0.218285	0.827207	0.999624
Fastkd3	4.3124	-0.205947	0.219275	-0.939217	0.347619	0.999624
LOC680200	0.930776	0.0990588	0.132265	0.748942	0.453892	0.999624
Mtrr	4.07126	0.151327	0.217689	0.695154	0.486959	0.999624
RGD1566325	8.81611	-0.0705657	0.245137	-0.287863	0.773452	0.999624
LOC120099099	0.367985	0.0150992	0.0877238	0.172122	0.863342	0.999624
LOC682870	1.91084	0.0790601	0.182843	0.432393	0.665456	0.999624
LOC102547287	2.60374	0.0680216	0.198127	0.343324	0.731355	0.999624
LOC102549842	3.26154	0.0548846	0.202636	0.270853	0.786504	0.999624
Zfp748	1.54674	0.00531671	0.160246	0.0331785	0.973532	0.999624
LOC102551340	1.24204	-0.0906767	0.147222	-0.615918	0.537949	0.999624
LOC120099100	0.144085	-0.0187304	0.0674429	-0.277723	0.781225	0.999624
LOC501406	1.24182	-0.146283	0.149945	-0.975583	0.329271	0.999624
LOC120093155	0.144085	-0.0187304	0.0674429	-0.277723	0.781225	0.999624
LOC681177	0.396024	-0.0298683	0.0846857	-0.352695	0.724317	0.999624
LOC120099102	0.466037	-0.00778019	0.0946476	-0.0822017	0.934486	0.999624
LOC120099103	0.136723	-0.0187291	0.0674429	-0.277703	0.78124	0.999624
LOC102551815	1.78648	-0.00196138	0.172637	-0.0113613	0.990935	0.999624
LOC120100094	0.0994334	0.00880274	0.0674429	0.130521	0.896154	0.999624
LOC102556805	1.06094	-0.231808	0.129141	-1.795	0.0726542	0.999624
LOC120100093	0.363998	0.014912	0.0871756	0.171057	0.864179	0.999624
LOC120100089	0.0994334	0.00880274	0.0674429	0.130521	0.896154	0.999624
LOC120100087	0.497715	0.0468095	0.0952355	0.491513	0.623064	0.999624
Ppp1r14c	3.36133	-0.0887509	0.211543	-0.419541	0.674821	0.999624
LOC120099107	0.136723	-0.0187291	0.0674429	-0.277703	0.78124	0.999624
Mthfd1l	2.69274	0.13345	0.201413	0.662569	0.507607	0.999624
Akap12	48.1766	-0.135064	0.204441	-0.660651	0.508836	0.999624
Zbtb2	1.33535	0.00509946	0.152796	0.0333743	0.973376	0.999624
LOC103690958	0.230647	0.0244727	0.0701724	0.348751	0.727277	0.999624
Rmnd1	8.83875	0.510491	0.244335	2.08931	0.0366801	0.999624
Armt1	4.41948	0.166086	0.219636	0.756189	0.449536	0.999624
Ccdc170	0.885085	-0.142977	0.118519	-1.20636	0.227679	0.999624
Esr1	0.512206	-0.105957	0.0911109	-1.16295	0.244852	0.999624
Syne1	28.4872	0.525064	0.228146	2.30144	0.021367	0.999624
Vip	0.245406	-0.00564253	0.0717953	-0.0785919	0.937357	0.999624
Fbxo5	0.379298	-0.03276	0.0885288	-0.37005	0.711346	0.999624
Mtrf1l	7.74472	-0.0391586	0.242709	-0.16134	0.871826	0.999624
Rgs17	12.3025	-0.131745	0.246364	-0.534757	0.592818	0.999624
Ipcef1	0.230647	0.0244727	0.0701724	0.348751	0.727277	0.999624
Cnksr3	1.5163	0.105873	0.158549	0.66776	0.504287	0.999624
Scaf8	12.5402	-0.0104465	0.245522	-0.042548	0.966062	0.999624
LOC120099110	0.551726	0.0634172	0.0998898	0.634872	0.525512	0.999624
Tiam2	0.351587	0.0146952	0.0865643	0.16976	0.865199	0.999624
Tfb1m	6.76351	0.0543439	0.240847	0.225636	0.821484	0.999624
LOC102548472	0.144085	-0.0187304	0.0674429	-0.277723	0.781225	0.999624
Arid1b	13.4804	-0.0455301	0.246046	-0.185047	0.853192	0.999624
Tmem242	18.8495	-0.0989508	0.242368	-0.408267	0.683078	0.999624
LOC120099115	1.97557	0.220571	0.182594	1.20799	0.227051	0.999624
Zdhhc14	9.69155	-0.436662	0.245802	-1.77648	0.0756545	0.999624
Snx9	2.68766	-0.24555	0.196758	-1.24798	0.212038	0.999624
Synj2	1.05222	0.0128329	0.142515	0.090046	0.928251	0.999624
Serac1	1.55823	-0.00583001	0.165627	-0.0351997	0.971921	0.999624
LOC120099116	0.108068	0.0088019	0.0674429	0.130509	0.896164	0.999624
Gtf2h5	100.792	-0.000485034	0.168889	-0.00287191	0.997709	0.999624
LOC102551377	0.364172	-0.0319248	0.0874417	-0.365098	0.715039	0.999624
Tulp4	37.0051	-0.017248	0.210621	-0.0818909	0.934733	0.999624
Tmem181	11.7825	0.140245	0.246427	0.569113	0.56928	0.999624
Dynlt1	25.7561	0.0245758	0.226863	0.108329	0.913735	0.999624
LOC120099117	0.364172	-0.0319248	0.0874417	-0.365098	0.715039	0.999624
Ezr	3.56182	-0.0261215	0.203792	-0.128177	0.898009	0.999624
Rsph3	4.76104	-0.0502278	0.22831	-0.219998	0.825873	0.999624
Tagap	0.245158	0.0225692	0.0674429	0.334642	0.737895	0.999624
LOC102551987	0.0994334	0.00880274	0.0674429	0.130521	0.896154	0.999624
RGD1560015	1.38918	-0.129376	0.158805	-0.814683	0.415254	0.999624
Fndc1	1.92512	-0.0317569	0.171165	-0.185534	0.85281	0.999624
Sod2	82.4088	0.034313	0.176905	0.193963	0.846205	0.999624
Wtap	35.2295	0.0750663	0.213997	0.350783	0.725751	0.999624
LOC102553528	2.7198	0.12256	0.192454	0.636826	0.524238	0.999624
Acat2	28.771	-0.184347	0.223089	-0.826338	0.408612	0.999624
LOC120099120	0.490741	-0.0100704	0.100229	-0.100473	0.919968	0.999624
LOC120099122	0.335344	0.0510951	0.0796607	0.641409	0.521257	0.999624
Acat2l1	0.255929	-0.00582654	0.0729554	-0.0798644	0.936345	0.999624
Tcp1	72.5981	-0.0982748	0.178267	-0.551277	0.581444	0.999624
Mrpl18	25.7718	-0.408437	0.231167	-1.76684	0.0772543	0.999624
Pnldc1	0.358735	0.014898	0.0871254	0.170995	0.864227	0.999624
Mas1	0.136723	-0.0187291	0.0674429	-0.277703	0.78124	0.999624
Igf2r	14.8092	-0.0479253	0.244781	-0.195788	0.844776	0.999624
Slc22a1	0.273445	-0.0342777	0.0692328	-0.495108	0.620524	0.999624
Slc22a2	0.108068	0.0088019	0.0674429	0.130509	0.896164	0.999624
Slc22a3	0.119207	0.00880186	0.0674429	0.130508	0.896164	0.999624
Plg	0.609578	-0.0425659	0.107932	-0.394376	0.693303	0.999624
LOC120099124	0.119381	-0.0187332	0.0674429	-0.277763	0.781194	0.999624
Map3k4	5.88365	0.14002	0.236773	0.591368	0.554274	0.999624
Agpat4	24.3114	-0.243821	0.228211	-1.0684	0.28534	0.999624
LOC108349099	0.280808	-0.0407774	0.0753637	-0.541074	0.588457	0.999624
Prkn	2.95059	0.168638	0.201797	0.835681	0.403335	0.999624
Pacrg	7.106	-0.0917961	0.240323	-0.38197	0.702483	0.999624
LOC120100098	0.256718	-0.0382481	0.0730369	-0.523682	0.600499	0.999624
Cahm	1.16479	0.094425	0.147927	0.63832	0.523265	0.999624
Qk	73.1432	-0.0390516	0.186897	-0.208947	0.83449	0.999624
LOC102549608	0.969872	-0.0273638	0.134279	-0.203783	0.838523	0.999624
LOC108349524	0.119207	0.00880186	0.0674429	0.130508	0.896164	0.999624
Pde10a	5.33487	0.091666	0.23326	0.392978	0.694336	0.999624
T2	0.108068	0.0088019	0.0674429	0.130509	0.896164	0.999624
Prr18	3.34024	-0.121051	0.200519	-0.603691	0.546049	0.999624
Sft2d1	17.8981	-0.380276	0.241259	-1.57622	0.114976	0.999624
Mpc1	101.256	-0.0612128	0.172188	-0.355499	0.722216	0.999624
Cep43	7.9638	-0.0345192	0.243014	-0.142046	0.887044	0.999624
Rnaset2	40.8419	-0.261037	0.206271	-1.26551	0.20569	0.999624
Rps6ka2	10.4808	0.0843875	0.246452	0.342409	0.732043	0.999624
LOC120099125	0.137338	-0.0187322	0.0674429	-0.277749	0.781205	0.999624
LOC108348488	0.0994334	0.00880274	0.0674429	0.130521	0.896154	0.999624
LOC120100106	2.6995	-0.115333	0.200928	-0.574003	0.565966	0.999624
Afdn	8.19446	0.0472258	0.243636	0.193838	0.846303	0.999624
LOC103694999	0.245158	0.0225692	0.0674429	0.334642	0.737895	0.999624
Dact2	4.49777	-0.0461233	0.222146	-0.207626	0.835521	0.999624
Thbs2	1.59158	0.057158	0.167003	0.342258	0.732157	0.999624
Wdr27	2.09482	-0.0616203	0.184238	-0.33446	0.738032	0.999624
LOC100125364	8.66624	-0.101556	0.245254	-0.414083	0.678814	0.999624
Phf10	6.04418	-0.108725	0.237714	-0.457376	0.647401	0.999624
Dynlt2	0.280808	-0.0407774	0.0753637	-0.541074	0.588457	0.999624
Ermard	4.02366	-0.0699059	0.219053	-0.319128	0.749629	0.999624
LOC102550953	0.136723	-0.0187291	0.0674429	-0.277703	0.78124	0.999624
Dll1	1.04127	0.0466434	0.130707	0.356854	0.721201	0.999624
Fam120b	24.1705	0.0981835	0.229742	0.427364	0.669114	0.999624
Psmb1	174.675	-0.185674	0.13965	-1.32957	0.183661	0.999624
Tbp	5.1189	-0.210126	0.226095	-0.929372	0.352696	0.999624
Pdcd2	18.2403	-0.0355591	0.241811	-0.147053	0.88309	0.999624
Prdm9	0.273445	-0.0342777	0.0692328	-0.495108	0.620524	0.999624
LOC102551889	8.44377	-0.0184589	0.244761	-0.0754162	0.939884	0.999624
LOC108349526	0.858552	0.0722889	0.127723	0.56598	0.571407	0.999624
Chd1	4.08081	-0.0936263	0.215877	-0.433702	0.664504	0.999624
Rgmb	50.1584	-0.112747	0.199278	-0.565775	0.571546	0.999624
Riok2	6.28243	0.113969	0.236166	0.48258	0.629394	0.999624
Lix1	34.0728	-0.269722	0.218626	-1.23371	0.21731	0.999624
Lnpep	16.6334	-0.00162637	0.241561	-0.00673277	0.994628	0.999624
LOC102552729	0.137338	-0.0187322	0.0674429	-0.277749	0.781205	0.999624
LOC102552823	0.646323	-0.0873204	0.100939	-0.865082	0.386994	0.999624
Spaca6	4.65834	0.012801	0.223448	0.0572884	0.954315	0.999624
Ppp2r1a	138.616	-0.0780637	0.156779	-0.497922	0.618539	0.999624
LOC100365363	2.04843	-0.0153864	0.18105	-0.0849845	0.932274	0.999624
LOC102554200	7.27101	0.014497	0.240992	0.0601554	0.952032	0.999624
LOC102552527	2.99823	0.236197	0.204034	1.15763	0.247013	0.999624
Zfp54	0.382496	0.013451	0.0829465	0.162165	0.871176	0.999624
LOC103691005	1.92295	-0.0347612	0.175195	-0.198414	0.842721	0.999624
Zfp53	0.803008	0.0659757	0.125328	0.526423	0.598594	0.999624
LOC102547319	0.119207	0.00880186	0.0674429	0.130508	0.896164	0.999624
Zfp52	0.704118	0.0449958	0.119214	0.377436	0.705849	0.999624
LOC102550851	4.53815	-0.106847	0.224474	-0.475988	0.634083	0.999624
Zfp51	2.02982	0.0448909	0.184763	0.242965	0.808033	0.999624
RGD1565566	1.38012	-0.0432667	0.148586	-0.29119	0.770906	0.999624
LOC682206	4.94475	0.156913	0.228299	0.687312	0.491886	0.999624
LOC120093134	1.54823	0.108134	0.165532	0.653248	0.513597	0.999624
LOC102548728	1.34384	-0.0624998	0.157257	-0.397437	0.691045	0.999624
LOC102547235	0.122579	0.00880234	0.0674429	0.130516	0.896159	0.999624
Zfp758	1.08247	0.00121019	0.142896	0.00846906	0.993243	0.999624
LOC102555644	0.91665	-0.116121	0.134537	-0.863116	0.388073	0.999624
LOC102555377	3.39217	0.119229	0.211719	0.563146	0.573336	0.999624
LOC682225	0.21864	0.0235678	0.0688893	0.342112	0.732267	0.999624
LOC102555191	1.08211	-0.0454418	0.145087	-0.313204	0.754126	0.999624
Zfp945	3.31658	0.0706275	0.208493	0.338753	0.734796	0.999624
Zfp40	2.79583	0.0717404	0.195097	0.367716	0.713085	0.999624
LOC102554457	6.89453	-0.106481	0.241995	-0.440012	0.659928	0.999624
Lilrb3l	0.136723	-0.0187291	0.0674429	-0.277703	0.78124	0.999624
Lilrb3a	0.273445	-0.0342777	0.0692328	-0.495108	0.620524	0.999624
LOC120099276	1.17092	0.0904414	0.146718	0.61643	0.537611	0.999624
Rps9l1	504.632	-0.359091	0.117921	-3.0452	0.00232526	0.999624
Tsen34	48.5382	-0.187654	0.198823	-0.943825	0.345259	0.999624
Mboat7	73.2324	0.0123902	0.182556	0.0678707	0.945889	0.999624
Leng1	5.38846	0.292346	0.233221	1.25351	0.210018	0.999624
Cnot3	5.67927	0.170426	0.233014	0.731396	0.464537	0.999624
Prpf31	1.85799	0.0500496	0.175927	0.284491	0.776034	0.999624
Tfpt	20.8726	-0.275693	0.236817	-1.16416	0.24436	0.999624
Ndufa3	248.177	-0.273263	0.132613	-2.06061	0.0393402	0.999624
Oscar	0.519395	-0.0709181	0.101667	-0.69755	0.485459	0.999624
Cacng6	0.274676	-0.0336906	0.0686427	-0.490811	0.62356	0.999624
Cacng8	0.631065	0.016482	0.0973381	0.169327	0.865539	0.999624
LOC103691003	0.230647	0.0244727	0.0701724	0.348751	0.727277	0.999624
Cacng7	0.588442	0.0823246	0.107291	0.767306	0.4429	0.999624
Prkcg	3.01616	-0.100709	0.202143	-0.498203	0.618341	0.999624
Myadm	6.70456	0.0475464	0.238906	0.199017	0.842249	0.999624
LOC120097720	0.75833	-0.169811	0.112387	-1.51096	0.1308	0.999624
Zfp418	0.968683	0.0443317	0.141458	0.313392	0.753983	0.999624
Zfp772	0.266664	-0.00600284	0.0740183	-0.0810994	0.935363	0.999624
Hiatl3	0.638058	-0.0427705	0.109797	-0.389543	0.696874	0.999624
Zfp773-ps1	0.136723	-0.0187291	0.0674429	-0.277703	0.78124	0.999624
Zfp954	2.31085	-0.0175345	0.185401	-0.0945757	0.924652	0.999624
Aurkc	2.74507	-0.0543896	0.200279	-0.271569	0.785954	0.999624
LOC103690204	0.84965	-0.0504338	0.131101	-0.384696	0.700463	0.999624
Usp29	32.238	0.200595	0.221322	0.906348	0.364752	0.999624
Peg3	288.422	0.0947402	0.140149	0.675995	0.499044	0.999624
Apeg3	0.344592	0.0519282	0.0802867	0.646785	0.517771	0.999624
Zim1	2.99347	0.129119	0.20736	0.622678	0.533496	0.999624
Smim17	14.7865	0.21711	0.244677	0.887334	0.374899	0.999624
Zfp28	1.2443	-0.0305695	0.150676	-0.202882	0.839227	0.999624
Zfp78	0.245406	-0.00564253	0.0717953	-0.0785919	0.937357	0.999624
LOC102548162	1.29737	-0.0796133	0.150976	-0.527325	0.597968	0.999624
Zfp583	0.70419	0.0377507	0.113895	0.331451	0.740304	0.999624
Zfp667	6.18283	0.272703	0.238427	1.14376	0.252723	0.999624
Zfp444	4.77454	0.220367	0.222587	0.990026	0.322161	0.999624
Zfp787	2.89128	-0.238185	0.202202	-1.17796	0.238814	0.999624
Rasl2-9	0.144085	-0.0187304	0.0674429	-0.277723	0.781225	0.999624
Epn1	51.3757	-0.0627616	0.202676	-0.309664	0.756816	0.999624
U2af2	20.9383	0.21117	0.237343	0.889726	0.373613	0.999624
Ccdc106	7.77956	-0.0674714	0.238912	-0.282411	0.777628	0.999624
Zfp580	18.0948	-0.093114	0.241415	-0.385701	0.699718	0.999624
Zfp865	1.10587	-0.0553778	0.138506	-0.399823	0.689287	0.999624
LOC100911196	5.24326	0.0189564	0.233149	0.0813061	0.935199	0.999624
Fiz1	4.42955	0.0268992	0.216912	0.12401	0.901308	0.999624
Zfp524	1.8899	-0.132172	0.177549	-0.744426	0.456619	0.999624
Zfp579	5.0571	-0.239253	0.227789	-1.05033	0.293568	0.999624
Ssc5d	2.1798	0.062716	0.180331	0.347783	0.728003	0.999624
Nat14	14.8076	0.410106	0.244623	1.67648	0.0936444	0.999624
Zfp628	1.91705	0.0774665	0.182818	0.423736	0.671758	0.999624
LOC684792	0.0994334	0.00880274	0.0674429	0.130521	0.896154	0.999624
LOC684270	11.6622	-0.0157641	0.246455	-0.0639632	0.949	0.999624
Isoc2b	2.107	-0.179063	0.178426	-1.00357	0.315587	0.999624
Shisa7	4.16827	0.141492	0.22316	0.634037	0.526057	0.999624
Ube2s	58.2674	0.0472821	0.219318	0.215587	0.82931	0.999624
Rpl28	604.105	-0.163925	0.113362	-1.44602	0.148171	0.999624
Tmem238	9.47624	-0.0625054	0.24444	-0.255709	0.798176	0.999624
Il11	0.119207	0.00880186	0.0674429	0.130508	0.896164	0.999624
Cox6b2	1.69134	0.0800586	0.1651	0.484909	0.627741	0.999624
Kmt5c	2.19982	0.146207	0.186796	0.782709	0.433798	0.999624
LOC120099388	0.0994334	0.00880274	0.0674429	0.130521	0.896154	0.999624
Brsk1	18.1775	0.0657005	0.240811	0.27283	0.784984	0.999624
LOC108349434	0.137338	-0.0187322	0.0674429	-0.277749	0.781205	0.999624
Hspbp1	33.5969	-0.0434048	0.216974	-0.200046	0.841445	0.999624
Ppp6r1	27.2344	-0.0150515	0.224047	-0.0671801	0.946438	0.999624
Tmem86b	0.227449	-0.00534244	0.0698945	-0.0764358	0.939072	0.999624
LOC108349515	22.115	-0.0726501	0.237508	-0.305885	0.759692	0.999624
Syt5	64.2871	-0.170275	0.194671	-0.874681	0.381748	0.999624
Dnaaf3	0.378508	0.0152731	0.0881849	0.173194	0.862499	0.999624
Tnnt1	1.02454	-0.0214966	0.138701	-0.154985	0.876833	0.999624
Ppp1r12c	25.4241	0.173427	0.231842	0.74804	0.454436	0.999624
Rdh13	6.10624	0.196946	0.237038	0.83086	0.406053	0.999624
Gp6	0.119381	-0.0187332	0.0674429	-0.277763	0.781194	0.999624
Lilrb3	0.0994334	0.00880274	0.0674429	0.130521	0.896154	0.999624
Cdc42ep5	0.640158	-0.0494999	0.114321	-0.432991	0.665021	0.999624
Leng8	10.4593	0.0585199	0.246398	0.237501	0.812268	0.999624
Ttyh1	114.987	-0.115652	0.172141	-0.671844	0.501683	0.999624
Lair1	0.28817	-0.0348887	0.0698314	-0.499614	0.617347	0.999624
LOC100362054	0.463431	0.0459138	0.09875	0.46495	0.641967	0.999624
LOC120099765	0.144085	-0.0187304	0.0674429	-0.277723	0.781225	0.999624
Vom1r47	0.256544	-0.00582891	0.0729441	-0.0799093	0.936309	0.999624
LOC120099763	0.813652	0.19307	0.122528	1.57572	0.11509	0.999624
Zfp551	1.43161	0.153874	0.159377	0.965472	0.334309	0.999624
Zfp606	4.18389	-0.0709122	0.2182	-0.324986	0.745191	0.999624
LOC691722	0.136723	-0.0187291	0.0674429	-0.277703	0.78124	0.999624
Zscan18	8.43514	-0.0236149	0.241269	-0.0978779	0.922029	0.999624
Zfp329	3.0339	0.25427	0.205688	1.23619	0.216387	0.999624
Zfp110	5.22886	0.0299573	0.233159	0.128484	0.897766	0.999624
Znf8	3.92363	0.126439	0.212326	0.595494	0.551513	0.999624
Zscan22	3.95367	0.22024	0.213266	1.0327	0.301744	0.999624
Rps5	595.25	-0.0982638	0.114605	-0.857413	0.391217	0.999624
Rnf225	0.356152	-0.0315025	0.0868724	-0.362629	0.716882	0.999624
Zfp324	0.696756	0.0460178	0.118975	0.386787	0.698914	0.999624
Zfp446	4.78186	-0.0183279	0.22666	-0.0808608	0.935553	0.999624
LOC102552250	0.730269	-0.0184187	0.124383	-0.14808	0.88228	0.999624
Zbtb45	6.74012	0.0464836	0.240347	0.193402	0.846644	0.999624
Trim28	35.8377	0.0909736	0.214013	0.425084	0.670775	0.999624
Chmp2a	59.1224	-0.187714	0.188106	-0.997917	0.31832	0.999624
Ube2m	131.645	-0.0122784	0.155188	-0.0791199	0.936937	0.999624
Mzf1	3.33853	0.189574	0.209303	0.90574	0.365073	0.999624
LOC100365062	0.708589	0.112425	0.120006	0.936832	0.348845	0.999624
RGD1564801	0.866048	-0.041971	0.127801	-0.328408	0.742603	0.999624
Zswim9	2.19666	0.012807	0.188378	0.0679855	0.945797	0.999624
Lig1	5.01107	0.20588	0.228789	0.899865	0.368192	0.999624
RGD1565590	0.108068	0.0088019	0.0674429	0.130509	0.896164	0.999624
LOC102553890	0.259917	-0.00589347	0.0733417	-0.0803564	0.935954	0.999624
Selenow	419.889	-0.138647	0.121748	-1.1388	0.254785	0.999624
LOC100360843	6.05298	-0.466361	0.233535	-1.99697	0.0458286	0.999624
LOC100364427	0.816752	0.0162727	0.12606	0.129087	0.897289	0.999624
LOC100364457	5.14308	0.033755	0.22764	0.148282	0.88212	0.999624
Nop53	31.992	-0.077894	0.218537	-0.356434	0.721515	0.999624
Ehd2	4.17146	0.174233	0.217122	0.802468	0.422282	0.999624
Bicra	1.15097	0.153482	0.148108	1.03629	0.300068	0.999624
Napa	60.565	0.0713298	0.185544	0.384435	0.700656	0.999624
Slc8a2	0.820893	0.0619866	0.120074	0.516236	0.60569	0.999624
Meis3	13.1953	-0.225257	0.244855	-0.919959	0.357594	0.999624
Dhx34	3.05308	-0.00856141	0.204044	-0.0419587	0.966532	0.999624
C5ar2	1.04234	-0.186161	0.133064	-1.39904	0.161801	0.999624
C5ar1	0.472927	-0.0135681	0.0943028	-0.143878	0.885597	0.999624
Inafm1	44.5493	-0.00350008	0.213838	-0.0163679	0.986941	0.999624
Ccdc9	3.95063	-0.0740162	0.221957	-0.333471	0.738778	0.999624
Bbc3	3.15851	-0.350028	0.2048	-1.70912	0.0874282	0.999624
Sae1	26.589	-0.00253411	0.226892	-0.0111688	0.991089	0.999624
Zc3h4	7.14725	0.375915	0.240706	1.56172	0.118354	0.999624
Tmem160	32.2669	-0.310937	0.218726	-1.42158	0.155148	0.999624
Npas1	0.63301	-0.0485858	0.108913	-0.446099	0.655526	0.999624
Arhgap35	21.5107	0.176768	0.234904	0.752514	0.451742	0.999624
LOC108349548	5.04828	-0.0417118	0.222772	-0.18724	0.851472	0.999624
Ceacam9	0.318074	0.0493445	0.0783186	0.630048	0.528663	0.999624
Ap2s1	86.8601	-0.176087	0.170698	-1.03157	0.302273	0.999624
LOC679748	0.677432	0.129412	0.101689	1.27262	0.203152	0.999624
Slc1a5	1.1137	-0.056937	0.137334	-0.414587	0.678444	0.999624
Fkrp	13.0987	0.133818	0.245773	0.544479	0.586112	0.999624
Strn4	19.5008	0.00704228	0.236417	0.0297876	0.976236	0.999624
Prkd2	1.57075	0.0402419	0.152106	0.264565	0.791345	0.999624
Dact3	16.6574	-0.153964	0.24225	-0.635559	0.525064	0.999624
Gng8	2.12785	0.123013	0.176979	0.695072	0.48701	0.999624
Calm3	140.212	0.0614344	0.159278	0.385707	0.699714	0.999624
Pnma8b	79.0836	0.100162	0.178114	0.562348	0.573879	0.999624
Pnma8a	5.94005	0.0145285	0.23652	0.0614259	0.95102	0.999624
Pnma8c	0.119207	0.00880186	0.0674429	0.130508	0.896164	0.999624
Ccdc8	0.367985	0.0150992	0.0877238	0.172122	0.863342	0.999624
Ppp5c	49.3087	-0.126307	0.201333	-0.627356	0.530426	0.999624
Hif3a	0.119381	-0.0187332	0.0674429	-0.277763	0.781194	0.999624
Mill1	0.526829	-0.0671646	0.0969136	-0.693036	0.488287	0.999624
Pglyrp1	0.487366	-0.00937752	0.100204	-0.0935842	0.925439	0.999624
Ccdc61	3.25353	0.112618	0.208428	0.540319	0.588977	0.999624
Nova2	4.93039	0.166903	0.228011	0.731993	0.464173	0.999624
Mypop	9.13641	-0.15575	0.245796	-0.633657	0.526305	0.999624
Irf2bp1	14.5721	-0.0393795	0.245166	-0.160624	0.872389	0.999624
Sympk	12.174	0.1379	0.246104	0.560332	0.575253	0.999624
Rsph6a	0.374109	-0.0280658	0.0821492	-0.341644	0.732619	0.999624
LOC108349062	0.375925	-0.0325511	0.0882539	-0.368835	0.712251	0.999624
Dmwd	27.8675	0.21429	0.225939	0.948444	0.342903	0.999624
Dmpk	6.63288	-0.31264	0.237901	-1.31416	0.188792	0.999624
Six5	1.63397	-0.132358	0.16892	-0.783556	0.433301	0.999624
Fbxo46	1.26284	0.0683669	0.152936	0.447029	0.654854	0.999624
Qpctl	12.0069	-0.238093	0.245928	-0.968141	0.332974	0.999624
Snrpd2	124.129	-0.134433	0.154999	-0.867318	0.385768	0.999624
Gipr	0.137338	-0.0187322	0.0674429	-0.277749	0.781205	0.999624
Eml2	24.9291	0.147033	0.227569	0.646105	0.518211	0.999624
Gpr4	2.60649	-0.0778255	0.193444	-0.402316	0.687452	0.999624
NEWGENE_1309147	0.318074	0.0493445	0.0783186	0.630048	0.528663	0.999624
Opa3	0.198867	0.02257	0.0674429	0.334653	0.737887	0.999624
Vasp	5.21132	0.00122194	0.227759	0.00536508	0.995719	0.999624
Ppm1n	0.481932	0.0433119	0.0945972	0.457855	0.647056	0.999624
Rtn2	22.1844	-0.0799397	0.235782	-0.339041	0.734579	0.999624
Trnastop-uca	0.207502	0.0226587	0.067574	0.335317	0.737386	0.999624
Fosb	0.136723	-0.0187291	0.0674429	-0.277703	0.78124	0.999624
LOC103691049	0.137338	-0.0187322	0.0674429	-0.277749	0.781205	0.999624
Ercc1	21.8221	-0.1173	0.237882	-0.493101	0.621941	0.999624
Polr1g	3.14922	-0.0585478	0.201428	-0.290664	0.771309	0.999624
Ppp1r13l	0.865085	0.072706	0.123596	0.588255	0.556361	0.999624
Ercc2	2.11308	0.0243247	0.175762	0.138396	0.889928	0.999624
Klc3	0.207502	0.0226587	0.067574	0.335317	0.737386	0.999624
Mark4	13.3249	0.0857332	0.245258	0.349563	0.726666	0.999624
Exoc3l2	0.21864	0.0235678	0.0688893	0.342112	0.732267	0.999624
Bloc1s3	16.0542	-0.155949	0.242058	-0.644263	0.519405	0.999624
Trappc6a	10.9211	-0.0966725	0.246439	-0.392278	0.694853	0.999624
Nkpd1	0.137338	-0.0187322	0.0674429	-0.277749	0.781205	0.999624
Ppp1r37	9.94179	0.0393505	0.246266	0.159789	0.873047	0.999624
Gemin7	9.05118	0.156725	0.245361	0.638754	0.522983	0.999624
Zfp296	0.236771	-0.00549927	0.0709047	-0.0775585	0.938179	0.999624
Clasrp	13.6922	-0.0512641	0.245537	-0.208784	0.834617	0.999624
Relb	1.66625	-0.178461	0.168884	-1.0567	0.290647	0.999624
Clptm1	65.9988	0.0171929	0.195698	0.0878544	0.929992	0.999624
Apoc2	0.119207	0.00880186	0.0674429	0.130508	0.896164	0.999624
Apoc4	2.21392	-0.0497359	0.17822	-0.279071	0.780191	0.999624
Apoc1	17.7518	0.11797	0.244148	0.483191	0.62896	0.999624
Apoe	1812.58	-0.205711	0.131906	-1.55953	0.11887	0.999624
Tomm40	29.1243	0.115686	0.229778	0.503469	0.614635	0.999624
Nectin2	7.3877	0.192912	0.243018	0.793819	0.427301	0.999624
Bcam	10.3052	-0.0252401	0.245393	-0.102856	0.918077	0.999624
Cblc	0.108068	0.0088019	0.0674429	0.130509	0.896164	0.999624
Bcl3	0.326709	0.0578737	0.0846237	0.683894	0.494042	0.999624
Ceacam16	1.05526	-0.0497422	0.130543	-0.381041	0.703173	0.999624
Pvr	1.02622	0.119818	0.136613	0.877062	0.380453	0.999624
Igsf23	0.483378	-0.0100422	0.0998982	-0.100525	0.919928	0.999624
Zfp180	8.30977	0.252594	0.243947	1.03545	0.30046	0.999624
Zfp112	2.52613	0.144733	0.192651	0.751271	0.45249	0.999624
Zfp111	1.86475	0.188367	0.175273	1.07471	0.282505	0.999624
LOC102548600	1.26194	0.0340259	0.150204	0.226532	0.820788	0.999624
LOC108348989	0.851609	-0.0503894	0.12732	-0.395771	0.692274	0.999624
LOC102548503	0.973689	0.0429106	0.133035	0.322551	0.747035	0.999624
Zfp61	6.20936	0.0203419	0.233915	0.0869628	0.930701	0.999624
Zfp94	4.01002	0.0506372	0.222331	0.227756	0.819836	0.999624
LOC103691053	0.273445	-0.0342777	0.0692328	-0.495108	0.620524	0.999624
LOC102548695	0.252153	-0.0057614	0.0725449	-0.0794184	0.9367	0.999624
Lypd5	0.144085	-0.0187304	0.0674429	-0.277723	0.781225	0.999624
Kcnn4	0.344224	0.0145156	0.0860407	0.168706	0.866028	0.999624
Smg9	4.64501	-0.0974725	0.216249	-0.450741	0.652176	0.999624
Irgc	0.136723	-0.0187291	0.0674429	-0.277703	0.78124	0.999624
Plaur	1.94945	0.0743532	0.179489	0.41425	0.678691	0.999624
Cadm4	0.642589	-0.0432873	0.114397	-0.378395	0.705137	0.999624
Zfp428	19.8926	-0.10409	0.238733	-0.436009	0.66283	0.999624
Irgq	11.751	0.166612	0.246394	0.676204	0.498911	0.999624
Xrcc1	8.9733	0.0232115	0.245529	0.0945369	0.924683	0.999624
Zfp575	8.52068	-0.0155602	0.244817	-0.0635583	0.949322	0.999624
Ethe1	14.8482	0.0056263	0.244437	0.0230174	0.981636	0.999624
Phldb3	0.207502	0.0226587	0.067574	0.335317	0.737386	0.999624
Lypd3	0.489582	-0.00964492	0.0898075	-0.107396	0.914475	0.999624
RGD1564380	0.119207	0.00880186	0.0674429	0.130508	0.896164	0.999624
Ceacam4	0.0994334	0.00880274	0.0674429	0.130521	0.896154	0.999624
Rps19l2	834.718	-0.334736	0.132953	-2.51771	0.0118121	0.999624
Cd79a	0.108068	0.0088019	0.0674429	0.130509	0.896164	0.999624
Arhgef1	10.0362	0.0876514	0.246322	0.355841	0.721959	0.999624
Rabac1	292.6	-0.0151968	0.146819	-0.103507	0.91756	0.999624
Atp1a3	175.323	-0.0825169	0.141103	-0.584799	0.558683	0.999624
Grik5	29.0423	0.049409	0.221549	0.223016	0.823523	0.999624
Zfp574	6.19872	0.0157693	0.235396	0.0669906	0.946589	0.999624
Pou2f2	0.490567	0.04485	0.0951576	0.471324	0.63741	0.999624
LOC103691054	0.353227	0.0525487	0.0807528	0.650736	0.515217	0.999624
Dedd2	6.27223	-0.167123	0.238626	-0.700355	0.483706	0.999624
Zfp526	2.10315	0.101834	0.182829	0.55699	0.577534	0.999624
Gsk3a	32.8847	0.0097445	0.21775	0.0447508	0.964306	0.999624
Erf	1.47083	0.134594	0.154027	0.873836	0.382207	0.999624
Cic	15.4123	0.0865455	0.24378	0.355015	0.722578	0.999624
Pafah1b3	42.4114	-0.0180653	0.210695	-0.0857412	0.931672	0.999624
Tmem145	10.5491	-0.430934	0.24642	-1.74878	0.0803298	0.999624
Megf8	14.5098	0.0562494	0.244534	0.230026	0.818071	0.999624
Cnfn	2.23659	-0.0521137	0.18671	-0.279115	0.780156	0.999624
Lipe	3.46523	0.328726	0.211478	1.55442	0.120084	0.999624
LOC102549342	0.218814	-0.00518603	0.0688913	-0.0752784	0.939993	0.999624
Ceacam1	0.806924	0.0630802	0.119962	0.525836	0.599002	0.999624
Dmac2	16.3048	-0.169001	0.243595	-0.693778	0.487821	0.999624
B3gnt8	0.119381	-0.0187332	0.0674429	-0.277763	0.781194	0.999624
Bckdha	35.7578	-0.147448	0.217034	-0.679379	0.496898	0.999624
Exosc5	19.9653	0.0638998	0.237494	0.269059	0.787884	0.999624
Tmem91	18.4636	-0.116953	0.239477	-0.48837	0.625288	0.999624
B9d2	13.3929	-0.177303	0.245397	-0.722514	0.469979	0.999624
LOC120096894	0.0994334	0.00880274	0.0674429	0.130521	0.896154	0.999624
Tgfb1	2.91821	-0.0636225	0.201576	-0.315626	0.752287	0.999624
Ccdc97	20.6433	0.0166926	0.236966	0.070443	0.943841	0.999624
Hnrnpul1	17.2504	-0.0901553	0.244067	-0.369388	0.711838	0.999624
Axl	3.08688	0.202732	0.202132	1.00297	0.315877	0.999624
Cyp2s1	1.28874	-0.0699683	0.140498	-0.498002	0.618483	0.999624
LOC120096896	0.136723	-0.0187291	0.0674429	-0.277703	0.78124	0.999624
LOC103691073	0.207502	0.0226587	0.067574	0.335317	0.737386	0.999624
Cyp2t1	1.92451	-0.10714	0.165628	-0.646873	0.517714	0.999624
Egln2	25.2333	-0.12482	0.228705	-0.545769	0.585224	0.999624
Rab4b	22.2063	-0.0359315	0.239232	-0.150195	0.880611	0.999624
Mia	0.609774	0.0689238	0.102383	0.673194	0.500824	0.999624
Snrpa	8.0482	-0.170425	0.244639	-0.696636	0.48603	0.999624
RGD1560854	2.45803	0.0914314	0.190466	0.48004	0.631199	0.999624
Itpkc	2.28186	-0.104607	0.184796	-0.566065	0.571349	0.999624
Coq8b	10.8252	-0.187865	0.246046	-0.763539	0.445142	0.999624
Numbl	21.3335	0.196918	0.238476	0.825734	0.408955	0.999624
Ltbp4	11.7529	0.0121207	0.246424	0.0491865	0.960771	0.999624
Shkbp1	2.28955	0.210523	0.188578	1.11637	0.264262	0.999624
Sptbn4	9.0339	0.17792	0.244313	0.728247	0.466462	0.999624
Blvrb	11.5223	-0.39528	0.246182	-1.60564	0.108353	0.999624
Sertad3	0.910812	-0.0513524	0.128068	-0.400978	0.688436	0.999624
Sertad1	4.70523	-0.13382	0.229441	-0.583243	0.559729	0.999624
Prx	0.353227	0.0525487	0.0807528	0.650736	0.515217	0.999624
Hipk4	0.122579	0.00880234	0.0674429	0.130516	0.896159	0.999624
Pld3	431.591	0.0931128	0.124437	0.748273	0.454295	0.999624
RGD1307554	8.25669	0.0409042	0.243051	0.168294	0.866352	0.999624
Akt2	8.63748	-0.0787132	0.245229	-0.320978	0.748227	0.999624
Ttc9b	45.0459	-0.144194	0.204818	-0.70401	0.481426	0.999624
Map3k10	15.5147	-0.292375	0.245108	-1.19284	0.232932	0.999624
LOC100910046	2.19439	0.209053	0.188078	1.11152	0.266344	0.999624
LOC100362069	9.93727	0.514846	0.242624	2.122	0.0338381	0.999624
LOC102554136	5.39401	0.284845	0.228774	1.24509	0.213098	0.999624
LOC102553565	2.0077	0.100255	0.179881	0.557341	0.577295	0.999624
LOC102553760	0.639214	-0.0334705	0.104814	-0.319331	0.749476	0.999624
Zfp780b-ps1	0.598881	0.0126321	0.107519	0.117487	0.906474	0.999624
LOC102549611	2.6346	-0.0381575	0.193536	-0.197159	0.843703	0.999624
Zfp59	4.68783	0.0609058	0.222761	0.273413	0.784536	0.999624
Psmc4	32.6365	-0.0664422	0.216831	-0.306424	0.759282	0.999624
Fcgbp	4.10014	-0.20021	0.223208	-0.896963	0.369739	0.999624
Fcgbpl1	0.144085	-0.0187304	0.0674429	-0.277723	0.781225	0.999624
Fbl	15.4363	0.393558	0.243351	1.61725	0.105825	0.999624
Dyrk1b	7.53738	0.0744899	0.238561	0.312247	0.754853	0.999624
Eid2	28.6943	-0.0263597	0.226291	-0.116486	0.907267	0.999624
Eid2b	6.50593	-0.0858057	0.238351	-0.359997	0.71885	0.999624
Selenov	1.09621	-0.194738	0.13518	-1.44059	0.149701	0.999624
Timm50	19.073	-0.126813	0.241054	-0.526077	0.598835	0.999624
Supt5h	36.8542	0.211717	0.217217	0.974679	0.329719	0.999624
Rps16	1078.19	-0.251995	0.132451	-1.90255	0.0570994	0.999624
Plekhg2	1.99721	0.384114	0.173393	2.21528	0.0267406	0.999624
Zfp36	1.19283	0.0288086	0.142802	0.201739	0.840121	0.999624
Med29	25.9744	-0.0205965	0.226841	-0.0907972	0.927654	0.999624
Paf1	20.8601	0.0208254	0.239641	0.0869021	0.930749	0.999624
Samd4b	8.13234	-0.0628163	0.242331	-0.259217	0.795468	0.999624
Gmfg	3.96508	-0.00754645	0.220043	-0.0342954	0.972642	0.999624
Lrfn1	10.5965	-0.0183342	0.246216	-0.0744638	0.940641	0.999624
Sycn	0.136723	-0.0187291	0.0674429	-0.277703	0.78124	0.999624
Nccrp1	0.222012	0.0238558	0.0692995	0.344242	0.730664	0.999624
Pak4	2.75215	-0.0511392	0.202341	-0.252737	0.800471	0.999624
LOC108349512	0.119207	0.00880186	0.0674429	0.130508	0.896164	0.999624
Fbxo27	2.20054	-0.032981	0.180961	-0.182255	0.855383	0.999624
Mrps12	20.4648	0.00589861	0.236601	0.0249306	0.98011	0.999624
Sars2	4.28007	-0.197257	0.2226	-0.886149	0.375537	0.999624
Ccer2	0.822166	0.0740107	0.12776	0.579295	0.56239	0.999624
Nfkbib	8.27332	0.0318035	0.244422	0.130117	0.896474	0.999624
Sirt2	43.4252	-0.263679	0.209132	-1.26083	0.207371	0.999624
Rinl	0.916721	-0.0983546	0.123162	-0.798581	0.424534	0.999624
Hnrnpl	53.9661	0.143952	0.191984	0.749816	0.453366	0.999624
Ech1	69.8682	-0.0803861	0.187314	-0.429153	0.667812	0.999624
LOC102550499	0.0994334	0.00880274	0.0674429	0.130521	0.896154	0.999624
Capn12	0.0994334	0.00880274	0.0674429	0.130521	0.896154	0.999624
Actn4	24.6079	0.147358	0.229843	0.641124	0.521442	0.999624
Eif3k	68.5416	0.0728377	0.185486	0.392686	0.694552	0.999624
Map4k1	1.05743	-0.138033	0.134811	-1.0239	0.305882	0.999624
Ryr1	0.869423	-0.0471928	0.131897	-0.357801	0.720492	0.999624
Rasgrp4	0.565644	-0.0329855	0.100921	-0.326846	0.743784	0.999624
Fam98c	6.23359	0.245459	0.237873	1.03189	0.302123	0.999624
Spred3	2.85036	0.0991318	0.196881	0.503512	0.614605	0.999624
Ggn	0.122579	0.00880234	0.0674429	0.130516	0.896159	0.999624
Psmd8	60.5225	-0.061896	0.187565	-0.329998	0.741402	0.999624
Catsperg	0.446263	-0.010876	0.0931264	-0.116788	0.907028	0.999624
Kcnk6	0.280808	-0.0407774	0.0753637	-0.541074	0.588457	0.999624
Yif1b	23.5044	-0.250266	0.232176	-1.07792	0.281071	0.999624
LOC100361913	3.34867	0.359236	0.206524	1.73943	0.0819586	0.999624
Spint2	136.903	0.0346169	0.167969	0.206092	0.836719	0.999624
Ppp1r14a	18.5011	-0.298115	0.243863	-1.22247	0.221529	0.999624
Dpf1	3.75536	-0.0177047	0.209891	-0.0843519	0.932777	0.999624
Sipa1l3	4.18551	-0.190541	0.220779	-0.863042	0.388114	0.999624
LOC103689966	0.355363	0.0148143	0.0868924	0.17049	0.864625	0.999624
Zfp84	2.87943	0.278286	0.201237	1.38288	0.166701	0.999624
LOC102547413	1.20763	0.022232	0.143025	0.155441	0.876473	0.999624
LOC100912787	0.596993	0.0110408	0.10712	0.10307	0.917908	0.999624
LOC103690163	13.3718	-0.157418	0.245067	-0.642348	0.520647	0.999624
Zfp27	2.43017	0.0624925	0.181943	0.343474	0.731242	0.999624
LOC120096968	0.407377	-0.0296649	0.084395	-0.351501	0.725212	0.999624
Zfp74	2.81756	-0.0221501	0.202417	-0.109428	0.912863	0.999624
LOC103691076	2.44064	-0.100804	0.189795	-0.531122	0.595334	0.999624
LOC108348102	1.08727	0.0725035	0.143396	0.505616	0.613126	0.999624
Zfp14	10.3342	0.249844	0.241849	1.03305	0.301578	0.999624
Zfp82	1.6458	-0.0570825	0.166539	-0.342758	0.73178	0.999624
LOC100359681	0.904684	-0.0867247	0.119616	-0.725025	0.468437	0.999624
Zfp566	1.1271	0.068348	0.142491	0.479666	0.631465	0.999624
Zfp260	11.7191	-0.113604	0.246247	-0.461343	0.644552	0.999624
Zfp382	0.119207	0.00880186	0.0674429	0.130508	0.896164	0.999624
LOC102555183	8.97507	-0.065893	0.243218	-0.270922	0.786451	0.999624
LOC687508	3.86706	0.0601127	0.210202	0.285976	0.774896	0.999624
Capns1	202.179	0.216758	0.147314	1.4714	0.141183	0.999624
Tbcb	73.485	-0.0926126	0.17627	-0.525403	0.599303	0.999624
Polr2i	27.0424	0.024503	0.229254	0.106881	0.914883	0.999624
Wdr62	0.602254	0.0132133	0.108075	0.122261	0.902693	0.999624
LOC120096980	0.478731	-0.0108369	0.0995273	-0.108883	0.913295	0.999624
Clip3	76.0578	0.158143	0.182052	0.868667	0.38503	0.999624
Alkbh6	14.5432	-0.153725	0.245767	-0.625491	0.531649	0.999624
Syne4	0.259302	-0.00588145	0.0732948	-0.0802438	0.936043	0.999624
Sdhaf1	33.8358	0.0466326	0.216009	0.215883	0.829079	0.999624
Lrfn3	6.64122	-0.015059	0.239259	-0.0629403	0.949814	0.999624
LOC120096986	0.463431	0.0459138	0.09875	0.46495	0.641967	0.999624
LOC108349559	0.144085	-0.0187304	0.0674429	-0.277723	0.781225	0.999624
Tyrobp	15.0432	-0.154817	0.245529	-0.630542	0.52834	0.999624
Hcst	0.355537	-0.0314188	0.0867723	-0.362083	0.71729	0.999624
Nfkbid	0.727438	-0.0102944	0.114966	-0.0895431	0.92865	0.999624
Aplp1	352.242	-0.00222537	0.134828	-0.0165053	0.986831	0.999624
Nphs1	0.273445	-0.0342777	0.0692328	-0.495108	0.620524	0.999624
Prodh2	0.47224	-0.0105658	0.0940898	-0.112295	0.910589	0.999624
RGD1560986	0.245406	-0.00564253	0.0717953	-0.0785919	0.937357	0.999624
Arhgap33	6.22661	0.0955903	0.238653	0.40054	0.688758	0.999624
LOC120097050	2.24971	0.14078	0.186898	0.753243	0.451304	0.999624
Proser3	1.52714	-0.0985043	0.165317	-0.59585	0.551276	0.999624
Hspb6	10.3246	-0.228629	0.246152	-0.928814	0.352986	0.999624
Lin37	14.6512	-0.167503	0.24353	-0.687813	0.49157	0.999624
Psenen	100.152	-0.0206108	0.176234	-0.116952	0.906898	0.999624
U2af1l4	28.4385	0.0613931	0.225555	0.272186	0.785479	0.999624
Igflr1	0.88917	0.140427	0.126227	1.1125	0.265924	0.999624
Kmt2b	6.58693	0.0630636	0.236764	0.266357	0.789964	0.999624
Upk1a	0.122579	0.00880234	0.0674429	0.130516	0.896159	0.999624
Cox6b1	439.091	-0.237407	0.120162	-1.97573	0.0481853	0.999624
Rbm42	24.4671	0.155119	0.229972	0.674515	0.499984	0.999624
Haus5	1.74988	-0.032368	0.171358	-0.188891	0.850179	0.999624
Tmem147	50.3633	-0.103778	0.201644	-0.514658	0.606792	0.999624
Gapdhs	1.32209	0.0236579	0.0833694	0.283772	0.776585	0.999624
Sbsn	4.29609	0.0708673	0.221343	0.32017	0.748839	0.999624
Dmkn	0.970816	-0.0225858	0.137622	-0.164114	0.869641	0.999624
LOC102554169	0.108068	0.0088019	0.0674429	0.130509	0.896164	0.999624
Mag	13.2897	-0.336989	0.246405	-1.36762	0.17143	0.999624
LOC120099788	0.259917	-0.00589347	0.0733417	-0.0803564	0.935954	0.999624
Usf2	16.2754	-0.0689918	0.244767	-0.281867	0.778045	0.999624
Lsr	5.49528	0.123857	0.23404	0.529214	0.596657	0.999624
Fam187b	0.144085	-0.0187304	0.0674429	-0.277723	0.781225	0.999624
Fxyd5	17.5456	0.0436834	0.242824	0.179897	0.857233	0.999624
Fxyd7	27.6904	-0.20781	0.228238	-0.9105	0.362559	0.999624
Fxyd1	68.2258	-0.238153	0.218325	-1.09082	0.275352	0.999624
Lgi4	22.1408	-0.103249	0.234329	-0.440615	0.659492	0.999624
Fxyd3	2.76034	-0.0974709	0.197994	-0.492291	0.622514	0.999624
Hpn	0.136723	-0.0187291	0.0674429	-0.277703	0.78124	0.999624
Scn1b	24.7687	-0.198712	0.234238	-0.848333	0.396252	0.999624
Gramd1a	17.8956	0.0849633	0.240891	0.352704	0.72431	0.999624
LOC100910258	0.501877	-0.00591548	0.0958252	-0.0617319	0.950776	0.999624
Wtip	3.71143	0.211631	0.214578	0.986268	0.324002	0.999624
Uba2	32.9324	0.0283674	0.226427	0.125283	0.900299	0.999624
Pdcd2l	6.55603	-0.202958	0.2369	-0.856724	0.391598	0.999624
Gpi	239.543	-0.0278979	0.133078	-0.209636	0.833952	0.999624
Garre1	3.60009	-0.141294	0.215942	-0.654312	0.512911	0.999624
LOC108349721	2.75386	0.172084	0.189905	0.906159	0.364852	0.999624
LOC120099790	0.119381	-0.0187332	0.0674429	-0.277763	0.781194	0.999624
Lsm14a	12.3519	-0.0240571	0.245825	-0.0978628	0.922041	0.999624
LOC120099792	0.207502	0.0226587	0.067574	0.335317	0.737386	0.999624
LOC100910905	0.747285	-0.0144118	0.121095	-0.119013	0.905265	0.999624
Kctd15	5.0658	0.118773	0.230647	0.514954	0.606585	0.999624
Chst8	14.6904	-0.39177	0.243845	-1.60664	0.108134	0.999624
Pepd	21.4126	-0.158218	0.235608	-0.671529	0.501884	0.999624
Cebpg	11.4113	0.0905986	0.246294	0.367847	0.712987	0.999624
Cebpa	0.871824	0.0114218	0.127309	0.0897171	0.928512	0.999624
Slc7a10	11.3654	0.158025	0.246022	0.642321	0.520665	0.999624
Lrp3	21.9604	0.257342	0.233582	1.10172	0.270585	0.999624
Gpatch1	2.89113	0.0436478	0.200428	0.217772	0.827607	0.999624
LOC687679	21.0374	-0.569527	0.237276	-2.40028	0.0163826	0.999624
Rhpn2	3.13352	-0.391835	0.206919	-1.89367	0.058269	0.999624
Faap24	0.970744	-0.0169358	0.138379	-0.122387	0.902593	0.999624
Cep89	4.78927	0.095174	0.22742	0.418494	0.675586	0.999624
Slc7a9	0.108068	0.0088019	0.0674429	0.130509	0.896164	0.999624
Nudt19	17.4058	-0.116555	0.241192	-0.483249	0.628919	0.999624
Ankrd27	5.37809	0.217269	0.228423	0.951173	0.341517	0.999624
Pdcd5	78.2235	-0.0645398	0.193199	-0.334058	0.738336	0.999624
Dpy19l3	7.62636	-0.0213426	0.240913	-0.0885907	0.929407	0.999624
Zfp507	5.98706	0.0237159	0.235311	0.100785	0.919721	0.999624
LOC108349564	0.425508	-0.0754684	0.0856082	-0.881556	0.378017	0.999624
Tshz3	0.222012	0.0238558	0.0692995	0.344242	0.730664	0.999624
RGD1562402	24.2475	0.173462	0.158	1.09786	0.272266	0.999624
Zfp536	6.03373	0.124543	0.238052	0.523176	0.600851	0.999624
Uri1	11.0196	-0.0749608	0.246404	-0.304219	0.760961	0.999624
Ccne1	2.23891	-0.0944695	0.188586	-0.500935	0.616417	0.999624
LOC690000	15.062	0.09618	0.243549	0.394911	0.692909	0.999624
Plekhf1	2.14635	0.12888	0.188023	0.685445	0.493063	0.999624
Pop4	17.5453	0.353405	0.242003	1.46033	0.144199	0.999624
LOC108348090	2.68345	0.0589798	0.200945	0.293512	0.769131	0.999624
LOC102548014	0.682419	-0.0156011	0.112932	-0.138146	0.890125	0.999624
Zfp939	1.537	-0.0411008	0.15302	-0.268598	0.788239	0.999624
LOC102548231	0.743295	-0.0142457	0.124875	-0.11408	0.909175	0.999624
LOC102548320	2.62358	-0.0528998	0.197385	-0.268003	0.788697	0.999624
LOC108349455	0.136723	-0.0187291	0.0674429	-0.277703	0.78124	0.999624
Vstm2b	2.80058	0.0224249	0.195727	0.114572	0.908784	0.999624
LOC100912659	0.0994334	0.00880274	0.0674429	0.130521	0.896154	0.999624
Zfp141	1.3092	0.0555863	0.154553	0.359659	0.719102	0.999624
LOC102555672	7.02151	-0.0319002	0.240969	-0.132383	0.894681	0.999624
Zfp17	3.02179	0.0139461	0.20521	0.0679601	0.945817	0.999624
Siglec5	0.505426	-0.0616097	0.0964246	-0.638942	0.522861	0.999624
Nkg7	0.144085	-0.0187304	0.0674429	-0.277723	0.781225	0.999624
Etfb	42.6612	-0.185737	0.216702	-0.857107	0.391386	0.999624
Vsig10l	15.3	0.300583	0.244116	1.23131	0.218207	0.999624
Iglon5	2.36838	-0.075123	0.191173	-0.392959	0.69435	0.999624
LOC690483	0.108068	0.0088019	0.0674429	0.130509	0.896164	0.999624
Cd33	2.26744	-0.25651	0.182742	-1.40367	0.160418	0.999624
LOC102546648	2.11087	0.0504021	0.182024	0.276898	0.781858	0.999624
LOC102556967	1.40708	0.0874993	0.162119	0.539724	0.589387	0.999624
Zfp819	0.758595	-0.0592463	0.113356	-0.522658	0.601212	0.999624
Ctu1	4.5778	-0.101953	0.220961	-0.461405	0.644508	0.999624
Klk6	4.93772	-0.325272	0.214925	-1.51342	0.130172	0.999624
Klk1c3	0.122579	0.00880234	0.0674429	0.130516	0.896159	0.999624
Fv1	27.4348	-0.0953536	0.223916	-0.425846	0.67022	0.999624
Acp4	0.218814	-0.00518603	0.0688913	-0.0752784	0.939993	0.999624
Clec11a	1.58385	-0.00127762	0.164312	-0.00777558	0.993796	0.999624
Shank1	11.5465	-0.0571982	0.246427	-0.23211	0.816452	0.999624
RGD1309036	2.10573	0.166471	0.17653	0.94302	0.345671	0.999624
Syt3	14.1147	0.0148922	0.245561	0.0606453	0.951642	0.999624
LOC108349570	4.18165	0.137121	0.224075	0.611943	0.540576	0.999624
Lrrc4b	46.5728	-0.0215603	0.205839	-0.104744	0.916579	0.999624
Aspdh	0.94804	0.0400767	0.133584	0.300012	0.764168	0.999624
Josd2	20.4269	-0.334355	0.237839	-1.4058	0.159782	0.999624
LOC100909904	0.534592	-0.0574259	0.0918908	-0.624936	0.532013	0.999624
Emc10	53.486	0.114429	0.194555	0.588159	0.556426	0.999624
Fam71e1	8.20093	-0.0197325	0.242125	-0.0814969	0.935047	0.999624
Pold1	0.198867	0.02257	0.0674429	0.334653	0.737887	0.999624
LOC120099804	0.137338	-0.0187322	0.0674429	-0.277749	0.781205	0.999624
Nr1h2	10.2235	0.109525	0.246406	0.44449	0.656689	0.999624
Kcnc3	2.98914	-0.00126515	0.203758	-0.00620906	0.995046	0.999624
Myh14	7.45641	0.196065	0.241155	0.813022	0.416205	0.999624
Vrk3	8.91558	-0.229081	0.244843	-0.935623	0.349467	0.999624
Atf5	23.3186	0.104236	0.231267	0.450717	0.652194	0.999624
Nup62	10.9528	0.210353	0.246452	0.853526	0.393368	0.999624
Tbc1d17	12.1627	0.0930313	0.246418	0.377535	0.705776	0.999624
Akt1s1	23.8104	-0.446463	0.234073	-1.90737	0.0564729	0.999624
Pnkp	7.06269	0.0753025	0.237823	0.316632	0.751523	0.999624
Ptov1	136.178	-0.0922856	0.151883	-0.607611	0.543445	0.999624
Med25	27.3346	0.166222	0.228234	0.728297	0.466432	0.999624
Fuz	13.8121	-0.0910677	0.245568	-0.370846	0.710752	0.999624
Ap2a1	44.7979	0.080525	0.208255	0.386665	0.699004	0.999624
Cpt1c	17.5391	-0.0408265	0.241404	-0.169121	0.865702	0.999624
Prmt1	52.5119	-0.178135	0.203207	-0.876619	0.380694	0.999624
Bcl2l12	0.560976	0.0631163	0.0996376	0.633458	0.526434	0.999624
Irf3	9.64804	0.0108901	0.246081	0.0442542	0.964702	0.999624
Scaf1	27.7133	0.0867383	0.228635	0.379374	0.70441	0.999624
Rras	12.0649	-0.137154	0.24635	-0.556745	0.577702	0.999624
Prr12	8.01685	-0.266597	0.243209	-1.09616	0.273007	0.999624
Prrg2	0.522593	-0.00847483	0.101687	-0.0833425	0.933579	0.999624
Nosip	14.7995	0.13603	0.245388	0.554346	0.579342	0.999624
Rcn3	17.2098	-0.209209	0.245056	-0.853721	0.39326	0.999624
Fcgrt	14.5459	0.0426686	0.246111	0.173372	0.862359	0.999624
LOC120097122	1.40114	0.0409167	0.0752896	0.543458	0.586814	0.999624
Rps11	605.291	-0.158656	0.127437	-1.24498	0.213139	0.999624
Rpl13a	1061.31	-0.211496	0.116281	-1.81884	0.0689363	0.999624
LOC120100338	0.119381	-0.0187332	0.0674429	-0.277763	0.781194	0.999624
Flt3lg	3.57421	0.121388	0.213107	0.569612	0.568941	0.999624
Aldh16a1	3.29378	0.309355	0.210815	1.46742	0.142261	0.999624
Pih1d1	5.18828	0.184121	0.231536	0.795212	0.42649	0.999624
Slc17a7	0.375136	0.0132449	0.0823131	0.160909	0.872165	0.999624
Gfy	0.238413	0.0225682	0.0674429	0.334627	0.737906	0.999624
Kash5	0.243519	-0.0056043	0.0715776	-0.0782968	0.937592	0.999624
Tead2	0.364539	0.0130169	0.081643	0.159437	0.873325	0.999624
Cd37	1.55972	-0.00835285	0.16467	-0.0507248	0.959545	0.999624
Trpm4	0.71213	-0.0155567	0.114572	-0.13578	0.891995	0.999624
Hrc	0.380856	-0.0326645	0.0884165	-0.369439	0.7118	0.999624
Ppfia3	11.1735	-0.00356083	0.246428	-0.0144498	0.988471	0.999624
LOC120097162	0.346656	0.0145727	0.0862431	0.168973	0.865818	0.999624
Lin7b	19.8199	-0.299165	0.240443	-1.24422	0.213417	0.999624
Snrnp70	27.2062	0.0223201	0.235985	0.0945826	0.924646	0.999624
Lhb	0.56348	0.0716994	0.105669	0.678527	0.497437	0.999624
Ruvbl2	12.9925	0.165816	0.245796	0.674609	0.499924	0.999624
Gys1	13.2504	-0.0702679	0.245879	-0.285783	0.775044	0.999624
Ftl1	373.313	-0.142031	0.159434	-0.890844	0.373013	0.999624
Bax	20.193	-0.177923	0.237477	-0.749222	0.453723	0.999624
Dhdh	0.326709	0.0578737	0.0846237	0.683894	0.494042	0.999624
Tulp2	0.144085	-0.0187304	0.0674429	-0.277723	0.781225	0.999624
Nucb1	153.758	0.075961	0.147219	0.515972	0.605874	0.999624
Ppp1r15a	8.40098	0.0307524	0.244252	0.125904	0.899808	0.999624
Plekha4	0.236771	-0.00549927	0.0709047	-0.0775585	0.938179	0.999624
Bcat2	5.51892	0.0468435	0.235752	0.198698	0.842499	0.999624
Trnap-ggg	0.505075	0.0418943	0.0897546	0.466765	0.640668	0.999624
LOC103691112	0.119381	-0.0187332	0.0674429	-0.277763	0.781194	0.999624
Rasip1	4.12255	-0.0702734	0.206719	-0.339947	0.733897	0.999624
Mamstr	0.875812	0.0115808	0.121819	0.0950657	0.924263	0.999624
Sec1	0.144085	-0.0187304	0.0674429	-0.277723	0.781225	0.999624
Ca11	13.7658	-0.00602115	0.244973	-0.0245788	0.980391	0.999624
Dbp	20.1519	-0.334113	0.240922	-1.38681	0.165499	0.999624
Sphk2	12.0428	-0.127864	0.246279	-0.519184	0.603632	0.999624
Rpl18	444.104	-0.115558	0.117921	-0.979956	0.327108	0.999624
Sult2b1	2.06681	-0.134291	0.162927	-0.824242	0.409802	0.999624
Lmtk3	6.17132	0.418645	0.237094	1.76573	0.0774407	0.999624
Cyth2	17.6904	0.0104481	0.24141	0.0432795	0.965479	0.999624
Kcnj14	2.25449	0.0147646	0.181986	0.0811304	0.935338	0.999624
Grwd1	4.26817	0.0647923	0.213895	0.302916	0.761954	0.999624
Grin2d	4.55481	0.0400319	0.226221	0.176959	0.85954	0.999624
Kdelr1	44.6205	-0.0179678	0.205004	-0.0876463	0.930158	0.999624
Syngr4	0.136723	-0.0187291	0.0674429	-0.277703	0.78124	0.999624
Tmem143	5.34491	-0.200117	0.230748	-0.867254	0.385803	0.999624
Emp3	3.37117	-0.241865	0.20739	-1.16623	0.243521	0.999624
Odad1	0.27406	-0.0400501	0.0747026	-0.536128	0.59187	0.999624
Abcc6	0.823899	0.00462607	0.122485	0.0377686	0.969872	0.999624
Nomo1	48.4528	0.273594	0.19847	1.37851	0.168045	0.999624
Kcnj11	1.18507	0.0325857	0.152628	0.213498	0.830939	0.999624
Abcc8	2.3872	0.306699	0.192216	1.5956	0.110579	0.999624
LOC120099806	0.28817	-0.0348887	0.0698314	-0.499614	0.617347	0.999624
Kcnc1	1.66824	0.137823	0.169226	0.814434	0.415397	0.999624
Sergef	9.18754	0.0978388	0.243487	0.401824	0.687813	0.999624
LOC691143	2.90736	-0.128717	0.193259	-0.666035	0.505389	0.999624
LOC120099810	0.393441	-0.0825245	0.0893841	-0.923258	0.355873	0.999624
Hps5	1.09285	0.00479151	0.139725	0.0342923	0.972644	0.999624
Gtf2h1	7.82871	0.286685	0.240542	1.19183	0.233328	0.999624
LOC102552634	0.119207	0.00880186	0.0674429	0.130508	0.896164	0.999624
Ldha	217.553	0.145348	0.138472	1.04966	0.293876	0.999624
Tsg101	46.6295	-0.0574665	0.205515	-0.279622	0.779768	0.999624
Uevld	0.0994334	0.00880274	0.0674429	0.130521	0.896154	0.999624
LOC100911574	0.266664	-0.00600284	0.0740183	-0.0810994	0.935363	0.999624
Spty2d1	3.71595	0.152882	0.217556	0.702723	0.482228	0.999624
Tmem86a	3.03023	0.309991	0.206646	1.50011	0.133587	0.999624
Ptpn5	18.1414	0.275508	0.240117	1.14739	0.25122	0.999624
Mrgprx3	0.136723	-0.0187291	0.0674429	-0.277703	0.78124	0.999624
Zdhhc13	4.91013	-0.0388381	0.231541	-0.167737	0.86679	0.999624
Nav2	3.326	-0.0275085	0.209266	-0.131453	0.895417	0.999624
Htatip2	4.01492	0.126784	0.218592	0.580003	0.561912	0.999624
Prmt3	4.47977	0.151271	0.22544	0.671004	0.502218	0.999624
Slc6a5	0.537352	-0.0734826	0.102786	-0.71491	0.474665	0.999624
Nell1	36.0569	-0.0731022	0.214004	-0.341594	0.732657	0.999624
Ano5	0.358735	0.014898	0.0871254	0.170995	0.864227	0.999624
Slc17a6	28.8863	0.00448518	0.227991	0.0196726	0.984305	0.999624
Fancf	2.78737	0.0195724	0.202132	0.0968299	0.922862	0.999624
Gas2	3.1566	0.129142	0.208332	0.619884	0.535334	0.999624
Svip	20.084	-0.131678	0.235844	-0.558329	0.57662	0.999624
Luzp2	17.7027	-0.488232	0.243122	-2.00818	0.0446246	0.999624
Tubgcp5	3.3224	0.0272896	0.209946	0.129984	0.896579	0.999624
Cyfip1	10.861	0.0117333	0.246365	0.0476258	0.962015	0.999624
Nipa2	14.1592	-0.0575571	0.245797	-0.234165	0.814857	0.999624
LOC108348727	0.243519	-0.0056043	0.0715776	-0.0782968	0.937592	0.999624
Nipa1	19.6738	0.0791124	0.237621	0.332935	0.739183	0.999624
LOC120099820	0.144085	-0.0187304	0.0674429	-0.277723	0.781225	0.999624
LOC108349578	0.122579	0.00880234	0.0674429	0.130516	0.896159	0.999624
Herc2	35.9418	0.333765	0.213375	1.56422	0.117765	0.999624
Gabra5	8.21203	0.104654	0.242723	0.431165	0.666349	0.999624
Gabrb3	25.0765	-0.0559045	0.228811	-0.244326	0.806978	0.999624
Atp10a	1.60827	0.18799	0.166234	1.13088	0.258105	0.999624
LOC100912195	0.449288	0.104451	0.0986127	1.0592	0.289507	0.999624
Ube3a	14.1653	-0.149809	0.245079	-0.611268	0.541022	0.999624
LOC102548730	0.280808	-0.0407774	0.0753637	-0.541074	0.588457	0.999624
LOC102551177	5.87462	0.190409	0.235797	0.80751	0.419372	0.999624
LOC120100294	0.375484	-0.0704575	0.0828023	-0.850912	0.394818	0.999624
LOC102547183	1.90396	-0.238689	0.17296	-1.38003	0.167578	0.999624
Snurf	1.3351	-0.00673269	0.149403	-0.045064	0.964056	0.999624
LOC120099830	0.136723	-0.0187291	0.0674429	-0.277703	0.78124	0.999624
LOC102555470	20.6173	-0.00704044	0.235767	-0.0298619	0.976177	0.999624
LOC102555617	12.8521	-0.0137214	0.245456	-0.0559017	0.95542	0.999624
LOC102555866	3.64834	0.138461	0.210626	0.657379	0.510937	0.999624
LOC120099836	0.122579	0.00880234	0.0674429	0.130516	0.896159	0.999624
Mir344i	0.108068	0.0088019	0.0674429	0.130509	0.896164	0.999624
LOC102546835	0.335589	0.0125039	0.0800332	0.156234	0.875848	0.999624
Ndn	484.089	0.146867	0.126699	1.15918	0.246383	0.999624
Magel2	14.7582	-0.128027	0.245467	-0.521567	0.601972	0.999624
Mkrn3	0.238587	-0.00553732	0.0711298	-0.0778481	0.937949	0.999624
LOC102548323	0.119381	-0.0187332	0.0674429	-0.277763	0.781194	0.999624
Otud7a	4.4035	0.0161471	0.224984	0.07177	0.942785	0.999624
Klf13	0.136723	-0.0187291	0.0674429	-0.277703	0.78124	0.999624
Trpm1	0.144085	-0.0187304	0.0674429	-0.277723	0.781225	0.999624
Mtmr10	6.47467	-0.0989068	0.239265	-0.413378	0.67933	0.999624
Fan1	2.00966	0.0976279	0.179781	0.543037	0.587104	0.999624
Mphosph10	5.86712	0.254837	0.233843	1.08978	0.275811	0.999624
Mcee	22.0801	-0.147023	0.239373	-0.614198	0.539084	0.999624
Apba2	21.5604	0.148973	0.233156	0.638943	0.52286	0.999624
Fam189a1	3.21653	0.111675	0.204924	0.544962	0.58578	0.999624
Nsmce3	18.87	0.0939176	0.240555	0.39042	0.696226	0.999624
Tjp1	11.0348	0.0654567	0.245212	0.26694	0.789516	0.999624
Tars3	7.71181	-0.186175	0.243645	-0.764122	0.444794	0.999624
Tm2d3	65.443	-0.164982	0.191118	-0.863245	0.388003	0.999624
LOC102549305	0.364613	0.0149567	0.0873268	0.171273	0.864009	0.999624
LOC102549468	0.479674	-0.013836	0.0948724	-0.145838	0.884049	0.999624
Pcsk6	2.21013	-0.150109	0.183192	-0.81941	0.412553	0.999624
Snrpa1	10.729	0.0568972	0.245634	0.231634	0.816822	0.999624
Selenos	40.0174	-0.0590999	0.220483	-0.268047	0.788663	0.999624
Chsy1	5.33327	0.0919039	0.234528	0.391868	0.695156	0.999624
LOC102549616	0.144085	-0.0187304	0.0674429	-0.277723	0.781225	0.999624
Lrrk1	0.901427	0.0932339	0.12592	0.740424	0.459043	0.999624
Asb7	2.48309	0.0122248	0.192611	0.0634689	0.949393	0.999624
Lins1	1.73866	-0.100505	0.170988	-0.587789	0.556674	0.999624
Cers3	0.144085	-0.0187304	0.0674429	-0.277723	0.781225	0.999624
Adamts17	1.27814	-0.0815204	0.149803	-0.544183	0.586315	0.999624
Lysmd4	9.1295	0.00312977	0.245168	0.0127658	0.989815	0.999624
Mef2a	8.65365	0.0962188	0.244334	0.393801	0.693728	0.999624
Lrrc28	5.45289	0.0320153	0.233362	0.137191	0.89088	0.999624
Ttc23	1.56922	-0.138808	0.160167	-0.866646	0.386136	0.999624
LOC108349234	0.2983	0.0401285	0.0708018	0.566772	0.570869	0.999624
LOC120099844	2.26378	0.187889	0.178109	1.05491	0.291467	0.999624
Synm	9.47044	-0.153794	0.245683	-0.625988	0.531323	0.999624
Igf1r	7.58001	0.239263	0.242425	0.986954	0.323665	0.999624
Pgpep1l	0.99225	-0.0833692	0.138877	-0.60031	0.5483	0.999624
Fam169b	0.501879	-0.00723274	0.095677	-0.0755954	0.939741	0.999624
Arrdc4	2.76051	0.190738	0.20074	0.950174	0.342024	0.999624
LOC120099850	0.108068	0.0088019	0.0674429	0.130509	0.896164	0.999624
LOC102553173	2.59174	-0.0265606	0.199265	-0.133293	0.893961	0.999624
Nr2f2	12.2397	0.121977	0.246239	0.495361	0.620346	0.999624
LOC102553329	1.04503	-0.0815283	0.135131	-0.60333	0.546289	0.999624
Mctp2	0.243519	-0.0056043	0.0715776	-0.0782968	0.937592	0.999624
LOC102554078	0.144085	-0.0187304	0.0674429	-0.277723	0.781225	0.999624
Rgma	18.9305	0.0419693	0.238795	0.175755	0.860487	0.999624
Chd2	19.3618	-0.0465642	0.236665	-0.196751	0.844022	0.999624
LOC120099854	0.36134	-0.0280073	0.0820586	-0.341309	0.732871	0.999624
LOC120099855	0.137338	-0.0187322	0.0674429	-0.277749	0.781205	0.999624
Fam174b	1.78913	-0.0146209	0.171769	-0.0851192	0.932167	0.999624
LOC120099858	0.808125	0.067341	0.11564	0.582334	0.560342	0.999624
Sv2b	4.85498	-0.0820247	0.22997	-0.356675	0.721335	0.999624
Akap13	2.83364	0.0765805	0.197594	0.387565	0.698338	0.999624
LOC103691165	5.61787	-0.0555569	0.234556	-0.23686	0.812765	0.999624
Klhl25	3.21517	-0.050645	0.20767	-0.243872	0.80733	0.999624
Ntrk3	20.9206	0.079788	0.234137	0.340774	0.733274	0.999624
Mrpl46	13.5381	-0.0206859	0.245493	-0.0842626	0.932848	0.999624
Mrps11	32.0152	-0.25435	0.222218	-1.1446	0.252376	0.999624
Det1	1.98468	-0.109379	0.180996	-0.604319	0.545631	0.999624
LOC102547416	0.574003	0.0670479	0.100989	0.663916	0.506744	0.999624
LOC120099863	6.93177	0.0579166	0.239085	0.242242	0.808593	0.999624
Aen	8.35841	0.174641	0.244534	0.714179	0.475117	0.999624
Isg20	0.717318	-0.00966789	0.120137	-0.0804739	0.93586	0.999624
Acan	0.379298	-0.03276	0.0885288	-0.37005	0.711346	0.999624
Hapln3	0.353475	0.0127802	0.080918	0.15794	0.874504	0.999624
Mfge8	59.9462	-0.0555418	0.187283	-0.296566	0.766798	0.999624
Abhd2	0.597322	0.0203201	0.111868	0.181644	0.855862	0.999624
Rlbp1	10.2651	0.0250491	0.2461	0.101784	0.918928	0.999624
Polg	3.47987	-0.167967	0.214264	-0.783924	0.433084	0.999624
LOC102547943	0.797502	0.122292	0.121788	1.00414	0.315309	0.999624
LOC120099865	34.2511	0.0782455	0.231912	0.337393	0.73582	0.999624
LOC102555346	7.50261	-0.428409	0.242844	-1.76413	0.0777094	0.999624
LOC120099866	2.42412	0.0592885	0.184913	0.320629	0.748492	0.999624
Rhcg	0.255929	-0.00582654	0.0729554	-0.0798644	0.936345	0.999624
Kif7	0.530605	-0.0651822	0.0970961	-0.671316	0.502019	0.999624
Plin1	0.207502	0.0226587	0.067574	0.335317	0.737386	0.999624
Pex11a	2.47743	0.0271963	0.190997	0.142391	0.886771	0.999624
Wdr93	0.513263	-0.0639652	0.0970809	-0.658886	0.509969	0.999624
Snrpep2	0.0994334	0.00880274	0.0674429	0.130521	0.896154	0.999624
Mesp1	0.245406	-0.00564253	0.0717953	-0.0785919	0.937357	0.999624
Mesp2	0.519569	-0.120599	0.0969525	-1.24389	0.213538	0.999624
Anpep	1.01489	-0.0247364	0.13948	-0.177347	0.859236	0.999624
Ap3s2	32.8329	0.0463825	0.219423	0.211384	0.832588	0.999624
Arpin	3.10101	-0.0768446	0.206638	-0.37188	0.709982	0.999624
LOC120099870	3.26716	0.341556	0.207104	1.6492	0.0991076	0.999624
Zfp710	2.48495	0.0933692	0.196544	0.475055	0.634748	0.999624
Idh2	20.4556	-0.0553595	0.237239	-0.233349	0.81549	0.999624
Sema4b	4.90059	0.272971	0.230572	1.18389	0.236458	0.999624
Cib1	12.1578	-0.110918	0.246199	-0.450521	0.652335	0.999624
Gdpgp1	4.03904	0.022563	0.221485	0.101872	0.918859	0.999624
LOC102549117	2.2688	-0.0829442	0.1817	-0.456491	0.648037	0.999624
Ngrn	54.1416	-0.144166	0.193966	-0.743253	0.457329	0.999624
Vps33b	8.22382	0.118789	0.244412	0.486022	0.626952	0.999624
Prc1	0.500237	-0.0734716	0.10078	-0.72903	0.465983	0.999624
Rccd1	1.85772	-0.116678	0.172857	-0.674997	0.499678	0.999624
Unc45a	9.33244	-0.179373	0.245822	-0.729685	0.465583	0.999624
Hddc3	30.4338	0.0167455	0.221501	0.0756002	0.939737	0.999624
LOC108349446	1.33123	0.107493	0.147518	0.728678	0.466199	0.999624
Man2a2	17.6929	0.13773	0.239522	0.57502	0.565278	0.999624
Fes	0.863793	-0.110811	0.128261	-0.863946	0.387618	0.999624
LOC102553801	0.761007	0.0444965	0.115578	0.384991	0.700244	0.999624
Furin	5.7195	-0.283483	0.233947	-1.21174	0.225611	0.999624
Blm	0.492874	-0.0726632	0.100098	-0.725923	0.467886	0.999624
Crtc3	3.29861	0.016709	0.21356	0.07824	0.937637	0.999624
Iqgap1	1.05611	0.0589341	0.136331	0.432286	0.665533	0.999624
Zscan2	1.64008	0.0818259	0.164795	0.49653	0.61952	0.999624
Wdr73	3.92118	-0.0253082	0.218392	-0.115884	0.907744	0.999624
Nmb	3.34748	0.0623094	0.206931	0.301112	0.763329	0.999624
Sec11a	30.4158	0.0427467	0.219159	0.195048	0.845355	0.999624
Zfp592	7.2547	0.0947849	0.239046	0.396513	0.691726	0.999624
Alpk3	0.0994334	0.00880274	0.0674429	0.130521	0.896154	0.999624
Pde8a	2.2965	0.172715	0.189498	0.911436	0.362066	0.999624
Rps17	290.357	-0.20192	0.158919	-1.27058	0.203877	0.999624
Cpeb1	18.5684	-0.197671	0.241487	-0.818559	0.413038	0.999624
Ap3b2	43.7167	0.0476565	0.20406	0.233541	0.815341	0.999624
Fsd2	0.36134	-0.0280073	0.0820586	-0.341309	0.732871	0.999624
Whamm	2.24174	-0.100819	0.188502	-0.534841	0.59276	0.999624
Homer2	3.35813	-0.0693277	0.199461	-0.347575	0.728159	0.999624
Ramac	29.8049	-0.0242499	0.219727	-0.110364	0.912121	0.999624
RGD1305713	8.55544	-0.240585	0.241938	-0.994408	0.320024	0.999624
Btbd1	51.2214	0.0226125	0.199363	0.113424	0.909695	0.999624
Tm6sf1	10.4734	0.224057	0.246426	0.909227	0.36323	0.999624
Hdgfl3	31.2281	0.12492	0.221129	0.564919	0.572129	0.999624
LOC102556513	0.711594	0.0424165	0.115523	0.36717	0.713492	0.999624
Sh3gl3	32.6112	-0.0163248	0.222174	-0.0734773	0.941426	0.999624
Adamtsl3	0.505426	-0.0616097	0.0964246	-0.638942	0.522861	0.999624
Saxo2	0.108068	0.0088019	0.0674429	0.130509	0.896164	0.999624
Efl1	2.84477	0.0775275	0.190937	0.406037	0.684715	0.999624
Mex3b	2.42042	0.153081	0.184402	0.830145	0.406457	0.999624
Stard5	0.382672	-0.0328186	0.0886101	-0.370371	0.711106	0.999624
Il16	0.779614	0.109501	0.114705	0.954626	0.339767	0.999624
Cfap161	0.740097	-0.0755696	0.121647	-0.621221	0.534454	0.999624
Tlnrd1	5.55248	0.0680419	0.230319	0.295424	0.76767	0.999624
Mesd	65.1648	0.049744	0.181823	0.273585	0.784403	0.999624
Cemip	1.55577	0.0455272	0.163706	0.278104	0.780932	0.999624
Abhd17c	6.62132	0.0807581	0.240696	0.335519	0.737234	0.999624
Arnt2	42.4047	0.12624	0.206508	0.611308	0.540996	0.999624
LOC102553298	2.15789	0.131161	0.18639	0.70369	0.481626	0.999624
Fah	4.83114	-0.191072	0.228534	-0.836079	0.40311	0.999624
Zfand6	21.6387	0.0222619	0.235668	0.0944628	0.924742	0.999624
Folh1	2.84516	-0.0676998	0.193832	-0.34927	0.726887	0.999624
Grm5	3.60886	-0.198577	0.214261	-0.926799	0.354031	0.999624
Ctsc	1.92473	0.00612854	0.174492	0.0351223	0.971982	0.999624
Rab38	0.280808	-0.0407774	0.0753637	-0.541074	0.588457	0.999624
Tmem135	14.598	0.337274	0.244083	1.3818	0.167034	0.999624
LOC120099877	0.144085	-0.0187304	0.0674429	-0.277723	0.781225	0.999624
Fzd4	1.13282	0.00121831	0.139109	0.00875797	0.993012	0.999624
Prss23	20.9616	0.121594	0.239707	0.507262	0.611971	0.999624
LOC102549783	2.24197	0.088054	0.184104	0.478284	0.632448	0.999624
Me3	6.48824	0.00536683	0.239539	0.0224049	0.982125	0.999624
Ccdc81	1.13957	-0.106438	0.139877	-0.760941	0.446692	0.999624
LOC102549852	0.108068	0.0088019	0.0674429	0.130509	0.896164	0.999624
Hikeshi	38.9914	-0.137749	0.215586	-0.638953	0.522853	0.999624
Eed	5.8234	-0.113752	0.234899	-0.484259	0.628202	0.999624
LOC102550036	7.24011	0.00589542	0.242157	0.0243454	0.980577	0.999624
Picalm	29.9472	0.062064	0.22347	0.277729	0.78122	0.999624
Sytl2	2.65368	-0.190683	0.200033	-0.953256	0.340461	0.999624
Crebzf	7.62887	-0.2613	0.243407	-1.07351	0.283042	0.999624
Tmem126a	19.6914	-0.181058	0.237008	-0.76393	0.444909	0.999624
Tmem126b	28.4826	-0.45907	0.230943	-1.98781	0.0468327	0.999624
Dlg2	13.9098	0.354695	0.245052	1.44743	0.147777	0.999624
Ccdc90b	14.8205	0.109929	0.244424	0.449749	0.652891	0.999624
Ankrd42	5.96829	-0.0738782	0.235818	-0.313285	0.754064	0.999624
Pcf11	4.56896	-0.00159383	0.225318	-0.0070737	0.994356	0.999624
LOC100912031	2.17838	0.0701032	0.187901	0.373085	0.709085	0.999624
Rab30	5.98909	0.119889	0.232652	0.515315	0.606333	0.999624
Prcp	4.56027	-0.151404	0.225141	-0.672486	0.501274	0.999624
Fam181b	4.33609	0.102264	0.219202	0.46653	0.640836	0.999624
Tenm4	4.98271	-0.097393	0.231267	-0.421128	0.673662	0.999624
Nars2	2.61558	0.114814	0.200006	0.574053	0.565932	0.999624
Gab2	4.27179	0.0011505	0.225565	0.00510051	0.99593	0.999624
Usp35	10.6107	0.0699069	0.246418	0.283692	0.776646	0.999624
Kctd21	2.20296	-0.0422338	0.18723	-0.225572	0.821534	0.999624
Alg8	3.16188	-0.103258	0.208689	-0.494794	0.620746	0.999624
Ndufc2	191.036	-0.0990336	0.152816	-0.648056	0.516949	0.999624
Thrsp	10.1779	-0.413862	0.246337	-1.68006	0.092945	0.999624
Kctd14	1.01905	-0.0867344	0.138074	-0.628172	0.529891	0.999624
Ints4	8.81024	0.247487	0.245146	1.00955	0.31271	0.999624
Aamdc	9.05473	-0.288925	0.241034	-1.19869	0.23065	0.999624
Rsf1	8.82189	0.153514	0.244762	0.627199	0.530529	0.999624
Clns1a	37.9852	-0.0593515	0.207884	-0.285503	0.775259	0.999624
Aqp11	10.9447	-0.165043	0.246431	-0.669732	0.503029	0.999624
LOC102550562	0.136723	-0.0187291	0.0674429	-0.277703	0.78124	0.999624
Pak1	56.6477	-0.11426	0.199648	-0.572307	0.567114	0.999624
Gdpd4	0.122579	0.00880234	0.0674429	0.130516	0.896159	0.999624
Myo7a	0.222012	0.0238558	0.0692995	0.344242	0.730664	0.999624
Capn5	8.37295	-0.11721	0.245148	-0.47812	0.632565	0.999624
Acer3	7.33044	0.129239	0.241555	0.535027	0.592631	0.999624
Tsku	0.937517	0.0337444	0.131174	0.257249	0.796987	0.999624
Lrrc32	2.20949	-0.103604	0.183906	-0.563354	0.573194	0.999624
Emsy	2.07832	-0.014869	0.182123	-0.0816426	0.934931	0.999624
Thap12	9.60309	-0.104756	0.244004	-0.429321	0.66769	0.999624
Wnt11	0.136723	-0.0187291	0.0674429	-0.277703	0.78124	0.999624
Uvrag	5.30808	-0.0309191	0.230929	-0.13389	0.893489	0.999624
LOC120099889	1.3093	-0.0566804	0.148391	-0.381966	0.702487	0.999624
Dgat2	5.14774	-0.0501853	0.230014	-0.218183	0.827286	0.999624
Mogat2	8.27053	0.250335	0.237282	1.05501	0.291419	0.999624
Map6	24.0835	-0.149859	0.23135	-0.647757	0.517142	0.999624
Serpinh1	22.3224	-0.23325	0.232179	-1.00461	0.315084	0.999624
Gdpd5	7.25739	0.115467	0.241299	0.478521	0.63228	0.999624
Klhl35	2.05138	0.104648	0.186564	0.560927	0.574848	0.999624
Rps3	604.14	-0.25748	0.12159	-2.11762	0.0342077	0.999624
Arrb1	15.3981	-0.203098	0.24468	-0.830057	0.406506	0.999624
Tpbgl	0.617012	-0.0494414	0.108652	-0.455044	0.649077	0.999624
Slco2b1	5.80435	0.0622263	0.235604	0.264114	0.791692	0.999624
Neu3	1.02229	-0.0892168	0.14011	-0.63676	0.524281	0.999624
Spcs2	125.342	-0.0905359	0.155669	-0.581592	0.560841	0.999624
Rnf169	2.03943	-0.138106	0.174936	-0.789466	0.42984	0.999624
Pold3	4.13077	-0.0615836	0.223208	-0.275903	0.782623	0.999624
Lipt2	4.92443	-0.238027	0.227209	-1.04761	0.294818	0.999624
LOC100912071	1.84974	-0.123836	0.175632	-0.705085	0.480757	0.999624
Kcne3	0.355363	0.0148143	0.0868924	0.17049	0.864625	0.999624
Pgm2l1	28.1715	0.193133	0.225555	0.856255	0.391857	0.999624
P4ha3	0.243519	-0.0056043	0.0715776	-0.0782968	0.937592	0.999624
Ppme1	39.323	0.146743	0.208092	0.705183	0.480697	0.999624
C2cd3	2.20561	-0.0122802	0.180733	-0.0679468	0.945828	0.999624
Ucp2	64.021	-0.393278	0.206666	-1.90296	0.0570454	0.999624
Dnajb13	5.34886	0.100302	0.229333	0.437363	0.661848	0.999624
LOC103691200	6.34698	-0.202323	0.235193	-0.860245	0.389654	0.999624
Coa4	8.30953	-0.10188	0.243016	-0.419232	0.675047	0.999624
Mrpl48	48.4457	-0.120991	0.19992	-0.605194	0.54505	0.999624
LOC120099895	1.3906	-0.0514903	0.153308	-0.335861	0.736976	0.999624
Rab6a	89.5618	0.0687837	0.171854	0.400246	0.688976	0.999624
Plekhb1	36.4969	-0.302985	0.22433	-1.35062	0.176817	0.999624
Fam168a	16.0891	0.15305	0.243521	0.628489	0.529684	0.999624
Relt	0.880961	-0.049066	0.129601	-0.378592	0.704991	0.999624
Arhgef17	23.2245	-0.109793	0.2319	-0.473449	0.635893	0.999624
P2ry6	1.15149	-0.16768	0.14231	-1.17827	0.238688	0.999624
P2ry2	0.536737	-0.0672469	0.0988263	-0.680456	0.496216	0.999624
Fchsd2	8.26329	0.148644	0.243579	0.610251	0.541696	0.999624
LOC120097345	2.27891	-0.246548	0.182822	-1.34857	0.177476	0.999624
Atg16l2	1.41029	-0.115826	0.15326	-0.755749	0.4498	0.999624
Stard10	30.3368	0.0988973	0.223173	0.443142	0.657663	0.999624
Arap1	6.14221	-0.0497985	0.238106	-0.209144	0.834336	0.999624
Pde2a	36.265	0.0915188	0.216678	0.422373	0.672753	0.999624
LOC120099897	0.207502	0.0226587	0.067574	0.335317	0.737386	0.999624
Clpb	12.4572	0.0304447	0.246449	0.123533	0.901685	0.999624
LOC102547177	0.341393	0.0143544	0.085605	0.167682	0.866833	0.999624
Inppl1	7.50532	-0.0477552	0.241899	-0.197418	0.843501	0.999624
Folr2	1.82932	-0.00137873	0.164598	-0.00837635	0.993317	0.999624
Folr1	0.474743	-0.0115406	0.0994724	-0.116018	0.907638	0.999624
Anapc15	16.7559	-0.150268	0.240937	-0.623685	0.532835	0.999624
Lrrc51	1.83493	-0.0760979	0.17	-0.447635	0.654416	0.999624
Numa1	13.8723	-0.0416592	0.245736	-0.169528	0.865381	0.999624
Il18bp	3.65671	0.147992	0.214627	0.689528	0.490491	0.999624
Rnf121	1.70338	0.0829314	0.172551	0.480619	0.630787	0.999624
LOC102549471	0.918696	0.107373	0.133371	0.805074	0.420777	0.999624
Chrna10	0.0994334	0.00880274	0.0674429	0.130521	0.896154	0.999624
Nup98	7.5325	0.021237	0.239189	0.0887874	0.929251	0.999624
Pgap2	7.33845	0.237311	0.242771	0.977509	0.328317	0.999624
Rhog	12.578	-0.0307437	0.246186	-0.12488	0.900618	0.999624
Stim1	11.297	-0.113595	0.246404	-0.461012	0.64479	0.999624
Rrm1	4.35803	-0.180215	0.213794	-0.842938	0.399263	0.999624
Trim21	0.849843	0.0754262	0.126513	0.596192	0.551047	0.999624
Trim68	2.30516	-0.0192671	0.191232	-0.100752	0.919747	0.999624
Olr63	0.198867	0.02257	0.0674429	0.334653	0.737887	0.999624
Olr59	0.364365	0.0535424	0.0814909	0.657036	0.511158	0.999624
Hbb-bs	18.4612	0.255831	0.241236	1.0605	0.288918	0.999624
Hbb-b1	22.9003	0.0596805	0.244379	0.244213	0.807066	0.999624
LOC120093065	9.24458	-0.407311	0.184598	-2.20647	0.0273508	0.999624
Hbb	131.082	0.313857	0.244216	1.28516	0.198737	0.999624
Trim34	1.26153	-0.0791584	0.148443	-0.533258	0.593855	0.999624
Trim5	3.88822	-0.103321	0.20195	-0.51162	0.608917	0.999624
Trim30	0.274676	-0.0336906	0.0686427	-0.490811	0.62356	0.999624
Fam160a2	7.3528	0.397993	0.240997	1.65144	0.0986482	0.999624
Cckbr	1.60406	0.121079	0.163367	0.741149	0.458603	0.999624
Cavin3	23.8369	-0.0360375	0.237985	-0.151428	0.879638	0.999624
Smpd1	46.4977	-0.189519	0.202414	-0.936291	0.349124	0.999624
Apbb1	76.6615	0.00476064	0.18037	0.0263937	0.978943	0.999624
Hpx	0.119207	0.00880186	0.0674429	0.130508	0.896164	0.999624
Trim3	16.2716	0.00440367	0.244874	0.0179834	0.985652	0.999624
Arfip2	25.3803	0.0874037	0.227132	0.384815	0.700375	0.999624
Timm10b	59.5339	0.165956	0.193136	0.859273	0.39019	0.999624
Dnhd1	1.76689	-0.0370149	0.173629	-0.213183	0.831184	0.999624
Rrp8	1.54244	0.174617	0.163766	1.06626	0.286306	0.999624
Ilk	29.7158	-0.201689	0.227733	-0.885638	0.375813	0.999624
Taf10	89.9827	-0.0392788	0.173974	-0.225775	0.821377	0.999624
Tpp1	14.6756	-0.279803	0.243465	-1.14925	0.250452	0.999624
Dchs1	9.89854	-0.21535	0.246009	-0.875372	0.381372	0.999624
Mrpl17	122.858	-0.237502	0.158223	-1.50106	0.133341	0.999624
Trnaa-agc_7	0.358142	-0.0594729	0.0762478	-0.779995	0.435394	0.999624
Syt9	19.5296	0.478291	0.23901	2.00114	0.0453777	0.999624
Olfml1	4.24221	-0.0597261	0.221123	-0.270103	0.787081	0.999624
Ppfibp2	0.819685	-0.0349979	0.117037	-0.299033	0.764915	0.999624
Cyb5r2	10.4919	0.115113	0.246297	0.467376	0.640231	0.999624
LOC499235	22.5009	0.0131125	0.233469	0.0561638	0.955211	0.999624
Eif3f	152.844	-0.0949118	0.147243	-0.644592	0.519191	0.999624
Tub	51.7921	0.0413183	0.205045	0.201508	0.840301	0.999624
Ric3	6.26382	0.0653502	0.234683	0.278462	0.780658	0.999624
LOC108349532	0.144085	-0.0187304	0.0674429	-0.277723	0.781225	0.999624
Lmo1	4.42558	-0.173258	0.225549	-0.768163	0.44239	0.999624
Stk33	0.119207	0.00880186	0.0674429	0.130508	0.896164	0.999624
Trim66	1.57739	-0.00158335	0.168078	-0.00942036	0.992484	0.999624
Rpl27a	1214.32	-0.137316	0.111537	-1.23112	0.218278	0.999624
Dennd2b	6.41154	-0.168442	0.237271	-0.709912	0.477759	0.999624
Akip1	16.8297	-0.0807249	0.242117	-0.333413	0.738822	0.999624
Tmem9b	64.9509	-0.249025	0.181827	-1.36957	0.17082	0.999624
Nrip3	24.1682	-0.0240631	0.228156	-0.105468	0.916005	0.999624
Dennd5a	56.6452	0.0557873	0.18907	0.295061	0.767947	0.999624
Tmem41b	21.3463	-0.00212519	0.233896	-0.00908606	0.99275	0.999624
Ipo7	17.55	0.136471	0.240918	0.566461	0.571081	0.999624
Zfp143	2.29688	-0.0821153	0.17831	-0.460521	0.645143	0.999624
Wee1	7.14943	0.20392	0.239625	0.850996	0.394772	0.999624
Swap70	3.60702	-0.13006	0.213836	-0.608222	0.54304	0.999624
Sbf2	6.16575	0.0568286	0.23606	0.240738	0.809758	0.999624
Adm	0.236156	-0.00548527	0.07084	-0.0774318	0.93828	0.999624
LOC103691204	1.87857	0.19826	0.178616	1.10998	0.26701	0.999624
Ampd3	16.8653	0.148252	0.241244	0.61453	0.538865	0.999624
rnf141	0.765345	-0.0621468	0.112213	-0.553828	0.579696	0.999624
Lyve1	1.03741	-0.0791735	0.134206	-0.589941	0.55523	0.999624
Irag1	1.30892	0.0634399	0.155115	0.408985	0.682551	0.999624
Ctr9	13.6662	-0.0608992	0.244828	-0.248742	0.80356	0.999624
Eif4g2	183.515	0.0028182	0.139375	0.0202202	0.983868	0.999624
LOC103691207	0.576782	-0.0311809	0.101513	-0.307161	0.758721	0.999624
LOC100911864	0.510216	-0.0680341	0.0965166	-0.704895	0.480875	0.999624
RGD1566189	0.230647	0.0244727	0.0701724	0.348751	0.727277	0.999624
Galnt18	7.56373	0.0396098	0.241354	0.164115	0.869641	0.999624
Usp47	25.1106	0.0716752	0.229541	0.312255	0.754847	0.999624
Dkk3	24.8216	0.236743	0.228512	1.03602	0.300193	0.999624
Mical2	5.78318	-0.103099	0.235816	-0.437203	0.661964	0.999624
Micalcl	0.967913	-0.00727324	0.134707	-0.053993	0.956941	0.999624
Parva	14.4204	-0.204288	0.243574	-0.83871	0.401632	0.999624
Tead1	7.46003	0.0856698	0.24158	0.354623	0.722872	0.999624
LOC120099908	0.144085	-0.0187304	0.0674429	-0.277723	0.781225	0.999624
Rassf10	0.731636	-0.128962	0.116702	-1.10505	0.269137	0.999624
Arntl	5.76958	0.257365	0.235393	1.09334	0.274244	0.999624
Btbd10	14.0618	-0.0651557	0.245599	-0.265293	0.790784	0.999624
Far1	12.8048	0.0860539	0.246445	0.34918	0.726954	0.999624
Spon1	8.3202	0.0309359	0.242938	0.127341	0.898671	0.999624
Rras2	5.51554	0.0323591	0.235001	0.137698	0.890479	0.999624
Copb1	28.9083	0.0690278	0.224596	0.307341	0.758584	0.999624
Psma1	65.9503	-0.0273588	0.189713	-0.144212	0.885333	0.999624
LOC120099911	13.6617	0.0702253	0.245241	0.286352	0.774609	0.999624
Pde3b	2.82983	-0.236709	0.193688	-1.22211	0.221666	0.999624
Calca	0.280808	-0.0407774	0.0753637	-0.541074	0.588457	0.999624
Insc	0.603548	-0.0887217	0.104042	-0.85275	0.393798	0.999624
Sox6	2.69937	-0.055196	0.201714	-0.273635	0.784365	0.999624
LOC120097357	0.198867	0.02257	0.0674429	0.334653	0.737887	0.999624
RGD1311703	59.1311	-0.0842603	0.192877	-0.43686	0.662213	0.999624
Plekha7	1.83026	-0.0545535	0.172445	-0.316352	0.751735	0.999624
Rps13	412.657	-0.242247	0.126932	-1.90848	0.0563295	0.999624
Pik3c2a	7.57799	-0.155468	0.240015	-0.647743	0.517151	0.999624
Nucb2	36.5053	-0.129125	0.225867	-0.571687	0.567534	0.999624
LOC120099913	0.144085	-0.0187304	0.0674429	-0.277723	0.781225	0.999624
LOC100912427	1.48029	0.159554	0.155643	1.02513	0.305302	0.999624
Xylt1	12.9321	0.0556565	0.245916	0.226323	0.82095	0.999624
LOC120099914	0.122579	0.00880234	0.0674429	0.130516	0.896159	0.999624
Rps15a	1059.13	-0.170187	0.102692	-1.65725	0.0974687	0.999624
Arl6ip1	125.564	0.0180033	0.15579	0.115562	0.908	0.999624
Smg1	11.5592	0.120444	0.246238	0.489138	0.624744	0.999624
LOC120099915	0.144085	-0.0187304	0.0674429	-0.277723	0.781225	0.999624
Syt17	20.9655	-0.0338918	0.234869	-0.1443	0.885263	0.999624
Coq7	12.3219	-0.274389	0.245844	-1.11611	0.264376	0.999624
Tmc7	0.108068	0.0088019	0.0674429	0.130509	0.896164	0.999624
LOC102550534	0.959281	-0.0109524	0.127195	-0.0861071	0.931381	0.999624
Tmc5	0.623914	0.0191479	0.113224	0.169116	0.865706	0.999624
Gde1	71.1553	-0.0756932	0.184297	-0.410713	0.681283	0.999624
Ccp110	8.28929	0.0376672	0.244078	0.154324	0.877354	0.999624
Vps35l	13.358	-0.00783384	0.244826	-0.0319975	0.974474	0.999624
Knop1	4.20896	0.0873933	0.224301	0.389626	0.696813	0.999624
Iqck	4.87195	0.116044	0.2271	0.510984	0.609363	0.999624
Gprc5b	62.3029	-0.140115	0.193434	-0.724356	0.468847	0.999624
LOC102550985	0.108068	0.0088019	0.0674429	0.130509	0.896164	0.999624
Acsm5	0.764186	-0.0781208	0.122381	-0.63834	0.523252	0.999624
Thumpd1	14.6408	0.375465	0.245542	1.52912	0.126234	0.999624
Acsm3	0.266664	-0.00600284	0.0740183	-0.0810994	0.935363	0.999624
Eri2	1.29223	-0.020461	0.141699	-0.144397	0.885187	0.999624
Rexo5	0.344224	0.0145156	0.0860407	0.168706	0.866028	0.999624
Dcun1d3	3.85531	-0.146571	0.213352	-0.686988	0.49209	0.999624
Lyrm1	13.0163	0.251892	0.245603	1.02561	0.305077	0.999624
Tmem159	4.73116	-0.177967	0.22561	-0.788822	0.430216	0.999624
Anks4b	0.879688	-0.04779	0.121747	-0.392535	0.694663	0.999624
Crym	1.37494	0.0624659	0.152847	0.408682	0.682773	0.999624
LOC108349628	2.5199	-0.0658932	0.192391	-0.342496	0.731977	0.999624
Uqcrc2	91.6326	-0.0407479	0.166219	-0.245146	0.806344	0.999624
Pdzd9	0.108068	0.0088019	0.0674429	0.130509	0.896164	0.999624
Mosmo	11.3606	0.172954	0.246218	0.702441	0.482404	0.999624
LOC102555900	0.607516	0.0154489	0.112226	0.137658	0.89051	0.999624
Vwa3a	0.227449	-0.00534244	0.0698945	-0.0764358	0.939072	0.999624
Sdr42e2	0.119381	-0.0187332	0.0674429	-0.277763	0.781194	0.999624
LOC102556194	0.227275	0.0242312	0.0698334	0.346986	0.728602	0.999624
Eef2k	3.25058	0.0388546	0.204097	0.190373	0.849016	0.999624
Polr3e	8.90267	0.158382	0.243893	0.649393	0.516085	0.999624
Cdr2	10.8424	-0.0658363	0.246201	-0.267408	0.789155	0.999624
Mettl9	33.3718	-0.287695	0.21509	-1.33756	0.181041	0.999624
Igsf6	0.663303	-0.0414794	0.110734	-0.374586	0.707969	0.999624
Otoa	0.119381	-0.0187332	0.0674429	-0.277763	0.781194	0.999624
LOC108349630	0.108068	0.0088019	0.0674429	0.130509	0.896164	0.999624
Hs3st2	0.825387	0.0190919	0.13127	0.145439	0.884364	0.999624
LOC120099923	0.0994334	0.00880274	0.0674429	0.130521	0.896154	0.999624
Usp31	5.66203	0.32839	0.233691	1.40523	0.159953	0.999624
Scnn1g	0.243519	-0.0056043	0.0715776	-0.0782968	0.937592	0.999624
Cog7	13.7498	0.0772103	0.245284	0.314779	0.75293	0.999624
Gga2	15.9276	0.0162827	0.241227	0.0674998	0.946184	0.999624
Ubfd1	25.9877	0.0370547	0.229183	0.161682	0.871556	0.999624
Ndufab1	209.487	-0.204651	0.145451	-1.407	0.159426	0.999624
Palb2	0.760637	-0.0145165	0.121586	-0.119393	0.904964	0.999624
Dctn5	33.6354	-0.0836212	0.216952	-0.385436	0.699914	0.999624
Plk1	0.738281	-0.0807426	0.12083	-0.66823	0.503987	0.999624
Chp2	0.571499	0.073675	0.105842	0.696085	0.486376	0.999624
Prkcb	8.71002	-0.166169	0.244855	-0.678643	0.497364	0.999624
Cacng3	1.12377	0.0080773	0.132077	0.0611558	0.951235	0.999624
Rbbp6	14.0328	0.003268	0.244226	0.0133811	0.989324	0.999624
Tnrc6a	16.8574	0.0178695	0.24285	0.0735825	0.941343	0.999624
Slc5a11	1.20081	0.0312794	0.147636	0.211868	0.83221	0.999624
Arhgap17	3.2947	0.0208323	0.208718	0.0998106	0.920495	0.999624
Lcmt1	26.5774	-0.230245	0.230283	-0.999834	0.317391	0.999624
Zkscan2	2.66215	0.003155	0.188609	0.0167277	0.986654	0.999624
Hs3st4	0.0994334	0.00880274	0.0674429	0.130521	0.896154	0.999624
LOC691716	0.236771	-0.00549927	0.0709047	-0.0775585	0.938179	0.999624
Kdm8	3.51585	0.164982	0.208476	0.791374	0.428726	0.999624
Nsmce1	13.7932	-0.0580301	0.246007	-0.235888	0.813519	0.999624
Il4r	5.73333	0.00124227	0.235419	0.00527684	0.99579	0.999624
Il21r	0.2983	0.0401285	0.0708018	0.566772	0.570869	0.999624
Gtf3c1	24.624	0.103587	0.229463	0.451432	0.651678	0.999624
Katnip	3.23448	0.0663996	0.20829	0.318784	0.74989	0.999624
Gsg1l	14.1317	-0.102364	0.24468	-0.41836	0.675684	0.999624
Xpo6	17.8684	-0.0424266	0.241374	-0.175771	0.860474	0.999624
LOC108349640	0.236771	-0.00549927	0.0709047	-0.0775585	0.938179	0.999624
Sbk1	1.97518	-0.0455597	0.179019	-0.254497	0.799111	0.999624
Lat	0.355537	-0.0314188	0.0867723	-0.362083	0.71729	0.999624
Spns1	18.9008	-0.0070633	0.23959	-0.0294808	0.976481	0.999624
Nfatc2ip	1.31965	-0.00449402	0.156486	-0.0287183	0.977089	0.999624
LOC100361060	11.819	0.588238	0.246063	2.3906	0.0168211	0.999624
Rabep2	3.15224	-0.0834268	0.207899	-0.401285	0.68821	0.999624
Sh2b1	13.5215	0.243985	0.245125	0.995349	0.319566	0.999624
Tufm	33.0165	-0.117756	0.214399	-0.549237	0.582843	0.999624
Atxn2l	18.4933	-0.0942134	0.240398	-0.391906	0.695128	0.999624
Eif3c	41.8971	0.04614	0.220018	0.20971	0.833894	0.999624
Cln3	3.52841	-0.0329018	0.216599	-0.151902	0.879264	0.999624
Apobr	0.400804	-0.0837124	0.09	-0.930138	0.3523	0.999624
Nupr1	7.84589	-0.0740851	0.178787	-0.414377	0.678598	0.999624
Sgf29	5.9608	-0.269164	0.235891	-1.14105	0.253848	0.999624
Sult1a1	3.31584	0.0113419	0.212628	0.0533415	0.95746	0.999624
Slx1b	10.2334	-0.145591	0.245985	-0.59187	0.553938	0.999624
Bola2	110.462	0.0820439	0.159694	0.513759	0.607421	0.999624
Coro1a	15.5077	0.0667806	0.244094	0.273586	0.784403	0.999624
Mapk3	71.8018	0.0892605	0.180674	0.494041	0.621277	0.999624
Ypel3	108.589	-0.0595057	0.179033	-0.332373	0.739608	0.999624
Ppp4c	9.05142	0.0859188	0.243672	0.352601	0.724388	0.999624
Aldoa	665.161	0.0581386	0.116503	0.499032	0.617757	0.999624
Tlcd3b	6.24531	-0.318456	0.235455	-1.35252	0.17621	0.999624
Doc2a	3.20059	0.0721013	0.204599	0.352404	0.724535	0.999624
Ino80e	13.9056	0.0973373	0.244272	0.398479	0.690277	0.999624
Hirip3	2.8058	0.0229876	0.198102	0.116039	0.907621	0.999624
Taok2	9.59641	-0.247357	0.24367	-1.01513	0.310044	0.999624
Tmem219	13.497	-0.0976118	0.244748	-0.398826	0.690022	0.999624
LOC108349643	0.207502	0.0226587	0.067574	0.335317	0.737386	0.999624
Kctd13	14.4747	0.45872	0.245843	1.86591	0.0620547	0.999624
Asphd1	9.68533	0.0920442	0.246118	0.373984	0.708416	0.999624
Sez6l2	121.7	0.291862	0.157568	1.8523	0.0639831	0.999624
Cdipt	55.502	-0.130865	0.188647	-0.693704	0.487868	0.999624
Mvp	7.48574	-0.0957945	0.239812	-0.399456	0.689557	0.999624
Pagr1	7.67582	-0.00592982	0.243301	-0.0243724	0.980556	0.999624
Prrt2	7.7045	-0.149016	0.242526	-0.614433	0.538929	0.999624
Maz	22.537	-0.0725481	0.234698	-0.309113	0.757236	0.999624
Kif22	10.9339	0.180427	0.246322	0.732484	0.463873	0.999624
LOC108349644	0.144085	-0.0187304	0.0674429	-0.277723	0.781225	0.999624
Zg16	0.144085	-0.0187304	0.0674429	-0.277723	0.781225	0.999624
LOC308990	0.338021	0.0142734	0.0853745	0.167186	0.867224	0.999624
Qprt	1.38723	-0.0528037	0.15432	-0.342172	0.732222	0.999624
LOC120099934	0.238761	-0.0325018	0.0674429	-0.481916	0.629866	0.999624
Cd2bp2	38.1048	0.108471	0.211384	0.513144	0.60785	0.999624
Tbc1d10b	11.9691	0.0628233	0.246414	0.25495	0.798762	0.999624
Mylpf	0.741479	-0.0189248	0.120296	-0.157319	0.874993	0.999624
Septin1	0.949596	0.0298646	0.126563	0.235967	0.813458	0.999624
Znf48	4.17225	0.0459681	0.218274	0.210598	0.833201	0.999624
Zfp771	38.8177	-0.0278066	0.214968	-0.129352	0.897079	0.999624
Dctpp1	2.58828	0.228203	0.19883	1.14773	0.251081	0.999624
Sephs2	16.249	0.131385	0.241578	0.543863	0.586536	0.999624
Znf768	2.13727	-0.00200625	0.176261	-0.0113823	0.990918	0.999624
Zfp764	1.69157	-0.184781	0.170447	-1.0841	0.278322	0.999624
LOC102553962	0.850494	0.0134996	0.125805	0.107306	0.914546	0.999624
LOC102554302	8.36838	0.184997	0.244568	0.756425	0.449394	0.999624
Zfp689	4.55739	0.110854	0.224602	0.493558	0.621618	0.999624
LOC120099935	0.256718	-0.0382481	0.0730369	-0.523682	0.600499	0.999624
Prr14	7.41247	-0.20256	0.242018	-0.83696	0.402615	0.999624
LOC120099936	14.7017	-0.525567	0.245405	-2.14163	0.0322232	0.999624
Fbrs	6.54546	0.0705772	0.237307	0.297409	0.766154	0.999624
LOC120099937	0.380856	-0.0326645	0.0884165	-0.369439	0.7118	0.999624
Srcap	2.40876	0.0648673	0.190528	0.34046	0.73351	0.999624
Tmem265	2.39592	0.0604015	0.192399	0.313939	0.753567	0.999624
Phkg2	17.0759	0.118888	0.242385	0.490493	0.623785	0.999624
Ccdc189	1.35599	-0.0559657	0.15867	-0.352717	0.724301	0.999624
Rnf40	3.69311	-0.021307	0.218013	-0.0977325	0.922145	0.999624
Zfp629	4.19795	0.228382	0.215924	1.0577	0.290194	0.999624
Bcl7c	10.9507	-0.154349	0.246408	-0.626395	0.531056	0.999624
Ctf1	1.915	-0.127855	0.177076	-0.722032	0.470275	0.999624
Fbxl19	4.51188	-0.0910399	0.222758	-0.408694	0.682764	0.999624
Orai3	3.81292	0.287229	0.218796	1.31277	0.189261	0.999624
Setd1a	8.44688	0.0776652	0.244015	0.31828	0.750273	0.999624
Hsd3b7	2.2236	-0.0839804	0.178694	-0.469967	0.638378	0.999624
Stx1b	34.5942	-0.129025	0.223569	-0.577115	0.563862	0.999624
LOC108349648	0.705584	0.152101	0.109795	1.38532	0.165955	0.999624
Stx4	17.5924	-0.108643	0.242391	-0.448216	0.653997	0.999624
Zfp668	3.77334	-0.0532622	0.214234	-0.248618	0.803657	0.999624
Zfp646	1.84785	-0.129971	0.177601	-0.731815	0.464282	0.999624
Prss53	0.51207	-0.0105263	0.101204	-0.10401	0.917161	0.999624
Vkorc1	71.0606	-0.112356	0.191965	-0.585293	0.558351	0.999624
Bckdk	13.7591	0.00977979	0.244051	0.0400727	0.968035	0.999624
Kat8	16.1334	0.28663	0.244687	1.17142	0.241431	0.999624
Prss36	0.330081	0.0582554	0.0848927	0.686224	0.492572	0.999624
Fus	36.1664	-0.123767	0.217668	-0.568604	0.569625	0.999624
Pycard	1.5057	-0.0351988	0.160953	-0.21869	0.826891	0.999624
Trim72	0.119207	0.00880186	0.0674429	0.130508	0.896164	0.999624
LOC120099939	0.256103	-0.0381686	0.0729666	-0.523097	0.600907	0.999624
Itgam	1.66004	0.188039	0.16614	1.13181	0.257715	0.999624
Itgax	0.108068	0.0088019	0.0674429	0.130509	0.896164	0.999624
Cox6a2	7.099	0.0434681	0.242292	0.179404	0.857621	0.999624
LOC103691238	1.63876	0.0155371	0.167871	0.0925539	0.926258	0.999624
Armc5	7.82851	0.0546788	0.24389	0.224194	0.822606	0.999624
Tgfb1i1	9.1117	0.0874154	0.245551	0.355997	0.721843	0.999624
Rusf1	12.8702	0.169314	0.245268	0.690322	0.489992	0.999624
Ahsp	0.34683	-0.0272204	0.0809299	-0.336345	0.736611	0.999624
Rgs10	17.5299	-0.245954	0.241351	-1.01907	0.308169	0.999624
Tial1	24.5343	0.077395	0.232434	0.332977	0.739152	0.999624
LOC108349783	0.797502	0.122292	0.121788	1.00414	0.315309	0.999624
Bag3	7.90447	-0.303147	0.239022	-1.26828	0.204698	0.999624
Inpp5f	15.21	-0.165674	0.243622	-0.680048	0.496474	0.999624
Mcmbp	4.91662	-0.0387127	0.230024	-0.168299	0.866348	0.999624
Sec23ip	12.1532	-0.0781636	0.245753	-0.318058	0.750441	0.999624
Plpp4	74.7909	-0.139983	0.178142	-0.785797	0.431986	0.999624
LOC120098013	0.380241	-0.0326956	0.0884693	-0.369569	0.711703	0.999624
Wdr11	15.7013	0.290897	0.241933	1.20239	0.229214	0.999624
LOC102555739	0.108068	0.0088019	0.0674429	0.130509	0.896164	0.999624
LOC120098029	0.108068	0.0088019	0.0674429	0.130509	0.896164	0.999624
Fgfr2	8.23553	-0.0927837	0.242827	-0.382099	0.702388	0.999624
Ate1	20.7635	0.125876	0.234708	0.536308	0.591746	0.999624
Nsmce4a	1.50675	-0.0927287	0.159569	-0.58112	0.56116	0.999624
Tacc2	17.1164	-0.027873	0.241657	-0.115341	0.908175	0.999624
Btbd16	1.43255	0.150379	0.161917	0.928742	0.353023	0.999624
Plekha1	22.7002	0.0983624	0.233085	0.422002	0.673024	0.999624
Htra1	11.8512	-0.034886	0.246218	-0.141688	0.887327	0.999624
Cuzd1	0.739675	0.0485843	0.115883	0.419252	0.675032	0.999624
RGD1305014	5.54174	0.0393654	0.23596	0.166831	0.867503	0.999624
Pstk	5.48452	-0.0350678	0.231141	-0.151716	0.879411	0.999624
Ikzf5	6.17238	0.56826	0.236003	2.40784	0.016047	0.999624
Acadsb	0.363998	0.014912	0.0871756	0.171057	0.864179	0.999624
Bub3	17.2213	0.127695	0.241792	0.52812	0.597416	0.999624
Gpr26	0.108068	0.0088019	0.0674429	0.130509	0.896164	0.999624
Cpxm2	1.02167	-0.0875423	0.140654	-0.622395	0.533682	0.999624
LOC120099943	0.119207	0.00880186	0.0674429	0.130508	0.896164	0.999624
Chst15	0.866161	0.00642227	0.127407	0.0504074	0.959798	0.999624
Oat	29.3291	0.104139	0.223633	0.46567	0.641452	0.999624
Lhpp	11.4299	-0.198396	0.245559	-0.807935	0.419128	0.999624
Fam53b	2.95099	-0.161104	0.201807	-0.798307	0.424693	0.999624
Eef1akmt2	7.37807	0.0272496	0.240789	0.113168	0.909897	0.999624
Abraxas2	8.59529	0.158135	0.245299	0.644663	0.519145	0.999624
Zranb1	3.82787	-0.0436314	0.218291	-0.199878	0.841576	0.999624
Ctbp2	12.4504	0.120264	0.246311	0.488259	0.625366	0.999624
LOC103691253	1.93612	0.0884611	0.173639	0.509454	0.610434	0.999624
LOC102552773	0.236771	-0.00549927	0.0709047	-0.0775585	0.938179	0.999624
LOC103690347	0.108068	0.0088019	0.0674429	0.130509	0.896164	0.999624
Edrf1	5.34367	0.344022	0.230432	1.49294	0.135452	0.999624
Uros	3.81662	0.240667	0.220348	1.09222	0.274738	0.999624
Bccip	15.5015	-0.00266575	0.241831	-0.0110232	0.991205	0.999624
Dhx32	10.3832	0.155913	0.246401	0.63276	0.52689	0.999624
Adam12	0.382129	-0.032868	0.0886839	-0.370619	0.710921	0.999624
LOC100302465	0.474917	-0.0635841	0.0943539	-0.67389	0.500381	0.999624
Dock1	3.81514	-0.0928929	0.21846	-0.425216	0.670679	0.999624
Insyn2a	1.27681	0.059136	0.151491	0.390359	0.696271	0.999624
Ptpre	4.44321	0.184812	0.226885	0.814564	0.415322	0.999624
LOC102551963	0.230647	0.0244727	0.0701724	0.348751	0.727277	0.999624
Mki67	0.0994334	0.00880274	0.0674429	0.130521	0.896154	0.999624
LOC102552157	0.144085	-0.0187304	0.0674429	-0.277723	0.781225	0.999624
Mgmt	4.58973	-0.0761754	0.227246	-0.335212	0.737465	0.999624
Ebf3	16.2325	-0.0648613	0.242087	-0.267926	0.788756	0.999624
LOC100362342	4.67058	-0.163336	0.228083	-0.716127	0.473913	0.999624
Glrx3	56.6916	-0.00201774	0.201248	-0.0100261	0.992	0.999624
Tcerg1l	0.474743	-0.0115406	0.0994724	-0.116018	0.907638	0.999624
Mapk1ip1	8.12247	-0.0602356	0.244202	-0.246663	0.805169	0.999624
Ppp2r2d	14.1646	0.0860883	0.243692	0.353267	0.723888	0.999624
Bnip3	79.9565	-0.133367	0.175693	-0.759088	0.4478	0.999624
Jakmip3	4.11851	0.222702	0.221358	1.00607	0.314381	0.999624
Dpysl4	15.6851	-0.0103014	0.24337	-0.0423279	0.966237	0.999624
Stk32c	27.2396	0.0967799	0.227456	0.425489	0.67048	0.999624
Lrrc27	0.53421	0.118798	0.0995572	1.19326	0.232767	0.999624
Pwwp2b	3.7415	-0.0178519	0.216837	-0.082329	0.934385	0.999624
Inpp5a	8.6582	-0.0547091	0.24476	-0.223521	0.82313	0.999624
Nkx6-2	3.03963	-0.0125132	0.205748	-0.060818	0.951504	0.999624
Cfap46	1.51866	-0.0284196	0.155705	-0.182523	0.855172	0.999624
LOC120098076	0.137338	-0.0187322	0.0674429	-0.277749	0.781205	0.999624
Adgra1	27.7008	-0.286243	0.222621	-1.28579	0.198518	0.999624
Kndc1	10.0686	0.0118712	0.246406	0.0481773	0.961575	0.999624
LOC103691261	1.64551	-0.0576688	0.169156	-0.34092	0.733164	0.999624
Adam8	1.1984	-0.179391	0.145509	-1.23285	0.21763	0.999624
Tubgcp2	9.86611	0.216657	0.246067	0.880477	0.378601	0.999624
Zfp511	6.96981	-0.269353	0.240628	-1.11938	0.26298	0.999624
Caly	530.358	0.00775528	0.157284	0.0493074	0.960674	0.999624
Fuom	15.6518	0.0885447	0.242791	0.364695	0.715339	0.999624
Echs1	40.2419	-0.219567	0.212131	-1.03505	0.300644	0.999624
Paox	5.20722	-0.0720748	0.23021	-0.313082	0.754218	0.999624
Mtg1	8.89434	-0.130667	0.24569	-0.531835	0.59484	0.999624
Sprn	4.64606	-0.122375	0.227525	-0.537854	0.590678	0.999624
RGD1309350	0.136723	-0.0187291	0.0674429	-0.277703	0.78124	0.999624
Scgb1c1	2.02506	-0.162636	0.184393	-0.882004	0.377775	0.999624
Bet1l	7.71376	-0.0519134	0.239751	-0.21653	0.828574	0.999624
Ric8a	19.3263	0.0309046	0.237423	0.130167	0.896435	0.999624
Sirt3	24.0534	-0.0700517	0.229379	-0.305397	0.760064	0.999624
Psmd13	42.122	0.199783	0.204752	0.975732	0.329197	0.999624
Pgghg	1.98659	0.0284188	0.173525	0.163773	0.86991	0.999624
Ifitm2	20.3364	-0.12753	0.241794	-0.527434	0.597892	0.999624
Ifitm1	3.67852	-0.106083	0.212934	-0.498197	0.618346	0.999624
Ifitm3	13.8952	-0.166776	0.244861	-0.681105	0.495805	0.999624
Ifitm6	2.54987	-0.0790602	0.198641	-0.398005	0.690627	0.999624
B4galnt4	15.1104	-0.29833	0.243844	-1.22345	0.221161	0.999624
Pkp3	0.136723	-0.0187291	0.0674429	-0.277703	0.78124	0.999624
Sigirr	1.46014	-0.0294839	0.151485	-0.194632	0.845681	0.999624
LOC102552971	0.119381	-0.0187332	0.0674429	-0.277763	0.781194	0.999624
Ptdss2	22.9143	0.119659	0.231259	0.517422	0.604861	0.999624
Rnh1	31.3195	-0.374998	0.224716	-1.66876	0.095164	0.999624
Hras	52.3198	-0.0881466	0.197235	-0.446911	0.654939	0.999624
Lrrc56	0.679814	0.0337682	0.108922	0.310022	0.756544	0.999624
Rassf7	0.108068	0.0088019	0.0674429	0.130509	0.896164	0.999624
Phrf1	7.0752	0.0270428	0.24107	0.112178	0.910682	0.999624
Irf7	4.57981	-0.206786	0.227774	-0.907859	0.363953	0.999624
Cdhr5	0.392826	-0.0728638	0.0841669	-0.865706	0.386651	0.999624
Sct	0.136723	-0.0187291	0.0674429	-0.277703	0.78124	0.999624
Drd4	0.108068	0.0088019	0.0674429	0.130509	0.896164	0.999624
Deaf1	10.5202	-0.255045	0.246315	-1.03544	0.300462	0.999624
Tmem80	30.511	-0.116313	0.219326	-0.530317	0.595892	0.999624
Eps8l2	1.02007	-0.0764108	0.134379	-0.56862	0.569614	0.999624
Taldo1	64.0062	-0.0986783	0.192005	-0.513936	0.607297	0.999624
Gatd1	11.8968	-0.253418	0.24643	-1.02836	0.303782	0.999624
Cend1	88.8448	-0.0103057	0.172411	-0.0597741	0.952336	0.999624
Slc25a22	39.7581	0.0227064	0.212549	0.106829	0.914924	0.999624
Pidd1	0.711095	0.091875	0.109364	0.840083	0.400862	0.999624
Rplp2	727.482	-0.410142	0.137641	-2.9798	0.00288439	0.999624
Pnpla2	14.2998	0.31946	0.24464	1.30584	0.191608	0.999624
Cracr2b	1.07605	0.0102091	0.142932	0.0714266	0.943058	0.999624
Cd151	90.145	-0.244182	0.165741	-1.47327	0.140677	0.999624
Polr2l	146.422	-0.14744	0.15552	-0.948045	0.343107	0.999624
Tspan4	4.37072	-0.229784	0.219823	-1.04532	0.295877	0.999624
Chid1	37.5108	-0.0830884	0.210664	-0.394412	0.693277	0.999624
Ap2a2	81.3692	0.0875209	0.178998	0.488948	0.624878	0.999624
Muc5b	0.24196	-0.00559495	0.0714945	-0.078257	0.937624	0.999624
Tollip	27.0149	0.021468	0.22806	0.094133	0.925004	0.999624
Brsk2	10.6797	-0.225457	0.246424	-0.914912	0.360238	0.999624
Mob2	19.6835	-0.00389899	0.237741	-0.0164001	0.986915	0.999624
Dusp8	17.1645	0.135382	0.242946	0.557252	0.577355	0.999624
Ifitm10	32.2166	-0.0332141	0.220985	-0.1503	0.880528	0.999624
Ctsd	231.257	0.173868	0.132604	1.31118	0.189797	0.999624
Lsp1	1.10903	-0.0602495	0.147852	-0.407499	0.683642	0.999624
Tnnt3	0.108068	0.0088019	0.0674429	0.130509	0.896164	0.999624
Mrpl23	55.5816	-0.0959886	0.203139	-0.472527	0.636551	0.999624
LOC102548505	0.0994334	0.00880274	0.0674429	0.130521	0.896154	0.999624
Igf2	38.3888	-0.0931168	0.235428	-0.395521	0.692459	0.999624
Ins2	1.11733	-0.0538498	0.148029	-0.36378	0.716023	0.999624
Th	17.512	0.0308702	0.24645	0.125259	0.900318	0.999624
Ascl2	0.540324	-0.0596526	0.0917368	-0.650259	0.515525	0.999624
LOC120099960	0.108068	0.0088019	0.0674429	0.130509	0.896164	0.999624
Cd81	447.354	-0.0693093	0.142467	-0.486495	0.626617	0.999624
Tssc4	8.38416	-0.110554	0.244856	-0.451504	0.651626	0.999624
Trpm5	0.119207	0.00880186	0.0674429	0.130508	0.896164	0.999624
Kcnq1	0.119207	0.00880186	0.0674429	0.130508	0.896164	0.999624
LOC120099963	0.472066	0.0423879	0.0937917	0.451937	0.651314	0.999624
LOC120099961	0.449462	0.0454698	0.097958	0.464176	0.642521	0.999624
Cdkn1c	1.03513	0.0436167	0.128118	0.340443	0.733523	0.999624
Slc22a18	1.18024	0.0761475	0.137373	0.554312	0.579365	0.999624
Nap1l4	65.2366	-0.0685717	0.18396	-0.372754	0.709332	0.999624
Cars	29.0553	0.240058	0.224974	1.06705	0.28595	0.999624
Tnfrsf26	0.28817	-0.0348887	0.0698314	-0.499614	0.617347	0.999624
Osbpl5	5.44533	0.136534	0.232764	0.586577	0.557488	0.999624
Mrgpre	16.9915	0.129324	0.242516	0.533259	0.593854	0.999624
Nadsyn1	2.6102	-0.00680352	0.194446	-0.0349893	0.972088	0.999624
Dhcr7	12.4871	0.4068	0.246316	1.65154	0.0986283	0.999624
Shank2	9.06255	0.0569334	0.244868	0.232506	0.816145	0.999624
LOC120099964	0.122579	0.00880234	0.0674429	0.130516	0.896159	0.999624
Cttn	32.8808	0.171546	0.227279	0.754782	0.45038	0.999624
Ppfia1	6.00874	-0.110544	0.238103	-0.464272	0.642453	0.999624
Ano1	4.3424	-0.18251	0.220691	-0.826994	0.408241	0.999624
Fgf3	0.136723	-0.0187291	0.0674429	-0.277703	0.78124	0.999624
Bc1	300.013	-0.260417	0.138583	-1.87914	0.0602259	0.999624
Lto1	8.94017	0.0162643	0.245585	0.0662267	0.947197	0.999624
Ccnd1	4.27396	-0.0514499	0.222291	-0.231453	0.816963	0.999624
Tpcn2	1.69347	0.0243727	0.159229	0.153067	0.878345	0.999624
Mrgprf	0.595506	0.0131102	0.107485	0.121973	0.902921	0.999624
Ighmbp2	1.99085	-0.159226	0.178486	-0.892092	0.372343	0.999624
Mrpl21	19.1398	-0.00955241	0.238266	-0.0400914	0.96802	0.999624
Cpt1a	10.0455	-0.0461489	0.246145	-0.187486	0.851279	0.999624
Tesmin	0.501509	-0.0716932	0.100707	-0.711897	0.476529	0.999624
Gal	150.822	-0.0812057	0.195492	-0.415392	0.677855	0.999624
Ppp6r3	11.7136	0.224818	0.246317	0.912717	0.361391	0.999624
Lrp5	0.88175	-0.122073	0.13345	-0.914747	0.360325	0.999624
RGD1311946	3.03968	-0.331747	0.204632	-1.62119	0.104977	0.999624
Kmt5b	6.55017	0.0568228	0.237948	0.238803	0.811258	0.999624
Chka	19.7307	0.145931	0.236279	0.617621	0.536825	0.999624
Tcirg1	4.15486	0.350993	0.222216	1.57951	0.114219	0.999624
Ndufs8	93.6962	-0.176749	0.170396	-1.03729	0.299603	0.999624
Aldh3b1	0.9566	0.0273524	0.125495	0.217956	0.827463	0.999624
Unc93b1	3.72287	-0.2631	0.214312	-1.22765	0.219579	0.999624
Aldh3b2	0.108068	0.0088019	0.0674429	0.130509	0.896164	0.999624
Acy3	2.4117	-0.0615278	0.186215	-0.330412	0.741088	0.999624
Nudt8	10.2073	0.0616232	0.245833	0.250672	0.802068	0.999624
Doc2g	3.02589	0.0252205	0.207553	0.121513	0.903284	0.999624
Ndufv1	68.1055	-0.0221522	0.182839	-0.121157	0.903567	0.999624
Gstp1	209.077	-0.0754864	0.145104	-0.520225	0.602907	0.999624
Cdk2ap2	18.1179	0.102485	0.238604	0.429518	0.667547	0.999624
Pitpnm1	31.5476	-0.1303	0.218832	-0.595435	0.551553	0.999624
Aip	28.6041	-0.0598072	0.228948	-0.261226	0.793918	0.999624
Tmem134	24.0885	-0.00417804	0.229373	-0.0182151	0.985467	0.999624
LOC108349682	194.43	-0.776208	0.243856	-3.18305	0.00145731	0.999624
Coro1b	22.0739	0.0463463	0.234678	0.197489	0.843445	0.999624
Ptprcap	0.198867	0.02257	0.0674429	0.334653	0.737887	0.999624
Rps6kb2	5.9093	0.106499	0.235676	0.451886	0.651351	0.999624
Carns1	1.48245	-0.0930732	0.163346	-0.569791	0.568819	0.999624
Tbc1d10c	0.346656	0.0145727	0.0862431	0.168973	0.865818	0.999624
Ppp1ca	91.4636	-0.0260937	0.181543	-0.143733	0.885712	0.999624
Rad9a	3.88	-0.0131302	0.219164	-0.0599102	0.952227	0.999624
Pold4	12.2831	0.124652	0.246459	0.505772	0.613017	0.999624
LOC103691274	0.256103	-0.0381686	0.0729666	-0.523097	0.600907	0.999624
Ssh3	3.70748	0.0101453	0.214723	0.0472483	0.962315	0.999624
Ankrd13d	12.8674	0.151278	0.245955	0.615062	0.538514	0.999624
Grk2	2.46251	-0.108918	0.196171	-0.555223	0.578742	0.999624
Kdm2a	6.2934	-0.0549713	0.239562	-0.229466	0.818507	0.999624
Rhod	0.144085	-0.0187304	0.0674429	-0.277723	0.781225	0.999624
Syt12	2.47635	0.0681675	0.193237	0.352766	0.724264	0.999624
LOC689065	1.2006	0.0921797	0.144118	0.639613	0.522424	0.999624
Pc	28.1976	-0.0226338	0.221781	-0.102055	0.918713	0.999624
Lrfn4	8.40181	-0.0733872	0.244627	-0.299996	0.76418	0.999624
Rce1	5.9571	0.0559636	0.236936	0.236197	0.81328	0.999624
Sptbn2	27.1074	-0.052089	0.224939	-0.23157	0.816872	0.999624
LOC102553046	0.136723	-0.0187291	0.0674429	-0.277703	0.78124	0.999624
LOC120099976	1.10265	0.0090115	0.147533	0.0610811	0.951295	0.999624
Rbm4b	5.65692	-0.21488	0.236104	-0.910106	0.362767	0.999624
LOC120098482	0.119207	0.00880186	0.0674429	0.130508	0.896164	0.999624
Rbm14	14.7731	0.0356132	0.244929	0.145402	0.884393	0.999624
Ccs	28.5109	0.0537231	0.228518	0.235094	0.814136	0.999624
Ctsf	94.4649	-0.041183	0.16891	-0.243817	0.807373	0.999624
Actn3	0.137338	-0.0187322	0.0674429	-0.277749	0.781205	0.999624
Zdhhc24	0.144085	-0.0187304	0.0674429	-0.277723	0.781225	0.999624
Bbs1	10.9537	-0.310583	0.246457	-1.26019	0.2076	0.999624
Dpp3	10.0901	-0.450491	0.241966	-1.8618	0.0626319	0.999624
LOC120099978	0.119207	0.00880186	0.0674429	0.130508	0.896164	0.999624
Peli3	7.53453	0.175072	0.241881	0.723793	0.469193	0.999624
mrpl11	22.6154	-0.198198	0.23238	-0.852904	0.393713	0.999624
Npas4	0.136723	-0.0187291	0.0674429	-0.277703	0.78124	0.999624
Slc29a2	4.12507	-0.116443	0.223076	-0.521987	0.601679	0.999624
B4gat1	32.9851	-0.0766576	0.216738	-0.353688	0.723573	0.999624
Brms1	18.1026	-0.0414319	0.24139	-0.171639	0.863722	0.999624
LOC103691276	0.40063	-0.0336547	0.0896962	-0.375208	0.707506	0.999624
Rin1	0.236771	-0.00549927	0.0709047	-0.0775585	0.938179	0.999624
Cd248	2.64775	-0.0199837	0.195112	-0.102422	0.918422	0.999624
Tmem151a	19.7268	0.0528998	0.240963	0.219535	0.826233	0.999624
Yif1a	13.8608	-0.00265701	0.244662	-0.0108599	0.991335	0.999624
Cnih2	97.4376	-0.13338	0.167111	-0.798151	0.424783	0.999624
Rab1b	38.2642	0.0249278	0.213209	0.116917	0.906926	0.999624
Klc2	39.3451	-0.13475	0.212235	-0.634912	0.525486	0.999624
LOC120099979	0.144085	-0.0187304	0.0674429	-0.277723	0.781225	0.999624
Pacs1	5.72693	0.0863304	0.234637	0.367932	0.712924	0.999624
Sf3b2	44.1997	0.082252	0.205122	0.40099	0.688428	0.999624
Gal3st3	4.45594	0.0383928	0.220472	0.174139	0.861756	0.999624
Cst6	130.496	0.0331753	0.166518	0.19923	0.842083	0.999624
Banf1	51.9349	-0.101498	0.20844	-0.486941	0.6263	0.999624
Eif1ad	13.6008	0.093652	0.245038	0.382194	0.702317	0.999624
Sart1	10.7507	-0.204395	0.24596	-0.831008	0.405969	0.999624
Drap1	69.3966	-0.203074	0.180806	-1.12315	0.261372	0.999624
Bles03	13.8548	-0.0461954	0.244511	-0.18893	0.850148	0.999624
Fosl1	0.236156	-0.00548527	0.07084	-0.0774318	0.93828	0.999624
Ccdc85b	49.1183	-0.241779	0.203666	-1.18713	0.235175	0.999624
Fibp	21.1319	-0.0814365	0.234688	-0.346999	0.728592	0.999624
Efemp2	10.4817	0.333552	0.246281	1.35435	0.175624	0.999624
Mus81	2.17208	-0.222073	0.178492	-1.24416	0.21344	0.999624
Cfl1	400.254	-0.207304	0.145823	-1.42161	0.155139	0.999624
Snx32	27.7988	-0.132562	0.232613	-0.569884	0.568756	0.999624
LOC102556290	0.400804	-0.0837124	0.09	-0.930138	0.3523	0.999624
Ap5b1	2.64223	0.00681384	0.191903	0.0355067	0.971676	0.999624
Rnaseh2c	14.471	0.00805973	0.243738	0.0330672	0.973621	0.999624
Kat5	14.4763	0.0572369	0.245168	0.23346	0.815404	0.999624
Rela	5.50089	-0.0160968	0.233809	-0.0688462	0.945112	0.999624
Sipa1	3.37065	-0.0295204	0.199924	-0.147658	0.882613	0.999624
Pcnx3	14.1369	0.358421	0.244935	1.46333	0.143377	0.999624
Map3k11	6.13113	-0.100187	0.228643	-0.438179	0.661257	0.999624
LOC102546344	0.877456	0.0585564	0.11431	0.51226	0.608469	0.999624
Kcnk7	0.119381	-0.0187332	0.0674429	-0.277763	0.781194	0.999624
Ehbp1l1	18.6488	0.0397675	0.237549	0.167408	0.867049	0.999624
Fam89b	21.2621	0.243413	0.234535	1.03786	0.299337	0.999624
Znrd2	27.6432	0.0447553	0.225222	0.198716	0.842485	0.999624
Ltbp3	9.29039	0.127998	0.24455	0.523405	0.600693	0.999624
Scyl1	22.5047	0.265286	0.2358	1.12505	0.26057	0.999624
LOC120097382	0.136723	-0.0187291	0.0674429	-0.277703	0.78124	0.999624
Frmd8	8.6399	0.114777	0.244986	0.468507	0.639422	0.999624
Slc25a45	0.207502	0.0226587	0.067574	0.335317	0.737386	0.999624
Tigd3	0.871053	-0.0542589	0.127483	-0.425615	0.670388	0.999624
Dpf2	16.4976	0.0580597	0.243649	0.238292	0.811654	0.999624
Cdc42ep2	3.73285	-0.173802	0.21802	-0.797182	0.425345	0.999624
Pola2	1.3653	-0.175895	0.154692	-1.13706	0.255513	0.999624
Capn1	2.63665	0.0493232	0.193563	0.254817	0.798865	0.999624
LOC108349685	0.389491	-0.0330837	0.088959	-0.371899	0.709968	0.999624
Syvn1	18.0159	-0.0774165	0.24095	-0.321297	0.747985	0.999624
Mrpl49	54.0303	-0.241449	0.196529	-1.22856	0.219235	0.999624
Fau	981.746	-0.143266	0.123824	-1.15701	0.247268	0.999624
Znhit2	11.8754	-0.0213718	0.246448	-0.0867191	0.930895	0.999624
Tm7sf2	8.25549	-0.100584	0.244081	-0.412093	0.680271	0.999624
Vps51	15.7744	0.108554	0.244089	0.444732	0.656514	0.999624
RGD1560544	1.38731	0.0790859	0.15846	0.499092	0.617715	0.999624
Zfpl1	12.5662	0.225407	0.245738	0.917267	0.359003	0.999624
Cdca5	0.137338	-0.0187322	0.0674429	-0.277749	0.781205	0.999624
Sac3d1	5.34784	0.0556263	0.232537	0.239214	0.810939	0.999624
Snx15	9.7382	-0.338581	0.245351	-1.37998	0.167592	0.999624
Arl2	68.7802	-0.0681243	0.199305	-0.341809	0.732495	0.999624
Gpha2	0.0994334	0.00880274	0.0674429	0.130521	0.896154	0.999624
Ppp2r5b	24.3513	0.194718	0.229651	0.847886	0.396501	0.999624
Atg2a	9.95101	0.0722391	0.24617	0.293452	0.769177	0.999624
Ehd1	15.2066	0.218051	0.244897	0.890379	0.373262	0.999624
Cdc42bpg	0.472927	-0.0135681	0.0943028	-0.143878	0.885597	0.999624
Men1	17.0262	0.134559	0.24024	0.560103	0.575409	0.999624
Map4k2	6.44003	0.246881	0.237893	1.03778	0.299372	0.999624
Sf1	28.0275	0.0531085	0.2219	0.239335	0.810845	0.999624
Pygm	11.3131	0.101425	0.246444	0.411555	0.680666	0.999624
Rasgrp2	6.49888	0.00296737	0.237749	0.0124811	0.990042	0.999624
Nrxn2	47.7142	-0.239047	0.201147	-1.18842	0.234668	0.999624
LOC120097409	0.136723	-0.0187291	0.0674429	-0.277703	0.78124	0.999624
Slc22a12	0.259302	-0.00588145	0.0732948	-0.0802438	0.936043	0.999624
Rps6ka4	7.8568	-0.161747	0.242627	-0.66665	0.504996	0.999624
Ccdc88b	0.0994334	0.00880274	0.0674429	0.130521	0.896154	0.999624
LOC689961	0.34484	0.0144999	0.0860197	0.168565	0.866139	0.999624
Prdx5	121	-0.18857	0.159811	-1.17995	0.238018	0.999624
Trmt112	137.509	0.0872341	0.164327	0.530855	0.595519	0.999624
Esrra	6.67372	0.213078	0.239326	0.890325	0.373292	0.999624
Catsperz	0.198867	0.02257	0.0674429	0.334653	0.737887	0.999624
Kcnk4	1.58755	0.0524402	0.167252	0.313539	0.753871	0.999624
Gpr137	26.0679	-0.404809	0.232688	-1.73971	0.0819101	0.999624
Bad	36.0391	-0.157774	0.217321	-0.725998	0.46784	0.999624
Plcb3	0.976914	0.0342286	0.127236	0.269017	0.787917	0.999624
Ppp1r14b	34.9366	0.0492936	0.214491	0.229816	0.818234	0.999624
Fkbp2	160.589	-0.0504395	0.165671	-0.304455	0.760781	0.999624
LOC120093053	0.362899	-0.0318312	0.087316	-0.364552	0.715446	0.999624
Vegfb	102.725	-0.0600625	0.172527	-0.348134	0.72774	0.999624
Dnajc4	7.75092	0.0244848	0.242382	0.101017	0.919537	0.999624
Nudt22	7.41626	-0.0028312	0.243517	-0.0116263	0.990724	0.999624
Trpt1	2.69185	0.237692	0.196836	1.20757	0.227213	0.999624
Fermt3	1.07749	-0.172672	0.128701	-1.34165	0.179709	0.999624
Stip1	84.0213	-0.113969	0.185764	-0.613517	0.539535	0.999624
Macrod1	13.8336	-0.158095	0.246452	-0.641485	0.521207	0.999624
Flrt1	5.50856	0.0207173	0.227698	0.0909861	0.927504	0.999624
Otub1	42.4049	0.238827	0.206767	1.15505	0.248068	0.999624
Cox8a	880.614	-0.18202	0.12237	-1.48746	0.136893	0.999624
Naa40	1.50447	-0.0202207	0.156857	-0.128912	0.897427	0.999624
Rcor2	1.07366	0.0593832	0.142472	0.416806	0.67682	0.999624
Mark2	8.13877	-0.0103932	0.242899	-0.0427883	0.96587	0.999624
Spindoc	8.50989	0.170688	0.244428	0.698317	0.484979	0.999624
RGD1560108	10.7773	-0.0817553	0.246382	-0.331823	0.740023	0.999624
Rtn3	260.871	-0.0860967	0.149523	-0.575809	0.564744	0.999624
LOC102551693	3.47157	0.331318	0.211589	1.56585	0.117383	0.999624
Atl3	4.56895	-0.0481552	0.223626	-0.215338	0.829504	0.999624
Plaat3	37.4368	-0.0495022	0.216673	-0.228465	0.819285	0.999624
Plaat5	0.0994334	0.00880274	0.0674429	0.130521	0.896154	0.999624
LOC690183	13.8054	-0.0991897	0.246296	-0.402726	0.68715	0.999624
UST4r	0.119207	0.00880186	0.0674429	0.130508	0.896164	0.999624
LOC103691288	0.351587	0.0146952	0.0865643	0.16976	0.865199	0.999624
Slc22a8	7.01443	-0.0559983	0.238376	-0.234916	0.814274	0.999624
LOC102550957	0.674075	-0.10668	0.112819	-0.945581	0.344362	0.999624
Slc22a6	1.35237	-0.00355878	0.155534	-0.022881	0.981745	0.999624
Slc3a2	66.2545	0.0240742	0.181965	0.132301	0.894746	0.999624
LOC100912041	15.0245	0.0965239	0.244633	0.394566	0.693163	0.999624
LOC120100229	0.119207	0.00880186	0.0674429	0.130508	0.896164	0.999624
LOC690251	0.122579	0.00880234	0.0674429	0.130516	0.896159	0.999624
Wdr74	6.67136	-0.089729	0.238795	-0.375758	0.707097	0.999624
LOC120099984	0.230647	0.0244727	0.0701724	0.348751	0.727277	0.999624
Stx5	13.0349	0.154594	0.24613	0.6281	0.529939	0.999624
Nxf1	15.6432	-0.194892	0.242157	-0.804818	0.420925	0.999624
Tmem223	39.063	0.00200404	0.215817	0.00928583	0.992591	0.999624
Tmem179b	6.86556	-0.0191215	0.241362	-0.0792236	0.936855	0.999624
Taf6l	3.68472	0.268479	0.212511	1.26337	0.206456	0.999624
Polr2g	38.8954	0.124016	0.213584	0.580644	0.56148	0.999624
Zbtb3	0.865874	0.0170429	0.131696	0.129412	0.897032	0.999624
Ttc9c	14.2925	0.251084	0.246112	1.0202	0.307633	0.999624
Hnrnpul2	0.811395	0.126353	0.121878	1.03671	0.299869	0.999624
Bscl2	71.6632	0.147558	0.189881	0.777107	0.437096	0.999624
Gng3	195.637	-0.0245541	0.159242	-0.154194	0.877457	0.999624
Lrrn4cl	0.890827	-0.0509187	0.128043	-0.39767	0.690873	0.999624
Ubxn1	59.5078	-0.0430051	0.197733	-0.21749	0.827826	0.999624
Uqcc3	37.762	-0.307148	0.210953	-1.456	0.145393	0.999624
LOC120100346	0.216137	0.0225683	0.0674429	0.334629	0.737905	0.999624
RGD1597339	16.7264	-0.227935	0.241916	-0.942206	0.346087	0.999624
Ints5	5.47445	0.0904008	0.234484	0.385531	0.699844	0.999624
Ganab	49.2566	0.0274861	0.199941	0.137471	0.890658	0.999624
B3gat3	67.6514	-0.0480111	0.196691	-0.244094	0.807158	0.999624
Rom1	4.50001	-0.217246	0.224137	-0.969254	0.332419	0.999624
Eml3	5.57412	-0.0876467	0.235019	-0.372935	0.709197	0.999624
Tut1	4.00517	0.11371	0.218381	0.520697	0.602578	0.999624
Eef1g	294.443	-0.18557	0.144167	-1.28718	0.198031	0.999624
Ahnak	10.7023	0.251796	0.246276	1.02241	0.306585	0.999624
Asrgl1	42.1477	-0.00270608	0.205296	-0.0131814	0.989483	0.999624
RGD1566289	0.136723	-0.0187291	0.0674429	-0.277703	0.78124	0.999624
LOC690475	0.108068	0.0088019	0.0674429	0.130509	0.896164	0.999624
LOC100362601	0.136723	-0.0187291	0.0674429	-0.277703	0.78124	0.999624
Incenp	0.807256	0.0809392	0.126677	0.638943	0.52286	0.999624
Best1	0.0994334	0.00880274	0.0674429	0.130521	0.896154	0.999624
Rab3il1	3.3914	-0.0144201	0.214097	-0.0673532	0.946301	0.999624
Fads3	4.92476	0.0572775	0.229803	0.249246	0.803171	0.999624
Fads2	10.0065	0.164778	0.24573	0.670566	0.502497	0.999624
Fads1	30.8475	-0.0894133	0.227231	-0.393491	0.693957	0.999624
Fen1	2.75873	0.247391	0.195633	1.26457	0.206027	0.999624
Tmem258	86.3987	-0.231175	0.181929	-1.27069	0.20384	0.999624
Myrf	6.1844	-0.374402	0.237166	-1.57865	0.114417	0.999624
Dagla	5.96016	0.108066	0.237173	0.45564	0.648649	0.999624
LOC102552972	0.119207	0.00880186	0.0674429	0.130508	0.896164	0.999624
Syt7	29.2271	0.237262	0.22475	1.05567	0.291119	0.999624
Lrrc10b	0.0994334	0.00880274	0.0674429	0.130521	0.896154	0.999624
Ppp1r32	0.501877	-0.00591548	0.0958252	-0.0617319	0.950776	0.999624
Sdhaf2	31.1638	-0.101071	0.224421	-0.450362	0.652449	0.999624
Cpsf7	8.31702	-0.00598619	0.244713	-0.0244621	0.980484	0.999624
Tmem216	7.26499	-0.526654	0.24043	-2.19046	0.0284908	0.999624
Cyb561a3	2.68458	-0.0839382	0.191928	-0.437342	0.661863	0.999624
Tmem138	8.24066	0.156636	0.243934	0.642124	0.520793	0.999624
Tkfc	3.29557	0.0188792	0.210573	0.0896565	0.92856	0.999624
Ddb1	35.6457	0.0833554	0.223855	0.372363	0.709623	0.999624
Vwce	0.144085	-0.0187304	0.0674429	-0.277723	0.781225	0.999624
Vps37c	4.90079	-0.167288	0.222485	-0.751905	0.452108	0.999624
LOC120099989	0.338195	-0.0267485	0.0802478	-0.333323	0.73889	0.999624
Cd6	0.238413	0.0225682	0.0674429	0.334627	0.737906	0.999624
Slc15a3	0.841456	0.0112885	0.130908	0.0862326	0.931281	0.999624
Tmem132a	25.4461	-0.0158566	0.22775	-0.0696227	0.944494	0.999624
Tmem109	12.4271	-0.258978	0.245894	-1.05321	0.292246	0.999624
Prpf19	46.4466	0.22199	0.201435	1.10204	0.270445	0.999624
Ccdc86	1.45472	0.0886757	0.159276	0.556743	0.577703	0.999624
LOC100911030	0.667928	0.164552	0.11409	1.4423	0.149218	0.999624
LOC100910973	23.8792	-0.163709	0.231259	-0.707905	0.479004	0.999624
LOC102557108	0.144085	-0.0187304	0.0674429	-0.277723	0.781225	0.999624
Ms4a7	0.364365	0.0535424	0.0814909	0.657036	0.511158	0.999624
Ms4a4a	0.984134	0.0372263	0.130615	0.285009	0.775637	0.999624
Ms4a6a	0.227275	0.0242312	0.0698334	0.346986	0.728602	0.999624
Ms4a3	0.0994334	0.00880274	0.0674429	0.130521	0.896154	0.999624
Oosp2	0.716877	-0.0655785	0.114841	-0.571037	0.567975	0.999624
Oosp1	0.526581	-0.00742989	0.0970722	-0.0765398	0.93899	0.999624
Stx3	2.18601	0.167211	0.180876	0.924452	0.355251	0.999624
Mrpl16	12.295	-0.168387	0.246277	-0.68373	0.494145	0.999624
Patl1	5.17115	0.115144	0.233042	0.494094	0.62124	0.999624
Osbp	11.6032	0.221281	0.246421	0.897978	0.369197	0.999624
Mpeg1	4.69213	0.0874781	0.226992	0.385379	0.699956	0.999624
Dtx4	5.63599	0.416725	0.231563	1.79962	0.0719212	0.999624
Fam111a	1.62714	-0.265206	0.149309	-1.77623	0.0756954	0.999624
Cntf	3.67524	-0.241248	0.212625	-1.13462	0.256535	0.999624
Lpxn	3.44139	0.060216	0.205916	0.29243	0.769958	0.999624
Tle4	8.42123	-0.102771	0.245054	-0.419383	0.674936	0.999624
Psat1	24.3915	-0.100989	0.233161	-0.433132	0.664919	0.999624
Cep78	2.36366	-0.0728292	0.192007	-0.379306	0.704461	0.999624
Gna14	0.341219	0.0593524	0.0856628	0.692861	0.488397	0.999624
Vps13a	11.6776	0.194202	0.246446	0.78801	0.430691	0.999624
Foxb2	3.31209	0.210234	0.212469	0.989477	0.32243	0.999624
Prune2	53.6302	-0.00787288	0.200462	-0.0392737	0.968672	0.999624
Gcnt1	1.66918	0.152565	0.17194	0.887317	0.374908	0.999624
Rfk	33.9542	0.127985	0.218961	0.584508	0.558879	0.999624
Pcsk5	12.6701	-0.33744	0.245905	-1.37224	0.169989	0.999624
Ostf1	12.8722	-0.299356	0.24646	-1.21462	0.22451	0.999624
Nmrk1	2.35138	0.0926719	0.190212	0.487204	0.626114	0.999624
Carnmt1	2.72316	-0.0220721	0.192321	-0.114767	0.90863	0.999624
LOC499331	5.82119	0.128031	0.234607	0.545726	0.585254	0.999624
Trpm6	0.344224	0.0145156	0.0860407	0.168706	0.866028	0.999624
Rorb	0.865507	-0.0471771	0.127189	-0.370921	0.710697	0.999624
LOC102554959	0.144085	-0.0187304	0.0674429	-0.277723	0.781225	0.999624
Anxa1	2.30036	-0.0225495	0.098276	-0.229451	0.818519	0.999624
Aldh1a1	3.19109	-0.00825603	0.212005	-0.0389425	0.968936	0.999624
Zfand5	50.9856	0.190278	0.200941	0.946936	0.343671	0.999624
LOC102551544	1.43432	-0.2702	0.149875	-1.80284	0.071414	0.999624
Gda	5.0934	0.00126812	0.230634	0.0054984	0.995613	0.999624
RGD1359158	9.15149	-0.290303	0.245221	-1.18384	0.236476	0.999624
Abhd17b	11.0641	0.00308396	0.246235	0.0125244	0.990007	0.999624
Cemip2	0.236771	-0.00549927	0.0709047	-0.0775585	0.938179	0.999624
Trpm3	0.137338	-0.0187322	0.0674429	-0.277749	0.781205	0.999624
LOC120097452	0.137338	-0.0187322	0.0674429	-0.277749	0.781205	0.999624
Klf9	2.40165	0.0327799	0.175991	0.186259	0.852241	0.999624
Smc5	5.51372	-0.0382941	0.232869	-0.164445	0.869381	0.999624
Mamdc2	0.916585	0.0260999	0.126101	0.206976	0.836029	0.999624
Apba1	28.9913	0.137859	0.224571	0.613874	0.539298	0.999624
Fam189a2	5.37416	-0.0736882	0.229609	-0.320929	0.748264	0.999624
Tjp2	5.34549	-0.160556	0.228749	-0.701887	0.48275	0.999624
Fxn	21.6394	0.0908885	0.235441	0.386035	0.699471	0.999624
Pip5k1b	2.79071	-0.0314039	0.202885	-0.154786	0.87699	0.999624
Pabir1	8.10643	0.163855	0.242184	0.676575	0.498676	0.999624
Tmem252	0.963091	0.0305153	0.132985	0.229464	0.818508	0.999624
Pgm5	7.18654	-0.089339	0.241569	-0.369828	0.711511	0.999624
Cbwd1	4.24284	-0.266277	0.224116	-1.18812	0.234785	0.999624
Dock8	0.321446	0.0498901	0.0787382	0.633621	0.526328	0.999624
Kank1	3.50016	0.00477162	0.216075	0.0220832	0.982382	0.999624
Smarca2	23.6421	0.263702	0.233378	1.12994	0.258503	0.999624
Vldlr	9.27287	0.130137	0.245574	0.529932	0.596159	0.999624
Pum3	3.4376	0.0383994	0.211498	0.181559	0.855929	0.999624
Rfx3	2.89933	0.153477	0.198186	0.774409	0.438689	0.999624
LOC120100391	0.108068	0.0088019	0.0674429	0.130509	0.896164	0.999624
Glis3	0.382129	-0.032868	0.0886839	-0.370619	0.710921	0.999624
Slc1a1	15.0856	0.293337	0.244755	1.19849	0.230725	0.999624
Spata6l	0.119207	0.00880186	0.0674429	0.130508	0.896164	0.999624
Plpp6	4.53744	0.0730392	0.225374	0.32408	0.745878	0.999624
Cdc37l1	20.9104	-0.200088	0.235984	-0.84789	0.396499	0.999624
Ak3	20.0382	-0.114265	0.240187	-0.475731	0.634266	0.999624
LOC120100014	0.227449	-0.00534244	0.0698945	-0.0764358	0.939072	0.999624
Rcl1	11.7188	0.0395446	0.246379	0.160503	0.872485	0.999624
Jak2	2.26043	0.00974157	0.185763	0.0524408	0.958177	0.999624
Rln1	0.557356	0.137095	0.106031	1.29297	0.196021	0.999624
Plgrkt	6.89442	-0.0425535	0.240699	-0.176791	0.859672	0.999624
Cd274	3.22273	0.0611751	0.203562	0.300523	0.763778	0.999624
Ric1	3.12459	0.0357302	0.206853	0.172732	0.862862	0.999624
Ermp1	13.857	0.0792869	0.245769	0.322608	0.746992	0.999624
RGD1311595	5.02088	0.167641	0.227677	0.736309	0.461543	0.999624
Ranbp6	19.4501	0.321625	0.240289	1.33849	0.180736	0.999624
Il33	5.94204	0.298505	0.237537	1.25666	0.208875	0.999624
Uhrf2	12.3438	0.00957982	0.24637	0.0388839	0.968983	0.999624
Gldc	2.34861	-0.0797224	0.190944	-0.417518	0.676299	0.999624
LOC100361898	0.638198	-0.0421996	0.109255	-0.386248	0.699313	0.999624
Cstf2t	6.59185	0.0442704	0.239929	0.184514	0.85361	0.999624
Asah2	5.26652	0.104026	0.228007	0.456239	0.648218	0.999624
Sgms1	13.0267	0.143455	0.24624	0.582583	0.560174	0.999624
Minpp1	14.3462	0.112025	0.24571	0.455922	0.648446	0.999624
Papss2	2.41958	0.109324	0.190641	0.573454	0.566337	0.999624
Atad1	32.4443	0.18553	0.216803	0.855755	0.392134	0.999624
Pten	1.10311	-0.0556833	0.137895	-0.40381	0.686352	0.999624
LOC102548095	1.06499	0.00285478	0.142637	0.0200143	0.984032	0.999624
Rnls	3.84892	-0.0410708	0.219078	-0.187471	0.851291	0.999624
Rps4x-ps1	0.238587	-0.00553732	0.0711298	-0.0778481	0.937949	0.999624
LOC120100022	0.137338	-0.0187322	0.0674429	-0.277749	0.781205	0.999624
Stambpl1	8.04138	-0.315619	0.243885	-1.29413	0.195621	0.999624
Acta2	8.45284	-0.0240812	0.232197	-0.10371	0.917399	0.999624
Fas	0.888939	-0.0570375	0.133052	-0.428686	0.668152	0.999624
Ch25h	1.21512	-0.0875251	0.148081	-0.591063	0.554478	0.999624
Lipa	16.1482	0.151974	0.245313	0.619511	0.53558	0.999624
Ifit2	2.52551	-0.170582	0.191353	-0.891451	0.372687	0.999624
Ifit3	0.351587	0.0146952	0.0865643	0.16976	0.865199	0.999624
Ifit1bl	0.373494	-0.0323206	0.0879709	-0.367401	0.71332	0.999624
Ifit1	0.137338	-0.0187322	0.0674429	-0.277749	0.781205	0.999624
Slc16a12	1.5998	-0.00923903	0.165299	-0.0558928	0.955427	0.999624
Pank1	4.5667	0.006639	0.223283	0.0297335	0.97628	0.999624
LOC102549070	0.136723	-0.0187291	0.0674429	-0.277703	0.78124	0.999624
Kif20b	0.137338	-0.0187322	0.0674429	-0.277749	0.781205	0.999624
LOC120100024	0.489582	-0.00964492	0.0898075	-0.107396	0.914475	0.999624
Htr7	0.602008	0.076255	0.107751	0.707695	0.479134	0.999624
Rpp30	15.6037	-0.239047	0.243002	-0.983726	0.32525	0.999624
Pcgf5	4.07582	0.270803	0.22044	1.22846	0.219274	0.999624
Hectd2	4.26618	0.100189	0.225289	0.444711	0.656528	0.999624
LOC120100025	0.24196	-0.00559495	0.0714945	-0.078257	0.937624	0.999624
Ppp1r3c	8.76006	-0.201717	0.244708	-0.82432	0.409758	0.999624
Tnks2	15.4373	0.404329	0.242733	1.66574	0.095766	0.999624
Fgfbp3	16.7194	-0.235203	0.243046	-0.967731	0.333179	0.999624
Btaf1	4.65926	0.162356	0.225495	0.719998	0.471526	0.999624
Cpeb3	33.4184	-0.107818	0.219544	-0.491102	0.623354	0.999624
Marchf5	19.5357	0.0936344	0.239816	0.390442	0.69621	0.999624
Ide	10.7567	0.273906	0.246303	1.11207	0.266109	0.999624
Hhex	1.03807	-0.0774682	0.135956	-0.569804	0.568811	0.999624
Exoc6	7.3239	-0.0252864	0.242676	-0.104198	0.917012	0.999624
Myof	1.26552	-0.0830118	0.149563	-0.555029	0.578875	0.999624
LOC100911555	0.122579	0.00880234	0.0674429	0.130516	0.896159	0.999624
Rbp4	23.4306	-0.197437	0.236948	-0.833248	0.404705	0.999624
Fra10ac1	7.40695	0.110498	0.243269	0.454221	0.64967	0.999624
RGD1561251	2.23297	0.0275145	0.18022	0.152672	0.878657	0.999624
LOC120100027	0.566852	0.0722752	0.10588	0.682616	0.49485	0.999624
Lgi1	2.2298	-0.102955	0.186719	-0.55139	0.581366	0.999624
Plce1	1.23407	-0.0791054	0.143052	-0.552985	0.580274	0.999624
Noc3l	2.26112	0.035756	0.189034	0.189151	0.849975	0.999624
LOC685933	6.41206	-0.0632047	0.239235	-0.264196	0.791629	0.999624
Hells	0.364365	0.0535424	0.0814909	0.657036	0.511158	0.999624
LOC108349465	0.218814	-0.00518603	0.0688913	-0.0752784	0.939993	0.999624
LOC120100134	0.119381	-0.0187332	0.0674429	-0.277763	0.781194	0.999624
Pdlim1	0.97662	-0.0157819	0.137753	-0.114566	0.908789	0.999624
Sorbs1	23.3923	0.228968	0.236138	0.969637	0.332228	0.999624
LOC120097534	0.40063	-0.0336547	0.0896962	-0.375208	0.707506	0.999624
Aldh18a1	20.4438	0.140289	0.23734	0.591091	0.55446	0.999624
Tctn3	4.19324	-0.00081485	0.218891	-0.00372264	0.99703	0.999624
Entpd1	2.10362	-0.179593	0.186376	-0.963604	0.335245	0.999624
Ccnj	1.36619	0.00258862	0.153842	0.0168265	0.986575	0.999624
Zfp518a	2.04591	-0.220905	0.181249	-1.21879	0.222922	0.999624
Blnk	0.82952	0.00379901	0.11363	0.0334332	0.973329	0.999624
Opalin	5.78506	-0.0877522	0.22455	-0.390792	0.695951	0.999624
Tm9sf3	41.1861	0.116257	0.206093	0.564099	0.572687	0.999624
Pik3ap1	0.940346	0.0304436	0.131313	0.23184	0.816662	0.999624
LOC120098598	0.488309	-0.013606	0.100013	-0.136043	0.891787	0.999624
Lcor	3.18623	-0.0114205	0.208926	-0.054663	0.956407	0.999624
Slit1	3.65775	0.0724734	0.213204	0.339926	0.733913	0.999624
Arhgap19	0.594891	0.014119	0.103636	0.136236	0.891635	0.999624
Frat1	3.3635	-0.00823613	0.206481	-0.039888	0.968182	0.999624
Frat2	1.56991	-0.010625	0.160487	-0.0662046	0.947215	0.999624
Rrp12	4.71477	0.180592	0.227602	0.793456	0.427512	0.999624
[truncated: 32,326 more rows]
