# Supplementary material for: Spatial transcriptomics reveal basal sex differences in supraoptic nucleus gene expression of adult rats related to cell signaling and ribosomal pathways
Source: Biol Sex Differ. 2023 Oct 19;14:71. doi: 10.1186/s13293-023-00554-3 (PMC10585758; doi:10.1186/s13293-023-00554-3)
Supplement: Supplementary file 6 — Additional file 6. Spreadsheet 4. Inputs for GO/Pathway Analyses Obtained from Loupe Browser Less Conservative Approach. [file 13293_2023_554_MOESM6_ESM.xlsx]

## Sheet: All
gene	SON_Male 1_LCI	SON_Male 2_LCI	SON_Male 3_LCI	SON_Male 4_LCI	Male_LCI_Log2_GroupMean	SON_Female 1_LCI	SON_Female 2_LCI	SON_Female 3_LCI	SON_Female 4_LCI	Female_LCI_Log2_GroupMean
Pdyn	4.65804	3.99035	4.5327	4.82311	4.50105	4.93904	4.43569	5.32352	5.11529	4.95339
Avp	5.70368	6.26321	5.49427	6.14294	5.90102	6.18874	5.77669	6.9167	6.43843	6.33014
Npff	5.38591	4.99231	6.2383	5.2835	5.475	5.41677	5.01223	6.25094	5.10862	5.44714
Oxt	4.14994	4.05196	4.30932	4.4157	4.23173	4.27169	3.26006	4.40536	5.15379	4.27272
Tmem114	4.15048	3.50327	4.17637	4.73918	4.14232	4.18235	3.82582	4.7493	4.58666	4.33603
Kcnmb4	2.53599	3.16592	2.99978	3.03267	2.93359	3.10491	2.9718	2.32735	3.34672	2.9377
Dpys	4.76018	4.43977	3.26657	3.62053	4.02176	4.50879	4.34367	4.80664	5.04669	4.67645
Caprin2	3.01868	2.52069	2.57852	3.37661	2.87362	3.34053	3.45142	3.1913	3.69771	3.42024
Fkbp11	2.87889	2.80934	2.7028	3.61787	3.00223	3.21079	2.90995	3.52598	3.1996	3.21158
Ndnf	2.63778	3.15532	3.60361	3.03231	3.10725	3.81926	3.99963	3.3302	2.82557	3.49367
Cryba4	2.8734	2.70433	1.82888	2.42615	2.45819	2.94886	2.33803	2.34721	2.81739	2.61287
Cartpt	2.42744	3.40012	2.27582	2.93847	2.76046	3.06618	2.61498	3.27958	3.59542	3.13904
Plpp4	2.42479	2.6531	2.77472	2.34894	2.55039	2.56439	2.44748	2.40021	2.42742	2.45987
Gpx3	1.9775	2.11737	2.29893	2.14933	2.13578	2.0126	1.90812	2.27218	2.07068	2.0659
LOC679924	4.51144	4.29717	5.50758	4.47614	4.69808	5.13815	4.92536	5.65463	4.41169	5.03246
Parm1	2.18444	2.21765	2.78922	2.90698	2.52457	2.75658	2.70977	3.06194	2.45629	2.74615
Elapor1	2.44938	2.26468	3.09706	2.60473	2.60396	3.1173	2.65816	3.02131	2.9878	2.94614
Mobp	-3.78639	-2.1888	-2.33737	-3.15533	-2.86697	-2.74017	-3.48153	-2.54293	-2.84856	-2.90329
Mbp	-3.58671	-2.05935	-2.62174	-2.80352	-2.76783	-2.79031	-2.85834	-2.26251	-3.08996	-2.75028
Plp1	-3.62389	-1.70655	-2.09102	-2.99488	-2.60408	-2.59309	-3.43554	-2.20143	-3.18637	-2.85411
Mag	-4.10667	-1.59458	-2.34235	-3.79621	-2.95995	-2.45537	-2.84918	-3.23844	-3.66675	-3.05243
LOC102551127	4.33146	3.61792	3.48521	4.1351	3.89242	3.31615	3.74782	4.11858	4.08976	3.81808
Gad1	-3.72249	-5.41519	-6.00075	-4.84052	-4.99474	-5.45419	-5.13884	-4.38368	-4.34695	-4.83092
Car2	-3.54972	-2.23112	-3.32999	-2.86289	-2.99343	-3.17877	-3.38478	-2.46932	-3.34158	-3.09361
LOC102554609	3.92647	5.38463	4.86159	4.0611	4.55845	4.87512	4.04155	3.94866	3.51677	4.09552
Ebf3	4.21188	4.80676	3.64668	3.64607	4.07784	3.46572	3.44926	4.84971	3.60166	3.84159
Gal	2.06904	1.81696	2.16971	2.44573	2.12536	1.62427	1.38848	2.9974	2.0581	2.01706
Stmn4	-3.24155	-2.12469	-2.08427	-2.3784	-2.45723	-2.02467	-2.60631	-2.53321	-2.17583	-2.33501
Tmed3	1.81956	2.19054	1.93984	2.04457	1.99863	1.94962	2.06635	2.15094	2.18227	2.08729
Edil3	-3.61388	-3.04661	-3.18533	-2.98329	-3.20728	-3.82897	-3.11887	-3.0925	-4.05295	-3.52332
Gng13	-3.69501	-3.63177	-3.45808	-3.24667	-3.50788	-3.15374	-2.60458	-3.75115	-3.27099	-3.19511
Camkv	-3.7055	-3.68051	-3.4901	-2.97067	-3.46169	-3.53369	-3.22675	-3.93435	-5.14255	-3.95933
Cdh9	3.027	3.78081	3.45922	2.50039	3.19185	3.94747	3.76128	3.76482	3.68859	3.79054
Snca	-3.64999	-4.0316	-3.57584	-4.18326	-3.86017	-3.41807	-3.53344	-3.14491	-2.69438	-3.1977
Tcf7l2	-4.66426	-3.861	-3.66814	-3.16703	-3.84011	-4.63003	-3.36839	-5.14051	-5.68802	-4.70674
Gap43	-2.90247	-3.31582	-3.44748	-3.21269	-3.21962	-3.92587	-3.97752	-3.78213	-3.4885	-3.7935
Nrgn	-3.33496	-4.04036	-4.96413	-4.28153	-4.15524	-4.5902	-4.62367	-3.5617	-3.96454	-4.18503
Rasgrp1	-4.02054	-5.06071	-4.43445	-3.97507	-4.37269	-3.26444	-4.73303	-3.84764	-4.82422	-4.16733
LOC102553820	1.79041	1.95101	2.2957	1.96206	1.9998	1.77574	2.0058	2.11916	1.67472	1.89385
Anks1b	-3.60527	-2.61912	-3.68632	-2.33379	-3.06112	-2.82142	-2.94509	-3.67557	-3.28731	-3.18235
Ssr4	1.56116	1.69495	1.59928	1.84876	1.67604	1.48474	1.71021	1.51084	1.88324	1.64726
Cacna2d3	-4.77076	-3.44093	-2.94923	-3.33764	-3.62464	-3.0492	-3.34299	-3.19195	-2.33955	-2.98093
C1qtnf4	-2.8833	-2.38851	-1.92131	-2.88515	-2.51957	-2.76375	-3.10689	-2.86579	-3.07834	-2.95369
Tf	-2.854	-2.11569	-2.26077	-2.60752	-2.4595	-2.02375	-3.70795	-1.79554	-2.30652	-2.45844
Cnp	-2.88741	-1.6367	-2.17379	-2.21265	-2.22763	-1.87369	-3.1818	-2.03082	-2.62744	-2.42844
Cfap20dc	-3.27244	-3.09868	-3.19568	-3.38908	-3.23897	-2.51241	-3.33428	-3.00554	-3.7082	-3.14011
Slc32a1	-3.27395	-3.12614	-5.70329	-5.0257	-4.28227	-4.41202	-6.2859	-3.54541	-3.99223	-4.55889
Cldn11	-2.91655	-1.32991	-2.78689	-2.91939	-2.48818	-2.1461	-3.1202	-2.57243	-3.54445	-2.84579
Sncb	-2.6289	-2.14789	-2.31364	-2.30667	-2.34928	-2.19715	-1.94987	-2.68201	-2.30179	-2.2827
Mog	-3.2014	-1.69652	-2.71193	-2.26843	-2.46957	-2.36784	-3.06927	-2.68522	-3.49677	-2.90477
Tmem151a	-2.83891	-1.47383	-2.43286	-2.1495	-2.22377	-1.6551	-2.29463	-1.71521	-2.04327	-1.92705
Mrps26	1.55969	1.84195	2.26614	1.79691	1.86617	1.87125	1.89475	1.67314	2.00081	1.85999
Hpca	-3.29254	-3.60313	-4.30371	-4.94347	-4.03571	-4.83268	-4.50808	-3.62015	-5.05026	-4.50279
Penk	-3.00074	-5.05186	-4.41954	-4.16145	-4.1584	-4.25959	-5.68043	-3.15274	-4.40027	-4.37326
Cd55	2.68832	1.79883	2.59374	2.84445	2.48133	3.10504	2.7415	2.58631	2.81647	2.81233
Ncdn	-2.58045	-2.54294	-2.50052	-2.65967	-2.57089	-2.57052	-1.99931	-2.86338	-2.48813	-2.48034
Enc1	-3.05608	-3.8887	-2.64781	-3.27726	-3.21746	-2.75101	-2.53138	-2.58883	-3.86409	-2.93382
Car10	-3.37027	-4.15744	-4.1295	-3.22353	-3.72018	-2.77922	-5.02524	-2.61473	-2.73775	-3.28923
Prkcg	-3.42429	-4.67243	-3.21818	-3.11382	-3.60718	-3.77848	-3.0575	-3.93623	-5.08108	-3.96332
Kcnc1	-4.63401	-3.06116	-3.21892	-2.79064	-3.42618	-3.40537	-2.69076	-3.06681	-2.3587	-2.88041
Fgf13	-3.3518	-2.31603	-2.38104	-3.21386	-2.81568	-2.93264	-2.33453	-3.19946	-3.17532	-2.91049
Vsnl1	-2.53541	-2.28165	-1.84388	-2.08491	-2.18646	-1.87432	-1.94878	-2.5214	-2.02484	-2.09234
Tppp	-2.91998	-2.07856	-2.13744	-2.45889	-2.39872	-1.65766	-2.01653	-2.11143	-2.17987	-1.99137
Resp18	1.41213	1.2301	1.195	1.55538	1.34815	0.983746	0.912197	1.32061	1.36246	1.14475
Hapln4	-3.46496	-2.59765	-4.66859	-4.97507	-3.92657	-3.25846	-4.44823	-3.1204	-3.64721	-3.61857
Gabbr2	-2.87542	-2.40416	-2.30513	-1.84954	-2.35856	-2.65759	-1.83503	-2.24062	-1.77778	-2.12776
Cst6	1.49677	1.53891	1.80877	1.91426	1.68968	1.55831	1.63033	1.9164	1.83934	1.73609
Vat1	1.42228	1.06189	1.38617	1.25982	1.28254	1.20993	1.32488	1.46517	1.24746	1.31186
Arpp21	-3.69389	-5.32359	-3.94997	-2.61662	-3.89602	-3.00396	-4.41788	-4.56623	-2.76521	-3.68832
Rbfox1	-3.06378	-3.37109	-2.87858	-3.69823	-3.25292	-3.77829	-3.18118	-2.40498	-2.96585	-3.08258
Olfm1	-2.41748	-3.07167	-2.84265	-2.9305	-2.81558	-2.73481	-3.07941	-2.99144	-3.16116	-2.99171
Sst	-4.66885	-6.21755	-6.4717	-4.65133	-5.50236	-5.74229	-5.52537	-4.99628	-5.63723	-5.47529
Trnn	-2.68097	-2.33359	-2.04097	-2.3644	-2.35498	-2.27158	-2.2594	-1.81953	-2.19029	-2.1352
Cplx1	-2.40605	-2.0753	-1.89815	-2.43134	-2.20271	-1.86671	-1.71334	-2.388	-2.16405	-2.03303
Celf6	1.51103	1.83684	1.76275	1.73918	1.71245	1.81808	1.68026	2.07849	1.46435	1.76029
Syt1	-2.25858	-2.39691	-2.64827	-2.53857	-2.46058	-2.4822	-2.27572	-2.45887	-2.60473	-2.45538
Cacna1g	-3.24242	-3.47529	-4.62331	-4.62802	-3.99226	-3.99756	-2.43157	-2.71693	-2.66351	-2.95239
Gria4	-2.92767	-2.21063	-3.59753	-2.14713	-2.72074	-3.02801	-2.40353	-2.56732	-3.20848	-2.80184
Diras2	-3.46452	-3.03744	-2.98076	-3.20802	-3.17269	-2.76423	-4.39765	-3.34362	-2.92249	-3.35699
Pou3f2	1.82353	1.94168	2.57044	2.41365	2.18732	2.30176	2.53631	2.74506	2.41899	2.50053
Bcas1	-2.45635	-2.35124	-3.06117	-2.65771	-2.63162	-3.02969	-2.76788	-2.55043	-4.28726	-3.15881
Erp29	1.29447	1.49855	1.20542	1.66852	1.41674	1.48179	1.59189	1.89235	1.62531	1.64783
Apod	-2.29828	-2.25512	-1.64877	-2.75027	-2.23811	-1.48085	-1.97456	-1.67487	-2.71688	-1.96179
Nptx1	-3.43648	-4.72651	-2.86529	-2.78229	-3.45264	-4.06703	-3.13697	-2.78457	-3.17305	-3.29041
Ucp2	1.52426	1.71764	1.65415	2.38868	1.82118	1.51451	1.32227	1.38037	1.39181	1.40224
Camk2n1	-2.65518	-2.4556	-3.81735	-2.0448	-2.74323	-2.669	-2.43099	-2.54651	-3.3567	-2.7508
mt-Rnr2	-1.89727	-1.72383	-2.22926	-1.78851	-1.90972	-2.00342	-1.77896	-1.69807	-2.12821	-1.90217
Trnh	-2.17472	-2.21661	-2.49425	-2.42034	-2.32648	-2.42216	-2.19236	-2.11239	-2.53755	-2.31611
Pnoc	-3.06657	-2.69792	-3.16632	-3.44867	-3.09487	-3.0135	-3.59734	-2.61037	-2.25027	-2.86787
Cbln1	-2.71294	-4.7139	-3.97057	-2.9372	-3.58365	-3.23341	-4.07773	-4.00955	-3.12923	-3.61248
Chn2	-2.74639	-1.89962	-2.59564	-4.6617	-2.97584	-3.01894	-3.81643	-3.30711	-2.86444	-3.25173
Sphkap	-2.88484	-2.77477	-3.44605	-3.20099	-3.07666	-4.30246	-3.14636	-3.34248	-5.4487	-4.06
Nid1	2.10037	2.45116	1.51436	2.45061	2.12912	2.67544	2.83136	2.85804	2.32092	2.67144
Dpp10	-2.75852	-2.04268	-2.98185	-2.21114	-2.49855	-2.10431	-2.37639	-2.26636	-1.90532	-2.16309
Cyp46a1	-2.29393	-1.7244	-2.2271	-1.67844	-1.98097	-2.45364	-1.90851	-2.54517	-2.28581	-2.29828
Ddn	-3.8569	-4.81612	-4.05084	-4.66597	-4.34746	-3.97624	-3.69251	-2.82999	-3.98024	-3.61974
Htr2c	-2.26111	-2.75405	-3.17637	-2.50435	-2.67397	-3.81035	-3.60277	-2.87343	-3.24102	-3.38189
Clic1	1.71618	1.45016	1.63721	1.44907	1.56316	1.49651	1.57188	2.34324	1.21767	1.65733
Cbln2	-2.66403	-3.30384	-3.23361	-3.99146	-3.29823	-3.81532	-5.11995	-2.86814	-4.13205	-3.98387
Scg2	-1.98992	-2.14262	-2.30894	-1.84357	-2.07127	-2.45027	-1.67076	-1.75212	-2.46462	-2.08444
Cdk18	-2.94041	-2.87531	-3.04114	-4.3808	-3.30941	-3.13215	-4.26282	-3.78582	-3.2963	-3.61927
Snap25	-1.945	-1.76105	-1.62794	-2.13597	-1.86749	-1.63371	-1.42523	-2.00517	-1.92735	-1.74787
Rpl10	1.14356	1.31738	1.46325	1.08134	1.25138	1.2296	1.21289	1.18234	1.04076	1.1664
mt-Rnr1	-1.75177	-1.65291	-2.13842	-1.6512	-1.79857	-1.84788	-1.64377	-1.68638	-2.12269	-1.82518
Calb2	-2.1924	-2.11969	-2.24452	-1.98874	-2.13634	-2.77343	-2.00223	-1.97008	-1.90817	-2.16348
Fosl2	2.00242	1.98142	2.33321	2.26787	2.14623	1.63212	2.18839	2.27786	2.00322	2.0254
Grm5	-2.551	-1.81612	-2.88983	-2.37769	-2.40866	-2.72387	-3.64179	-2.73543	-2.67963	-2.94518
Tp53i11	1.27467	1.43911	1.54068	1.64657	1.47526	1.75796	1.63659	1.73555	1.58052	1.67766
Ywhah	-1.85449	-1.5899	-1.39159	-1.54616	-1.59553	-1.60935	-1.48688	-1.68088	-1.59175	-1.59221
Prkcb	-2.17399	-3.07121	-1.97556	-2.40015	-2.40523	-2.96153	-2.47322	-3.09337	-2.05019	-2.64458
Aldh3b1	-3.07526	-4.31147	-4.23543	-2.71258	-3.58369	-3.4664	-3.50609	-4.77645	-2.13871	-3.47191
Saraf	1.11681	1.18699	0.998228	1.13411	1.10903	1.11759	1.03978	1.30437	1.01853	1.12007
Glra2	-3.07526	-4.17761	-4.24452	-3.11632	-3.65343	-3.90317	-3.60417	-4.14465	-2.99255	-3.66113
LOC100911266	1.34151	1.71574	1.73159	1.43948	1.55708	1.43328	1.49228	1.19783	1.24581	1.3423
Camk2a	-2.31487	-3.52426	-2.83672	-3.47611	-3.03799	-3.44892	-2.80516	-3.06141	-3.47595	-3.19786
Trnd	-2.05794	-2.25423	-2.26763	-2.3004	-2.22005	-2.33241	-2.20863	-2.01938	-3.13556	-2.424
Scgn	3.42898	3.47774	3.4535	3.64077	3.50025	#N/A	#N/A	#N/A	#N/A	#N/A
Alkal2	3.75245	2.96256	2.60551	3.46119	3.19543	#N/A	#N/A	#N/A	#N/A	#N/A
Evi2a	-4.15061	-1.81122	-2.83946	-2.8149	-2.90405	#N/A	#N/A	#N/A	#N/A	#N/A
Pvalb	-4.32473	-5.03744	-4.52527	-4.02715	-4.47865	#N/A	#N/A	#N/A	#N/A	#N/A
Olig1	-2.84858	-1.65086	-2.4088	-2.12943	-2.25942	#N/A	#N/A	#N/A	#N/A	#N/A
Chrna4	-4.60311	-4.27759	-3.09574	-4.17849	-4.03873	#N/A	#N/A	#N/A	#N/A	#N/A
Gjb1	-4.61149	-3.30231	-2.78449	-2.93325	-3.40788	#N/A	#N/A	#N/A	#N/A	#N/A
Cfap251	2.9081	2.09615	1.5787	2.17181	2.18869	#N/A	#N/A	#N/A	#N/A	#N/A
Wscd1	-2.81118	-1.59821	-1.76041	-1.99486	-2.04117	#N/A	#N/A	#N/A	#N/A	#N/A
Prkcd	-4.17722	-2.01091	-5.04148	-3.37039	-3.65	#N/A	#N/A	#N/A	#N/A	#N/A
Elmo1	-2.89861	-3.46165	-2.19511	-2.59813	-2.78837	#N/A	#N/A	#N/A	#N/A	#N/A
Adarb1	-2.72819	-2.12162	-2.12789	-1.80566	-2.19584	#N/A	#N/A	#N/A	#N/A	#N/A
Enpp2	-2.55331	-1.73674	-2.75068	-4.36665	-2.85184	#N/A	#N/A	#N/A	#N/A	#N/A
Pllp	-2.44871	-1.71505	-2.41032	-2.24011	-2.20355	#N/A	#N/A	#N/A	#N/A	#N/A
Gria2	-2.40614	-2.94129	-2.4664	-1.81613	-2.40749	#N/A	#N/A	#N/A	#N/A	#N/A
Galnt16	-2.61388	-2.14838	-1.99663	-1.54576	-2.07616	#N/A	#N/A	#N/A	#N/A	#N/A
Lmo3	-3.09418	-1.69302	-2.63719	-2.1765	-2.40022	#N/A	#N/A	#N/A	#N/A	#N/A
Gda	-2.67763	-3.60363	-2.48441	-2.44999	-2.80392	#N/A	#N/A	#N/A	#N/A	#N/A
Cx3cl1	-2.32844	-2.60512	-2.07596	-1.74693	-2.18911	#N/A	#N/A	#N/A	#N/A	#N/A
Ntng1	-2.97486	-1.89237	-3.31698	-3.32116	-2.87634	#N/A	#N/A	#N/A	#N/A	#N/A
Nat8l	-2.51831	-1.97242	-1.85311	-2.04829	-2.09803	#N/A	#N/A	#N/A	#N/A	#N/A
Cd151	1.26415	1.22144	0.973119	1.13266	1.14784	#N/A	#N/A	#N/A	#N/A	#N/A
Tac3	-2.79305	-3.63664	-3.46277	-4.44098	-3.58336	#N/A	#N/A	#N/A	#N/A	#N/A
Efnb3	-2.61053	-3.17761	-1.94577	-3.29498	-2.75722	#N/A	#N/A	#N/A	#N/A	#N/A
Oip5-as1	-2.15486	-2.10045	-1.79649	-2.45538	-2.12679	#N/A	#N/A	#N/A	#N/A	#N/A
Gnai1	-2.23158	-1.76869	-1.88293	-2.17382	-2.01425	#N/A	#N/A	#N/A	#N/A	#N/A
Gpr37	-2.27093	-1.77689	-2.58088	-2.32417	-2.23822	#N/A	#N/A	#N/A	#N/A	#N/A
Zfhx3	-3.21701	-2.14109	-3.598	-3.88288	-3.20974	#N/A	#N/A	#N/A	#N/A	#N/A
Faim2	-1.89198	-1.64438	-1.62155	-1.56404	-1.68049	#N/A	#N/A	#N/A	#N/A	#N/A
Bok	-2.56784	-2.5684	-2.08183	-2.59138	-2.45236	#N/A	#N/A	#N/A	#N/A	#N/A
Atp2b3	-2.30825	-1.7569	-1.93228	-1.69439	-1.92296	#N/A	#N/A	#N/A	#N/A	#N/A
Fezf2	#N/A	#N/A	#N/A	#N/A	#N/A	3.28233	3.52181	3.35598	3.1138	3.31848
Tac1	#N/A	#N/A	#N/A	#N/A	#N/A	-3.97507	-3.18954	-2.23228	-2.3306	-2.93187
Mal	#N/A	#N/A	#N/A	#N/A	#N/A	-3.29477	-4.0219	-2.36454	-3.39479	-3.269
Dynlrb2	#N/A	#N/A	#N/A	#N/A	#N/A	-3.95922	-5.11897	-2.75051	-2.93915	-3.69196
LOC100910069	#N/A	#N/A	#N/A	#N/A	#N/A	1.7775	1.13858	1.77689	1.71428	1.60181
Adcyap1	#N/A	#N/A	#N/A	#N/A	#N/A	-5.16877	-2.3135	-2.30398	-3.97535	-3.4404
Tmem212	#N/A	#N/A	#N/A	#N/A	#N/A	-4.46987	-3.62509	-3.40525	-3.92249	-3.85567
Prss23	#N/A	#N/A	#N/A	#N/A	#N/A	2.46008	2.44116	2.69474	1.63165	2.30691
Rxfp1	#N/A	#N/A	#N/A	#N/A	#N/A	3.9287	2.67382	4.41432	3.7902	3.70176
Gpm6a	#N/A	#N/A	#N/A	#N/A	#N/A	-2.18871	-2.20299	-1.62832	-1.96845	-1.99712
Calcr	#N/A	#N/A	#N/A	#N/A	#N/A	-4.80216	-3.5051	-3.98615	-3.09346	-3.84672
Ptprn	#N/A	#N/A	#N/A	#N/A	#N/A	1.33844	1.4551	1.19905	1.16529	1.28947
Hyi	#N/A	#N/A	#N/A	#N/A	#N/A	1.7215	1.38961	1.31138	1.21483	1.40933
Nxph1	#N/A	#N/A	#N/A	#N/A	#N/A	-3.65545	-2.81563	-2.16275	-4.31577	-3.2374
Pam	#N/A	#N/A	#N/A	#N/A	#N/A	1.34959	1.61832	1.33636	1.05721	1.34037
Adgrb2	#N/A	#N/A	#N/A	#N/A	#N/A	-2.70514	-2.87065	-1.70819	-2.35168	-2.40891
Gstm5	#N/A	#N/A	#N/A	#N/A	#N/A	1.3439	1.34884	1.5931	1.63291	1.47969
Cntnap1	#N/A	#N/A	#N/A	#N/A	#N/A	-2.81477	-2.43784	-2.60738	-2.09382	-2.48845
Dlx1	#N/A	#N/A	#N/A	#N/A	#N/A	-4.53162	-4.37603	-3.53099	-4.28053	-4.17979
Slc8a1	#N/A	#N/A	#N/A	#N/A	#N/A	-2.74545	-2.54286	-2.47877	-2.22175	-2.49721
Igsf21	#N/A	#N/A	#N/A	#N/A	#N/A	-3.70066	-4.12579	-4.73543	-2.92452	-3.8716
Pcdh19	#N/A	#N/A	#N/A	#N/A	#N/A	-2.93546	-3.87693	-2.83542	-2.90285	-3.13766
Tmem178a	#N/A	#N/A	#N/A	#N/A	#N/A	1.57872	1.26852	1.28158	1.35936	1.37205
Foxb2	#N/A	#N/A	#N/A	#N/A	#N/A	5.55319	5.34367	5.12856	5.28615	5.32789
Pcsk1	#N/A	#N/A	#N/A	#N/A	#N/A	1.71188	2.45212	2.1842	1.6049	1.98828
LOC103691527	#N/A	#N/A	#N/A	#N/A	#N/A	-2.34768	-3.72125	-2.11987	-2.949	-2.78445
Hrh3	#N/A	#N/A	#N/A	#N/A	#N/A	-2.60956	-4.07572	-3.28951	-2.87288	-3.21192
Slc25a23	#N/A	#N/A	#N/A	#N/A	#N/A	-2.04316	-1.7779	-2.65905	-1.68443	-2.04114
Ildr2	#N/A	#N/A	#N/A	#N/A	#N/A	-3.17133	-3.3228	-3.52577	-3.45269	-3.36815
Wasf1	#N/A	#N/A	#N/A	#N/A	#N/A	-2.33495	-2.2752	-3.04511	-2.54004	-2.54882
Itpr1	#N/A	#N/A	#N/A	#N/A	#N/A	-2.48181	-2.59222	-3.84919	-3.01686	-2.98502
Slc12a5	#N/A	#N/A	#N/A	#N/A	#N/A	-1.75913	-2.05024	-1.74573	-1.4376	-1.74817
Fgf1	#N/A	#N/A	#N/A	#N/A	#N/A	-3.37014	-3.36401	-2.75942	-3.31035	-3.20098
Tmem132a	#N/A	#N/A	#N/A	#N/A	#N/A	-1.81416	-2.04616	-1.65356	-1.90259	-1.85412
Trnm	#N/A	#N/A	#N/A	#N/A	#N/A	-1.79315	-2.59547	-2.14839	-2.72926	-2.31657
Trnk	#N/A	#N/A	#N/A	#N/A	#N/A	-1.65769	-1.88611	-1.92622	-2.09073	-1.89019
Grm2	#N/A	#N/A	#N/A	#N/A	#N/A	-3.34163	-3.84188	-3.12509	-4.59164	-3.72506
Slc25a1	#N/A	#N/A	#N/A	#N/A	#N/A	1.27049	1.4249	1.20697	1.01003	1.2281
Ralyl	#N/A	#N/A	#N/A	#N/A	#N/A	-2.27416	-2.9119	-2.02555	-1.95225	-2.29096
Cpne4	#N/A	#N/A	#N/A	#N/A	#N/A	-3.19668	-3.69425	-3.03676	-4.25333	-3.54526
Htra1	#N/A	#N/A	#N/A	#N/A	#N/A	-1.96757	-2.04467	-1.83095	-1.81071	-1.91348
Lrrn2	#N/A	#N/A	#N/A	#N/A	#N/A	-1.79952	-1.7181	-1.96463	-1.83133	-1.82839
Lrtm2	#N/A	#N/A	#N/A	#N/A	#N/A	-3.79554	-3.43471	-3.41495	-4.32426	-3.74236
Cdh8	#N/A	#N/A	#N/A	#N/A	#N/A	-3.75515	-3.48404	-3.08666	-2.49156	-3.20435
Gucy1a1	#N/A	#N/A	#N/A	#N/A	#N/A	1.55319	2.0838	1.54925	1.44066	1.65673
Slc6a1	#N/A	#N/A	#N/A	#N/A	#N/A	-1.5417	-1.94988	-1.60454	-1.84878	-1.73623
Agap2	#N/A	#N/A	#N/A	#N/A	#N/A	-2.12786	-2.08107	-2.48864	-1.64978	-2.08684
Col25a1	#N/A	#N/A	#N/A	#N/A	#N/A	-2.03777	-2.64305	-2.03816	-3.04514	-2.44103
Ostc	#N/A	#N/A	#N/A	#N/A	#N/A	1.20589	1.34304	1.34824	1.30337	1.30013
Rprm	#N/A	#N/A	#N/A	#N/A	#N/A	-3.07799	-4.44616	-3.11074	-3.08744	-3.43058
LOC102553190	#N/A	#N/A	#N/A	#N/A	#N/A	-2.70734	-4.15273	-2.78675	-3.18383	-3.20766
Kcnh1	#N/A	#N/A	#N/A	#N/A	#N/A	1.68014	2.03768	2.09239	1.5834	1.8484
Pld3	#N/A	#N/A	#N/A	#N/A	#N/A	0.926398	1.18592	1.04259	0.805992	0.990225
Vat1l	#N/A	#N/A	#N/A	#N/A	#N/A	1.00973	1.3438	2.19026	1.43015	1.49348
Prrt2	#N/A	#N/A	#N/A	#N/A	#N/A	-2.01857	-2.30895	-1.93299	-2.11045	-2.09274
Angpt1	#N/A	#N/A	#N/A	#N/A	#N/A	3.06967	3.12128	3.2033	2.54919	2.98586
Dnajb9	#N/A	#N/A	#N/A	#N/A	#N/A	1.09544	1.22372	1.28009	1.09489	1.17354
Ccdc85a	#N/A	#N/A	#N/A	#N/A	#N/A	-2.84128	-2.84975	-3.62799	-2.78173	-3.02519
Ptprr	#N/A	#N/A	#N/A	#N/A	#N/A	1.94734	1.91395	1.59853	1.42124	1.72026
Tenm2	#N/A	#N/A	#N/A	#N/A	#N/A	-2.01992	-2.3228	-2.82272	-2.70111	-2.46664
Kcna2	#N/A	#N/A	#N/A	#N/A	#N/A	-1.84769	-2.68198	-2.17554	-2.00625	-2.17787
Ptk2b	#N/A	#N/A	#N/A	#N/A	#N/A	-2.06764	-3.47288	-4.40099	-3.39333	-3.33371
Trnaa-agc_25	#N/A	#N/A	#N/A	#N/A	#N/A	2.96822	3.1514	4.12856	3.74183	3.4975
Pcp4l1	#N/A	#N/A	#N/A	#N/A	#N/A	-1.97931	-4.15146	-2.5575	-4.89686	-3.39628
Kcnab1	#N/A	#N/A	#N/A	#N/A	#N/A	-2.14448	-2.99861	-2.82515	-3.301	-2.81731
Cyb5r1	#N/A	#N/A	#N/A	#N/A	#N/A	1.34789	1.48478	1.63671	1.56877	1.50954
Csrp1	#N/A	#N/A	#N/A	#N/A	#N/A	-1.42215	-2.0926	-1.95181	-1.4315	-1.72451
Adam11	#N/A	#N/A	#N/A	#N/A	#N/A	-1.95121	-3.50808	-3.54135	-2.30345	-2.82602
Chst1	#N/A	#N/A	#N/A	#N/A	#N/A	-1.33893	-1.63523	-1.67365	-1.64233	-1.57254
Tmem91	#N/A	#N/A	#N/A	#N/A	#N/A	-1.40146	-1.97977	-1.83394	-1.96726	-1.79561
LOC120094738	#N/A	#N/A	#N/A	#N/A	#N/A	5.55319	5.88883	6.5436	7.13415	6.27994
Dbp	#N/A	#N/A	#N/A	#N/A	#N/A	-1.36056	-2.55083	-2.03803	-2.66804	-2.15437
Spock3	#N/A	#N/A	#N/A	#N/A	#N/A	-1.32556	-1.97292	-1.7831	-1.92061	-1.75055

## Sheet: CommonGenes
gene	SON_Male 1_LCI	SON_Male 2_LCI	SON_Male 3_LCI	SON_Male 4_LCI	Male_LCI_Log2_GroupMean	SON_Female 1_LCI	SON_Female 2_LCI	SON_Female 3_LCI	SON_Female 4_LCI	Female_LCI_Log2_GroupMean	FC_AVG_Common
Pdyn	4.65804	3.99035	4.5327	4.82311	4.50105	4.93904	4.43569	5.32352	5.11529	4.95339	4.72722
Avp	5.70368	6.26321	5.49427	6.14294	5.90102	6.18874	5.77669	6.9167	6.43843	6.33014	6.11558
Npff	5.38591	4.99231	6.2383	5.2835	5.475	5.41677	5.01223	6.25094	5.10862	5.44714	5.46107
Oxt	4.14994	4.05196	4.30932	4.4157	4.23173	4.27169	3.26006	4.40536	5.15379	4.27272	4.25223
Tmem114	4.15048	3.50327	4.17637	4.73918	4.14232	4.18235	3.82582	4.7493	4.58666	4.33603	4.23918
Kcnmb4	2.53599	3.16592	2.99978	3.03267	2.93359	3.10491	2.9718	2.32735	3.34672	2.9377	2.93564
Dpys	4.76018	4.43977	3.26657	3.62053	4.02176	4.50879	4.34367	4.80664	5.04669	4.67645	4.3491
Caprin2	3.01868	2.52069	2.57852	3.37661	2.87362	3.34053	3.45142	3.1913	3.69771	3.42024	3.14693
Fkbp11	2.87889	2.80934	2.7028	3.61787	3.00223	3.21079	2.90995	3.52598	3.1996	3.21158	3.1069
Ndnf	2.63778	3.15532	3.60361	3.03231	3.10725	3.81926	3.99963	3.3302	2.82557	3.49367	3.30046
Cryba4	2.8734	2.70433	1.82888	2.42615	2.45819	2.94886	2.33803	2.34721	2.81739	2.61287	2.53553
Cartpt	2.42744	3.40012	2.27582	2.93847	2.76046	3.06618	2.61498	3.27958	3.59542	3.13904	2.94975
Plpp4	2.42479	2.6531	2.77472	2.34894	2.55039	2.56439	2.44748	2.40021	2.42742	2.45987	2.50513
Gpx3	1.9775	2.11737	2.29893	2.14933	2.13578	2.0126	1.90812	2.27218	2.07068	2.0659	2.10084
LOC679924	4.51144	4.29717	5.50758	4.47614	4.69808	5.13815	4.92536	5.65463	4.41169	5.03246	4.86527
Parm1	2.18444	2.21765	2.78922	2.90698	2.52457	2.75658	2.70977	3.06194	2.45629	2.74615	2.63536
Elapor1	2.44938	2.26468	3.09706	2.60473	2.60396	3.1173	2.65816	3.02131	2.9878	2.94614	2.77505
Mobp	-3.78639	-2.1888	-2.33737	-3.15533	-2.86697	-2.74017	-3.48153	-2.54293	-2.84856	-2.90329	-2.88513
Mbp	-3.58671	-2.05935	-2.62174	-2.80352	-2.76783	-2.79031	-2.85834	-2.26251	-3.08996	-2.75028	-2.75906
Plp1	-3.62389	-1.70655	-2.09102	-2.99488	-2.60408	-2.59309	-3.43554	-2.20143	-3.18637	-2.85411	-2.7291
Mag	-4.10667	-1.59458	-2.34235	-3.79621	-2.95995	-2.45537	-2.84918	-3.23844	-3.66675	-3.05243	-3.00619
LOC102551127	4.33146	3.61792	3.48521	4.1351	3.89242	3.31615	3.74782	4.11858	4.08976	3.81808	3.85525
Gad1	-3.72249	-5.41519	-6.00075	-4.84052	-4.99474	-5.45419	-5.13884	-4.38368	-4.34695	-4.83092	-4.91283
Car2	-3.54972	-2.23112	-3.32999	-2.86289	-2.99343	-3.17877	-3.38478	-2.46932	-3.34158	-3.09361	-3.04352
LOC102554609	3.92647	5.38463	4.86159	4.0611	4.55845	4.87512	4.04155	3.94866	3.51677	4.09552	4.32699
Ebf3	4.21188	4.80676	3.64668	3.64607	4.07784	3.46572	3.44926	4.84971	3.60166	3.84159	3.95971
Gal	2.06904	1.81696	2.16971	2.44573	2.12536	1.62427	1.38848	2.9974	2.0581	2.01706	2.07121
Stmn4	-3.24155	-2.12469	-2.08427	-2.3784	-2.45723	-2.02467	-2.60631	-2.53321	-2.17583	-2.33501	-2.39612
Tmed3	1.81956	2.19054	1.93984	2.04457	1.99863	1.94962	2.06635	2.15094	2.18227	2.08729	2.04296
Edil3	-3.61388	-3.04661	-3.18533	-2.98329	-3.20728	-3.82897	-3.11887	-3.0925	-4.05295	-3.52332	-3.3653
Gng13	-3.69501	-3.63177	-3.45808	-3.24667	-3.50788	-3.15374	-2.60458	-3.75115	-3.27099	-3.19511	-3.3515
Camkv	-3.7055	-3.68051	-3.4901	-2.97067	-3.46169	-3.53369	-3.22675	-3.93435	-5.14255	-3.95933	-3.71051
Cdh9	3.027	3.78081	3.45922	2.50039	3.19185	3.94747	3.76128	3.76482	3.68859	3.79054	3.4912
Snca	-3.64999	-4.0316	-3.57584	-4.18326	-3.86017	-3.41807	-3.53344	-3.14491	-2.69438	-3.1977	-3.52894
Tcf7l2	-4.66426	-3.861	-3.66814	-3.16703	-3.84011	-4.63003	-3.36839	-5.14051	-5.68802	-4.70674	-4.27342
Gap43	-2.90247	-3.31582	-3.44748	-3.21269	-3.21962	-3.92587	-3.97752	-3.78213	-3.4885	-3.7935	-3.50656
Nrgn	-3.33496	-4.04036	-4.96413	-4.28153	-4.15524	-4.5902	-4.62367	-3.5617	-3.96454	-4.18503	-4.17014
Rasgrp1	-4.02054	-5.06071	-4.43445	-3.97507	-4.37269	-3.26444	-4.73303	-3.84764	-4.82422	-4.16733	-4.27001
LOC102553820	1.79041	1.95101	2.2957	1.96206	1.9998	1.77574	2.0058	2.11916	1.67472	1.89385	1.94683
Anks1b	-3.60527	-2.61912	-3.68632	-2.33379	-3.06112	-2.82142	-2.94509	-3.67557	-3.28731	-3.18235	-3.12174
Ssr4	1.56116	1.69495	1.59928	1.84876	1.67604	1.48474	1.71021	1.51084	1.88324	1.64726	1.66165
Cacna2d3	-4.77076	-3.44093	-2.94923	-3.33764	-3.62464	-3.0492	-3.34299	-3.19195	-2.33955	-2.98093	-3.30278
C1qtnf4	-2.8833	-2.38851	-1.92131	-2.88515	-2.51957	-2.76375	-3.10689	-2.86579	-3.07834	-2.95369	-2.73663
Tf	-2.854	-2.11569	-2.26077	-2.60752	-2.4595	-2.02375	-3.70795	-1.79554	-2.30652	-2.45844	-2.45897
Cnp	-2.88741	-1.6367	-2.17379	-2.21265	-2.22763	-1.87369	-3.1818	-2.03082	-2.62744	-2.42844	-2.32804
Cfap20dc	-3.27244	-3.09868	-3.19568	-3.38908	-3.23897	-2.51241	-3.33428	-3.00554	-3.7082	-3.14011	-3.18954
Slc32a1	-3.27395	-3.12614	-5.70329	-5.0257	-4.28227	-4.41202	-6.2859	-3.54541	-3.99223	-4.55889	-4.42058
Cldn11	-2.91655	-1.32991	-2.78689	-2.91939	-2.48818	-2.1461	-3.1202	-2.57243	-3.54445	-2.84579	-2.66699
Sncb	-2.6289	-2.14789	-2.31364	-2.30667	-2.34928	-2.19715	-1.94987	-2.68201	-2.30179	-2.2827	-2.31599
Mog	-3.2014	-1.69652	-2.71193	-2.26843	-2.46957	-2.36784	-3.06927	-2.68522	-3.49677	-2.90477	-2.68717
Tmem151a	-2.83891	-1.47383	-2.43286	-2.1495	-2.22377	-1.6551	-2.29463	-1.71521	-2.04327	-1.92705	-2.07541
Mrps26	1.55969	1.84195	2.26614	1.79691	1.86617	1.87125	1.89475	1.67314	2.00081	1.85999	1.86308
Hpca	-3.29254	-3.60313	-4.30371	-4.94347	-4.03571	-4.83268	-4.50808	-3.62015	-5.05026	-4.50279	-4.26925
Penk	-3.00074	-5.05186	-4.41954	-4.16145	-4.1584	-4.25959	-5.68043	-3.15274	-4.40027	-4.37326	-4.26583
Cd55	2.68832	1.79883	2.59374	2.84445	2.48133	3.10504	2.7415	2.58631	2.81647	2.81233	2.64683
Ncdn	-2.58045	-2.54294	-2.50052	-2.65967	-2.57089	-2.57052	-1.99931	-2.86338	-2.48813	-2.48034	-2.52561
Enc1	-3.05608	-3.8887	-2.64781	-3.27726	-3.21746	-2.75101	-2.53138	-2.58883	-3.86409	-2.93382	-3.07564
Car10	-3.37027	-4.15744	-4.1295	-3.22353	-3.72018	-2.77922	-5.02524	-2.61473	-2.73775	-3.28923	-3.50471
Prkcg	-3.42429	-4.67243	-3.21818	-3.11382	-3.60718	-3.77848	-3.0575	-3.93623	-5.08108	-3.96332	-3.78525
Kcnc1	-4.63401	-3.06116	-3.21892	-2.79064	-3.42618	-3.40537	-2.69076	-3.06681	-2.3587	-2.88041	-3.1533
Fgf13	-3.3518	-2.31603	-2.38104	-3.21386	-2.81568	-2.93264	-2.33453	-3.19946	-3.17532	-2.91049	-2.86308
Vsnl1	-2.53541	-2.28165	-1.84388	-2.08491	-2.18646	-1.87432	-1.94878	-2.5214	-2.02484	-2.09234	-2.1394
Tppp	-2.91998	-2.07856	-2.13744	-2.45889	-2.39872	-1.65766	-2.01653	-2.11143	-2.17987	-1.99137	-2.19504
Resp18	1.41213	1.2301	1.195	1.55538	1.34815	0.983746	0.912197	1.32061	1.36246	1.14475	1.24645
Hapln4	-3.46496	-2.59765	-4.66859	-4.97507	-3.92657	-3.25846	-4.44823	-3.1204	-3.64721	-3.61857	-3.77257
Gabbr2	-2.87542	-2.40416	-2.30513	-1.84954	-2.35856	-2.65759	-1.83503	-2.24062	-1.77778	-2.12776	-2.24316
Cst6	1.49677	1.53891	1.80877	1.91426	1.68968	1.55831	1.63033	1.9164	1.83934	1.73609	1.71289
Vat1	1.42228	1.06189	1.38617	1.25982	1.28254	1.20993	1.32488	1.46517	1.24746	1.31186	1.2972
Arpp21	-3.69389	-5.32359	-3.94997	-2.61662	-3.89602	-3.00396	-4.41788	-4.56623	-2.76521	-3.68832	-3.79217
Rbfox1	-3.06378	-3.37109	-2.87858	-3.69823	-3.25292	-3.77829	-3.18118	-2.40498	-2.96585	-3.08258	-3.16775
Olfm1	-2.41748	-3.07167	-2.84265	-2.9305	-2.81558	-2.73481	-3.07941	-2.99144	-3.16116	-2.99171	-2.90364
Sst	-4.66885	-6.21755	-6.4717	-4.65133	-5.50236	-5.74229	-5.52537	-4.99628	-5.63723	-5.47529	-5.48883
Trnn	-2.68097	-2.33359	-2.04097	-2.3644	-2.35498	-2.27158	-2.2594	-1.81953	-2.19029	-2.1352	-2.24509
Cplx1	-2.40605	-2.0753	-1.89815	-2.43134	-2.20271	-1.86671	-1.71334	-2.388	-2.16405	-2.03303	-2.11787
Celf6	1.51103	1.83684	1.76275	1.73918	1.71245	1.81808	1.68026	2.07849	1.46435	1.76029	1.73637
Syt1	-2.25858	-2.39691	-2.64827	-2.53857	-2.46058	-2.4822	-2.27572	-2.45887	-2.60473	-2.45538	-2.45798
Cacna1g	-3.24242	-3.47529	-4.62331	-4.62802	-3.99226	-3.99756	-2.43157	-2.71693	-2.66351	-2.95239	-3.47233
Gria4	-2.92767	-2.21063	-3.59753	-2.14713	-2.72074	-3.02801	-2.40353	-2.56732	-3.20848	-2.80184	-2.76129
Diras2	-3.46452	-3.03744	-2.98076	-3.20802	-3.17269	-2.76423	-4.39765	-3.34362	-2.92249	-3.35699	-3.26484
Pou3f2	1.82353	1.94168	2.57044	2.41365	2.18732	2.30176	2.53631	2.74506	2.41899	2.50053	2.34393
Bcas1	-2.45635	-2.35124	-3.06117	-2.65771	-2.63162	-3.02969	-2.76788	-2.55043	-4.28726	-3.15881	-2.89522
Erp29	1.29447	1.49855	1.20542	1.66852	1.41674	1.48179	1.59189	1.89235	1.62531	1.64783	1.53229
Apod	-2.29828	-2.25512	-1.64877	-2.75027	-2.23811	-1.48085	-1.97456	-1.67487	-2.71688	-1.96179	-2.09995
Nptx1	-3.43648	-4.72651	-2.86529	-2.78229	-3.45264	-4.06703	-3.13697	-2.78457	-3.17305	-3.29041	-3.37152
Ucp2	1.52426	1.71764	1.65415	2.38868	1.82118	1.51451	1.32227	1.38037	1.39181	1.40224	1.61171
Camk2n1	-2.65518	-2.4556	-3.81735	-2.0448	-2.74323	-2.669	-2.43099	-2.54651	-3.3567	-2.7508	-2.74702
mt-Rnr2	-1.89727	-1.72383	-2.22926	-1.78851	-1.90972	-2.00342	-1.77896	-1.69807	-2.12821	-1.90217	-1.90594
Trnh	-2.17472	-2.21661	-2.49425	-2.42034	-2.32648	-2.42216	-2.19236	-2.11239	-2.53755	-2.31611	-2.3213
Pnoc	-3.06657	-2.69792	-3.16632	-3.44867	-3.09487	-3.0135	-3.59734	-2.61037	-2.25027	-2.86787	-2.98137
Cbln1	-2.71294	-4.7139	-3.97057	-2.9372	-3.58365	-3.23341	-4.07773	-4.00955	-3.12923	-3.61248	-3.59807
Chn2	-2.74639	-1.89962	-2.59564	-4.6617	-2.97584	-3.01894	-3.81643	-3.30711	-2.86444	-3.25173	-3.11378
Sphkap	-2.88484	-2.77477	-3.44605	-3.20099	-3.07666	-4.30246	-3.14636	-3.34248	-5.4487	-4.06	-3.56833
Nid1	2.10037	2.45116	1.51436	2.45061	2.12912	2.67544	2.83136	2.85804	2.32092	2.67144	2.40028
Dpp10	-2.75852	-2.04268	-2.98185	-2.21114	-2.49855	-2.10431	-2.37639	-2.26636	-1.90532	-2.16309	-2.33082
Cyp46a1	-2.29393	-1.7244	-2.2271	-1.67844	-1.98097	-2.45364	-1.90851	-2.54517	-2.28581	-2.29828	-2.13962
Ddn	-3.8569	-4.81612	-4.05084	-4.66597	-4.34746	-3.97624	-3.69251	-2.82999	-3.98024	-3.61974	-3.9836
Htr2c	-2.26111	-2.75405	-3.17637	-2.50435	-2.67397	-3.81035	-3.60277	-2.87343	-3.24102	-3.38189	-3.02793
Clic1	1.71618	1.45016	1.63721	1.44907	1.56316	1.49651	1.57188	2.34324	1.21767	1.65733	1.61024
Cbln2	-2.66403	-3.30384	-3.23361	-3.99146	-3.29823	-3.81532	-5.11995	-2.86814	-4.13205	-3.98387	-3.64105
Scg2	-1.98992	-2.14262	-2.30894	-1.84357	-2.07127	-2.45027	-1.67076	-1.75212	-2.46462	-2.08444	-2.07785
Cdk18	-2.94041	-2.87531	-3.04114	-4.3808	-3.30941	-3.13215	-4.26282	-3.78582	-3.2963	-3.61927	-3.46434
Snap25	-1.945	-1.76105	-1.62794	-2.13597	-1.86749	-1.63371	-1.42523	-2.00517	-1.92735	-1.74787	-1.80768
Rpl10	1.14356	1.31738	1.46325	1.08134	1.25138	1.2296	1.21289	1.18234	1.04076	1.1664	1.20889
mt-Rnr1	-1.75177	-1.65291	-2.13842	-1.6512	-1.79857	-1.84788	-1.64377	-1.68638	-2.12269	-1.82518	-1.81188
Calb2	-2.1924	-2.11969	-2.24452	-1.98874	-2.13634	-2.77343	-2.00223	-1.97008	-1.90817	-2.16348	-2.14991
Fosl2	2.00242	1.98142	2.33321	2.26787	2.14623	1.63212	2.18839	2.27786	2.00322	2.0254	2.08581
Grm5	-2.551	-1.81612	-2.88983	-2.37769	-2.40866	-2.72387	-3.64179	-2.73543	-2.67963	-2.94518	-2.67692
Tp53i11	1.27467	1.43911	1.54068	1.64657	1.47526	1.75796	1.63659	1.73555	1.58052	1.67766	1.57646
Ywhah	-1.85449	-1.5899	-1.39159	-1.54616	-1.59553	-1.60935	-1.48688	-1.68088	-1.59175	-1.59221	-1.59387
Prkcb	-2.17399	-3.07121	-1.97556	-2.40015	-2.40523	-2.96153	-2.47322	-3.09337	-2.05019	-2.64458	-2.5249
Aldh3b1	-3.07526	-4.31147	-4.23543	-2.71258	-3.58369	-3.4664	-3.50609	-4.77645	-2.13871	-3.47191	-3.5278
Saraf	1.11681	1.18699	0.998228	1.13411	1.10903	1.11759	1.03978	1.30437	1.01853	1.12007	1.11455
Glra2	-3.07526	-4.17761	-4.24452	-3.11632	-3.65343	-3.90317	-3.60417	-4.14465	-2.99255	-3.66113	-3.65728
LOC100911266	1.34151	1.71574	1.73159	1.43948	1.55708	1.43328	1.49228	1.19783	1.24581	1.3423	1.44969
Camk2a	-2.31487	-3.52426	-2.83672	-3.47611	-3.03799	-3.44892	-2.80516	-3.06141	-3.47595	-3.19786	-3.11793
Trnd	-2.05794	-2.25423	-2.26763	-2.3004	-2.22005	-2.33241	-2.20863	-2.01938	-3.13556	-2.424	-2.32202

## Sheet: CommonGenes_URDR
gene	SON_Male 1_LCI	SON_Male 2_LCI	SON_Male 3_LCI	SON_Male 4_LCI	Male_LCI_Log2_GroupMean	SON_Female 1_LCI	SON_Female 2_LCI	SON_Female 3_LCI	SON_Female 4_LCI	Female_LCI_Log2_GroupMean	FC_AVG_Common
Avp	5.70368	6.26321	5.49427	6.14294	5.90102	6.18874	5.77669	6.9167	6.43843	6.33014	6.11558	Upregulated
Npff	5.38591	4.99231	6.2383	5.2835	5.475	5.41677	5.01223	6.25094	5.10862	5.44714	5.46107	Downregulated
LOC679924	4.51144	4.29717	5.50758	4.47614	4.69808	5.13815	4.92536	5.65463	4.41169	5.03246	4.86527
LOC102554609	3.92647	5.38463	4.86159	4.0611	4.55845	4.87512	4.04155	3.94866	3.51677	4.09552	4.32699
Pdyn	4.65804	3.99035	4.5327	4.82311	4.50105	4.93904	4.43569	5.32352	5.11529	4.95339	4.72722
Oxt	4.14994	4.05196	4.30932	4.4157	4.23173	4.27169	3.26006	4.40536	5.15379	4.27272	4.25223
Tmem114	4.15048	3.50327	4.17637	4.73918	4.14232	4.18235	3.82582	4.7493	4.58666	4.33603	4.23918
Ebf3	4.21188	4.80676	3.64668	3.64607	4.07784	3.46572	3.44926	4.84971	3.60166	3.84159	3.95971
Dpys	4.76018	4.43977	3.26657	3.62053	4.02176	4.50879	4.34367	4.80664	5.04669	4.67645	4.3491
LOC102551127	4.33146	3.61792	3.48521	4.1351	3.89242	3.31615	3.74782	4.11858	4.08976	3.81808	3.85525
Cdh9	3.027	3.78081	3.45922	2.50039	3.19185	3.94747	3.76128	3.76482	3.68859	3.79054	3.4912
Ndnf	2.63778	3.15532	3.60361	3.03231	3.10725	3.81926	3.99963	3.3302	2.82557	3.49367	3.30046
Fkbp11	2.87889	2.80934	2.7028	3.61787	3.00223	3.21079	2.90995	3.52598	3.1996	3.21158	3.1069
Kcnmb4	2.53599	3.16592	2.99978	3.03267	2.93359	3.10491	2.9718	2.32735	3.34672	2.9377	2.93564
Caprin2	3.01868	2.52069	2.57852	3.37661	2.87362	3.34053	3.45142	3.1913	3.69771	3.42024	3.14693
Cartpt	2.42744	3.40012	2.27582	2.93847	2.76046	3.06618	2.61498	3.27958	3.59542	3.13904	2.94975
Elapor1	2.44938	2.26468	3.09706	2.60473	2.60396	3.1173	2.65816	3.02131	2.9878	2.94614	2.77505
Plpp4	2.42479	2.6531	2.77472	2.34894	2.55039	2.56439	2.44748	2.40021	2.42742	2.45987	2.50513
Parm1	2.18444	2.21765	2.78922	2.90698	2.52457	2.75658	2.70977	3.06194	2.45629	2.74615	2.63536
Cd55	2.68832	1.79883	2.59374	2.84445	2.48133	3.10504	2.7415	2.58631	2.81647	2.81233	2.64683
Cryba4	2.8734	2.70433	1.82888	2.42615	2.45819	2.94886	2.33803	2.34721	2.81739	2.61287	2.53553
Pou3f2	1.82353	1.94168	2.57044	2.41365	2.18732	2.30176	2.53631	2.74506	2.41899	2.50053	2.34393
Fosl2	2.00242	1.98142	2.33321	2.26787	2.14623	1.63212	2.18839	2.27786	2.00322	2.0254	2.08581
Gpx3	1.9775	2.11737	2.29893	2.14933	2.13578	2.0126	1.90812	2.27218	2.07068	2.0659	2.10084
Nid1	2.10037	2.45116	1.51436	2.45061	2.12912	2.67544	2.83136	2.85804	2.32092	2.67144	2.40028
Gal	2.06904	1.81696	2.16971	2.44573	2.12536	1.62427	1.38848	2.9974	2.0581	2.01706	2.07121
LOC102553820	1.79041	1.95101	2.2957	1.96206	1.9998	1.77574	2.0058	2.11916	1.67472	1.89385	1.94683
Tmed3	1.81956	2.19054	1.93984	2.04457	1.99863	1.94962	2.06635	2.15094	2.18227	2.08729	2.04296
Mrps26	1.55969	1.84195	2.26614	1.79691	1.86617	1.87125	1.89475	1.67314	2.00081	1.85999	1.86308
Ucp2	1.52426	1.71764	1.65415	2.38868	1.82118	1.51451	1.32227	1.38037	1.39181	1.40224	1.61171
Celf6	1.51103	1.83684	1.76275	1.73918	1.71245	1.81808	1.68026	2.07849	1.46435	1.76029	1.73637
Cst6	1.49677	1.53891	1.80877	1.91426	1.68968	1.55831	1.63033	1.9164	1.83934	1.73609	1.71289
Ssr4	1.56116	1.69495	1.59928	1.84876	1.67604	1.48474	1.71021	1.51084	1.88324	1.64726	1.66165
Clic1	1.71618	1.45016	1.63721	1.44907	1.56316	1.49651	1.57188	2.34324	1.21767	1.65733	1.61024
LOC100911266	1.34151	1.71574	1.73159	1.43948	1.55708	1.43328	1.49228	1.19783	1.24581	1.3423	1.44969
Tp53i11	1.27467	1.43911	1.54068	1.64657	1.47526	1.75796	1.63659	1.73555	1.58052	1.67766	1.57646
Erp29	1.29447	1.49855	1.20542	1.66852	1.41674	1.48179	1.59189	1.89235	1.62531	1.64783	1.53229
Resp18	1.41213	1.2301	1.195	1.55538	1.34815	0.983746	0.912197	1.32061	1.36246	1.14475	1.24645
Vat1	1.42228	1.06189	1.38617	1.25982	1.28254	1.20993	1.32488	1.46517	1.24746	1.31186	1.2972
Rpl10	1.14356	1.31738	1.46325	1.08134	1.25138	1.2296	1.21289	1.18234	1.04076	1.1664	1.20889
Saraf	1.11681	1.18699	0.998228	1.13411	1.10903	1.11759	1.03978	1.30437	1.01853	1.12007	1.11455
Ywhah	-1.85449	-1.5899	-1.39159	-1.54616	-1.59553	-1.60935	-1.48688	-1.68088	-1.59175	-1.59221	-1.59387
mt-Rnr1	-1.75177	-1.65291	-2.13842	-1.6512	-1.79857	-1.84788	-1.64377	-1.68638	-2.12269	-1.82518	-1.81188
Snap25	-1.945	-1.76105	-1.62794	-2.13597	-1.86749	-1.63371	-1.42523	-2.00517	-1.92735	-1.74787	-1.80768
mt-Rnr2	-1.89727	-1.72383	-2.22926	-1.78851	-1.90972	-2.00342	-1.77896	-1.69807	-2.12821	-1.90217	-1.90594
Cyp46a1	-2.29393	-1.7244	-2.2271	-1.67844	-1.98097	-2.45364	-1.90851	-2.54517	-2.28581	-2.29828	-2.13962
Scg2	-1.98992	-2.14262	-2.30894	-1.84357	-2.07127	-2.45027	-1.67076	-1.75212	-2.46462	-2.08444	-2.07785
Calb2	-2.1924	-2.11969	-2.24452	-1.98874	-2.13634	-2.77343	-2.00223	-1.97008	-1.90817	-2.16348	-2.14991
Vsnl1	-2.53541	-2.28165	-1.84388	-2.08491	-2.18646	-1.87432	-1.94878	-2.5214	-2.02484	-2.09234	-2.1394
Cplx1	-2.40605	-2.0753	-1.89815	-2.43134	-2.20271	-1.86671	-1.71334	-2.388	-2.16405	-2.03303	-2.11787
Trnd	-2.05794	-2.25423	-2.26763	-2.3004	-2.22005	-2.33241	-2.20863	-2.01938	-3.13556	-2.424	-2.32202
Tmem151a	-2.83891	-1.47383	-2.43286	-2.1495	-2.22377	-1.6551	-2.29463	-1.71521	-2.04327	-1.92705	-2.07541
Cnp	-2.88741	-1.6367	-2.17379	-2.21265	-2.22763	-1.87369	-3.1818	-2.03082	-2.62744	-2.42844	-2.32804
Apod	-2.29828	-2.25512	-1.64877	-2.75027	-2.23811	-1.48085	-1.97456	-1.67487	-2.71688	-1.96179	-2.09995
Trnh	-2.17472	-2.21661	-2.49425	-2.42034	-2.32648	-2.42216	-2.19236	-2.11239	-2.53755	-2.31611	-2.3213
Sncb	-2.6289	-2.14789	-2.31364	-2.30667	-2.34928	-2.19715	-1.94987	-2.68201	-2.30179	-2.2827	-2.31599
Trnn	-2.68097	-2.33359	-2.04097	-2.3644	-2.35498	-2.27158	-2.2594	-1.81953	-2.19029	-2.1352	-2.24509
Gabbr2	-2.87542	-2.40416	-2.30513	-1.84954	-2.35856	-2.65759	-1.83503	-2.24062	-1.77778	-2.12776	-2.24316
Tppp	-2.91998	-2.07856	-2.13744	-2.45889	-2.39872	-1.65766	-2.01653	-2.11143	-2.17987	-1.99137	-2.19504
Prkcb	-2.17399	-3.07121	-1.97556	-2.40015	-2.40523	-2.96153	-2.47322	-3.09337	-2.05019	-2.64458	-2.5249
Grm5	-2.551	-1.81612	-2.88983	-2.37769	-2.40866	-2.72387	-3.64179	-2.73543	-2.67963	-2.94518	-2.67692
Stmn4	-3.24155	-2.12469	-2.08427	-2.3784	-2.45723	-2.02467	-2.60631	-2.53321	-2.17583	-2.33501	-2.39612
Tf	-2.854	-2.11569	-2.26077	-2.60752	-2.4595	-2.02375	-3.70795	-1.79554	-2.30652	-2.45844	-2.45897
Syt1	-2.25858	-2.39691	-2.64827	-2.53857	-2.46058	-2.4822	-2.27572	-2.45887	-2.60473	-2.45538	-2.45798
Mog	-3.2014	-1.69652	-2.71193	-2.26843	-2.46957	-2.36784	-3.06927	-2.68522	-3.49677	-2.90477	-2.68717
Cldn11	-2.91655	-1.32991	-2.78689	-2.91939	-2.48818	-2.1461	-3.1202	-2.57243	-3.54445	-2.84579	-2.66699
Dpp10	-2.75852	-2.04268	-2.98185	-2.21114	-2.49855	-2.10431	-2.37639	-2.26636	-1.90532	-2.16309	-2.33082
C1qtnf4	-2.8833	-2.38851	-1.92131	-2.88515	-2.51957	-2.76375	-3.10689	-2.86579	-3.07834	-2.95369	-2.73663
Ncdn	-2.58045	-2.54294	-2.50052	-2.65967	-2.57089	-2.57052	-1.99931	-2.86338	-2.48813	-2.48034	-2.52561
Plp1	-3.62389	-1.70655	-2.09102	-2.99488	-2.60408	-2.59309	-3.43554	-2.20143	-3.18637	-2.85411	-2.7291
Bcas1	-2.45635	-2.35124	-3.06117	-2.65771	-2.63162	-3.02969	-2.76788	-2.55043	-4.28726	-3.15881	-2.89522
Htr2c	-2.26111	-2.75405	-3.17637	-2.50435	-2.67397	-3.81035	-3.60277	-2.87343	-3.24102	-3.38189	-3.02793
Gria4	-2.92767	-2.21063	-3.59753	-2.14713	-2.72074	-3.02801	-2.40353	-2.56732	-3.20848	-2.80184	-2.76129
Camk2n1	-2.65518	-2.4556	-3.81735	-2.0448	-2.74323	-2.669	-2.43099	-2.54651	-3.3567	-2.7508	-2.74702
Mbp	-3.58671	-2.05935	-2.62174	-2.80352	-2.76783	-2.79031	-2.85834	-2.26251	-3.08996	-2.75028	-2.75906
Olfm1	-2.41748	-3.07167	-2.84265	-2.9305	-2.81558	-2.73481	-3.07941	-2.99144	-3.16116	-2.99171	-2.90364
Fgf13	-3.3518	-2.31603	-2.38104	-3.21386	-2.81568	-2.93264	-2.33453	-3.19946	-3.17532	-2.91049	-2.86308
Mobp	-3.78639	-2.1888	-2.33737	-3.15533	-2.86697	-2.74017	-3.48153	-2.54293	-2.84856	-2.90329	-2.88513
Mag	-4.10667	-1.59458	-2.34235	-3.79621	-2.95995	-2.45537	-2.84918	-3.23844	-3.66675	-3.05243	-3.00619
Chn2	-2.74639	-1.89962	-2.59564	-4.6617	-2.97584	-3.01894	-3.81643	-3.30711	-2.86444	-3.25173	-3.11378
Car2	-3.54972	-2.23112	-3.32999	-2.86289	-2.99343	-3.17877	-3.38478	-2.46932	-3.34158	-3.09361	-3.04352
Camk2a	-2.31487	-3.52426	-2.83672	-3.47611	-3.03799	-3.44892	-2.80516	-3.06141	-3.47595	-3.19786	-3.11793
Anks1b	-3.60527	-2.61912	-3.68632	-2.33379	-3.06112	-2.82142	-2.94509	-3.67557	-3.28731	-3.18235	-3.12174
Sphkap	-2.88484	-2.77477	-3.44605	-3.20099	-3.07666	-4.30246	-3.14636	-3.34248	-5.4487	-4.06	-3.56833
Pnoc	-3.06657	-2.69792	-3.16632	-3.44867	-3.09487	-3.0135	-3.59734	-2.61037	-2.25027	-2.86787	-2.98137
Diras2	-3.46452	-3.03744	-2.98076	-3.20802	-3.17269	-2.76423	-4.39765	-3.34362	-2.92249	-3.35699	-3.26484
Edil3	-3.61388	-3.04661	-3.18533	-2.98329	-3.20728	-3.82897	-3.11887	-3.0925	-4.05295	-3.52332	-3.3653
Enc1	-3.05608	-3.8887	-2.64781	-3.27726	-3.21746	-2.75101	-2.53138	-2.58883	-3.86409	-2.93382	-3.07564
Gap43	-2.90247	-3.31582	-3.44748	-3.21269	-3.21962	-3.92587	-3.97752	-3.78213	-3.4885	-3.7935	-3.50656
Cfap20dc	-3.27244	-3.09868	-3.19568	-3.38908	-3.23897	-2.51241	-3.33428	-3.00554	-3.7082	-3.14011	-3.18954
Rbfox1	-3.06378	-3.37109	-2.87858	-3.69823	-3.25292	-3.77829	-3.18118	-2.40498	-2.96585	-3.08258	-3.16775
Cbln2	-2.66403	-3.30384	-3.23361	-3.99146	-3.29823	-3.81532	-5.11995	-2.86814	-4.13205	-3.98387	-3.64105
Cdk18	-2.94041	-2.87531	-3.04114	-4.3808	-3.30941	-3.13215	-4.26282	-3.78582	-3.2963	-3.61927	-3.46434
Kcnc1	-4.63401	-3.06116	-3.21892	-2.79064	-3.42618	-3.40537	-2.69076	-3.06681	-2.3587	-2.88041	-3.1533
Nptx1	-3.43648	-4.72651	-2.86529	-2.78229	-3.45264	-4.06703	-3.13697	-2.78457	-3.17305	-3.29041	-3.37152
Camkv	-3.7055	-3.68051	-3.4901	-2.97067	-3.46169	-3.53369	-3.22675	-3.93435	-5.14255	-3.95933	-3.71051
Gng13	-3.69501	-3.63177	-3.45808	-3.24667	-3.50788	-3.15374	-2.60458	-3.75115	-3.27099	-3.19511	-3.3515
Cbln1	-2.71294	-4.7139	-3.97057	-2.9372	-3.58365	-3.23341	-4.07773	-4.00955	-3.12923	-3.61248	-3.59807
Aldh3b1	-3.07526	-4.31147	-4.23543	-2.71258	-3.58369	-3.4664	-3.50609	-4.77645	-2.13871	-3.47191	-3.5278
Prkcg	-3.42429	-4.67243	-3.21818	-3.11382	-3.60718	-3.77848	-3.0575	-3.93623	-5.08108	-3.96332	-3.78525
Cacna2d3	-4.77076	-3.44093	-2.94923	-3.33764	-3.62464	-3.0492	-3.34299	-3.19195	-2.33955	-2.98093	-3.30278
Glra2	-3.07526	-4.17761	-4.24452	-3.11632	-3.65343	-3.90317	-3.60417	-4.14465	-2.99255	-3.66113	-3.65728
Car10	-3.37027	-4.15744	-4.1295	-3.22353	-3.72018	-2.77922	-5.02524	-2.61473	-2.73775	-3.28923	-3.50471
Tcf7l2	-4.66426	-3.861	-3.66814	-3.16703	-3.84011	-4.63003	-3.36839	-5.14051	-5.68802	-4.70674	-4.27342
Snca	-3.64999	-4.0316	-3.57584	-4.18326	-3.86017	-3.41807	-3.53344	-3.14491	-2.69438	-3.1977	-3.52894
Arpp21	-3.69389	-5.32359	-3.94997	-2.61662	-3.89602	-3.00396	-4.41788	-4.56623	-2.76521	-3.68832	-3.79217
Hapln4	-3.46496	-2.59765	-4.66859	-4.97507	-3.92657	-3.25846	-4.44823	-3.1204	-3.64721	-3.61857	-3.77257
Cacna1g	-3.24242	-3.47529	-4.62331	-4.62802	-3.99226	-3.99756	-2.43157	-2.71693	-2.66351	-2.95239	-3.47233
Hpca	-3.29254	-3.60313	-4.30371	-4.94347	-4.03571	-4.83268	-4.50808	-3.62015	-5.05026	-4.50279	-4.26925
Nrgn	-3.33496	-4.04036	-4.96413	-4.28153	-4.15524	-4.5902	-4.62367	-3.5617	-3.96454	-4.18503	-4.17014
Penk	-3.00074	-5.05186	-4.41954	-4.16145	-4.1584	-4.25959	-5.68043	-3.15274	-4.40027	-4.37326	-4.26583
Slc32a1	-3.27395	-3.12614	-5.70329	-5.0257	-4.28227	-4.41202	-6.2859	-3.54541	-3.99223	-4.55889	-4.42058
Ddn	-3.8569	-4.81612	-4.05084	-4.66597	-4.34746	-3.97624	-3.69251	-2.82999	-3.98024	-3.61974	-3.9836
Rasgrp1	-4.02054	-5.06071	-4.43445	-3.97507	-4.37269	-3.26444	-4.73303	-3.84764	-4.82422	-4.16733	-4.27001
Gad1	-3.72249	-5.41519	-6.00075	-4.84052	-4.99474	-5.45419	-5.13884	-4.38368	-4.34695	-4.83092	-4.91283
Sst	-4.66885	-6.21755	-6.4717	-4.65133	-5.50236	-5.74229	-5.52537	-4.99628	-5.63723	-5.47529	-5.48883

## Sheet: Male-Unique
gene	SON_Male 1_LCI	SON_Male 2_LCI	SON_Male 3_LCI	SON_Male 4_LCI	Male_LCI_Log2_GroupMean	SON_Female 1_LCI	SON_Female 2_LCI	SON_Female 3_LCI	SON_Female 4_LCI	Female_LCI_Log2_GroupMean
Scgn	3.42898	3.47774	3.4535	3.64077	3.50025	#N/A	#N/A	#N/A	#N/A	#N/A
Alkal2	3.75245	2.96256	2.60551	3.46119	3.19543	#N/A	#N/A	#N/A	#N/A	#N/A
Evi2a	-4.15061	-1.81122	-2.83946	-2.8149	-2.90405	#N/A	#N/A	#N/A	#N/A	#N/A
Pvalb	-4.32473	-5.03744	-4.52527	-4.02715	-4.47865	#N/A	#N/A	#N/A	#N/A	#N/A
Olig1	-2.84858	-1.65086	-2.4088	-2.12943	-2.25942	#N/A	#N/A	#N/A	#N/A	#N/A
Chrna4	-4.60311	-4.27759	-3.09574	-4.17849	-4.03873	#N/A	#N/A	#N/A	#N/A	#N/A
Gjb1	-4.61149	-3.30231	-2.78449	-2.93325	-3.40788	#N/A	#N/A	#N/A	#N/A	#N/A
Cfap251	2.9081	2.09615	1.5787	2.17181	2.18869	#N/A	#N/A	#N/A	#N/A	#N/A
Wscd1	-2.81118	-1.59821	-1.76041	-1.99486	-2.04117	#N/A	#N/A	#N/A	#N/A	#N/A
Prkcd	-4.17722	-2.01091	-5.04148	-3.37039	-3.65	#N/A	#N/A	#N/A	#N/A	#N/A
Elmo1	-2.89861	-3.46165	-2.19511	-2.59813	-2.78837	#N/A	#N/A	#N/A	#N/A	#N/A
Adarb1	-2.72819	-2.12162	-2.12789	-1.80566	-2.19584	#N/A	#N/A	#N/A	#N/A	#N/A
Enpp2	-2.55331	-1.73674	-2.75068	-4.36665	-2.85184	#N/A	#N/A	#N/A	#N/A	#N/A
Pllp	-2.44871	-1.71505	-2.41032	-2.24011	-2.20355	#N/A	#N/A	#N/A	#N/A	#N/A
Gria2	-2.40614	-2.94129	-2.4664	-1.81613	-2.40749	#N/A	#N/A	#N/A	#N/A	#N/A
Galnt16	-2.61388	-2.14838	-1.99663	-1.54576	-2.07616	#N/A	#N/A	#N/A	#N/A	#N/A
Lmo3	-3.09418	-1.69302	-2.63719	-2.1765	-2.40022	#N/A	#N/A	#N/A	#N/A	#N/A
Gda	-2.67763	-3.60363	-2.48441	-2.44999	-2.80392	#N/A	#N/A	#N/A	#N/A	#N/A
Cx3cl1	-2.32844	-2.60512	-2.07596	-1.74693	-2.18911	#N/A	#N/A	#N/A	#N/A	#N/A
Ntng1	-2.97486	-1.89237	-3.31698	-3.32116	-2.87634	#N/A	#N/A	#N/A	#N/A	#N/A
Nat8l	-2.51831	-1.97242	-1.85311	-2.04829	-2.09803	#N/A	#N/A	#N/A	#N/A	#N/A
Cd151	1.26415	1.22144	0.973119	1.13266	1.14784	#N/A	#N/A	#N/A	#N/A	#N/A
Tac3	-2.79305	-3.63664	-3.46277	-4.44098	-3.58336	#N/A	#N/A	#N/A	#N/A	#N/A
Efnb3	-2.61053	-3.17761	-1.94577	-3.29498	-2.75722	#N/A	#N/A	#N/A	#N/A	#N/A
Oip5-as1	-2.15486	-2.10045	-1.79649	-2.45538	-2.12679	#N/A	#N/A	#N/A	#N/A	#N/A
Gnai1	-2.23158	-1.76869	-1.88293	-2.17382	-2.01425	#N/A	#N/A	#N/A	#N/A	#N/A
Gpr37	-2.27093	-1.77689	-2.58088	-2.32417	-2.23822	#N/A	#N/A	#N/A	#N/A	#N/A
Zfhx3	-3.21701	-2.14109	-3.598	-3.88288	-3.20974	#N/A	#N/A	#N/A	#N/A	#N/A
Faim2	-1.89198	-1.64438	-1.62155	-1.56404	-1.68049	#N/A	#N/A	#N/A	#N/A	#N/A
Bok	-2.56784	-2.5684	-2.08183	-2.59138	-2.45236	#N/A	#N/A	#N/A	#N/A	#N/A
Atp2b3	-2.30825	-1.7569	-1.93228	-1.69439	-1.92296	#N/A	#N/A	#N/A	#N/A	#N/A

## Sheet: Male-Unique_URDR
gene	SON_Male 1_LCI	SON_Male 2_LCI	SON_Male 3_LCI	SON_Male 4_LCI	Male_LCI_Log2_GroupMean	SON_Female 1_LCI	SON_Female 2_LCI	SON_Female 3_LCI	SON_Female 4_LCI	Female_LCI_Log2_GroupMean
Scgn	3.42898	3.47774	3.4535	3.64077	3.50025	#N/A	#N/A	#N/A	#N/A	#N/A		Upregulated
Alkal2	3.75245	2.96256	2.60551	3.46119	3.19543	#N/A	#N/A	#N/A	#N/A	#N/A		Downregulated
Cfap251	2.9081	2.09615	1.5787	2.17181	2.18869	#N/A	#N/A	#N/A	#N/A	#N/A
Cd151	1.26415	1.22144	0.973119	1.13266	1.14784	#N/A	#N/A	#N/A	#N/A	#N/A
Faim2	-1.89198	-1.64438	-1.62155	-1.56404	-1.68049	#N/A	#N/A	#N/A	#N/A	#N/A
Atp2b3	-2.30825	-1.7569	-1.93228	-1.69439	-1.92296	#N/A	#N/A	#N/A	#N/A	#N/A
Gnai1	-2.23158	-1.76869	-1.88293	-2.17382	-2.01425	#N/A	#N/A	#N/A	#N/A	#N/A
Wscd1	-2.81118	-1.59821	-1.76041	-1.99486	-2.04117	#N/A	#N/A	#N/A	#N/A	#N/A
Galnt16	-2.61388	-2.14838	-1.99663	-1.54576	-2.07616	#N/A	#N/A	#N/A	#N/A	#N/A
Nat8l	-2.51831	-1.97242	-1.85311	-2.04829	-2.09803	#N/A	#N/A	#N/A	#N/A	#N/A
Oip5-as1	-2.15486	-2.10045	-1.79649	-2.45538	-2.12679	#N/A	#N/A	#N/A	#N/A	#N/A
Cx3cl1	-2.32844	-2.60512	-2.07596	-1.74693	-2.18911	#N/A	#N/A	#N/A	#N/A	#N/A
Adarb1	-2.72819	-2.12162	-2.12789	-1.80566	-2.19584	#N/A	#N/A	#N/A	#N/A	#N/A
Pllp	-2.44871	-1.71505	-2.41032	-2.24011	-2.20355	#N/A	#N/A	#N/A	#N/A	#N/A
Gpr37	-2.27093	-1.77689	-2.58088	-2.32417	-2.23822	#N/A	#N/A	#N/A	#N/A	#N/A
Olig1	-2.84858	-1.65086	-2.4088	-2.12943	-2.25942	#N/A	#N/A	#N/A	#N/A	#N/A
Lmo3	-3.09418	-1.69302	-2.63719	-2.1765	-2.40022	#N/A	#N/A	#N/A	#N/A	#N/A
Gria2	-2.40614	-2.94129	-2.4664	-1.81613	-2.40749	#N/A	#N/A	#N/A	#N/A	#N/A
Bok	-2.56784	-2.5684	-2.08183	-2.59138	-2.45236	#N/A	#N/A	#N/A	#N/A	#N/A
Efnb3	-2.61053	-3.17761	-1.94577	-3.29498	-2.75722	#N/A	#N/A	#N/A	#N/A	#N/A
Elmo1	-2.89861	-3.46165	-2.19511	-2.59813	-2.78837	#N/A	#N/A	#N/A	#N/A	#N/A
Gda	-2.67763	-3.60363	-2.48441	-2.44999	-2.80392	#N/A	#N/A	#N/A	#N/A	#N/A
Enpp2	-2.55331	-1.73674	-2.75068	-4.36665	-2.85184	#N/A	#N/A	#N/A	#N/A	#N/A
Ntng1	-2.97486	-1.89237	-3.31698	-3.32116	-2.87634	#N/A	#N/A	#N/A	#N/A	#N/A
Evi2a	-4.15061	-1.81122	-2.83946	-2.8149	-2.90405	#N/A	#N/A	#N/A	#N/A	#N/A
Zfhx3	-3.21701	-2.14109	-3.598	-3.88288	-3.20974	#N/A	#N/A	#N/A	#N/A	#N/A
Gjb1	-4.61149	-3.30231	-2.78449	-2.93325	-3.40788	#N/A	#N/A	#N/A	#N/A	#N/A
Tac3	-2.79305	-3.63664	-3.46277	-4.44098	-3.58336	#N/A	#N/A	#N/A	#N/A	#N/A
Prkcd	-4.17722	-2.01091	-5.04148	-3.37039	-3.65	#N/A	#N/A	#N/A	#N/A	#N/A
Chrna4	-4.60311	-4.27759	-3.09574	-4.17849	-4.03873	#N/A	#N/A	#N/A	#N/A	#N/A
Pvalb	-4.32473	-5.03744	-4.52527	-4.02715	-4.47865	#N/A	#N/A	#N/A	#N/A	#N/A

## Sheet: Female-Unique
gene	SON_Male 1_LCI	SON_Male 2_LCI	SON_Male 3_LCI	SON_Male 4_LCI	Male_LCI_Log2_GroupMean	SON_Female 1_LCI	SON_Female 2_LCI	SON_Female 3_LCI	SON_Female 4_LCI	Female_LCI_Log2_GroupMean
Fezf2	#N/A	#N/A	#N/A	#N/A	#N/A	3.28233	3.52181	3.35598	3.1138	3.31848
Tac1	#N/A	#N/A	#N/A	#N/A	#N/A	-3.97507	-3.18954	-2.23228	-2.3306	-2.93187
Mal	#N/A	#N/A	#N/A	#N/A	#N/A	-3.29477	-4.0219	-2.36454	-3.39479	-3.269
Dynlrb2	#N/A	#N/A	#N/A	#N/A	#N/A	-3.95922	-5.11897	-2.75051	-2.93915	-3.69196
LOC100910069	#N/A	#N/A	#N/A	#N/A	#N/A	1.7775	1.13858	1.77689	1.71428	1.60181
Adcyap1	#N/A	#N/A	#N/A	#N/A	#N/A	-5.16877	-2.3135	-2.30398	-3.97535	-3.4404
Tmem212	#N/A	#N/A	#N/A	#N/A	#N/A	-4.46987	-3.62509	-3.40525	-3.92249	-3.85567
Prss23	#N/A	#N/A	#N/A	#N/A	#N/A	2.46008	2.44116	2.69474	1.63165	2.30691
Rxfp1	#N/A	#N/A	#N/A	#N/A	#N/A	3.9287	2.67382	4.41432	3.7902	3.70176
Gpm6a	#N/A	#N/A	#N/A	#N/A	#N/A	-2.18871	-2.20299	-1.62832	-1.96845	-1.99712
Calcr	#N/A	#N/A	#N/A	#N/A	#N/A	-4.80216	-3.5051	-3.98615	-3.09346	-3.84672
Ptprn	#N/A	#N/A	#N/A	#N/A	#N/A	1.33844	1.4551	1.19905	1.16529	1.28947
Hyi	#N/A	#N/A	#N/A	#N/A	#N/A	1.7215	1.38961	1.31138	1.21483	1.40933
Nxph1	#N/A	#N/A	#N/A	#N/A	#N/A	-3.65545	-2.81563	-2.16275	-4.31577	-3.2374
Pam	#N/A	#N/A	#N/A	#N/A	#N/A	1.34959	1.61832	1.33636	1.05721	1.34037
Adgrb2	#N/A	#N/A	#N/A	#N/A	#N/A	-2.70514	-2.87065	-1.70819	-2.35168	-2.40891
Gstm5	#N/A	#N/A	#N/A	#N/A	#N/A	1.3439	1.34884	1.5931	1.63291	1.47969
Cntnap1	#N/A	#N/A	#N/A	#N/A	#N/A	-2.81477	-2.43784	-2.60738	-2.09382	-2.48845
Dlx1	#N/A	#N/A	#N/A	#N/A	#N/A	-4.53162	-4.37603	-3.53099	-4.28053	-4.17979
Slc8a1	#N/A	#N/A	#N/A	#N/A	#N/A	-2.74545	-2.54286	-2.47877	-2.22175	-2.49721
Igsf21	#N/A	#N/A	#N/A	#N/A	#N/A	-3.70066	-4.12579	-4.73543	-2.92452	-3.8716
Pcdh19	#N/A	#N/A	#N/A	#N/A	#N/A	-2.93546	-3.87693	-2.83542	-2.90285	-3.13766
Tmem178a	#N/A	#N/A	#N/A	#N/A	#N/A	1.57872	1.26852	1.28158	1.35936	1.37205
Foxb2	#N/A	#N/A	#N/A	#N/A	#N/A	5.55319	5.34367	5.12856	5.28615	5.32789
Pcsk1	#N/A	#N/A	#N/A	#N/A	#N/A	1.71188	2.45212	2.1842	1.6049	1.98828
LOC103691527	#N/A	#N/A	#N/A	#N/A	#N/A	-2.34768	-3.72125	-2.11987	-2.949	-2.78445
Hrh3	#N/A	#N/A	#N/A	#N/A	#N/A	-2.60956	-4.07572	-3.28951	-2.87288	-3.21192
Slc25a23	#N/A	#N/A	#N/A	#N/A	#N/A	-2.04316	-1.7779	-2.65905	-1.68443	-2.04114
Ildr2	#N/A	#N/A	#N/A	#N/A	#N/A	-3.17133	-3.3228	-3.52577	-3.45269	-3.36815
Wasf1	#N/A	#N/A	#N/A	#N/A	#N/A	-2.33495	-2.2752	-3.04511	-2.54004	-2.54882
Itpr1	#N/A	#N/A	#N/A	#N/A	#N/A	-2.48181	-2.59222	-3.84919	-3.01686	-2.98502
Slc12a5	#N/A	#N/A	#N/A	#N/A	#N/A	-1.75913	-2.05024	-1.74573	-1.4376	-1.74817
Fgf1	#N/A	#N/A	#N/A	#N/A	#N/A	-3.37014	-3.36401	-2.75942	-3.31035	-3.20098
Tmem132a	#N/A	#N/A	#N/A	#N/A	#N/A	-1.81416	-2.04616	-1.65356	-1.90259	-1.85412
Trnm	#N/A	#N/A	#N/A	#N/A	#N/A	-1.79315	-2.59547	-2.14839	-2.72926	-2.31657
Trnk	#N/A	#N/A	#N/A	#N/A	#N/A	-1.65769	-1.88611	-1.92622	-2.09073	-1.89019
Grm2	#N/A	#N/A	#N/A	#N/A	#N/A	-3.34163	-3.84188	-3.12509	-4.59164	-3.72506
Slc25a1	#N/A	#N/A	#N/A	#N/A	#N/A	1.27049	1.4249	1.20697	1.01003	1.2281
Ralyl	#N/A	#N/A	#N/A	#N/A	#N/A	-2.27416	-2.9119	-2.02555	-1.95225	-2.29096
Cpne4	#N/A	#N/A	#N/A	#N/A	#N/A	-3.19668	-3.69425	-3.03676	-4.25333	-3.54526
Htra1	#N/A	#N/A	#N/A	#N/A	#N/A	-1.96757	-2.04467	-1.83095	-1.81071	-1.91348
Lrrn2	#N/A	#N/A	#N/A	#N/A	#N/A	-1.79952	-1.7181	-1.96463	-1.83133	-1.82839
Lrtm2	#N/A	#N/A	#N/A	#N/A	#N/A	-3.79554	-3.43471	-3.41495	-4.32426	-3.74236
Cdh8	#N/A	#N/A	#N/A	#N/A	#N/A	-3.75515	-3.48404	-3.08666	-2.49156	-3.20435
Gucy1a1	#N/A	#N/A	#N/A	#N/A	#N/A	1.55319	2.0838	1.54925	1.44066	1.65673
Slc6a1	#N/A	#N/A	#N/A	#N/A	#N/A	-1.5417	-1.94988	-1.60454	-1.84878	-1.73623
Agap2	#N/A	#N/A	#N/A	#N/A	#N/A	-2.12786	-2.08107	-2.48864	-1.64978	-2.08684
Col25a1	#N/A	#N/A	#N/A	#N/A	#N/A	-2.03777	-2.64305	-2.03816	-3.04514	-2.44103
Ostc	#N/A	#N/A	#N/A	#N/A	#N/A	1.20589	1.34304	1.34824	1.30337	1.30013
Rprm	#N/A	#N/A	#N/A	#N/A	#N/A	-3.07799	-4.44616	-3.11074	-3.08744	-3.43058
LOC102553190	#N/A	#N/A	#N/A	#N/A	#N/A	-2.70734	-4.15273	-2.78675	-3.18383	-3.20766
Kcnh1	#N/A	#N/A	#N/A	#N/A	#N/A	1.68014	2.03768	2.09239	1.5834	1.8484
Pld3	#N/A	#N/A	#N/A	#N/A	#N/A	0.926398	1.18592	1.04259	0.805992	0.990225
Vat1l	#N/A	#N/A	#N/A	#N/A	#N/A	1.00973	1.3438	2.19026	1.43015	1.49348
Prrt2	#N/A	#N/A	#N/A	#N/A	#N/A	-2.01857	-2.30895	-1.93299	-2.11045	-2.09274
Angpt1	#N/A	#N/A	#N/A	#N/A	#N/A	3.06967	3.12128	3.2033	2.54919	2.98586
Dnajb9	#N/A	#N/A	#N/A	#N/A	#N/A	1.09544	1.22372	1.28009	1.09489	1.17354
Ccdc85a	#N/A	#N/A	#N/A	#N/A	#N/A	-2.84128	-2.84975	-3.62799	-2.78173	-3.02519
Ptprr	#N/A	#N/A	#N/A	#N/A	#N/A	1.94734	1.91395	1.59853	1.42124	1.72026
Tenm2	#N/A	#N/A	#N/A	#N/A	#N/A	-2.01992	-2.3228	-2.82272	-2.70111	-2.46664
Kcna2	#N/A	#N/A	#N/A	#N/A	#N/A	-1.84769	-2.68198	-2.17554	-2.00625	-2.17787
Ptk2b	#N/A	#N/A	#N/A	#N/A	#N/A	-2.06764	-3.47288	-4.40099	-3.39333	-3.33371
Trnaa-agc_25	#N/A	#N/A	#N/A	#N/A	#N/A	2.96822	3.1514	4.12856	3.74183	3.4975
Pcp4l1	#N/A	#N/A	#N/A	#N/A	#N/A	-1.97931	-4.15146	-2.5575	-4.89686	-3.39628
Kcnab1	#N/A	#N/A	#N/A	#N/A	#N/A	-2.14448	-2.99861	-2.82515	-3.301	-2.81731
Cyb5r1	#N/A	#N/A	#N/A	#N/A	#N/A	1.34789	1.48478	1.63671	1.56877	1.50954
Csrp1	#N/A	#N/A	#N/A	#N/A	#N/A	-1.42215	-2.0926	-1.95181	-1.4315	-1.72451
Adam11	#N/A	#N/A	#N/A	#N/A	#N/A	-1.95121	-3.50808	-3.54135	-2.30345	-2.82602
Chst1	#N/A	#N/A	#N/A	#N/A	#N/A	-1.33893	-1.63523	-1.67365	-1.64233	-1.57254
Tmem91	#N/A	#N/A	#N/A	#N/A	#N/A	-1.40146	-1.97977	-1.83394	-1.96726	-1.79561
LOC120094738	#N/A	#N/A	#N/A	#N/A	#N/A	5.55319	5.88883	6.5436	7.13415	6.27994
Dbp	#N/A	#N/A	#N/A	#N/A	#N/A	-1.36056	-2.55083	-2.03803	-2.66804	-2.15437
Spock3	#N/A	#N/A	#N/A	#N/A	#N/A	-1.32556	-1.97292	-1.7831	-1.92061	-1.75055

## Sheet: Female-Unique_URDR
gene	SON_Male 1_LCI	SON_Male 2_LCI	SON_Male 3_LCI	SON_Male 4_LCI	Male_LCI_Log2_GroupMean	SON_Female 1_LCI	SON_Female 2_LCI	SON_Female 3_LCI	SON_Female 4_LCI	Female_LCI_Log2_GroupMean
LOC120094738	#N/A	#N/A	#N/A	#N/A	#N/A	5.55319	5.88883	6.5436	7.13415	6.27994		Upregulated
Foxb2	#N/A	#N/A	#N/A	#N/A	#N/A	5.55319	5.34367	5.12856	5.28615	5.32789		Downregulated
Rxfp1	#N/A	#N/A	#N/A	#N/A	#N/A	3.9287	2.67382	4.41432	3.7902	3.70176
Trnaa-agc_25	#N/A	#N/A	#N/A	#N/A	#N/A	2.96822	3.1514	4.12856	3.74183	3.4975
Fezf2	#N/A	#N/A	#N/A	#N/A	#N/A	3.28233	3.52181	3.35598	3.1138	3.31848
Angpt1	#N/A	#N/A	#N/A	#N/A	#N/A	3.06967	3.12128	3.2033	2.54919	2.98586
Prss23	#N/A	#N/A	#N/A	#N/A	#N/A	2.46008	2.44116	2.69474	1.63165	2.30691
Pcsk1	#N/A	#N/A	#N/A	#N/A	#N/A	1.71188	2.45212	2.1842	1.6049	1.98828
Kcnh1	#N/A	#N/A	#N/A	#N/A	#N/A	1.68014	2.03768	2.09239	1.5834	1.8484
Ptprr	#N/A	#N/A	#N/A	#N/A	#N/A	1.94734	1.91395	1.59853	1.42124	1.72026
Gucy1a1	#N/A	#N/A	#N/A	#N/A	#N/A	1.55319	2.0838	1.54925	1.44066	1.65673
LOC100910069	#N/A	#N/A	#N/A	#N/A	#N/A	1.7775	1.13858	1.77689	1.71428	1.60181
Cyb5r1	#N/A	#N/A	#N/A	#N/A	#N/A	1.34789	1.48478	1.63671	1.56877	1.50954
Vat1l	#N/A	#N/A	#N/A	#N/A	#N/A	1.00973	1.3438	2.19026	1.43015	1.49348
Gstm5	#N/A	#N/A	#N/A	#N/A	#N/A	1.3439	1.34884	1.5931	1.63291	1.47969
Hyi	#N/A	#N/A	#N/A	#N/A	#N/A	1.7215	1.38961	1.31138	1.21483	1.40933
Tmem178a	#N/A	#N/A	#N/A	#N/A	#N/A	1.57872	1.26852	1.28158	1.35936	1.37205
Pam	#N/A	#N/A	#N/A	#N/A	#N/A	1.34959	1.61832	1.33636	1.05721	1.34037
Ostc	#N/A	#N/A	#N/A	#N/A	#N/A	1.20589	1.34304	1.34824	1.30337	1.30013
Ptprn	#N/A	#N/A	#N/A	#N/A	#N/A	1.33844	1.4551	1.19905	1.16529	1.28947
Slc25a1	#N/A	#N/A	#N/A	#N/A	#N/A	1.27049	1.4249	1.20697	1.01003	1.2281
Dnajb9	#N/A	#N/A	#N/A	#N/A	#N/A	1.09544	1.22372	1.28009	1.09489	1.17354
Pld3	#N/A	#N/A	#N/A	#N/A	#N/A	0.926398	1.18592	1.04259	0.805992	0.990225
Chst1	#N/A	#N/A	#N/A	#N/A	#N/A	-1.33893	-1.63523	-1.67365	-1.64233	-1.57254
Csrp1	#N/A	#N/A	#N/A	#N/A	#N/A	-1.42215	-2.0926	-1.95181	-1.4315	-1.72451
Slc6a1	#N/A	#N/A	#N/A	#N/A	#N/A	-1.5417	-1.94988	-1.60454	-1.84878	-1.73623
Slc12a5	#N/A	#N/A	#N/A	#N/A	#N/A	-1.75913	-2.05024	-1.74573	-1.4376	-1.74817
Spock3	#N/A	#N/A	#N/A	#N/A	#N/A	-1.32556	-1.97292	-1.7831	-1.92061	-1.75055
Tmem91	#N/A	#N/A	#N/A	#N/A	#N/A	-1.40146	-1.97977	-1.83394	-1.96726	-1.79561
Lrrn2	#N/A	#N/A	#N/A	#N/A	#N/A	-1.79952	-1.7181	-1.96463	-1.83133	-1.82839
Tmem132a	#N/A	#N/A	#N/A	#N/A	#N/A	-1.81416	-2.04616	-1.65356	-1.90259	-1.85412
Trnk	#N/A	#N/A	#N/A	#N/A	#N/A	-1.65769	-1.88611	-1.92622	-2.09073	-1.89019
Htra1	#N/A	#N/A	#N/A	#N/A	#N/A	-1.96757	-2.04467	-1.83095	-1.81071	-1.91348
Gpm6a	#N/A	#N/A	#N/A	#N/A	#N/A	-2.18871	-2.20299	-1.62832	-1.96845	-1.99712
Slc25a23	#N/A	#N/A	#N/A	#N/A	#N/A	-2.04316	-1.7779	-2.65905	-1.68443	-2.04114
Agap2	#N/A	#N/A	#N/A	#N/A	#N/A	-2.12786	-2.08107	-2.48864	-1.64978	-2.08684
Prrt2	#N/A	#N/A	#N/A	#N/A	#N/A	-2.01857	-2.30895	-1.93299	-2.11045	-2.09274
Dbp	#N/A	#N/A	#N/A	#N/A	#N/A	-1.36056	-2.55083	-2.03803	-2.66804	-2.15437
Kcna2	#N/A	#N/A	#N/A	#N/A	#N/A	-1.84769	-2.68198	-2.17554	-2.00625	-2.17787
Ralyl	#N/A	#N/A	#N/A	#N/A	#N/A	-2.27416	-2.9119	-2.02555	-1.95225	-2.29096
Trnm	#N/A	#N/A	#N/A	#N/A	#N/A	-1.79315	-2.59547	-2.14839	-2.72926	-2.31657
Adgrb2	#N/A	#N/A	#N/A	#N/A	#N/A	-2.70514	-2.87065	-1.70819	-2.35168	-2.40891
Col25a1	#N/A	#N/A	#N/A	#N/A	#N/A	-2.03777	-2.64305	-2.03816	-3.04514	-2.44103
Tenm2	#N/A	#N/A	#N/A	#N/A	#N/A	-2.01992	-2.3228	-2.82272	-2.70111	-2.46664
Cntnap1	#N/A	#N/A	#N/A	#N/A	#N/A	-2.81477	-2.43784	-2.60738	-2.09382	-2.48845
Slc8a1	#N/A	#N/A	#N/A	#N/A	#N/A	-2.74545	-2.54286	-2.47877	-2.22175	-2.49721
Wasf1	#N/A	#N/A	#N/A	#N/A	#N/A	-2.33495	-2.2752	-3.04511	-2.54004	-2.54882
LOC103691527	#N/A	#N/A	#N/A	#N/A	#N/A	-2.34768	-3.72125	-2.11987	-2.949	-2.78445
Kcnab1	#N/A	#N/A	#N/A	#N/A	#N/A	-2.14448	-2.99861	-2.82515	-3.301	-2.81731
Adam11	#N/A	#N/A	#N/A	#N/A	#N/A	-1.95121	-3.50808	-3.54135	-2.30345	-2.82602
Tac1	#N/A	#N/A	#N/A	#N/A	#N/A	-3.97507	-3.18954	-2.23228	-2.3306	-2.93187
Itpr1	#N/A	#N/A	#N/A	#N/A	#N/A	-2.48181	-2.59222	-3.84919	-3.01686	-2.98502
Ccdc85a	#N/A	#N/A	#N/A	#N/A	#N/A	-2.84128	-2.84975	-3.62799	-2.78173	-3.02519
Pcdh19	#N/A	#N/A	#N/A	#N/A	#N/A	-2.93546	-3.87693	-2.83542	-2.90285	-3.13766
Fgf1	#N/A	#N/A	#N/A	#N/A	#N/A	-3.37014	-3.36401	-2.75942	-3.31035	-3.20098
Cdh8	#N/A	#N/A	#N/A	#N/A	#N/A	-3.75515	-3.48404	-3.08666	-2.49156	-3.20435
LOC102553190	#N/A	#N/A	#N/A	#N/A	#N/A	-2.70734	-4.15273	-2.78675	-3.18383	-3.20766
Hrh3	#N/A	#N/A	#N/A	#N/A	#N/A	-2.60956	-4.07572	-3.28951	-2.87288	-3.21192
Nxph1	#N/A	#N/A	#N/A	#N/A	#N/A	-3.65545	-2.81563	-2.16275	-4.31577	-3.2374
Mal	#N/A	#N/A	#N/A	#N/A	#N/A	-3.29477	-4.0219	-2.36454	-3.39479	-3.269
Ptk2b	#N/A	#N/A	#N/A	#N/A	#N/A	-2.06764	-3.47288	-4.40099	-3.39333	-3.33371
Ildr2	#N/A	#N/A	#N/A	#N/A	#N/A	-3.17133	-3.3228	-3.52577	-3.45269	-3.36815
Pcp4l1	#N/A	#N/A	#N/A	#N/A	#N/A	-1.97931	-4.15146	-2.5575	-4.89686	-3.39628
Rprm	#N/A	#N/A	#N/A	#N/A	#N/A	-3.07799	-4.44616	-3.11074	-3.08744	-3.43058
Adcyap1	#N/A	#N/A	#N/A	#N/A	#N/A	-5.16877	-2.3135	-2.30398	-3.97535	-3.4404
Cpne4	#N/A	#N/A	#N/A	#N/A	#N/A	-3.19668	-3.69425	-3.03676	-4.25333	-3.54526
Dynlrb2	#N/A	#N/A	#N/A	#N/A	#N/A	-3.95922	-5.11897	-2.75051	-2.93915	-3.69196
Grm2	#N/A	#N/A	#N/A	#N/A	#N/A	-3.34163	-3.84188	-3.12509	-4.59164	-3.72506
Lrtm2	#N/A	#N/A	#N/A	#N/A	#N/A	-3.79554	-3.43471	-3.41495	-4.32426	-3.74236
Calcr	#N/A	#N/A	#N/A	#N/A	#N/A	-4.80216	-3.5051	-3.98615	-3.09346	-3.84672
Tmem212	#N/A	#N/A	#N/A	#N/A	#N/A	-4.46987	-3.62509	-3.40525	-3.92249	-3.85567
Igsf21	#N/A	#N/A	#N/A	#N/A	#N/A	-3.70066	-4.12579	-4.73543	-2.92452	-3.8716
Dlx1	#N/A	#N/A	#N/A	#N/A	#N/A	-4.53162	-4.37603	-3.53099	-4.28053	-4.17979

## Sheet: All_Male
gene	SON_Male 1_LCI	SON_Male 2_LCI	SON_Male 3_LCI	SON_Male 4_LCI	Male_LCI_Log2_GroupMean	SON_Female 1_LCI	SON_Female 2_LCI	SON_Female 3_LCI	SON_Female 4_LCI	Female_LCI_Log2_GroupMean
Pdyn	4.65804	3.99035	4.5327	4.82311	4.50105	4.93904	4.43569	5.32352	5.11529	4.95339
Avp	5.70368	6.26321	5.49427	6.14294	5.90102	6.18874	5.77669	6.9167	6.43843	6.33014
Npff	5.38591	4.99231	6.2383	5.2835	5.475	5.41677	5.01223	6.25094	5.10862	5.44714
Oxt	4.14994	4.05196	4.30932	4.4157	4.23173	4.27169	3.26006	4.40536	5.15379	4.27272
Tmem114	4.15048	3.50327	4.17637	4.73918	4.14232	4.18235	3.82582	4.7493	4.58666	4.33603
Kcnmb4	2.53599	3.16592	2.99978	3.03267	2.93359	3.10491	2.9718	2.32735	3.34672	2.9377
Dpys	4.76018	4.43977	3.26657	3.62053	4.02176	4.50879	4.34367	4.80664	5.04669	4.67645
Caprin2	3.01868	2.52069	2.57852	3.37661	2.87362	3.34053	3.45142	3.1913	3.69771	3.42024
Fkbp11	2.87889	2.80934	2.7028	3.61787	3.00223	3.21079	2.90995	3.52598	3.1996	3.21158
Ndnf	2.63778	3.15532	3.60361	3.03231	3.10725	3.81926	3.99963	3.3302	2.82557	3.49367
Cryba4	2.8734	2.70433	1.82888	2.42615	2.45819	2.94886	2.33803	2.34721	2.81739	2.61287
Cartpt	2.42744	3.40012	2.27582	2.93847	2.76046	3.06618	2.61498	3.27958	3.59542	3.13904
Plpp4	2.42479	2.6531	2.77472	2.34894	2.55039	2.56439	2.44748	2.40021	2.42742	2.45987
Gpx3	1.9775	2.11737	2.29893	2.14933	2.13578	2.0126	1.90812	2.27218	2.07068	2.0659
LOC679924	4.51144	4.29717	5.50758	4.47614	4.69808	5.13815	4.92536	5.65463	4.41169	5.03246
Parm1	2.18444	2.21765	2.78922	2.90698	2.52457	2.75658	2.70977	3.06194	2.45629	2.74615
Elapor1	2.44938	2.26468	3.09706	2.60473	2.60396	3.1173	2.65816	3.02131	2.9878	2.94614
Mobp	-3.78639	-2.1888	-2.33737	-3.15533	-2.86697	-2.74017	-3.48153	-2.54293	-2.84856	-2.90329
Mbp	-3.58671	-2.05935	-2.62174	-2.80352	-2.76783	-2.79031	-2.85834	-2.26251	-3.08996	-2.75028
Plp1	-3.62389	-1.70655	-2.09102	-2.99488	-2.60408	-2.59309	-3.43554	-2.20143	-3.18637	-2.85411
Mag	-4.10667	-1.59458	-2.34235	-3.79621	-2.95995	-2.45537	-2.84918	-3.23844	-3.66675	-3.05243
LOC102551127	4.33146	3.61792	3.48521	4.1351	3.89242	3.31615	3.74782	4.11858	4.08976	3.81808
Gad1	-3.72249	-5.41519	-6.00075	-4.84052	-4.99474	-5.45419	-5.13884	-4.38368	-4.34695	-4.83092
Car2	-3.54972	-2.23112	-3.32999	-2.86289	-2.99343	-3.17877	-3.38478	-2.46932	-3.34158	-3.09361
LOC102554609	3.92647	5.38463	4.86159	4.0611	4.55845	4.87512	4.04155	3.94866	3.51677	4.09552
Ebf3	4.21188	4.80676	3.64668	3.64607	4.07784	3.46572	3.44926	4.84971	3.60166	3.84159
Gal	2.06904	1.81696	2.16971	2.44573	2.12536	1.62427	1.38848	2.9974	2.0581	2.01706
Stmn4	-3.24155	-2.12469	-2.08427	-2.3784	-2.45723	-2.02467	-2.60631	-2.53321	-2.17583	-2.33501
Tmed3	1.81956	2.19054	1.93984	2.04457	1.99863	1.94962	2.06635	2.15094	2.18227	2.08729
Edil3	-3.61388	-3.04661	-3.18533	-2.98329	-3.20728	-3.82897	-3.11887	-3.0925	-4.05295	-3.52332
Gng13	-3.69501	-3.63177	-3.45808	-3.24667	-3.50788	-3.15374	-2.60458	-3.75115	-3.27099	-3.19511
Camkv	-3.7055	-3.68051	-3.4901	-2.97067	-3.46169	-3.53369	-3.22675	-3.93435	-5.14255	-3.95933
Cdh9	3.027	3.78081	3.45922	2.50039	3.19185	3.94747	3.76128	3.76482	3.68859	3.79054
Snca	-3.64999	-4.0316	-3.57584	-4.18326	-3.86017	-3.41807	-3.53344	-3.14491	-2.69438	-3.1977
Tcf7l2	-4.66426	-3.861	-3.66814	-3.16703	-3.84011	-4.63003	-3.36839	-5.14051	-5.68802	-4.70674
Gap43	-2.90247	-3.31582	-3.44748	-3.21269	-3.21962	-3.92587	-3.97752	-3.78213	-3.4885	-3.7935
Nrgn	-3.33496	-4.04036	-4.96413	-4.28153	-4.15524	-4.5902	-4.62367	-3.5617	-3.96454	-4.18503
Rasgrp1	-4.02054	-5.06071	-4.43445	-3.97507	-4.37269	-3.26444	-4.73303	-3.84764	-4.82422	-4.16733
LOC102553820	1.79041	1.95101	2.2957	1.96206	1.9998	1.77574	2.0058	2.11916	1.67472	1.89385
Anks1b	-3.60527	-2.61912	-3.68632	-2.33379	-3.06112	-2.82142	-2.94509	-3.67557	-3.28731	-3.18235
Ssr4	1.56116	1.69495	1.59928	1.84876	1.67604	1.48474	1.71021	1.51084	1.88324	1.64726
Cacna2d3	-4.77076	-3.44093	-2.94923	-3.33764	-3.62464	-3.0492	-3.34299	-3.19195	-2.33955	-2.98093
C1qtnf4	-2.8833	-2.38851	-1.92131	-2.88515	-2.51957	-2.76375	-3.10689	-2.86579	-3.07834	-2.95369
Tf	-2.854	-2.11569	-2.26077	-2.60752	-2.4595	-2.02375	-3.70795	-1.79554	-2.30652	-2.45844
Cnp	-2.88741	-1.6367	-2.17379	-2.21265	-2.22763	-1.87369	-3.1818	-2.03082	-2.62744	-2.42844
Cfap20dc	-3.27244	-3.09868	-3.19568	-3.38908	-3.23897	-2.51241	-3.33428	-3.00554	-3.7082	-3.14011
Slc32a1	-3.27395	-3.12614	-5.70329	-5.0257	-4.28227	-4.41202	-6.2859	-3.54541	-3.99223	-4.55889
Cldn11	-2.91655	-1.32991	-2.78689	-2.91939	-2.48818	-2.1461	-3.1202	-2.57243	-3.54445	-2.84579
Sncb	-2.6289	-2.14789	-2.31364	-2.30667	-2.34928	-2.19715	-1.94987	-2.68201	-2.30179	-2.2827
Mog	-3.2014	-1.69652	-2.71193	-2.26843	-2.46957	-2.36784	-3.06927	-2.68522	-3.49677	-2.90477
Tmem151a	-2.83891	-1.47383	-2.43286	-2.1495	-2.22377	-1.6551	-2.29463	-1.71521	-2.04327	-1.92705
Mrps26	1.55969	1.84195	2.26614	1.79691	1.86617	1.87125	1.89475	1.67314	2.00081	1.85999
Hpca	-3.29254	-3.60313	-4.30371	-4.94347	-4.03571	-4.83268	-4.50808	-3.62015	-5.05026	-4.50279
Penk	-3.00074	-5.05186	-4.41954	-4.16145	-4.1584	-4.25959	-5.68043	-3.15274	-4.40027	-4.37326
Cd55	2.68832	1.79883	2.59374	2.84445	2.48133	3.10504	2.7415	2.58631	2.81647	2.81233
Ncdn	-2.58045	-2.54294	-2.50052	-2.65967	-2.57089	-2.57052	-1.99931	-2.86338	-2.48813	-2.48034
Enc1	-3.05608	-3.8887	-2.64781	-3.27726	-3.21746	-2.75101	-2.53138	-2.58883	-3.86409	-2.93382
Car10	-3.37027	-4.15744	-4.1295	-3.22353	-3.72018	-2.77922	-5.02524	-2.61473	-2.73775	-3.28923
Prkcg	-3.42429	-4.67243	-3.21818	-3.11382	-3.60718	-3.77848	-3.0575	-3.93623	-5.08108	-3.96332
Kcnc1	-4.63401	-3.06116	-3.21892	-2.79064	-3.42618	-3.40537	-2.69076	-3.06681	-2.3587	-2.88041
Fgf13	-3.3518	-2.31603	-2.38104	-3.21386	-2.81568	-2.93264	-2.33453	-3.19946	-3.17532	-2.91049
Vsnl1	-2.53541	-2.28165	-1.84388	-2.08491	-2.18646	-1.87432	-1.94878	-2.5214	-2.02484	-2.09234
Tppp	-2.91998	-2.07856	-2.13744	-2.45889	-2.39872	-1.65766	-2.01653	-2.11143	-2.17987	-1.99137
Resp18	1.41213	1.2301	1.195	1.55538	1.34815	0.983746	0.912197	1.32061	1.36246	1.14475
Hapln4	-3.46496	-2.59765	-4.66859	-4.97507	-3.92657	-3.25846	-4.44823	-3.1204	-3.64721	-3.61857
Gabbr2	-2.87542	-2.40416	-2.30513	-1.84954	-2.35856	-2.65759	-1.83503	-2.24062	-1.77778	-2.12776
Cst6	1.49677	1.53891	1.80877	1.91426	1.68968	1.55831	1.63033	1.9164	1.83934	1.73609
Vat1	1.42228	1.06189	1.38617	1.25982	1.28254	1.20993	1.32488	1.46517	1.24746	1.31186
Arpp21	-3.69389	-5.32359	-3.94997	-2.61662	-3.89602	-3.00396	-4.41788	-4.56623	-2.76521	-3.68832
Rbfox1	-3.06378	-3.37109	-2.87858	-3.69823	-3.25292	-3.77829	-3.18118	-2.40498	-2.96585	-3.08258
Olfm1	-2.41748	-3.07167	-2.84265	-2.9305	-2.81558	-2.73481	-3.07941	-2.99144	-3.16116	-2.99171
Sst	-4.66885	-6.21755	-6.4717	-4.65133	-5.50236	-5.74229	-5.52537	-4.99628	-5.63723	-5.47529
Trnn	-2.68097	-2.33359	-2.04097	-2.3644	-2.35498	-2.27158	-2.2594	-1.81953	-2.19029	-2.1352
Cplx1	-2.40605	-2.0753	-1.89815	-2.43134	-2.20271	-1.86671	-1.71334	-2.388	-2.16405	-2.03303
Celf6	1.51103	1.83684	1.76275	1.73918	1.71245	1.81808	1.68026	2.07849	1.46435	1.76029
Syt1	-2.25858	-2.39691	-2.64827	-2.53857	-2.46058	-2.4822	-2.27572	-2.45887	-2.60473	-2.45538
Cacna1g	-3.24242	-3.47529	-4.62331	-4.62802	-3.99226	-3.99756	-2.43157	-2.71693	-2.66351	-2.95239
Gria4	-2.92767	-2.21063	-3.59753	-2.14713	-2.72074	-3.02801	-2.40353	-2.56732	-3.20848	-2.80184
Diras2	-3.46452	-3.03744	-2.98076	-3.20802	-3.17269	-2.76423	-4.39765	-3.34362	-2.92249	-3.35699
Pou3f2	1.82353	1.94168	2.57044	2.41365	2.18732	2.30176	2.53631	2.74506	2.41899	2.50053
Bcas1	-2.45635	-2.35124	-3.06117	-2.65771	-2.63162	-3.02969	-2.76788	-2.55043	-4.28726	-3.15881
Erp29	1.29447	1.49855	1.20542	1.66852	1.41674	1.48179	1.59189	1.89235	1.62531	1.64783
Apod	-2.29828	-2.25512	-1.64877	-2.75027	-2.23811	-1.48085	-1.97456	-1.67487	-2.71688	-1.96179
Nptx1	-3.43648	-4.72651	-2.86529	-2.78229	-3.45264	-4.06703	-3.13697	-2.78457	-3.17305	-3.29041
Ucp2	1.52426	1.71764	1.65415	2.38868	1.82118	1.51451	1.32227	1.38037	1.39181	1.40224
Camk2n1	-2.65518	-2.4556	-3.81735	-2.0448	-2.74323	-2.669	-2.43099	-2.54651	-3.3567	-2.7508
mt-Rnr2	-1.89727	-1.72383	-2.22926	-1.78851	-1.90972	-2.00342	-1.77896	-1.69807	-2.12821	-1.90217
Trnh	-2.17472	-2.21661	-2.49425	-2.42034	-2.32648	-2.42216	-2.19236	-2.11239	-2.53755	-2.31611
Pnoc	-3.06657	-2.69792	-3.16632	-3.44867	-3.09487	-3.0135	-3.59734	-2.61037	-2.25027	-2.86787
Cbln1	-2.71294	-4.7139	-3.97057	-2.9372	-3.58365	-3.23341	-4.07773	-4.00955	-3.12923	-3.61248
Chn2	-2.74639	-1.89962	-2.59564	-4.6617	-2.97584	-3.01894	-3.81643	-3.30711	-2.86444	-3.25173
Sphkap	-2.88484	-2.77477	-3.44605	-3.20099	-3.07666	-4.30246	-3.14636	-3.34248	-5.4487	-4.06
Nid1	2.10037	2.45116	1.51436	2.45061	2.12912	2.67544	2.83136	2.85804	2.32092	2.67144
Dpp10	-2.75852	-2.04268	-2.98185	-2.21114	-2.49855	-2.10431	-2.37639	-2.26636	-1.90532	-2.16309
Cyp46a1	-2.29393	-1.7244	-2.2271	-1.67844	-1.98097	-2.45364	-1.90851	-2.54517	-2.28581	-2.29828
Ddn	-3.8569	-4.81612	-4.05084	-4.66597	-4.34746	-3.97624	-3.69251	-2.82999	-3.98024	-3.61974
Htr2c	-2.26111	-2.75405	-3.17637	-2.50435	-2.67397	-3.81035	-3.60277	-2.87343	-3.24102	-3.38189
Clic1	1.71618	1.45016	1.63721	1.44907	1.56316	1.49651	1.57188	2.34324	1.21767	1.65733
Cbln2	-2.66403	-3.30384	-3.23361	-3.99146	-3.29823	-3.81532	-5.11995	-2.86814	-4.13205	-3.98387
Scg2	-1.98992	-2.14262	-2.30894	-1.84357	-2.07127	-2.45027	-1.67076	-1.75212	-2.46462	-2.08444
Cdk18	-2.94041	-2.87531	-3.04114	-4.3808	-3.30941	-3.13215	-4.26282	-3.78582	-3.2963	-3.61927
Snap25	-1.945	-1.76105	-1.62794	-2.13597	-1.86749	-1.63371	-1.42523	-2.00517	-1.92735	-1.74787
Rpl10	1.14356	1.31738	1.46325	1.08134	1.25138	1.2296	1.21289	1.18234	1.04076	1.1664
mt-Rnr1	-1.75177	-1.65291	-2.13842	-1.6512	-1.79857	-1.84788	-1.64377	-1.68638	-2.12269	-1.82518
Calb2	-2.1924	-2.11969	-2.24452	-1.98874	-2.13634	-2.77343	-2.00223	-1.97008	-1.90817	-2.16348
Fosl2	2.00242	1.98142	2.33321	2.26787	2.14623	1.63212	2.18839	2.27786	2.00322	2.0254
Grm5	-2.551	-1.81612	-2.88983	-2.37769	-2.40866	-2.72387	-3.64179	-2.73543	-2.67963	-2.94518
Tp53i11	1.27467	1.43911	1.54068	1.64657	1.47526	1.75796	1.63659	1.73555	1.58052	1.67766
Ywhah	-1.85449	-1.5899	-1.39159	-1.54616	-1.59553	-1.60935	-1.48688	-1.68088	-1.59175	-1.59221
Prkcb	-2.17399	-3.07121	-1.97556	-2.40015	-2.40523	-2.96153	-2.47322	-3.09337	-2.05019	-2.64458
Aldh3b1	-3.07526	-4.31147	-4.23543	-2.71258	-3.58369	-3.4664	-3.50609	-4.77645	-2.13871	-3.47191
Saraf	1.11681	1.18699	0.998228	1.13411	1.10903	1.11759	1.03978	1.30437	1.01853	1.12007
Glra2	-3.07526	-4.17761	-4.24452	-3.11632	-3.65343	-3.90317	-3.60417	-4.14465	-2.99255	-3.66113
LOC100911266	1.34151	1.71574	1.73159	1.43948	1.55708	1.43328	1.49228	1.19783	1.24581	1.3423
Camk2a	-2.31487	-3.52426	-2.83672	-3.47611	-3.03799	-3.44892	-2.80516	-3.06141	-3.47595	-3.19786
Trnd	-2.05794	-2.25423	-2.26763	-2.3004	-2.22005	-2.33241	-2.20863	-2.01938	-3.13556	-2.424
Scgn	3.42898	3.47774	3.4535	3.64077	3.50025	#N/A	#N/A	#N/A	#N/A	#N/A
Alkal2	3.75245	2.96256	2.60551	3.46119	3.19543	#N/A	#N/A	#N/A	#N/A	#N/A
Evi2a	-4.15061	-1.81122	-2.83946	-2.8149	-2.90405	#N/A	#N/A	#N/A	#N/A	#N/A
Pvalb	-4.32473	-5.03744	-4.52527	-4.02715	-4.47865	#N/A	#N/A	#N/A	#N/A	#N/A
Olig1	-2.84858	-1.65086	-2.4088	-2.12943	-2.25942	#N/A	#N/A	#N/A	#N/A	#N/A
Chrna4	-4.60311	-4.27759	-3.09574	-4.17849	-4.03873	#N/A	#N/A	#N/A	#N/A	#N/A
Gjb1	-4.61149	-3.30231	-2.78449	-2.93325	-3.40788	#N/A	#N/A	#N/A	#N/A	#N/A
Cfap251	2.9081	2.09615	1.5787	2.17181	2.18869	#N/A	#N/A	#N/A	#N/A	#N/A
Wscd1	-2.81118	-1.59821	-1.76041	-1.99486	-2.04117	#N/A	#N/A	#N/A	#N/A	#N/A
Prkcd	-4.17722	-2.01091	-5.04148	-3.37039	-3.65	#N/A	#N/A	#N/A	#N/A	#N/A
Elmo1	-2.89861	-3.46165	-2.19511	-2.59813	-2.78837	#N/A	#N/A	#N/A	#N/A	#N/A
Adarb1	-2.72819	-2.12162	-2.12789	-1.80566	-2.19584	#N/A	#N/A	#N/A	#N/A	#N/A
Enpp2	-2.55331	-1.73674	-2.75068	-4.36665	-2.85184	#N/A	#N/A	#N/A	#N/A	#N/A
Pllp	-2.44871	-1.71505	-2.41032	-2.24011	-2.20355	#N/A	#N/A	#N/A	#N/A	#N/A
Gria2	-2.40614	-2.94129	-2.4664	-1.81613	-2.40749	#N/A	#N/A	#N/A	#N/A	#N/A
Galnt16	-2.61388	-2.14838	-1.99663	-1.54576	-2.07616	#N/A	#N/A	#N/A	#N/A	#N/A
Lmo3	-3.09418	-1.69302	-2.63719	-2.1765	-2.40022	#N/A	#N/A	#N/A	#N/A	#N/A
Gda	-2.67763	-3.60363	-2.48441	-2.44999	-2.80392	#N/A	#N/A	#N/A	#N/A	#N/A
Cx3cl1	-2.32844	-2.60512	-2.07596	-1.74693	-2.18911	#N/A	#N/A	#N/A	#N/A	#N/A
Ntng1	-2.97486	-1.89237	-3.31698	-3.32116	-2.87634	#N/A	#N/A	#N/A	#N/A	#N/A
Nat8l	-2.51831	-1.97242	-1.85311	-2.04829	-2.09803	#N/A	#N/A	#N/A	#N/A	#N/A
Cd151	1.26415	1.22144	0.973119	1.13266	1.14784	#N/A	#N/A	#N/A	#N/A	#N/A
Tac3	-2.79305	-3.63664	-3.46277	-4.44098	-3.58336	#N/A	#N/A	#N/A	#N/A	#N/A
Efnb3	-2.61053	-3.17761	-1.94577	-3.29498	-2.75722	#N/A	#N/A	#N/A	#N/A	#N/A
Oip5-as1	-2.15486	-2.10045	-1.79649	-2.45538	-2.12679	#N/A	#N/A	#N/A	#N/A	#N/A
Gnai1	-2.23158	-1.76869	-1.88293	-2.17382	-2.01425	#N/A	#N/A	#N/A	#N/A	#N/A
Gpr37	-2.27093	-1.77689	-2.58088	-2.32417	-2.23822	#N/A	#N/A	#N/A	#N/A	#N/A
Zfhx3	-3.21701	-2.14109	-3.598	-3.88288	-3.20974	#N/A	#N/A	#N/A	#N/A	#N/A
Faim2	-1.89198	-1.64438	-1.62155	-1.56404	-1.68049	#N/A	#N/A	#N/A	#N/A	#N/A
Bok	-2.56784	-2.5684	-2.08183	-2.59138	-2.45236	#N/A	#N/A	#N/A	#N/A	#N/A
Atp2b3	-2.30825	-1.7569	-1.93228	-1.69439	-1.92296	#N/A	#N/A	#N/A	#N/A	#N/A

## Sheet: All_Male_URDR
gene	SON_Male 1_LCI	SON_Male 2_LCI	SON_Male 3_LCI	SON_Male 4_LCI	Male_LCI_Log2_GroupMean	SON_Female 1_LCI	SON_Female 2_LCI	SON_Female 3_LCI	SON_Female 4_LCI	Female_LCI_Log2_GroupMean
Avp	5.70368	6.26321	5.49427	6.14294	5.90102	6.18874	5.77669	6.9167	6.43843	6.33014		Upregulated
Npff	5.38591	4.99231	6.2383	5.2835	5.475	5.41677	5.01223	6.25094	5.10862	5.44714		Downregulated
LOC679924	4.51144	4.29717	5.50758	4.47614	4.69808	5.13815	4.92536	5.65463	4.41169	5.03246
LOC102554609	3.92647	5.38463	4.86159	4.0611	4.55845	4.87512	4.04155	3.94866	3.51677	4.09552
Pdyn	4.65804	3.99035	4.5327	4.82311	4.50105	4.93904	4.43569	5.32352	5.11529	4.95339
Oxt	4.14994	4.05196	4.30932	4.4157	4.23173	4.27169	3.26006	4.40536	5.15379	4.27272
Tmem114	4.15048	3.50327	4.17637	4.73918	4.14232	4.18235	3.82582	4.7493	4.58666	4.33603
Ebf3	4.21188	4.80676	3.64668	3.64607	4.07784	3.46572	3.44926	4.84971	3.60166	3.84159
Dpys	4.76018	4.43977	3.26657	3.62053	4.02176	4.50879	4.34367	4.80664	5.04669	4.67645
LOC102551127	4.33146	3.61792	3.48521	4.1351	3.89242	3.31615	3.74782	4.11858	4.08976	3.81808
Scgn	3.42898	3.47774	3.4535	3.64077	3.50025	#N/A	#N/A	#N/A	#N/A	#N/A
Alkal2	3.75245	2.96256	2.60551	3.46119	3.19543	#N/A	#N/A	#N/A	#N/A	#N/A
Cdh9	3.027	3.78081	3.45922	2.50039	3.19185	3.94747	3.76128	3.76482	3.68859	3.79054
Ndnf	2.63778	3.15532	3.60361	3.03231	3.10725	3.81926	3.99963	3.3302	2.82557	3.49367
Fkbp11	2.87889	2.80934	2.7028	3.61787	3.00223	3.21079	2.90995	3.52598	3.1996	3.21158
Kcnmb4	2.53599	3.16592	2.99978	3.03267	2.93359	3.10491	2.9718	2.32735	3.34672	2.9377
Caprin2	3.01868	2.52069	2.57852	3.37661	2.87362	3.34053	3.45142	3.1913	3.69771	3.42024
Cartpt	2.42744	3.40012	2.27582	2.93847	2.76046	3.06618	2.61498	3.27958	3.59542	3.13904
Elapor1	2.44938	2.26468	3.09706	2.60473	2.60396	3.1173	2.65816	3.02131	2.9878	2.94614
Plpp4	2.42479	2.6531	2.77472	2.34894	2.55039	2.56439	2.44748	2.40021	2.42742	2.45987
Parm1	2.18444	2.21765	2.78922	2.90698	2.52457	2.75658	2.70977	3.06194	2.45629	2.74615
Cd55	2.68832	1.79883	2.59374	2.84445	2.48133	3.10504	2.7415	2.58631	2.81647	2.81233
Cryba4	2.8734	2.70433	1.82888	2.42615	2.45819	2.94886	2.33803	2.34721	2.81739	2.61287
Cfap251	2.9081	2.09615	1.5787	2.17181	2.18869	#N/A	#N/A	#N/A	#N/A	#N/A
Pou3f2	1.82353	1.94168	2.57044	2.41365	2.18732	2.30176	2.53631	2.74506	2.41899	2.50053
Fosl2	2.00242	1.98142	2.33321	2.26787	2.14623	1.63212	2.18839	2.27786	2.00322	2.0254
Gpx3	1.9775	2.11737	2.29893	2.14933	2.13578	2.0126	1.90812	2.27218	2.07068	2.0659
Nid1	2.10037	2.45116	1.51436	2.45061	2.12912	2.67544	2.83136	2.85804	2.32092	2.67144
Gal	2.06904	1.81696	2.16971	2.44573	2.12536	1.62427	1.38848	2.9974	2.0581	2.01706
LOC102553820	1.79041	1.95101	2.2957	1.96206	1.9998	1.77574	2.0058	2.11916	1.67472	1.89385
Tmed3	1.81956	2.19054	1.93984	2.04457	1.99863	1.94962	2.06635	2.15094	2.18227	2.08729
Mrps26	1.55969	1.84195	2.26614	1.79691	1.86617	1.87125	1.89475	1.67314	2.00081	1.85999
Ucp2	1.52426	1.71764	1.65415	2.38868	1.82118	1.51451	1.32227	1.38037	1.39181	1.40224
Celf6	1.51103	1.83684	1.76275	1.73918	1.71245	1.81808	1.68026	2.07849	1.46435	1.76029
Cst6	1.49677	1.53891	1.80877	1.91426	1.68968	1.55831	1.63033	1.9164	1.83934	1.73609
Ssr4	1.56116	1.69495	1.59928	1.84876	1.67604	1.48474	1.71021	1.51084	1.88324	1.64726
Clic1	1.71618	1.45016	1.63721	1.44907	1.56316	1.49651	1.57188	2.34324	1.21767	1.65733
LOC100911266	1.34151	1.71574	1.73159	1.43948	1.55708	1.43328	1.49228	1.19783	1.24581	1.3423
Tp53i11	1.27467	1.43911	1.54068	1.64657	1.47526	1.75796	1.63659	1.73555	1.58052	1.67766
Erp29	1.29447	1.49855	1.20542	1.66852	1.41674	1.48179	1.59189	1.89235	1.62531	1.64783
Resp18	1.41213	1.2301	1.195	1.55538	1.34815	0.983746	0.912197	1.32061	1.36246	1.14475
Vat1	1.42228	1.06189	1.38617	1.25982	1.28254	1.20993	1.32488	1.46517	1.24746	1.31186
Rpl10	1.14356	1.31738	1.46325	1.08134	1.25138	1.2296	1.21289	1.18234	1.04076	1.1664
Cd151	1.26415	1.22144	0.973119	1.13266	1.14784	#N/A	#N/A	#N/A	#N/A	#N/A
Saraf	1.11681	1.18699	0.998228	1.13411	1.10903	1.11759	1.03978	1.30437	1.01853	1.12007
Ywhah	-1.85449	-1.5899	-1.39159	-1.54616	-1.59553	-1.60935	-1.48688	-1.68088	-1.59175	-1.59221
Faim2	-1.89198	-1.64438	-1.62155	-1.56404	-1.68049	#N/A	#N/A	#N/A	#N/A	#N/A
mt-Rnr1	-1.75177	-1.65291	-2.13842	-1.6512	-1.79857	-1.84788	-1.64377	-1.68638	-2.12269	-1.82518
Snap25	-1.945	-1.76105	-1.62794	-2.13597	-1.86749	-1.63371	-1.42523	-2.00517	-1.92735	-1.74787
mt-Rnr2	-1.89727	-1.72383	-2.22926	-1.78851	-1.90972	-2.00342	-1.77896	-1.69807	-2.12821	-1.90217
Atp2b3	-2.30825	-1.7569	-1.93228	-1.69439	-1.92296	#N/A	#N/A	#N/A	#N/A	#N/A
Cyp46a1	-2.29393	-1.7244	-2.2271	-1.67844	-1.98097	-2.45364	-1.90851	-2.54517	-2.28581	-2.29828
Gnai1	-2.23158	-1.76869	-1.88293	-2.17382	-2.01425	#N/A	#N/A	#N/A	#N/A	#N/A
Wscd1	-2.81118	-1.59821	-1.76041	-1.99486	-2.04117	#N/A	#N/A	#N/A	#N/A	#N/A
Scg2	-1.98992	-2.14262	-2.30894	-1.84357	-2.07127	-2.45027	-1.67076	-1.75212	-2.46462	-2.08444
Galnt16	-2.61388	-2.14838	-1.99663	-1.54576	-2.07616	#N/A	#N/A	#N/A	#N/A	#N/A
Nat8l	-2.51831	-1.97242	-1.85311	-2.04829	-2.09803	#N/A	#N/A	#N/A	#N/A	#N/A
Oip5-as1	-2.15486	-2.10045	-1.79649	-2.45538	-2.12679	#N/A	#N/A	#N/A	#N/A	#N/A
Calb2	-2.1924	-2.11969	-2.24452	-1.98874	-2.13634	-2.77343	-2.00223	-1.97008	-1.90817	-2.16348
Vsnl1	-2.53541	-2.28165	-1.84388	-2.08491	-2.18646	-1.87432	-1.94878	-2.5214	-2.02484	-2.09234
Cx3cl1	-2.32844	-2.60512	-2.07596	-1.74693	-2.18911	#N/A	#N/A	#N/A	#N/A	#N/A
Adarb1	-2.72819	-2.12162	-2.12789	-1.80566	-2.19584	#N/A	#N/A	#N/A	#N/A	#N/A
Cplx1	-2.40605	-2.0753	-1.89815	-2.43134	-2.20271	-1.86671	-1.71334	-2.388	-2.16405	-2.03303
Pllp	-2.44871	-1.71505	-2.41032	-2.24011	-2.20355	#N/A	#N/A	#N/A	#N/A	#N/A
Trnd	-2.05794	-2.25423	-2.26763	-2.3004	-2.22005	-2.33241	-2.20863	-2.01938	-3.13556	-2.424
Tmem151a	-2.83891	-1.47383	-2.43286	-2.1495	-2.22377	-1.6551	-2.29463	-1.71521	-2.04327	-1.92705
Cnp	-2.88741	-1.6367	-2.17379	-2.21265	-2.22763	-1.87369	-3.1818	-2.03082	-2.62744	-2.42844
Apod	-2.29828	-2.25512	-1.64877	-2.75027	-2.23811	-1.48085	-1.97456	-1.67487	-2.71688	-1.96179
Gpr37	-2.27093	-1.77689	-2.58088	-2.32417	-2.23822	#N/A	#N/A	#N/A	#N/A	#N/A
Olig1	-2.84858	-1.65086	-2.4088	-2.12943	-2.25942	#N/A	#N/A	#N/A	#N/A	#N/A
Trnh	-2.17472	-2.21661	-2.49425	-2.42034	-2.32648	-2.42216	-2.19236	-2.11239	-2.53755	-2.31611
Sncb	-2.6289	-2.14789	-2.31364	-2.30667	-2.34928	-2.19715	-1.94987	-2.68201	-2.30179	-2.2827
Trnn	-2.68097	-2.33359	-2.04097	-2.3644	-2.35498	-2.27158	-2.2594	-1.81953	-2.19029	-2.1352
Gabbr2	-2.87542	-2.40416	-2.30513	-1.84954	-2.35856	-2.65759	-1.83503	-2.24062	-1.77778	-2.12776
Tppp	-2.91998	-2.07856	-2.13744	-2.45889	-2.39872	-1.65766	-2.01653	-2.11143	-2.17987	-1.99137
Lmo3	-3.09418	-1.69302	-2.63719	-2.1765	-2.40022	#N/A	#N/A	#N/A	#N/A	#N/A
Prkcb	-2.17399	-3.07121	-1.97556	-2.40015	-2.40523	-2.96153	-2.47322	-3.09337	-2.05019	-2.64458
Gria2	-2.40614	-2.94129	-2.4664	-1.81613	-2.40749	#N/A	#N/A	#N/A	#N/A	#N/A
Grm5	-2.551	-1.81612	-2.88983	-2.37769	-2.40866	-2.72387	-3.64179	-2.73543	-2.67963	-2.94518
Bok	-2.56784	-2.5684	-2.08183	-2.59138	-2.45236	#N/A	#N/A	#N/A	#N/A	#N/A
Stmn4	-3.24155	-2.12469	-2.08427	-2.3784	-2.45723	-2.02467	-2.60631	-2.53321	-2.17583	-2.33501
Tf	-2.854	-2.11569	-2.26077	-2.60752	-2.4595	-2.02375	-3.70795	-1.79554	-2.30652	-2.45844
Syt1	-2.25858	-2.39691	-2.64827	-2.53857	-2.46058	-2.4822	-2.27572	-2.45887	-2.60473	-2.45538
Mog	-3.2014	-1.69652	-2.71193	-2.26843	-2.46957	-2.36784	-3.06927	-2.68522	-3.49677	-2.90477
Cldn11	-2.91655	-1.32991	-2.78689	-2.91939	-2.48818	-2.1461	-3.1202	-2.57243	-3.54445	-2.84579
Dpp10	-2.75852	-2.04268	-2.98185	-2.21114	-2.49855	-2.10431	-2.37639	-2.26636	-1.90532	-2.16309
C1qtnf4	-2.8833	-2.38851	-1.92131	-2.88515	-2.51957	-2.76375	-3.10689	-2.86579	-3.07834	-2.95369
Ncdn	-2.58045	-2.54294	-2.50052	-2.65967	-2.57089	-2.57052	-1.99931	-2.86338	-2.48813	-2.48034
Plp1	-3.62389	-1.70655	-2.09102	-2.99488	-2.60408	-2.59309	-3.43554	-2.20143	-3.18637	-2.85411
Bcas1	-2.45635	-2.35124	-3.06117	-2.65771	-2.63162	-3.02969	-2.76788	-2.55043	-4.28726	-3.15881
Htr2c	-2.26111	-2.75405	-3.17637	-2.50435	-2.67397	-3.81035	-3.60277	-2.87343	-3.24102	-3.38189
Gria4	-2.92767	-2.21063	-3.59753	-2.14713	-2.72074	-3.02801	-2.40353	-2.56732	-3.20848	-2.80184
Camk2n1	-2.65518	-2.4556	-3.81735	-2.0448	-2.74323	-2.669	-2.43099	-2.54651	-3.3567	-2.7508
Efnb3	-2.61053	-3.17761	-1.94577	-3.29498	-2.75722	#N/A	#N/A	#N/A	#N/A	#N/A
Mbp	-3.58671	-2.05935	-2.62174	-2.80352	-2.76783	-2.79031	-2.85834	-2.26251	-3.08996	-2.75028
Elmo1	-2.89861	-3.46165	-2.19511	-2.59813	-2.78837	#N/A	#N/A	#N/A	#N/A	#N/A
Gda	-2.67763	-3.60363	-2.48441	-2.44999	-2.80392	#N/A	#N/A	#N/A	#N/A	#N/A
Olfm1	-2.41748	-3.07167	-2.84265	-2.9305	-2.81558	-2.73481	-3.07941	-2.99144	-3.16116	-2.99171
Fgf13	-3.3518	-2.31603	-2.38104	-3.21386	-2.81568	-2.93264	-2.33453	-3.19946	-3.17532	-2.91049
Enpp2	-2.55331	-1.73674	-2.75068	-4.36665	-2.85184	#N/A	#N/A	#N/A	#N/A	#N/A
Mobp	-3.78639	-2.1888	-2.33737	-3.15533	-2.86697	-2.74017	-3.48153	-2.54293	-2.84856	-2.90329
Ntng1	-2.97486	-1.89237	-3.31698	-3.32116	-2.87634	#N/A	#N/A	#N/A	#N/A	#N/A
Evi2a	-4.15061	-1.81122	-2.83946	-2.8149	-2.90405	#N/A	#N/A	#N/A	#N/A	#N/A
Mag	-4.10667	-1.59458	-2.34235	-3.79621	-2.95995	-2.45537	-2.84918	-3.23844	-3.66675	-3.05243
Chn2	-2.74639	-1.89962	-2.59564	-4.6617	-2.97584	-3.01894	-3.81643	-3.30711	-2.86444	-3.25173
Car2	-3.54972	-2.23112	-3.32999	-2.86289	-2.99343	-3.17877	-3.38478	-2.46932	-3.34158	-3.09361
Camk2a	-2.31487	-3.52426	-2.83672	-3.47611	-3.03799	-3.44892	-2.80516	-3.06141	-3.47595	-3.19786
Anks1b	-3.60527	-2.61912	-3.68632	-2.33379	-3.06112	-2.82142	-2.94509	-3.67557	-3.28731	-3.18235
Sphkap	-2.88484	-2.77477	-3.44605	-3.20099	-3.07666	-4.30246	-3.14636	-3.34248	-5.4487	-4.06
Pnoc	-3.06657	-2.69792	-3.16632	-3.44867	-3.09487	-3.0135	-3.59734	-2.61037	-2.25027	-2.86787
Diras2	-3.46452	-3.03744	-2.98076	-3.20802	-3.17269	-2.76423	-4.39765	-3.34362	-2.92249	-3.35699
Edil3	-3.61388	-3.04661	-3.18533	-2.98329	-3.20728	-3.82897	-3.11887	-3.0925	-4.05295	-3.52332
Zfhx3	-3.21701	-2.14109	-3.598	-3.88288	-3.20974	#N/A	#N/A	#N/A	#N/A	#N/A
Enc1	-3.05608	-3.8887	-2.64781	-3.27726	-3.21746	-2.75101	-2.53138	-2.58883	-3.86409	-2.93382
Gap43	-2.90247	-3.31582	-3.44748	-3.21269	-3.21962	-3.92587	-3.97752	-3.78213	-3.4885	-3.7935
Cfap20dc	-3.27244	-3.09868	-3.19568	-3.38908	-3.23897	-2.51241	-3.33428	-3.00554	-3.7082	-3.14011
Rbfox1	-3.06378	-3.37109	-2.87858	-3.69823	-3.25292	-3.77829	-3.18118	-2.40498	-2.96585	-3.08258
Cbln2	-2.66403	-3.30384	-3.23361	-3.99146	-3.29823	-3.81532	-5.11995	-2.86814	-4.13205	-3.98387
Cdk18	-2.94041	-2.87531	-3.04114	-4.3808	-3.30941	-3.13215	-4.26282	-3.78582	-3.2963	-3.61927
Gjb1	-4.61149	-3.30231	-2.78449	-2.93325	-3.40788	#N/A	#N/A	#N/A	#N/A	#N/A
Kcnc1	-4.63401	-3.06116	-3.21892	-2.79064	-3.42618	-3.40537	-2.69076	-3.06681	-2.3587	-2.88041
Nptx1	-3.43648	-4.72651	-2.86529	-2.78229	-3.45264	-4.06703	-3.13697	-2.78457	-3.17305	-3.29041
Camkv	-3.7055	-3.68051	-3.4901	-2.97067	-3.46169	-3.53369	-3.22675	-3.93435	-5.14255	-3.95933
Gng13	-3.69501	-3.63177	-3.45808	-3.24667	-3.50788	-3.15374	-2.60458	-3.75115	-3.27099	-3.19511
Tac3	-2.79305	-3.63664	-3.46277	-4.44098	-3.58336	#N/A	#N/A	#N/A	#N/A	#N/A
Cbln1	-2.71294	-4.7139	-3.97057	-2.9372	-3.58365	-3.23341	-4.07773	-4.00955	-3.12923	-3.61248
Aldh3b1	-3.07526	-4.31147	-4.23543	-2.71258	-3.58369	-3.4664	-3.50609	-4.77645	-2.13871	-3.47191
Prkcg	-3.42429	-4.67243	-3.21818	-3.11382	-3.60718	-3.77848	-3.0575	-3.93623	-5.08108	-3.96332
Cacna2d3	-4.77076	-3.44093	-2.94923	-3.33764	-3.62464	-3.0492	-3.34299	-3.19195	-2.33955	-2.98093
Prkcd	-4.17722	-2.01091	-5.04148	-3.37039	-3.65	#N/A	#N/A	#N/A	#N/A	#N/A
Glra2	-3.07526	-4.17761	-4.24452	-3.11632	-3.65343	-3.90317	-3.60417	-4.14465	-2.99255	-3.66113
Car10	-3.37027	-4.15744	-4.1295	-3.22353	-3.72018	-2.77922	-5.02524	-2.61473	-2.73775	-3.28923
Tcf7l2	-4.66426	-3.861	-3.66814	-3.16703	-3.84011	-4.63003	-3.36839	-5.14051	-5.68802	-4.70674
Snca	-3.64999	-4.0316	-3.57584	-4.18326	-3.86017	-3.41807	-3.53344	-3.14491	-2.69438	-3.1977
Arpp21	-3.69389	-5.32359	-3.94997	-2.61662	-3.89602	-3.00396	-4.41788	-4.56623	-2.76521	-3.68832
Hapln4	-3.46496	-2.59765	-4.66859	-4.97507	-3.92657	-3.25846	-4.44823	-3.1204	-3.64721	-3.61857
Cacna1g	-3.24242	-3.47529	-4.62331	-4.62802	-3.99226	-3.99756	-2.43157	-2.71693	-2.66351	-2.95239
Hpca	-3.29254	-3.60313	-4.30371	-4.94347	-4.03571	-4.83268	-4.50808	-3.62015	-5.05026	-4.50279
Chrna4	-4.60311	-4.27759	-3.09574	-4.17849	-4.03873	#N/A	#N/A	#N/A	#N/A	#N/A
Nrgn	-3.33496	-4.04036	-4.96413	-4.28153	-4.15524	-4.5902	-4.62367	-3.5617	-3.96454	-4.18503
Penk	-3.00074	-5.05186	-4.41954	-4.16145	-4.1584	-4.25959	-5.68043	-3.15274	-4.40027	-4.37326
Slc32a1	-3.27395	-3.12614	-5.70329	-5.0257	-4.28227	-4.41202	-6.2859	-3.54541	-3.99223	-4.55889
Ddn	-3.8569	-4.81612	-4.05084	-4.66597	-4.34746	-3.97624	-3.69251	-2.82999	-3.98024	-3.61974
Rasgrp1	-4.02054	-5.06071	-4.43445	-3.97507	-4.37269	-3.26444	-4.73303	-3.84764	-4.82422	-4.16733
Pvalb	-4.32473	-5.03744	-4.52527	-4.02715	-4.47865	#N/A	#N/A	#N/A	#N/A	#N/A
Gad1	-3.72249	-5.41519	-6.00075	-4.84052	-4.99474	-5.45419	-5.13884	-4.38368	-4.34695	-4.83092
Sst	-4.66885	-6.21755	-6.4717	-4.65133	-5.50236	-5.74229	-5.52537	-4.99628	-5.63723	-5.47529

## Sheet: All_Female
gene	SON_Male 1_LCI	SON_Male 2_LCI	SON_Male 3_LCI	SON_Male 4_LCI	Male_LCI_Log2_GroupMean	SON_Female 1_LCI	SON_Female 2_LCI	SON_Female 3_LCI	SON_Female 4_LCI	Female_LCI_Log2_GroupMean
Pdyn	4.65804	3.99035	4.5327	4.82311	4.50105	4.93904	4.43569	5.32352	5.11529	4.95339
Avp	5.70368	6.26321	5.49427	6.14294	5.90102	6.18874	5.77669	6.9167	6.43843	6.33014
Npff	5.38591	4.99231	6.2383	5.2835	5.475	5.41677	5.01223	6.25094	5.10862	5.44714
Oxt	4.14994	4.05196	4.30932	4.4157	4.23173	4.27169	3.26006	4.40536	5.15379	4.27272
Tmem114	4.15048	3.50327	4.17637	4.73918	4.14232	4.18235	3.82582	4.7493	4.58666	4.33603
Kcnmb4	2.53599	3.16592	2.99978	3.03267	2.93359	3.10491	2.9718	2.32735	3.34672	2.9377
Dpys	4.76018	4.43977	3.26657	3.62053	4.02176	4.50879	4.34367	4.80664	5.04669	4.67645
Caprin2	3.01868	2.52069	2.57852	3.37661	2.87362	3.34053	3.45142	3.1913	3.69771	3.42024
Fkbp11	2.87889	2.80934	2.7028	3.61787	3.00223	3.21079	2.90995	3.52598	3.1996	3.21158
Ndnf	2.63778	3.15532	3.60361	3.03231	3.10725	3.81926	3.99963	3.3302	2.82557	3.49367
Cryba4	2.8734	2.70433	1.82888	2.42615	2.45819	2.94886	2.33803	2.34721	2.81739	2.61287
Cartpt	2.42744	3.40012	2.27582	2.93847	2.76046	3.06618	2.61498	3.27958	3.59542	3.13904
Plpp4	2.42479	2.6531	2.77472	2.34894	2.55039	2.56439	2.44748	2.40021	2.42742	2.45987
Gpx3	1.9775	2.11737	2.29893	2.14933	2.13578	2.0126	1.90812	2.27218	2.07068	2.0659
LOC679924	4.51144	4.29717	5.50758	4.47614	4.69808	5.13815	4.92536	5.65463	4.41169	5.03246
Parm1	2.18444	2.21765	2.78922	2.90698	2.52457	2.75658	2.70977	3.06194	2.45629	2.74615
Elapor1	2.44938	2.26468	3.09706	2.60473	2.60396	3.1173	2.65816	3.02131	2.9878	2.94614
Mobp	-3.78639	-2.1888	-2.33737	-3.15533	-2.86697	-2.74017	-3.48153	-2.54293	-2.84856	-2.90329
Mbp	-3.58671	-2.05935	-2.62174	-2.80352	-2.76783	-2.79031	-2.85834	-2.26251	-3.08996	-2.75028
Plp1	-3.62389	-1.70655	-2.09102	-2.99488	-2.60408	-2.59309	-3.43554	-2.20143	-3.18637	-2.85411
Mag	-4.10667	-1.59458	-2.34235	-3.79621	-2.95995	-2.45537	-2.84918	-3.23844	-3.66675	-3.05243
LOC102551127	4.33146	3.61792	3.48521	4.1351	3.89242	3.31615	3.74782	4.11858	4.08976	3.81808
Gad1	-3.72249	-5.41519	-6.00075	-4.84052	-4.99474	-5.45419	-5.13884	-4.38368	-4.34695	-4.83092
Car2	-3.54972	-2.23112	-3.32999	-2.86289	-2.99343	-3.17877	-3.38478	-2.46932	-3.34158	-3.09361
LOC102554609	3.92647	5.38463	4.86159	4.0611	4.55845	4.87512	4.04155	3.94866	3.51677	4.09552
Ebf3	4.21188	4.80676	3.64668	3.64607	4.07784	3.46572	3.44926	4.84971	3.60166	3.84159
Gal	2.06904	1.81696	2.16971	2.44573	2.12536	1.62427	1.38848	2.9974	2.0581	2.01706
Stmn4	-3.24155	-2.12469	-2.08427	-2.3784	-2.45723	-2.02467	-2.60631	-2.53321	-2.17583	-2.33501
Tmed3	1.81956	2.19054	1.93984	2.04457	1.99863	1.94962	2.06635	2.15094	2.18227	2.08729
Edil3	-3.61388	-3.04661	-3.18533	-2.98329	-3.20728	-3.82897	-3.11887	-3.0925	-4.05295	-3.52332
Gng13	-3.69501	-3.63177	-3.45808	-3.24667	-3.50788	-3.15374	-2.60458	-3.75115	-3.27099	-3.19511
Camkv	-3.7055	-3.68051	-3.4901	-2.97067	-3.46169	-3.53369	-3.22675	-3.93435	-5.14255	-3.95933
Cdh9	3.027	3.78081	3.45922	2.50039	3.19185	3.94747	3.76128	3.76482	3.68859	3.79054
Snca	-3.64999	-4.0316	-3.57584	-4.18326	-3.86017	-3.41807	-3.53344	-3.14491	-2.69438	-3.1977
Tcf7l2	-4.66426	-3.861	-3.66814	-3.16703	-3.84011	-4.63003	-3.36839	-5.14051	-5.68802	-4.70674
Gap43	-2.90247	-3.31582	-3.44748	-3.21269	-3.21962	-3.92587	-3.97752	-3.78213	-3.4885	-3.7935
Nrgn	-3.33496	-4.04036	-4.96413	-4.28153	-4.15524	-4.5902	-4.62367	-3.5617	-3.96454	-4.18503
Rasgrp1	-4.02054	-5.06071	-4.43445	-3.97507	-4.37269	-3.26444	-4.73303	-3.84764	-4.82422	-4.16733
LOC102553820	1.79041	1.95101	2.2957	1.96206	1.9998	1.77574	2.0058	2.11916	1.67472	1.89385
Anks1b	-3.60527	-2.61912	-3.68632	-2.33379	-3.06112	-2.82142	-2.94509	-3.67557	-3.28731	-3.18235
Ssr4	1.56116	1.69495	1.59928	1.84876	1.67604	1.48474	1.71021	1.51084	1.88324	1.64726
Cacna2d3	-4.77076	-3.44093	-2.94923	-3.33764	-3.62464	-3.0492	-3.34299	-3.19195	-2.33955	-2.98093
C1qtnf4	-2.8833	-2.38851	-1.92131	-2.88515	-2.51957	-2.76375	-3.10689	-2.86579	-3.07834	-2.95369
Tf	-2.854	-2.11569	-2.26077	-2.60752	-2.4595	-2.02375	-3.70795	-1.79554	-2.30652	-2.45844
Cnp	-2.88741	-1.6367	-2.17379	-2.21265	-2.22763	-1.87369	-3.1818	-2.03082	-2.62744	-2.42844
Cfap20dc	-3.27244	-3.09868	-3.19568	-3.38908	-3.23897	-2.51241	-3.33428	-3.00554	-3.7082	-3.14011
Slc32a1	-3.27395	-3.12614	-5.70329	-5.0257	-4.28227	-4.41202	-6.2859	-3.54541	-3.99223	-4.55889
Cldn11	-2.91655	-1.32991	-2.78689	-2.91939	-2.48818	-2.1461	-3.1202	-2.57243	-3.54445	-2.84579
Sncb	-2.6289	-2.14789	-2.31364	-2.30667	-2.34928	-2.19715	-1.94987	-2.68201	-2.30179	-2.2827
Mog	-3.2014	-1.69652	-2.71193	-2.26843	-2.46957	-2.36784	-3.06927	-2.68522	-3.49677	-2.90477
Tmem151a	-2.83891	-1.47383	-2.43286	-2.1495	-2.22377	-1.6551	-2.29463	-1.71521	-2.04327	-1.92705
Mrps26	1.55969	1.84195	2.26614	1.79691	1.86617	1.87125	1.89475	1.67314	2.00081	1.85999
Hpca	-3.29254	-3.60313	-4.30371	-4.94347	-4.03571	-4.83268	-4.50808	-3.62015	-5.05026	-4.50279
Penk	-3.00074	-5.05186	-4.41954	-4.16145	-4.1584	-4.25959	-5.68043	-3.15274	-4.40027	-4.37326
Cd55	2.68832	1.79883	2.59374	2.84445	2.48133	3.10504	2.7415	2.58631	2.81647	2.81233
Ncdn	-2.58045	-2.54294	-2.50052	-2.65967	-2.57089	-2.57052	-1.99931	-2.86338	-2.48813	-2.48034
Enc1	-3.05608	-3.8887	-2.64781	-3.27726	-3.21746	-2.75101	-2.53138	-2.58883	-3.86409	-2.93382
Car10	-3.37027	-4.15744	-4.1295	-3.22353	-3.72018	-2.77922	-5.02524	-2.61473	-2.73775	-3.28923
Prkcg	-3.42429	-4.67243	-3.21818	-3.11382	-3.60718	-3.77848	-3.0575	-3.93623	-5.08108	-3.96332
Kcnc1	-4.63401	-3.06116	-3.21892	-2.79064	-3.42618	-3.40537	-2.69076	-3.06681	-2.3587	-2.88041
Fgf13	-3.3518	-2.31603	-2.38104	-3.21386	-2.81568	-2.93264	-2.33453	-3.19946	-3.17532	-2.91049
Vsnl1	-2.53541	-2.28165	-1.84388	-2.08491	-2.18646	-1.87432	-1.94878	-2.5214	-2.02484	-2.09234
Tppp	-2.91998	-2.07856	-2.13744	-2.45889	-2.39872	-1.65766	-2.01653	-2.11143	-2.17987	-1.99137
Resp18	1.41213	1.2301	1.195	1.55538	1.34815	0.983746	0.912197	1.32061	1.36246	1.14475
Hapln4	-3.46496	-2.59765	-4.66859	-4.97507	-3.92657	-3.25846	-4.44823	-3.1204	-3.64721	-3.61857
Gabbr2	-2.87542	-2.40416	-2.30513	-1.84954	-2.35856	-2.65759	-1.83503	-2.24062	-1.77778	-2.12776
Cst6	1.49677	1.53891	1.80877	1.91426	1.68968	1.55831	1.63033	1.9164	1.83934	1.73609
Vat1	1.42228	1.06189	1.38617	1.25982	1.28254	1.20993	1.32488	1.46517	1.24746	1.31186
Arpp21	-3.69389	-5.32359	-3.94997	-2.61662	-3.89602	-3.00396	-4.41788	-4.56623	-2.76521	-3.68832
Rbfox1	-3.06378	-3.37109	-2.87858	-3.69823	-3.25292	-3.77829	-3.18118	-2.40498	-2.96585	-3.08258
Olfm1	-2.41748	-3.07167	-2.84265	-2.9305	-2.81558	-2.73481	-3.07941	-2.99144	-3.16116	-2.99171
Sst	-4.66885	-6.21755	-6.4717	-4.65133	-5.50236	-5.74229	-5.52537	-4.99628	-5.63723	-5.47529
Trnn	-2.68097	-2.33359	-2.04097	-2.3644	-2.35498	-2.27158	-2.2594	-1.81953	-2.19029	-2.1352
Cplx1	-2.40605	-2.0753	-1.89815	-2.43134	-2.20271	-1.86671	-1.71334	-2.388	-2.16405	-2.03303
Celf6	1.51103	1.83684	1.76275	1.73918	1.71245	1.81808	1.68026	2.07849	1.46435	1.76029
Syt1	-2.25858	-2.39691	-2.64827	-2.53857	-2.46058	-2.4822	-2.27572	-2.45887	-2.60473	-2.45538
Cacna1g	-3.24242	-3.47529	-4.62331	-4.62802	-3.99226	-3.99756	-2.43157	-2.71693	-2.66351	-2.95239
Gria4	-2.92767	-2.21063	-3.59753	-2.14713	-2.72074	-3.02801	-2.40353	-2.56732	-3.20848	-2.80184
Diras2	-3.46452	-3.03744	-2.98076	-3.20802	-3.17269	-2.76423	-4.39765	-3.34362	-2.92249	-3.35699
Pou3f2	1.82353	1.94168	2.57044	2.41365	2.18732	2.30176	2.53631	2.74506	2.41899	2.50053
Bcas1	-2.45635	-2.35124	-3.06117	-2.65771	-2.63162	-3.02969	-2.76788	-2.55043	-4.28726	-3.15881
Erp29	1.29447	1.49855	1.20542	1.66852	1.41674	1.48179	1.59189	1.89235	1.62531	1.64783
Apod	-2.29828	-2.25512	-1.64877	-2.75027	-2.23811	-1.48085	-1.97456	-1.67487	-2.71688	-1.96179
Nptx1	-3.43648	-4.72651	-2.86529	-2.78229	-3.45264	-4.06703	-3.13697	-2.78457	-3.17305	-3.29041
Ucp2	1.52426	1.71764	1.65415	2.38868	1.82118	1.51451	1.32227	1.38037	1.39181	1.40224
Camk2n1	-2.65518	-2.4556	-3.81735	-2.0448	-2.74323	-2.669	-2.43099	-2.54651	-3.3567	-2.7508
mt-Rnr2	-1.89727	-1.72383	-2.22926	-1.78851	-1.90972	-2.00342	-1.77896	-1.69807	-2.12821	-1.90217
Trnh	-2.17472	-2.21661	-2.49425	-2.42034	-2.32648	-2.42216	-2.19236	-2.11239	-2.53755	-2.31611
Pnoc	-3.06657	-2.69792	-3.16632	-3.44867	-3.09487	-3.0135	-3.59734	-2.61037	-2.25027	-2.86787
Cbln1	-2.71294	-4.7139	-3.97057	-2.9372	-3.58365	-3.23341	-4.07773	-4.00955	-3.12923	-3.61248
Chn2	-2.74639	-1.89962	-2.59564	-4.6617	-2.97584	-3.01894	-3.81643	-3.30711	-2.86444	-3.25173
Sphkap	-2.88484	-2.77477	-3.44605	-3.20099	-3.07666	-4.30246	-3.14636	-3.34248	-5.4487	-4.06
Nid1	2.10037	2.45116	1.51436	2.45061	2.12912	2.67544	2.83136	2.85804	2.32092	2.67144
Dpp10	-2.75852	-2.04268	-2.98185	-2.21114	-2.49855	-2.10431	-2.37639	-2.26636	-1.90532	-2.16309
Cyp46a1	-2.29393	-1.7244	-2.2271	-1.67844	-1.98097	-2.45364	-1.90851	-2.54517	-2.28581	-2.29828
Ddn	-3.8569	-4.81612	-4.05084	-4.66597	-4.34746	-3.97624	-3.69251	-2.82999	-3.98024	-3.61974
Htr2c	-2.26111	-2.75405	-3.17637	-2.50435	-2.67397	-3.81035	-3.60277	-2.87343	-3.24102	-3.38189
Clic1	1.71618	1.45016	1.63721	1.44907	1.56316	1.49651	1.57188	2.34324	1.21767	1.65733
Cbln2	-2.66403	-3.30384	-3.23361	-3.99146	-3.29823	-3.81532	-5.11995	-2.86814	-4.13205	-3.98387
Scg2	-1.98992	-2.14262	-2.30894	-1.84357	-2.07127	-2.45027	-1.67076	-1.75212	-2.46462	-2.08444
Cdk18	-2.94041	-2.87531	-3.04114	-4.3808	-3.30941	-3.13215	-4.26282	-3.78582	-3.2963	-3.61927
Snap25	-1.945	-1.76105	-1.62794	-2.13597	-1.86749	-1.63371	-1.42523	-2.00517	-1.92735	-1.74787
Rpl10	1.14356	1.31738	1.46325	1.08134	1.25138	1.2296	1.21289	1.18234	1.04076	1.1664
mt-Rnr1	-1.75177	-1.65291	-2.13842	-1.6512	-1.79857	-1.84788	-1.64377	-1.68638	-2.12269	-1.82518
Calb2	-2.1924	-2.11969	-2.24452	-1.98874	-2.13634	-2.77343	-2.00223	-1.97008	-1.90817	-2.16348
Fosl2	2.00242	1.98142	2.33321	2.26787	2.14623	1.63212	2.18839	2.27786	2.00322	2.0254
Grm5	-2.551	-1.81612	-2.88983	-2.37769	-2.40866	-2.72387	-3.64179	-2.73543	-2.67963	-2.94518
Tp53i11	1.27467	1.43911	1.54068	1.64657	1.47526	1.75796	1.63659	1.73555	1.58052	1.67766
Ywhah	-1.85449	-1.5899	-1.39159	-1.54616	-1.59553	-1.60935	-1.48688	-1.68088	-1.59175	-1.59221
Prkcb	-2.17399	-3.07121	-1.97556	-2.40015	-2.40523	-2.96153	-2.47322	-3.09337	-2.05019	-2.64458
Aldh3b1	-3.07526	-4.31147	-4.23543	-2.71258	-3.58369	-3.4664	-3.50609	-4.77645	-2.13871	-3.47191
Saraf	1.11681	1.18699	0.998228	1.13411	1.10903	1.11759	1.03978	1.30437	1.01853	1.12007
Glra2	-3.07526	-4.17761	-4.24452	-3.11632	-3.65343	-3.90317	-3.60417	-4.14465	-2.99255	-3.66113
LOC100911266	1.34151	1.71574	1.73159	1.43948	1.55708	1.43328	1.49228	1.19783	1.24581	1.3423
Camk2a	-2.31487	-3.52426	-2.83672	-3.47611	-3.03799	-3.44892	-2.80516	-3.06141	-3.47595	-3.19786
Trnd	-2.05794	-2.25423	-2.26763	-2.3004	-2.22005	-2.33241	-2.20863	-2.01938	-3.13556	-2.424
Fezf2	#N/A	#N/A	#N/A	#N/A	#N/A	3.28233	3.52181	3.35598	3.1138	3.31848
Tac1	#N/A	#N/A	#N/A	#N/A	#N/A	-3.97507	-3.18954	-2.23228	-2.3306	-2.93187
Mal	#N/A	#N/A	#N/A	#N/A	#N/A	-3.29477	-4.0219	-2.36454	-3.39479	-3.269
Dynlrb2	#N/A	#N/A	#N/A	#N/A	#N/A	-3.95922	-5.11897	-2.75051	-2.93915	-3.69196
LOC100910069	#N/A	#N/A	#N/A	#N/A	#N/A	1.7775	1.13858	1.77689	1.71428	1.60181
Adcyap1	#N/A	#N/A	#N/A	#N/A	#N/A	-5.16877	-2.3135	-2.30398	-3.97535	-3.4404
Tmem212	#N/A	#N/A	#N/A	#N/A	#N/A	-4.46987	-3.62509	-3.40525	-3.92249	-3.85567
Prss23	#N/A	#N/A	#N/A	#N/A	#N/A	2.46008	2.44116	2.69474	1.63165	2.30691
Rxfp1	#N/A	#N/A	#N/A	#N/A	#N/A	3.9287	2.67382	4.41432	3.7902	3.70176
Gpm6a	#N/A	#N/A	#N/A	#N/A	#N/A	-2.18871	-2.20299	-1.62832	-1.96845	-1.99712
Calcr	#N/A	#N/A	#N/A	#N/A	#N/A	-4.80216	-3.5051	-3.98615	-3.09346	-3.84672
Ptprn	#N/A	#N/A	#N/A	#N/A	#N/A	1.33844	1.4551	1.19905	1.16529	1.28947
Hyi	#N/A	#N/A	#N/A	#N/A	#N/A	1.7215	1.38961	1.31138	1.21483	1.40933
Nxph1	#N/A	#N/A	#N/A	#N/A	#N/A	-3.65545	-2.81563	-2.16275	-4.31577	-3.2374
Pam	#N/A	#N/A	#N/A	#N/A	#N/A	1.34959	1.61832	1.33636	1.05721	1.34037
Adgrb2	#N/A	#N/A	#N/A	#N/A	#N/A	-2.70514	-2.87065	-1.70819	-2.35168	-2.40891
Gstm5	#N/A	#N/A	#N/A	#N/A	#N/A	1.3439	1.34884	1.5931	1.63291	1.47969
Cntnap1	#N/A	#N/A	#N/A	#N/A	#N/A	-2.81477	-2.43784	-2.60738	-2.09382	-2.48845
Dlx1	#N/A	#N/A	#N/A	#N/A	#N/A	-4.53162	-4.37603	-3.53099	-4.28053	-4.17979
Slc8a1	#N/A	#N/A	#N/A	#N/A	#N/A	-2.74545	-2.54286	-2.47877	-2.22175	-2.49721
Igsf21	#N/A	#N/A	#N/A	#N/A	#N/A	-3.70066	-4.12579	-4.73543	-2.92452	-3.8716
Pcdh19	#N/A	#N/A	#N/A	#N/A	#N/A	-2.93546	-3.87693	-2.83542	-2.90285	-3.13766
Tmem178a	#N/A	#N/A	#N/A	#N/A	#N/A	1.57872	1.26852	1.28158	1.35936	1.37205
Foxb2	#N/A	#N/A	#N/A	#N/A	#N/A	5.55319	5.34367	5.12856	5.28615	5.32789
Pcsk1	#N/A	#N/A	#N/A	#N/A	#N/A	1.71188	2.45212	2.1842	1.6049	1.98828
LOC103691527	#N/A	#N/A	#N/A	#N/A	#N/A	-2.34768	-3.72125	-2.11987	-2.949	-2.78445
Hrh3	#N/A	#N/A	#N/A	#N/A	#N/A	-2.60956	-4.07572	-3.28951	-2.87288	-3.21192
Slc25a23	#N/A	#N/A	#N/A	#N/A	#N/A	-2.04316	-1.7779	-2.65905	-1.68443	-2.04114
Ildr2	#N/A	#N/A	#N/A	#N/A	#N/A	-3.17133	-3.3228	-3.52577	-3.45269	-3.36815
Wasf1	#N/A	#N/A	#N/A	#N/A	#N/A	-2.33495	-2.2752	-3.04511	-2.54004	-2.54882
Itpr1	#N/A	#N/A	#N/A	#N/A	#N/A	-2.48181	-2.59222	-3.84919	-3.01686	-2.98502
Slc12a5	#N/A	#N/A	#N/A	#N/A	#N/A	-1.75913	-2.05024	-1.74573	-1.4376	-1.74817
Fgf1	#N/A	#N/A	#N/A	#N/A	#N/A	-3.37014	-3.36401	-2.75942	-3.31035	-3.20098
Tmem132a	#N/A	#N/A	#N/A	#N/A	#N/A	-1.81416	-2.04616	-1.65356	-1.90259	-1.85412
Trnm	#N/A	#N/A	#N/A	#N/A	#N/A	-1.79315	-2.59547	-2.14839	-2.72926	-2.31657
Trnk	#N/A	#N/A	#N/A	#N/A	#N/A	-1.65769	-1.88611	-1.92622	-2.09073	-1.89019
Grm2	#N/A	#N/A	#N/A	#N/A	#N/A	-3.34163	-3.84188	-3.12509	-4.59164	-3.72506
Slc25a1	#N/A	#N/A	#N/A	#N/A	#N/A	1.27049	1.4249	1.20697	1.01003	1.2281
Ralyl	#N/A	#N/A	#N/A	#N/A	#N/A	-2.27416	-2.9119	-2.02555	-1.95225	-2.29096
Cpne4	#N/A	#N/A	#N/A	#N/A	#N/A	-3.19668	-3.69425	-3.03676	-4.25333	-3.54526
Htra1	#N/A	#N/A	#N/A	#N/A	#N/A	-1.96757	-2.04467	-1.83095	-1.81071	-1.91348
Lrrn2	#N/A	#N/A	#N/A	#N/A	#N/A	-1.79952	-1.7181	-1.96463	-1.83133	-1.82839
Lrtm2	#N/A	#N/A	#N/A	#N/A	#N/A	-3.79554	-3.43471	-3.41495	-4.32426	-3.74236
Cdh8	#N/A	#N/A	#N/A	#N/A	#N/A	-3.75515	-3.48404	-3.08666	-2.49156	-3.20435
Gucy1a1	#N/A	#N/A	#N/A	#N/A	#N/A	1.55319	2.0838	1.54925	1.44066	1.65673
Slc6a1	#N/A	#N/A	#N/A	#N/A	#N/A	-1.5417	-1.94988	-1.60454	-1.84878	-1.73623
Agap2	#N/A	#N/A	#N/A	#N/A	#N/A	-2.12786	-2.08107	-2.48864	-1.64978	-2.08684
Col25a1	#N/A	#N/A	#N/A	#N/A	#N/A	-2.03777	-2.64305	-2.03816	-3.04514	-2.44103
Ostc	#N/A	#N/A	#N/A	#N/A	#N/A	1.20589	1.34304	1.34824	1.30337	1.30013
Rprm	#N/A	#N/A	#N/A	#N/A	#N/A	-3.07799	-4.44616	-3.11074	-3.08744	-3.43058
LOC102553190	#N/A	#N/A	#N/A	#N/A	#N/A	-2.70734	-4.15273	-2.78675	-3.18383	-3.20766
Kcnh1	#N/A	#N/A	#N/A	#N/A	#N/A	1.68014	2.03768	2.09239	1.5834	1.8484
Pld3	#N/A	#N/A	#N/A	#N/A	#N/A	0.926398	1.18592	1.04259	0.805992	0.990225
Vat1l	#N/A	#N/A	#N/A	#N/A	#N/A	1.00973	1.3438	2.19026	1.43015	1.49348
Prrt2	#N/A	#N/A	#N/A	#N/A	#N/A	-2.01857	-2.30895	-1.93299	-2.11045	-2.09274
Angpt1	#N/A	#N/A	#N/A	#N/A	#N/A	3.06967	3.12128	3.2033	2.54919	2.98586
Dnajb9	#N/A	#N/A	#N/A	#N/A	#N/A	1.09544	1.22372	1.28009	1.09489	1.17354
Ccdc85a	#N/A	#N/A	#N/A	#N/A	#N/A	-2.84128	-2.84975	-3.62799	-2.78173	-3.02519
Ptprr	#N/A	#N/A	#N/A	#N/A	#N/A	1.94734	1.91395	1.59853	1.42124	1.72026
Tenm2	#N/A	#N/A	#N/A	#N/A	#N/A	-2.01992	-2.3228	-2.82272	-2.70111	-2.46664
Kcna2	#N/A	#N/A	#N/A	#N/A	#N/A	-1.84769	-2.68198	-2.17554	-2.00625	-2.17787
Ptk2b	#N/A	#N/A	#N/A	#N/A	#N/A	-2.06764	-3.47288	-4.40099	-3.39333	-3.33371
Trnaa-agc_25	#N/A	#N/A	#N/A	#N/A	#N/A	2.96822	3.1514	4.12856	3.74183	3.4975
Pcp4l1	#N/A	#N/A	#N/A	#N/A	#N/A	-1.97931	-4.15146	-2.5575	-4.89686	-3.39628
Kcnab1	#N/A	#N/A	#N/A	#N/A	#N/A	-2.14448	-2.99861	-2.82515	-3.301	-2.81731
Cyb5r1	#N/A	#N/A	#N/A	#N/A	#N/A	1.34789	1.48478	1.63671	1.56877	1.50954
Csrp1	#N/A	#N/A	#N/A	#N/A	#N/A	-1.42215	-2.0926	-1.95181	-1.4315	-1.72451
Adam11	#N/A	#N/A	#N/A	#N/A	#N/A	-1.95121	-3.50808	-3.54135	-2.30345	-2.82602
Chst1	#N/A	#N/A	#N/A	#N/A	#N/A	-1.33893	-1.63523	-1.67365	-1.64233	-1.57254
Tmem91	#N/A	#N/A	#N/A	#N/A	#N/A	-1.40146	-1.97977	-1.83394	-1.96726	-1.79561
LOC120094738	#N/A	#N/A	#N/A	#N/A	#N/A	5.55319	5.88883	6.5436	7.13415	6.27994
Dbp	#N/A	#N/A	#N/A	#N/A	#N/A	-1.36056	-2.55083	-2.03803	-2.66804	-2.15437
Spock3	#N/A	#N/A	#N/A	#N/A	#N/A	-1.32556	-1.97292	-1.7831	-1.92061	-1.75055

[truncated: 1 more sheets: All_Female_URDR]
