# Supplementary material for: Spatial transcriptomics reveal basal sex differences in supraoptic nucleus gene expression of adult rats related to cell signaling and ribosomal pathways
Source: Biol Sex Differ. 2023 Oct 19;14:71. doi: 10.1186/s13293-023-00554-3 (PMC10585758; doi:10.1186/s13293-023-00554-3)
Supplement: Supplementary file 7 — Additional file 7. Spreadsheet 5. Inputs for GO/Pathway Analyses Obtained from DESeq2 Females vs. Males. [file 13293_2023_554_MOESM7_ESM.xlsx]

## Sheet: DESeq2_List_URDR
GeneID	Base mean	log2(FC)	StdErr	Wald-Stats	P-value	P-adj
LOC360998	17.99	0.95122	0.246311	3.86186	0.000112527	0.276898		Upregulated
LOC688684	11.2542	0.861119	0.245911	3.50174	0.000462225	0.497905		Downregulated
LOC685668	22.5942	0.67936	0.239194	2.8402	0.0045085	0.999624
Caprin2	54.081	0.650827	0.209194	3.11112	0.00186381	0.999624
Ddx3x	49.2443	0.647608	0.201528	3.21349	0.00131133	0.999624
LOC100359505	15.6062	0.638774	0.24646	2.59179	0.00954771	0.999624
LOC120094652	6.34365	0.607765	0.233918	2.5982	0.00937151	0.999624
Taf6	9.83323	0.600835	0.24607	2.44172	0.0146174	0.999624
LOC100361060	11.819	0.588238	0.246063	2.3906	0.0168211	0.999624
Ikzf5	6.17238	0.56826	0.236003	2.40784	0.016047	0.999624
Cyb5r1	29.0932	0.54951	0.22439	2.44891	0.014329	0.999624
Tasor	5.5558	0.530716	0.233575	2.27215	0.0230775	0.999624
Fam219a	24.1339	0.52507	0.229793	2.28497	0.0223143	0.999624
Syne1	28.4872	0.525064	0.228146	2.30144	0.021367	0.999624
LOC100362069	9.93727	0.514846	0.242624	2.122	0.0338381	0.999624
Angpt1	11.4862	0.513993	0.24646	2.08551	0.0370234	0.999624
Rmnd1	8.83875	0.510491	0.244335	2.08931	0.0366801	0.999624
Rims4	5.72393	0.508241	0.234567	2.16672	0.0302561	0.999624
LOC102546698	16.5097	0.494956	0.244737	2.0224	0.0431352	0.999624
Ralgps2	6.3805	0.493849	0.237428	2.07999	0.0375262	0.999624
Rxfp1	6.296	0.49382	0.236528	2.08779	0.0368171	0.999624
Pfkfb4	4.27053	0.493531	0.224194	2.20136	0.0277107	0.999624
Gatb	7.94825	0.493502	0.243395	2.02757	0.0426039	0.999624
Ppfibp1	7.46217	0.482182	0.242677	1.98693	0.0469304	0.999624
Nalcn	26.331	0.479861	0.228163	2.10315	0.0354524	0.999624
Syt9	19.5296	0.478291	0.23901	2.00114	0.0453777	0.999624
Ehd4	6.87143	0.47684	0.238775	1.99703	0.0458221	0.999624
Tiparp	2.6196	0.460562	0.192827	2.38847	0.0169187	0.999624
Eif4g1	57.6912	0.435467	0.194406	2.23999	0.0250916	0.999624
Psmd2	48.4871	0.431295	0.208475	2.06881	0.038564	0.999624
Syn2	53.2971	0.417608	0.1987	2.1017	0.0355793	0.999624
Vgf	50.5295	0.409825	0.201604	2.03282	0.042071	0.999624
Nsf	61.117	0.39298	0.194181	2.02378	0.0429923	0.999624
Mapk8ip2	82.2073	0.387962	0.189273	2.04975	0.0403888	0.999624
Plekhg2	1.99721	0.384114	0.173393	2.21528	0.0267406	0.999624
Rassf4	2.18138	0.381863	0.185551	2.05799	0.0395906	0.999624
Vat1l	93.0238	0.376674	0.181466	2.07573	0.0379187	0.999624
Cct7	97.6746	0.360602	0.170361	2.1167	0.0342857	0.999624
LOC108349831	2.23289	0.352577	0.179087	1.96874	0.0489829	0.999624
Prr16	1.79794	0.343167	0.1673	2.05121	0.0402466	0.999624
Ttc3	97.0994	0.339408	0.171652	1.9773	0.0480078	0.999624
Eef1a2	149.414	0.328483	0.163112	2.01385	0.0440252	0.999624
Rpl35	1392.58	-0.212396	0.1074	-1.97761	0.0479724	0.999624
Rps8	1066.22	-0.235426	0.108793	-2.16397	0.0304666	0.999624
Cox6b1	439.091	-0.237407	0.120162	-1.97573	0.0481853	0.999624
Cox6c	722.318	-0.245091	0.117529	-2.08537	0.0370354	0.999624
Uqcrh	473.031	-0.246481	0.115514	-2.13377	0.0328614	0.999624
Nnat	1156.43	-0.250444	0.126427	-1.98093	0.0475989	0.999624
Rps3	604.14	-0.25748	0.12159	-2.11762	0.0342077	0.999624
Rpl24	812.071	-0.263556	0.118441	-2.22521	0.0260675	0.999624
Rpl26	992.072	-0.263785	0.131572	-2.00487	0.0449772	0.999624
Rpl10	979.676	-0.264647	0.123199	-2.14813	0.0317037	0.999624
Ndufa3	248.177	-0.273263	0.132613	-2.06061	0.0393402	0.999624
Uty	1.29909	-0.27598	0.139245	-1.98197	0.0474824	0.999624
Rpl7a	422.501	-0.279494	0.132067	-2.11631	0.0343186	0.999624
Rps6	796.161	-0.280836	0.128083	-2.19261	0.0283355	0.999624
Rplp0	496.068	-0.282021	0.128497	-2.19477	0.0281805	0.999624
Rps23	1158.65	-0.288994	0.130072	-2.22179	0.0262976	0.999624
Rpl9	1012.63	-0.28968	0.117842	-2.4582	0.0139635	0.999624
Uqcrb	286.787	-0.290999	0.132447	-2.19709	0.0280137	0.999624
Rps26	1451.08	-0.293854	0.122968	-2.38967	0.0168635	0.999624
Tmsb4x	2301.32	-0.294188	0.109387	-2.68943	0.00715743	0.999624
Rpl15	369.088	-0.303009	0.147153	-2.05914	0.0394808	0.999624
Rpl17	869.492	-0.30363	0.127396	-2.38336	0.0171555	0.999624
Atp5mk	293.947	-0.304084	0.149229	-2.0377	0.0415798	0.999624
Rpl23a	533.379	-0.30732	0.150035	-2.04833	0.040528	0.999624
Rpl39	268.474	-0.307496	0.136245	-2.25693	0.0240124	0.999624
Prdx1	160.791	-0.309077	0.156705	-1.97235	0.0485696	0.999624
Rps7	664.925	-0.310949	0.131008	-2.37351	0.01762	0.999624
Rpl10a	221.409	-0.316855	0.147974	-2.14129	0.0322508	0.999624
Upk3b	13.3766	-0.320988	0.150655	-2.13061	0.0331213	0.999624
Rps12	874.771	-0.329739	0.126105	-2.6148	0.00892788	0.999624
Rps19l2	834.718	-0.334736	0.132953	-2.51771	0.0118121	0.999624
Grcc10	170.403	-0.33629	0.143694	-2.34032	0.0192674	0.999624
Rpl32	1434.6	-0.344594	0.127458	-2.70359	0.00685942	0.999624
Trni	2.1673	-0.346523	0.169661	-2.04245	0.0411072	0.999624
Fkbp8	98.3313	-0.352893	0.169509	-2.08186	0.0373555	0.999624
LOC120102978	1.64112	-0.354566	0.154544	-2.29427	0.0217753	0.999624
Eif3m	75.1297	-0.358218	0.180897	-1.98024	0.047677	0.999624
Rps9l1	504.632	-0.359091	0.117921	-3.0452	0.00232526	0.999624
Rpl22l1	365.461	-0.362002	0.155195	-2.33257	0.0196709	0.999624
Ubl5	202.887	-0.36642	0.154094	-2.37789	0.017412	0.999624
LOC100910788	313.972	-0.367953	0.156688	-2.34832	0.0188585	0.999624
Cox7a2	303.839	-0.37795	0.139526	-2.70881	0.00675241	0.999624
Ccsap	2.24976	-0.379923	0.176254	-2.15554	0.0311193	0.999624
RGD1566369	2.62789	-0.382625	0.183069	-2.09007	0.0366119	0.999624
Rnf43	2.0703	-0.384271	0.169175	-2.27145	0.0231199	0.999624
Mbp	283.279	-0.385302	0.138545	-2.78105	0.00541832	0.999624
LOC691807	67.8496	-0.387725	0.185889	-2.08578	0.0369981	0.999624
Colq	2.64651	-0.390059	0.195371	-1.9965	0.045879	0.999624
Psmb6	155.686	-0.39192	0.149982	-2.61311	0.00897222	0.999624
LOC100364191	42.7201	-0.393207	0.163795	-2.40061	0.0163678	0.999624
RGD1562758	1.89722	-0.395504	0.161454	-2.44963	0.0143002	0.999624
LOC306079	2.10051	-0.399854	0.172033	-2.32429	0.0201102	0.999624
Cript	47.0912	-0.406186	0.201497	-2.01585	0.0438161	0.999624
LOC120093065	9.24458	-0.407311	0.184598	-2.20647	0.0273508	0.999624
LOC120100712	2.71688	-0.410015	0.18937	-2.16515	0.030376	0.999624
Rplp2	727.482	-0.410142	0.137641	-2.9798	0.00288439	0.999624
Mpdu1	51.2787	-0.411708	0.199089	-2.06795	0.0386443	0.999624
Pkm	173.057	-0.421059	0.185122	-2.2745	0.0229362	0.999624
Rps10	506.01	-0.423487	0.147818	-2.86493	0.00417097	0.999624
Rps25	457.6	-0.428554	0.151539	-2.82801	0.00468384	0.999624
LOC120102262	3.40456	-0.435469	0.206557	-2.10823	0.0350112	0.999624
Sec14l3	9.94017	-0.436984	0.171291	-2.55112	0.0107378	0.999624
Anxa6	34.1204	-0.438918	0.215986	-2.03216	0.0421373	0.999624
Hexb	37.2891	-0.439642	0.218837	-2.009	0.0445377	0.999624
Ctsh	34.1013	-0.439728	0.216199	-2.03391	0.0419609	0.999624
Gng10	83.8785	-0.445778	0.171346	-2.60162	0.00927833	0.999624
LOC103691423	19.4131	-0.44686	0.175122	-2.5517	0.0107198	0.999624
Hist2h2aa3	3.48449	-0.450389	0.194513	-2.31547	0.0205871	0.999624
Rpl31	308.087	-0.452061	0.148013	-3.0542	0.00225665	0.999624
Col6a2	4.45383	-0.455214	0.215756	-2.10985	0.0348713	0.999624
Tmem126b	28.4826	-0.45907	0.230943	-1.98781	0.0468327	0.999624
Ghdc	4.36442	-0.46454	0.222055	-2.092	0.0364386	0.999624
LOC100360843	6.05298	-0.466361	0.233535	-1.99697	0.0458286	0.999624
Szt2	5.30052	-0.471604	0.229136	-2.05819	0.0395722	0.999624
Trir	59.4224	-0.471744	0.188767	-2.49908	0.0124516	0.999624
Trne	5.02203	-0.474158	0.215957	-2.19561	0.0281199	0.999624
Nipsnap3b	34.8135	-0.47792	0.226797	-2.10726	0.0350954	0.999624
Spata33	16.0174	-0.478557	0.242742	-1.97147	0.0486704	0.999624
LOC120095146	2.29881	-0.479843	0.174113	-2.75592	0.00585266	0.999624
Luzp2	17.7027	-0.488232	0.243122	-2.00818	0.0446246	0.999624
Zfp717	5.23659	-0.488735	0.229495	-2.12961	0.0332037	0.999624
Catsper4	5.36235	-0.493972	0.227233	-2.17386	0.029716	0.999624
LOC103691688	275.8	-0.495509	0.134561	-3.6824	0.000231048	0.3618
Ecrg4	6.84629	-0.500956	0.233677	-2.1438	0.0320489	0.999624
Dars2	3.77769	-0.50265	0.213387	-2.35558	0.0184939	0.999624
Rexo4	8.23745	-0.502758	0.243447	-2.06516	0.0389074	0.999624
Arl14ep	9.16705	-0.503034	0.245593	-2.04824	0.0405363	0.999624
Kdm5d	2.24355	-0.503608	0.177319	-2.84013	0.00450956	0.999624
Fth1	1474.22	-0.505277	0.133928	-3.77277	0.000161447	0.293953
Snu13	4.66031	-0.50622	0.224011	-2.2598	0.0238337	0.999624
Snrpe	47.7	-0.510008	0.204278	-2.49663	0.0125378	0.999624
Cldn11	22.003	-0.510552	0.243237	-2.09899	0.0358174	0.999624
Vwa1	9.90747	-0.513465	0.245018	-2.09562	0.0361161	0.999624
Rpl38	470.591	-0.518595	0.17142	-3.0253	0.00248388	0.999624
Lias	13.3033	-0.520034	0.245636	-2.1171	0.0342517	0.999624
LOC102555453	4.60887	-0.520729	0.220498	-2.3616	0.0181963	0.999624
Ndufb3	90.8275	-0.524893	0.173979	-3.01699	0.00255294	0.999624
LOC120099936	14.7017	-0.525567	0.245405	-2.14163	0.0322232	0.999624
Tmem216	7.26499	-0.526654	0.24043	-2.19046	0.0284908	0.999624
LOC120095551	6.64042	-0.529222	0.229288	-2.30811	0.0209932	0.999624
Llph	5.48813	-0.530698	0.233383	-2.27393	0.0229701	0.999624
LOC102546433	18.9184	-0.532018	0.245948	-2.16313	0.030531	0.999624
Rpl37a-ps1	770.251	-0.536968	0.239832	-2.23893	0.0251602	0.999624
LOC100362339	6.66036	-0.542174	0.23084	-2.3487	0.018839	0.999624
LOC103692785	7.55735	-0.543565	0.240087	-2.26404	0.0235719	0.999624
Plp1	216.534	-0.544597	0.232724	-2.3401	0.0192788	0.999624
Ndufa13-ps1	4.65391	-0.553082	0.224652	-2.46196	0.0138182	0.999624
Hsp90aa1	36.746	-0.55728	0.240305	-2.31905	0.0203922	0.999624
LOC108350542	2.82836	-0.559058	0.184079	-3.03705	0.00238903	0.999624
LOC687679	21.0374	-0.569527	0.237276	-2.40028	0.0163826	0.999624
Lcat	47.7915	-0.573007	0.222755	-2.57236	0.0101007	0.999624
Actg1	39.4742	-0.581273	0.227969	-2.54979	0.0107789	0.999624
LOC100361457	43.6166	-0.590104	0.234994	-2.51114	0.0120342	0.999624
Rps28	880.989	-0.591548	0.165225	-3.58025	0.000343263	0.422337
Entr1	4.74367	-0.594594	0.221712	-2.68183	0.007322	0.999624
LOC108350501	15.7467	-0.594718	0.246221	-2.41538	0.0157189	0.999624
Fbxo34	79.6742	-0.60398	0.197937	-3.05137	0.00227802	0.999624
Usf1	21.5968	-0.605649	0.234522	-2.58248	0.00980926	0.999624
Rn45s	15.0872	-0.612816	0.244375	-2.50768	0.0121526	0.999624
LOC108351468	15.0667	-0.617165	0.246267	-2.50608	0.0122077	0.999624
Rpl5l1	5.59257	-0.626707	0.218652	-2.86623	0.00415396	0.999624
Rpl36	425.511	-0.62702	0.223943	-2.79991	0.00511176	0.999624
LOC679539	7.97068	-0.628542	0.229286	-2.7413	0.0061197	0.999624
Cmtm5	26.666	-0.658443	0.230237	-2.85985	0.00423837	0.999624
LOC687780	17.3318	-0.698796	0.242063	-2.88683	0.00389143	0.999624
RGD1563705	16.5475	-0.707331	0.245607	-2.87993	0.00397766	0.999624
Lsm6	13.4996	-0.715996	0.24624	-2.90772	0.00364074	0.999624
Plekhh1	42.6376	-0.743368	0.212294	-3.50159	0.000462495	0.497905
LOC103694169	16.735	-0.743596	0.245773	-3.02554	0.00248187	0.999624
Rpl35al1	136.867	-0.749305	0.192862	-3.88518	0.000102254	0.276898
LOC100359937	19.5417	-0.755013	0.246342	-3.0649	0.00217745	0.999624
LOC108349682	194.43	-0.776208	0.243856	-3.18305	0.00145731	0.999624
Tceal3	34.1479	-0.799899	0.220018	-3.63561	0.000277324	0.398075
LOC120100000	5.20401	-0.802052	0.213374	-3.75891	0.000170655	0.293953
Cycs	87.6417	-0.815328	0.179363	-4.54568	5.48e-06	0.0188638
LOC688682	36.0474	-0.874253	0.231351	-3.7789	0.000157524	0.293953
Lamtor1	13.2175	-0.886046	0.246449	-3.59526	0.000324071	0.422337
LOC100360413	284.243	-1.11551	0.243871	-4.57417	4.78e-06	0.0188638
LOC100360087	15.9634	-1.16033	0.245203	-4.73214	2.22e-06	0.0127562
Ddx3	7.7586	-1.39535	0.236849	-5.89131	3.83e-09	3.3e-05
Eif2s3y	16.7847	-2.23015	0.246447	-9.04922	1.44e-19	2.48e-15
