# Supplementary material for: Spatial transcriptomics reveal basal sex differences in supraoptic nucleus gene expression of adult rats related to cell signaling and ribosomal pathways
Source: Biol Sex Differ. 2023 Oct 19;14:71. doi: 10.1186/s13293-023-00554-3 (PMC10585758; doi:10.1186/s13293-023-00554-3)
Supplement: Supplementary file 8 — Additional file 8. Spreadsheet 6. Compiled GO Terms/Pathway Results for Loupe Browser Less Conservative Approach. [file 13293_2023_554_MOESM8_ESM.xlsx]

## Sheet: SuppSpreadsheet6
Supplemental Spreadsheet 6. GO Terms/Pathway Results - Loupe Browser (Less Conservative)
1_LB_LCI_Common	Data input: SON DEGs identified via Loupe Browser common to both sexes
2_LB_LCI_Common_UR	Data input: Upregulated SON DEGs identified via Loupe Browser common to both sexes
3_LB_LCI_Common_DR	Data input: Downregulated SON DEGs identified via Loupe Browser common to both sexes
4_LB_LCI_Female-Unique	Data input: SON DEGs identified via Loupe Browser unique to Female group
5_LB_LCI_Male-Unique	Data input: SON DEGs identified via Loupe Browser unique to Male group
6_LB_LCI_Female-All	Data input: All significant SON DEGs identified via Loupe Browser for Female group
7_LB_LCI_Female-All_UR	Data input: All upregulated SON DEGs identified via Loupe Browser for Female group
8_LB_LCI_Female-All_DR	Data input: All downregulated SON DEGs identified via Loupe Browser for Female group
9_LB_LCI_Male-All	Data input: All significant SON DEGs identified via Loupe Browser for Male group
10_LB_LCI_Male-All_UR	Data input: All upregulated SON DEGs identified via Loupe Browser for Male group
11_LB_LCI_Male-All_DR	Data input: All downregulated SON DEGs identified via Loupe Browser for Male group

## Sheet: 1_LB_LCI_Common
Pathway Database	Enrichment FDR	nGenes	Pathway Genes	Fold Enrichment	Pathway	URL	Genes
GO-BP	7.86119e-11	20	491	8.79916	Chemical synaptic transmission	http://amigo.geneontology.org/amigo/term/GO:0007268	Cbln1 Cplx1 Glra2 Nptx1 Snap25 Syt1 Cyp46a1 Snca Car2 Prkcb Cbln2 Pnoc Camk2n1 Grm5 Calb2 Cartpt Sncb Celf6 Prkcg Cacna1g
GO-BP	7.86119e-11	20	491	8.79916	Anterograde trans-synaptic signaling	http://amigo.geneontology.org/amigo/term/GO:0098916	Cbln1 Cplx1 Glra2 Nptx1 Snap25 Syt1 Cyp46a1 Snca Car2 Prkcb Cbln2 Pnoc Camk2n1 Grm5 Calb2 Cartpt Sncb Celf6 Prkcg Cacna1g
GO-BP	7.86119e-11	20	497	8.69293	Trans-synaptic signaling	http://amigo.geneontology.org/amigo/term/GO:0099537	Cbln1 Cplx1 Glra2 Nptx1 Snap25 Syt1 Cyp46a1 Snca Car2 Prkcb Cbln2 Pnoc Camk2n1 Grm5 Calb2 Cartpt Sncb Celf6 Prkcg Cacna1g
GO-BP	1.1825e-10	20	516	8.37285	Synaptic signaling	http://amigo.geneontology.org/amigo/term/GO:0099536	Cbln1 Cplx1 Glra2 Nptx1 Snap25 Syt1 Cyp46a1 Snca Car2 Prkcb Cbln2 Pnoc Camk2n1 Grm5 Calb2 Cartpt Sncb Celf6 Prkcg Cacna1g
GO-BP	2.17534e-08	25	1145	4.71658	Cell-cell signaling	http://amigo.geneontology.org/amigo/term/GO:0007267	Cbln1 Cplx1 Glra2 Nptx1 Vsnl1 Snap25 Syt1 Cyp46a1 Gabbr2 Snca Car2 Prkcb Cbln2 Pnoc Gal Camk2n1 Grm5 Calb2 Cartpt Sncb Caprin2 Tcf7l2 Celf6 Prkcg Cacna1g
GO-BP	1.13638e-05	12	328	7.90315	Modulation of chemical synaptic transmission	http://amigo.geneontology.org/amigo/term/GO:0050804	Cbln1 Cplx1 Nptx1 Snap25 Syt1 Cyp46a1 Snca Car2 Prkcb Grm5 Calb2 Prkcg
GO-BP	1.13638e-05	12	329	7.87913	Regulation of trans-synaptic signaling	http://amigo.geneontology.org/amigo/term/GO:0099177	Cbln1 Cplx1 Nptx1 Snap25 Syt1 Cyp46a1 Snca Car2 Prkcb Grm5 Calb2 Prkcg
GO-BP	0.00012407	6	64	20.2518	Neuropeptide signaling pathway	http://amigo.geneontology.org/amigo/term/GO:0007218	Glra2 Penk Pnoc Gal Cartpt Pdyn
GO-BP	0.000135454	26	1956	2.87142	Nervous system development	http://amigo.geneontology.org/amigo/term/GO:0007399	Cbln1 Gap43 Plp1 Rbfox1 Nptx1 Snap25 Syt1 Pou3f2 Snca Olfm1 Cldn11 Ncdn Bcas1 Cbln2 Gal Enc1 Cnp Camk2a Mag Tppp Fgf13 Caprin2 Hapln4 Stmn4 Prkcg Ywhah
GO-BP	0.00014865	21	1346	3.37029	Regulation of transport	http://amigo.geneontology.org/amigo/term/GO:0051049	Cplx1 Erp29 Vsnl1 Syt1 Hpca Snca Car2 Prkcb Saraf Gal Camk2n1 Grm5 Cartpt Plpp4 Clic1 Fgf13 Apod Tcf7l2 Prkcg Ywhah Cacna1g
GO-BP	0.000287094	11	384	6.18806	Signal release	http://amigo.geneontology.org/amigo/term/GO:0023061	Cplx1 Vsnl1 Snap25 Syt1 Snca Prkcb Gal Camk2n1 Cartpt Tcf7l2 Prkcg
GO-BP	0.000287094	14	650	4.65273	Secretion by cell	http://amigo.geneontology.org/amigo/term/GO:0032940	Cbln1 Cplx1 Erp29 Vsnl1 Rasgrp1 Snap25 Syt1 Snca Prkcb Gal Camk2n1 Cartpt Tcf7l2 Prkcg
GO-BP	0.000287094	12	472	5.49202	Regulation of ion transport	http://amigo.geneontology.org/amigo/term/GO:0043269	Syt1 Hpca Snca Car2 Saraf Gal Grm5 Plpp4 Clic1 Fgf13 Ywhah Cacna1g
GO-BP	0.000361305	15	771	4.20271	Secretion	http://amigo.geneontology.org/amigo/term/GO:0046903	Cbln1 Cplx1 Erp29 Vsnl1 Rasgrp1 Snap25 Syt1 Snca Car2 Prkcb Gal Camk2n1 Cartpt Tcf7l2 Prkcg
GO-BP	0.000420761	14	688	4.39574	Export from cell	http://amigo.geneontology.org/amigo/term/GO:0140352	Cbln1 Cplx1 Erp29 Vsnl1 Rasgrp1 Snap25 Syt1 Snca Prkcb Gal Camk2n1 Cartpt Tcf7l2 Prkcg
GO-BP	0.000420761	6	88	14.7286	Synaptic vesicle exocytosis	http://amigo.geneontology.org/amigo/term/GO:0016079	Cplx1 Snap25 Syt1 Snca Prkcb Prkcg
GO-BP	0.000632847	7	147	10.2866	Synaptic vesicle cycle	http://amigo.geneontology.org/amigo/term/GO:0099504	Cplx1 Snap25 Syt1 Snca Prkcb Sncb Prkcg
GO-BP	0.000676018	15	829	3.90867	Neuron projection development	http://amigo.geneontology.org/amigo/term/GO:0031175	Gap43 Plp1 Nptx1 Snap25 Syt1 Pou3f2 Ncdn Enc1 Cnp Camk2a Mag Fgf13 Caprin2 Stmn4 Ywhah
GO-BP	0.000690672	11	444	5.35183	Regulation of secretion by cell	http://amigo.geneontology.org/amigo/term/GO:1903530	Cplx1 Erp29 Vsnl1 Syt1 Snca Prkcb Gal Camk2n1 Cartpt Tcf7l2 Prkcg
GO-BP	0.000739742	19	1305	3.14511	Ion transport	http://amigo.geneontology.org/amigo/term/GO:0006811	Glra2 Syt1 Gria4 Hpca Snca Car2 Prkcb Saraf Gal Slc32a1 Grm5 Plpp4 Clic1 Tf Fgf13 Kcnmb4 Kcnc1 Ywhah Cacna1g
GO-BP	0.000742177	12	543	4.77391	Behavior	http://amigo.geneontology.org/amigo/term/GO:0007610	Gad1 Snap25 Snca Penk Gal Grm5 Cnp Cartpt Htr2c Fgf13 Celf6 Prkcg
GO-BP	0.000785483	7	158	9.57048	Regulation of neurotransmitter levels	http://amigo.geneontology.org/amigo/term/GO:0001505	Gad1 Cplx1 Snap25 Syt1 Snca Prkcb Prkcg
GO-BP	0.000815717	7	160	9.45085	Vesicle-mediated transport in synapse	http://amigo.geneontology.org/amigo/term/GO:0099003	Cplx1 Snap25 Syt1 Snca Prkcb Sncb Prkcg
GO-BP	0.00119827	6	116	11.1734	Neurotransmitter secretion	http://amigo.geneontology.org/amigo/term/GO:0007269	Cplx1 Snap25 Syt1 Snca Prkcb Prkcg
GO-BP	0.00119827	6	116	11.1734	Positive regulation of synaptic transmission	http://amigo.geneontology.org/amigo/term/GO:0050806	Snap25 Syt1 Cyp46a1 Snca Car2 Calb2
GO-BP	0.00119827	11	485	4.89941	Regulation of secretion	http://amigo.geneontology.org/amigo/term/GO:0051046	Cplx1 Erp29 Vsnl1 Syt1 Snca Prkcb Gal Camk2n1 Cartpt Tcf7l2 Prkcg
GO-BP	0.00119827	6	116	11.1734	Signal release from synapse	http://amigo.geneontology.org/amigo/term/GO:0099643	Cplx1 Snap25 Syt1 Snca Prkcb Prkcg
GO-BP	0.00131236	9	322	6.03781	Regulation of membrane potential	http://amigo.geneontology.org/amigo/term/GO:0042391	Cbln1 Glra2 Snca Ucp2 Clic1 Fgf13 Kcnmb4 Ywhah Cacna1g
GO-BP	0.00155739	6	124	10.4526	Ensheathment of neurons	http://amigo.geneontology.org/amigo/term/GO:0007272	Plp1 Pou3f2 Cldn11 Bcas1 Mag Tppp
GO-BP	0.00155739	6	124	10.4526	Axon ensheathment	http://amigo.geneontology.org/amigo/term/GO:0008366	Plp1 Pou3f2 Cldn11 Bcas1 Mag Tppp
GO-BP	0.00155739	10	420	5.14332	Regulation of transmembrane transport	http://amigo.geneontology.org/amigo/term/GO:0034762	Hpca Snca Car2 Prkcb Gal Grm5 Clic1 Fgf13 Ywhah Cacna1g
GO-BP	0.00155739	5	75	14.4013	Regulation of neurotransmitter secretion	http://amigo.geneontology.org/amigo/term/GO:0046928	Cplx1 Syt1 Snca Prkcb Prkcg
GO-BP	0.00166978	7	189	8.00072	Regulated exocytosis	http://amigo.geneontology.org/amigo/term/GO:0045055	Cplx1 Rasgrp1 Snap25 Syt1 Snca Prkcb Prkcg
GO-BP	0.00173357	7	191	7.91694	Locomotory behavior	http://amigo.geneontology.org/amigo/term/GO:0007626	Gad1 Snap25 Snca Penk Grm5 Cnp Htr2c
GO-BP	0.00196635	15	961	3.37179	Neuron development	http://amigo.geneontology.org/amigo/term/GO:0048666	Gap43 Plp1 Nptx1 Snap25 Syt1 Pou3f2 Ncdn Enc1 Cnp Camk2a Mag Fgf13 Caprin2 Stmn4 Ywhah
GO-BP	0.00226162	5	83	13.0132	Regulation of neurotransmitter transport	http://amigo.geneontology.org/amigo/term/GO:0051588	Cplx1 Syt1 Snca Prkcb Prkcg
GO-BP	0.00322633	8	290	5.95916	Exocytosis	http://amigo.geneontology.org/amigo/term/GO:0006887	Cplx1 Vsnl1 Rasgrp1 Snap25 Syt1 Snca Prkcb Prkcg
GO-BP	0.00348278	6	149	8.69877	Regulation of synaptic plasticity	http://amigo.geneontology.org/amigo/term/GO:0048167	Cbln1 Snap25 Cyp46a1 Snca Grm5 Calb2
GO-BP	0.00403738	7	224	6.75061	Positive regulation of secretion by cell	http://amigo.geneontology.org/amigo/term/GO:1903532	Vsnl1 Syt1 Snca Gal Camk2n1 Cartpt Tcf7l2
GO-BP	0.00403738	6	154	8.41634	Neurotransmitter transport	http://amigo.geneontology.org/amigo/term/GO:0006836	Cplx1 Snap25 Syt1 Snca Prkcb Prkcg
GO-BP	0.00417893	3	19	34.1083	Regulation of vesicle fusion	http://amigo.geneontology.org/amigo/term/GO:0031338	Cplx1 Syt1 Snca
GO-BP	0.00487746	16	1184	2.91918	Neuron differentiation	http://amigo.geneontology.org/amigo/term/GO:0030182	Cbln1 Gap43 Plp1 Nptx1 Snap25 Syt1 Pou3f2 Ncdn Enc1 Cnp Camk2a Mag Fgf13 Caprin2 Stmn4 Ywhah
GO-BP	0.00555416	5	104	10.3855	Regulation of nervous system process	http://amigo.geneontology.org/amigo/term/GO:0031644	Cbln1 Nptx1 Cartpt Mag Tppp
GO-BP	0.00557176	2	4	108.01	Exocytic insertion of neurotransmitter receptor to postsynaptic membrane	http://amigo.geneontology.org/amigo/term/GO:0098967	Cplx1 Snap25
GO-BP	0.0064393	7	247	6.12201	Positive regulation of secretion	http://amigo.geneontology.org/amigo/term/GO:0051047	Vsnl1 Syt1 Snca Gal Camk2n1 Cartpt Tcf7l2
GO-BP	0.0064393	16	1222	2.8284	Positive regulation of multicellular organismal process	http://amigo.geneontology.org/amigo/term/GO:0051240	Cbln1 Rasgrp1 Pou3f2 C1qtnf4 Car2 Prkcb Cbln2 Gal Mbp Cartpt Ucp2 Mag Oxt Tppp Caprin2 Tcf7l2
GO-BP	0.00644248	14	973	3.10819	Cation transport	http://amigo.geneontology.org/amigo/term/GO:0006812	Syt1 Hpca Snca Prkcb Saraf Gal Slc32a1 Plpp4 Tf Fgf13 Kcnmb4 Kcnc1 Ywhah Cacna1g
GO-BP	0.0073314	3	24	27.0024	Positive regulation of nervous system process	http://amigo.geneontology.org/amigo/term/GO:0031646	Cartpt Mag Tppp
GO-BP	0.007904	8	344	5.02371	Synapse organization	http://amigo.geneontology.org/amigo/term/GO:0050808	Cbln1 Snca Cbln2 Grm5 Sncb Fgf13 Caprin2 Camkv
GO-BP	0.00953885	7	267	5.66343	Protein secretion	http://amigo.geneontology.org/amigo/term/GO:0009306	Cbln1 Cplx1 Erp29 Vsnl1 Camk2n1 Cartpt Tcf7l2
GO-BP	0.00956662	7	268	5.6423	Establishment of protein localization to extracellular region	http://amigo.geneontology.org/amigo/term/GO:0035592	Cbln1 Cplx1 Erp29 Vsnl1 Camk2n1 Cartpt Tcf7l2
GO-BP	0.00969433	5	122	8.85325	Myelination	http://amigo.geneontology.org/amigo/term/GO:0042552	Plp1 Pou3f2 Bcas1 Mag Tppp
GO-BP	0.010407	3	28	23.1449	Regulation of presynapse assembly	http://amigo.geneontology.org/amigo/term/GO:1905606	Cbln1 Snca Cbln2
GO-BP	0.010407	7	274	5.51874	Protein localization to extracellular region	http://amigo.geneontology.org/amigo/term/GO:0071692	Cbln1 Cplx1 Erp29 Vsnl1 Camk2n1 Cartpt Tcf7l2
GO-BP	0.0105446	17	1433	2.56269	Neurogenesis	http://amigo.geneontology.org/amigo/term/GO:0022008	Cbln1 Gap43 Plp1 Nptx1 Snap25 Syt1 Pou3f2 Ncdn Enc1 Cnp Camk2a Mag Tppp Fgf13 Caprin2 Stmn4 Ywhah
GO-BP	0.0107128	10	569	3.79647	Cell junction organization	http://amigo.geneontology.org/amigo/term/GO:0034330	Cbln1 Snca Cldn11 Cbln2 Grm5 Sncb Fgf13 Caprin2 Apod Camkv
GO-BP	0.0108553	6	199	6.51315	Regulation of transmembrane transporter activity	http://amigo.geneontology.org/amigo/term/GO:0022898	Hpca Snca Gal Grm5 Fgf13 Ywhah
GO-BP	0.0108553	16	1309	2.64042	Generation of neurons	http://amigo.geneontology.org/amigo/term/GO:0048699	Cbln1 Gap43 Plp1 Nptx1 Snap25 Syt1 Pou3f2 Ncdn Enc1 Cnp Camk2a Mag Fgf13 Caprin2 Stmn4 Ywhah
GO-BP	0.0108553	3	29	22.3468	Regulation of presynapse organization	http://amigo.geneontology.org/amigo/term/GO:0099174	Cbln1 Snca Cbln2
GO-BP	0.0112964	4	72	12.0011	Long-term synaptic potentiation	http://amigo.geneontology.org/amigo/term/GO:0060291	Snap25 Cyp46a1 Snca Calb2
GO-BP	0.0132771	6	208	6.23133	Regulation of transporter activity	http://amigo.geneontology.org/amigo/term/GO:0032409	Hpca Snca Gal Grm5 Fgf13 Ywhah
GO-BP	0.0138777	11	709	3.3515	Metal ion transport	http://amigo.geneontology.org/amigo/term/GO:0030001	Hpca Prkcb Saraf Gal Plpp4 Tf Fgf13 Kcnmb4 Kcnc1 Ywhah Cacna1g
GO-BP	0.0155855	6	217	5.97289	Glial cell differentiation	http://amigo.geneontology.org/amigo/term/GO:0010001	Gap43 Plp1 Pou3f2 Cnp Mag Tppp
GO-BP	0.0155855	6	217	5.97289	Peptide transport	http://amigo.geneontology.org/amigo/term/GO:0015833	Cplx1 Vsnl1 Car2 Camk2n1 Cartpt Tcf7l2
GO-BP	0.0155855	3	34	19.0605	Regulation of catecholamine secretion	http://amigo.geneontology.org/amigo/term/GO:0050433	Syt1 Snca Cartpt
GO-BP	0.016622	2	8	54.0049	Regulation of synaptic vesicle membrane organization	http://amigo.geneontology.org/amigo/term/GO:1901632	Cplx1 Syt1
GO-BP	0.016622	2	8	54.0049	Regulation of chloride transport	http://amigo.geneontology.org/amigo/term/GO:2001225	Car2 Grm5
GO-BP	0.016622	2	8	54.0049	Regulation of synaptic vesicle fusion to presynaptic active zone membrane	http://amigo.geneontology.org/amigo/term/GO:0031630	Cplx1 Syt1
GO-BP	0.0172805	3	36	18.0016	Catecholamine secretion	http://amigo.geneontology.org/amigo/term/GO:0050432	Syt1 Snca Cartpt
GO-BP	0.0178821	15	1254	2.58396	Plasma membrane bounded cell projection organization	http://amigo.geneontology.org/amigo/term/GO:0120036	Gap43 Plp1 Nptx1 Snap25 Syt1 Pou3f2 Ncdn Enc1 Cnp Camk2a Mag Fgf13 Caprin2 Stmn4 Ywhah
GO-BP	0.0182144	3	37	17.5151	Presynapse assembly	http://amigo.geneontology.org/amigo/term/GO:0099054	Cbln1 Snca Cbln2
GO-BP	0.0197364	4	88	9.81906	Chloride transport	http://amigo.geneontology.org/amigo/term/GO:0006821	Glra2 Car2 Grm5 Clic1
GO-BP	0.0197364	15	1273	2.5454	Cell projection organization	http://amigo.geneontology.org/amigo/term/GO:0030030	Gap43 Plp1 Nptx1 Snap25 Syt1 Pou3f2 Ncdn Enc1 Cnp Camk2a Mag Fgf13 Caprin2 Stmn4 Ywhah
GO-BP	0.0197364	2	9	48.0043	Positive regulation of vesicle fusion	http://amigo.geneontology.org/amigo/term/GO:0031340	Syt1 Snca
GO-BP	0.0200214	8	422	4.09515	Regulation of system process	http://amigo.geneontology.org/amigo/term/GO:0044057	Cbln1 Nptx1 Gal Cartpt Mag Tppp Fgf13 Cacna1g
GO-BP	0.0216048	5	158	6.83606	Insulin secretion	http://amigo.geneontology.org/amigo/term/GO:0030073	Cplx1 Vsnl1 Camk2n1 Cartpt Tcf7l2
GO-BP	0.0219367	5	159	6.79306	Regulation of peptide transport	http://amigo.geneontology.org/amigo/term/GO:0090087	Vsnl1 Car2 Camk2n1 Cartpt Tcf7l2
GO-BP	0.0228557	4	93	9.29116	Action potential	http://amigo.geneontology.org/amigo/term/GO:0001508	Fgf13 Kcnmb4 Ywhah Cacna1g
GO-BP	0.0228557	2	10	43.2039	Spontaneous synaptic transmission	http://amigo.geneontology.org/amigo/term/GO:0098814	Syt1 Cbln2
GO-BP	0.0234867	3	42	15.43	Oligodendrocyte development	http://amigo.geneontology.org/amigo/term/GO:0014003	Plp1 Mag Tppp
GO-BP	0.0240362	15	1317	2.46036	Positive regulation of cell communication	http://amigo.geneontology.org/amigo/term/GO:0010647	Vsnl1 Rasgrp1 Snap25 Syt1 Cyp46a1 Snca C1qtnf4 Car2 Prkcb Gal Camk2n1 Calb2 Cartpt Caprin2 Tcf7l2
GO-BP	0.0240362	5	166	6.50661	Regulation of exocytosis	http://amigo.geneontology.org/amigo/term/GO:0017157	Vsnl1 Syt1 Snca Prkcb Prkcg
GO-BP	0.0240362	7	341	4.43442	Regulation of ion transmembrane transport	http://amigo.geneontology.org/amigo/term/GO:0034765	Hpca Gal Grm5 Clic1 Fgf13 Ywhah Cacna1g
GO-BP	0.0240362	6	247	5.24744	Amide transport	http://amigo.geneontology.org/amigo/term/GO:0042886	Cplx1 Vsnl1 Car2 Camk2n1 Cartpt Tcf7l2
GO-BP	0.0240362	19	1901	2.15906	Regulation of cellular component organization	http://amigo.geneontology.org/amigo/term/GO:0051128	Cbln1 Cplx1 Gap43 Snap25 Syt1 Pou3f2 Snca Cbln2 Enc1 Vat1 Mag Avp Tppp Fgf13 Caprin2 Apod Stmn4 Ywhah Camkv
GO-BP	0.0240362	3	43	15.0711	Presynapse organization	http://amigo.geneontology.org/amigo/term/GO:0099172	Cbln1 Snca Cbln2
GO-BP	0.0244189	15	1324	2.44735	Positive regulation of signaling	http://amigo.geneontology.org/amigo/term/GO:0023056	Vsnl1 Rasgrp1 Snap25 Syt1 Cyp46a1 Snca C1qtnf4 Car2 Prkcb Gal Camk2n1 Calb2 Cartpt Caprin2 Tcf7l2
GO-BP	0.0244189	6	251	5.16381	Hormone secretion	http://amigo.geneontology.org/amigo/term/GO:0046879	Cplx1 Vsnl1 Gal Camk2n1 Cartpt Tcf7l2
GO-BP	0.0244189	3	44	14.7286	Receptor localization to synapse	http://amigo.geneontology.org/amigo/term/GO:0097120	Cplx1 Snap25 Anks1b
GO-BP	0.025049	4	99	8.72806	Oligodendrocyte differentiation	http://amigo.geneontology.org/amigo/term/GO:0048709	Plp1 Cnp Mag Tppp
GO-BP	0.0271366	6	258	5.02371	Hormone transport	http://amigo.geneontology.org/amigo/term/GO:0009914	Cplx1 Vsnl1 Gal Camk2n1 Cartpt Tcf7l2
GO-BP	0.0271366	2	12	36.0032	Negative regulation of platelet-derived growth factor receptor signaling pathway	http://amigo.geneontology.org/amigo/term/GO:0010642	Snca Apod
GO-BP	0.0271366	4	103	8.3891	Glial cell development	http://amigo.geneontology.org/amigo/term/GO:0021782	Plp1 Pou3f2 Mag Tppp
GO-BP	0.0271366	2	12	36.0032	Regulation of response to food	http://amigo.geneontology.org/amigo/term/GO:0032095	Cartpt Prkcg
GO-BP	0.0271366	2	12	36.0032	Angiotensin-activated signaling pathway	http://amigo.geneontology.org/amigo/term/GO:0038166	Car2 Camk2a
GO-BP	0.0271366	4	103	8.3891	Positive regulation of hormone secretion	http://amigo.geneontology.org/amigo/term/GO:0046887	Vsnl1 Gal Camk2n1 Tcf7l2
GO-BP	0.0271366	4	102	8.47135	Organelle fusion	http://amigo.geneontology.org/amigo/term/GO:0048284	Cplx1 Syt1 Snca Vat1
GO-BP	0.0277807	5	177	6.10224	Regulation of synapse organization	http://amigo.geneontology.org/amigo/term/GO:0050807	Cbln1 Snca Cbln2 Caprin2 Camkv
GO-BP	0.0280254	3	48	13.5012	Transmission of nerve impulse	http://amigo.geneontology.org/amigo/term/GO:0019226	Cartpt Mag Kcnmb4
GO-BP	0.0286084	5	179	6.03406	Regulation of synapse structure or activity	http://amigo.geneontology.org/amigo/term/GO:0050803	Cbln1 Snca Cbln2 Caprin2 Camkv
GO-BP	0.0291881	4	107	8.07549	Microtubule polymerization or depolymerization	http://amigo.geneontology.org/amigo/term/GO:0031109	Snca Tppp Fgf13 Stmn4
GO-BP	0.0291881	2	13	33.2338	Synaptic vesicle fusion to presynaptic active zone membrane	http://amigo.geneontology.org/amigo/term/GO:0031629	Cplx1 Syt1
GO-BP	0.0291881	2	13	33.2338	Positive regulation of myelination	http://amigo.geneontology.org/amigo/term/GO:0031643	Mag Tppp
GO-BP	0.0291881	3	50	12.9612	Catecholamine transport	http://amigo.geneontology.org/amigo/term/GO:0051937	Syt1 Snca Cartpt
GO-BP	0.0291881	3	50	12.9612	Regulation of amine transport	http://amigo.geneontology.org/amigo/term/GO:0051952	Syt1 Snca Cartpt
GO-BP	0.0291881	2	13	33.2338	Neurotransmitter receptor transport to postsynaptic membrane	http://amigo.geneontology.org/amigo/term/GO:0098969	Cplx1 Snap25
GO-BP	0.0291881	2	13	33.2338	Presynaptic modulation of chemical synaptic transmission	http://amigo.geneontology.org/amigo/term/GO:0099171	Prkcb Prkcg
GO-BP	0.0293838	6	271	4.78272	Response to metal ion	http://amigo.geneontology.org/amigo/term/GO:0010038	Glra2 Hpca Snca Car2 Kcnmb4 Cacna1g
GO-BP	0.0293838	7	369	4.09793	Regulation of neuron projection development	http://amigo.geneontology.org/amigo/term/GO:0010975	Snap25 Pou3f2 Enc1 Mag Fgf13 Caprin2 Ywhah
GO-BP	0.0307754	2	14	30.8599	Establishment of protein localization to postsynaptic membrane	http://amigo.geneontology.org/amigo/term/GO:1903540	Cplx1 Snap25
GO-BP	0.0307754	2	14	30.8599	Inhibitory synapse assembly	http://amigo.geneontology.org/amigo/term/GO:1904862	Cbln1 Fgf13
GO-BP	0.0307754	2	14	30.8599	Positive regulation of neurotransmitter secretion	http://amigo.geneontology.org/amigo/term/GO:0001956	Syt1 Snca
GO-BP	0.0307754	5	189	5.7148	Regulation of ion transmembrane transporter activity	http://amigo.geneontology.org/amigo/term/GO:0032412	Hpca Gal Grm5 Fgf13 Ywhah
GO-BP	0.0307754	6	278	4.66229	Gliogenesis	http://amigo.geneontology.org/amigo/term/GO:0042063	Gap43 Plp1 Pou3f2 Cnp Mag Tppp
GO-BP	0.0307754	2	14	30.8599	Synaptic vesicle membrane organization	http://amigo.geneontology.org/amigo/term/GO:0048499	Cplx1 Syt1
GO-BP	0.0307754	2	14	30.8599	Neurotransmitter receptor transport to plasma membrane	http://amigo.geneontology.org/amigo/term/GO:0098877	Cplx1 Snap25
GO-BP	0.0307754	2	14	30.8599	Vesicle fusion to plasma membrane	http://amigo.geneontology.org/amigo/term/GO:0099500	Cplx1 Syt1
GO-BP	0.0307754	2	14	30.8599	Maintenance of synapse structure	http://amigo.geneontology.org/amigo/term/GO:0099558	Cbln1 Cbln2
GO-BP	0.0310546	3	53	12.2275	Amine transport	http://amigo.geneontology.org/amigo/term/GO:0015837	Syt1 Snca Cartpt
GO-BP	0.0315878	4	114	7.57963	Negative regulation of secretion by cell	http://amigo.geneontology.org/amigo/term/GO:1903531	Erp29 Vsnl1 Snca Cartpt
GO-BP	0.0317196	7	381	3.96886	Regulation of nervous system development	http://amigo.geneontology.org/amigo/term/GO:0051960	Cbln1 Cbln2 Mag Tppp Fgf13 Caprin2 Ywhah
GO-BP	0.0326128	5	193	5.59636	Peptide hormone secretion	http://amigo.geneontology.org/amigo/term/GO:0030072	Cplx1 Vsnl1 Camk2n1 Cartpt Tcf7l2
GO-BP	0.0349133	7	389	3.88724	Regulation of hormone levels	http://amigo.geneontology.org/amigo/term/GO:0010817	Cplx1 Vsnl1 Cyp46a1 Gal Camk2n1 Cartpt Tcf7l2
GO-BP	0.0349133	3	56	11.5725	Regulation of anion transport	http://amigo.geneontology.org/amigo/term/GO:0044070	Snca Car2 Grm5
GO-BP	0.03557	5	198	5.45504	Peptide secretion	http://amigo.geneontology.org/amigo/term/GO:0002790	Cplx1 Vsnl1 Camk2n1 Cartpt Tcf7l2
GO-BP	0.0361469	3	57	11.3694	Bone resorption	http://amigo.geneontology.org/amigo/term/GO:0045453	Car2 Ncdn Cartpt
GO-BP	0.036785	2	16	27.0024	Regulation of response to extracellular stimulus	http://amigo.geneontology.org/amigo/term/GO:0032104	Cartpt Prkcg
GO-BP	0.036785	2	16	27.0024	Regulation of response to nutrient levels	http://amigo.geneontology.org/amigo/term/GO:0032107	Cartpt Prkcg
GO-BP	0.036785	5	201	5.37362	Regulation of hormone secretion	http://amigo.geneontology.org/amigo/term/GO:0046883	Vsnl1 Gal Camk2n1 Cartpt Tcf7l2
GO-BP	0.0382267	7	399	3.78981	Axon development	http://amigo.geneontology.org/amigo/term/GO:0061564	Gap43 Plp1 Nptx1 Pou3f2 Cnp Mag Fgf13
GO-BP	0.038323	3	59	10.984	Regulation of synaptic vesicle exocytosis	http://amigo.geneontology.org/amigo/term/GO:2000300	Syt1 Prkcb Prkcg
GO-BP	0.038323	5	204	5.29459	Regulation of protein secretion	http://amigo.geneontology.org/amigo/term/GO:0050708	Erp29 Vsnl1 Camk2n1 Cartpt Tcf7l2
GO-BP	0.039234	6	299	4.33484	Regulation of metal ion transport	http://amigo.geneontology.org/amigo/term/GO:0010959	Hpca Saraf Gal Plpp4 Fgf13 Ywhah
GO-BP	0.0392852	3	60	10.801	Monoamine transport	http://amigo.geneontology.org/amigo/term/GO:0015844	Syt1 Snca Cartpt
GO-BP	0.0392852	9	635	3.06169	Cellular component morphogenesis	http://amigo.geneontology.org/amigo/term/GO:0032989	Gap43 Nptx1 Syt1 Pou3f2 Cnp Tppp Fgf13 Caprin2 Ywhah
GO-BP	0.0392852	2	17	25.414	Positive regulation of neurotransmitter transport	http://amigo.geneontology.org/amigo/term/GO:0051590	Syt1 Snca
GO-BP	0.0402606	8	520	3.32338	Regulation of plasma membrane bounded cell projection organization	http://amigo.geneontology.org/amigo/term/GO:0120035	Gap43 Snap25 Pou3f2 Enc1 Mag Fgf13 Caprin2 Ywhah
GO-BP	0.0402606	8	521	3.317	Neuron projection morphogenesis	http://amigo.geneontology.org/amigo/term/GO:0048812	Gap43 Nptx1 Syt1 Pou3f2 Cnp Fgf13 Caprin2 Ywhah
GO-BP	0.0402606	4	127	6.80376	Negative regulation of secretion	http://amigo.geneontology.org/amigo/term/GO:0051048	Erp29 Vsnl1 Snca Cartpt
GO-BP	0.0402606	7	407	3.71532	Regulation of establishment of protein localization	http://amigo.geneontology.org/amigo/term/GO:0070201	Erp29 Vsnl1 Snap25 Camk2n1 Cartpt Apod Tcf7l2
GO-BP	0.0402606	15	1461	2.21786	Nitrogen compound transport	http://amigo.geneontology.org/amigo/term/GO:0071705	Cbln1 Cplx1 Erp29 Vsnl1 Snap25 Syt1 Snca Car2 Slc32a1 Camk2n1 Cartpt Apod Tcf7l2 Fkbp11 Ywhah
GO-BP	0.0404856	3	62	10.4526	Exocytic process	http://amigo.geneontology.org/amigo/term/GO:0140029	Cplx1 Syt1 Snca
GO-BP	0.0404856	3	62	10.4526	Positive regulation of insulin secretion	http://amigo.geneontology.org/amigo/term/GO:0032024	Vsnl1 Camk2n1 Tcf7l2
GO-BP	0.0416148	2	18	24.0022	Glucocorticoid metabolic process	http://amigo.geneontology.org/amigo/term/GO:0008211	Gal Ywhah
GO-BP	0.0420651	4	130	6.64675	Regulation of insulin secretion	http://amigo.geneontology.org/amigo/term/GO:0050796	Vsnl1 Camk2n1 Cartpt Tcf7l2
GO-BP	0.0429388	8	530	3.26067	Regulation of cell projection organization	http://amigo.geneontology.org/amigo/term/GO:0031344	Gap43 Snap25 Pou3f2 Enc1 Mag Fgf13 Caprin2 Ywhah
GO-BP	0.0438282	4	132	6.54604	Synapse assembly	http://amigo.geneontology.org/amigo/term/GO:0007416	Cbln1 Snca Cbln2 Fgf13
GO-BP	0.0439302	8	534	3.23625	Plasma membrane bounded cell projection morphogenesis	http://amigo.geneontology.org/amigo/term/GO:0120039	Gap43 Nptx1 Syt1 Pou3f2 Cnp Fgf13 Caprin2 Ywhah
GO-BP	0.0439302	2	19	22.7389	Steroid catabolic process	http://amigo.geneontology.org/amigo/term/GO:0006706	Cyp46a1 Ywhah
GO-BP	0.0439302	2	19	22.7389	Dopamine secretion	http://amigo.geneontology.org/amigo/term/GO:0014046	Syt1 Snca
GO-BP	0.0439302	2	19	22.7389	Regulation of dopamine secretion	http://amigo.geneontology.org/amigo/term/GO:0014059	Syt1 Snca
GO-BP	0.0439302	14	1337	2.26198	Transmembrane transport	http://amigo.geneontology.org/amigo/term/GO:0055085	Glra2 Gria4 Hpca Snca Car2 Prkcb Gal Grm5 Clic1 Fgf13 Kcnmb4 Kcnc1 Ywhah Cacna1g
GO-BP	0.0443556	8	537	3.21817	Cell projection morphogenesis	http://amigo.geneontology.org/amigo/term/GO:0048858	Gap43 Nptx1 Syt1 Pou3f2 Cnp Fgf13 Caprin2 Ywhah
GO-BP	0.0468164	2	20	21.6019	Hydrogen peroxide catabolic process	http://amigo.geneontology.org/amigo/term/GO:0042744	Snca Gpx3
GO-BP	0.0468164	3	67	9.67251	Microtubule polymerization	http://amigo.geneontology.org/amigo/term/GO:0046785	Snca Tppp Fgf13
GO-BP	0.0468164	4	137	6.30714	Regulation of microtubule cytoskeleton organization	http://amigo.geneontology.org/amigo/term/GO:0070507	Snca Tppp Fgf13 Stmn4
GO-BP	0.0468164	17	1806	2.03341	Organic substance transport	http://amigo.geneontology.org/amigo/term/GO:0071702	Cbln1 Cplx1 Erp29 Vsnl1 Snap25 Syt1 Snca Car2 Prkcb Gal Slc32a1 Camk2n1 Cartpt Apod Tcf7l2 Fkbp11 Ywhah
GO-BP	0.0468164	2	20	21.6019	Neurotransmitter receptor transport	http://amigo.geneontology.org/amigo/term/GO:0099637	Cplx1 Snap25
GO-BP	0.0472934	3	68	9.53027	Vesicle fusion	http://amigo.geneontology.org/amigo/term/GO:0006906	Cplx1 Syt1 Snca
GO-BP	0.049673	4	140	6.17198	Inorganic anion transport	http://amigo.geneontology.org/amigo/term/GO:0015698	Glra2 Car2 Grm5 Clic1
GO-BP	0.0519191	8	556	3.10819	Cell part morphogenesis	http://amigo.geneontology.org/amigo/term/GO:0032990	Gap43 Nptx1 Syt1 Pou3f2 Cnp Fgf13 Caprin2 Ywhah
GO-BP	0.0524105	3	71	9.12758	Organelle membrane fusion	http://amigo.geneontology.org/amigo/term/GO:0090174	Cplx1 Syt1 Snca
GO-BP	0.0533931	6	332	3.90397	Cell junction assembly	http://amigo.geneontology.org/amigo/term/GO:0034329	Cbln1 Snca Cldn11 Cbln2 Fgf13 Apod
GO-BP	0.0545072	2	22	19.6381	Innervation	http://amigo.geneontology.org/amigo/term/GO:0060384	Nptx1 Prkcg
GO-BP	0.0557311	8	565	3.05868	Negative regulation of cellular component organization	http://amigo.geneontology.org/amigo/term/GO:0051129	Cbln1 Snca Vat1 Mag Avp Fgf13 Apod Ywhah
GO-BP	0.0570825	2	23	18.7843	Cellular response to angiotensin	http://amigo.geneontology.org/amigo/term/GO:1904385	Car2 Camk2a
GO-BP	0.0570825	2	23	18.7843	Regulation of platelet-derived growth factor receptor signaling pathway	http://amigo.geneontology.org/amigo/term/GO:0010640	Snca Apod
GO-BP	0.0570825	2	23	18.7843	Central nervous system myelination	http://amigo.geneontology.org/amigo/term/GO:0022010	Plp1 Mag
GO-BP	0.0570825	2	23	18.7843	Axon ensheathment in central nervous system	http://amigo.geneontology.org/amigo/term/GO:0032291	Plp1 Mag
GO-BP	0.0570825	2	23	18.7843	Regulation of long-term neuronal synaptic plasticity	http://amigo.geneontology.org/amigo/term/GO:0048169	Snca Grm5
GO-BP	0.0570825	5	238	4.53822	Anatomical structure homeostasis	http://amigo.geneontology.org/amigo/term/GO:0060249	Car2 Ncdn Mbp Calb2 Cartpt
GO-BP	0.0575478	3	75	8.64078	Positive regulation of exocytosis	http://amigo.geneontology.org/amigo/term/GO:0045921	Vsnl1 Syt1 Snca
GO-BP	0.0588319	6	343	3.77877	Negative regulation of transport	http://amigo.geneontology.org/amigo/term/GO:0051051	Erp29 Vsnl1 Snca Prkcb Cartpt Apod
GO-BP	0.0612163	3	77	8.41634	Excitatory postsynaptic potential	http://amigo.geneontology.org/amigo/term/GO:0060079	Cbln1 Glra2 Snca
GO-BP	0.0627324	3	78	8.30844	Feeding behavior	http://amigo.geneontology.org/amigo/term/GO:0007631	Gal Cartpt Htr2c
GO-BP	0.0627324	3	78	8.30844	Positive regulation of peptide hormone secretion	http://amigo.geneontology.org/amigo/term/GO:0090277	Vsnl1 Camk2n1 Tcf7l2
GO-BP	0.0628419	4	154	5.61089	Regulation of peptide hormone secretion	http://amigo.geneontology.org/amigo/term/GO:0090276	Vsnl1 Camk2n1 Cartpt Tcf7l2
GO-BP	0.0646349	2	25	17.2816	Response to angiotensin	http://amigo.geneontology.org/amigo/term/GO:1990776	Car2 Camk2a
GO-BP	0.0661048	4	157	5.50368	Regulation of peptide secretion	http://amigo.geneontology.org/amigo/term/GO:0002791	Vsnl1 Camk2n1 Cartpt Tcf7l2
GO-BP	0.0661048	3	80	8.10073	Positive regulation of peptide secretion	http://amigo.geneontology.org/amigo/term/GO:0002793	Vsnl1 Camk2n1 Tcf7l2
GO-BP	0.066992	3	81	8.00072	Regulation of microtubule polymerization or depolymerization	http://amigo.geneontology.org/amigo/term/GO:0031110	Snca Fgf13 Stmn4
GO-BP	0.066992	3	81	8.00072	Positive regulation of peptidyl-serine phosphorylation	http://amigo.geneontology.org/amigo/term/GO:0033138	Snca Avp Caprin2
GO-BP	0.066992	3	81	8.00072	Chemical synaptic transmission, postsynaptic	http://amigo.geneontology.org/amigo/term/GO:0099565	Cbln1 Glra2 Snca
GO-BP	0.0675345	2	26	16.6169	Negative regulation of cell junction assembly	http://amigo.geneontology.org/amigo/term/GO:1901889	Cbln1 Apod
GO-BP	0.0732724	3	84	7.71498	Bone remodeling	http://amigo.geneontology.org/amigo/term/GO:0046849	Car2 Ncdn Cartpt
GO-BP	0.0734652	7	481	3.14373	Cell morphogenesis involved in neuron differentiation	http://amigo.geneontology.org/amigo/term/GO:0048667	Gap43 Nptx1 Pou3f2 Cnp Fgf13 Caprin2 Ywhah
GO-BP	0.0755944	14	1459	2.07284	Homeostatic process	http://amigo.geneontology.org/amigo/term/GO:0042592	Cd55 Vsnl1 Car2 Ncdn Prkcb Camk2n1 Mbp Calb2 Cartpt Ucp2 Oxt Tf Tcf7l2 Cacna1g
GO-BP	0.0760116	2	28	15.43	Response to zinc ion	http://amigo.geneontology.org/amigo/term/GO:0010043	Glra2 Car2
GO-BP	0.0760116	2	28	15.43	Positive regulation of blood pressure	http://amigo.geneontology.org/amigo/term/GO:0045777	Camk2n1 Cartpt
GO-BP	0.0809688	2	29	14.8979	Response to food	http://amigo.geneontology.org/amigo/term/GO:0032094	Cartpt Prkcg
GO-BP	0.0831931	3	89	7.28155	Regulation of synapse assembly	http://amigo.geneontology.org/amigo/term/GO:0051963	Cbln1 Snca Cbln2
GO-BP	0.0849986	4	172	5.02371	Regulation of cell junction assembly	http://amigo.geneontology.org/amigo/term/GO:1901888	Cbln1 Snca Cbln2 Apod
GO-BP	0.0851478	2	30	14.4013	Cell junction maintenance	http://amigo.geneontology.org/amigo/term/GO:0034331	Cbln1 Cbln2
GO-BP	0.0877436	10	899	2.40289	Ion transmembrane transport	http://amigo.geneontology.org/amigo/term/GO:0034220	Glra2 Gria4 Hpca Gal Grm5 Clic1 Fgf13 Kcnmb4 Ywhah Cacna1g
GO-BP	0.0877436	6	383	3.38412	Regulation of protein transport	http://amigo.geneontology.org/amigo/term/GO:0051223	Erp29 Vsnl1 Camk2n1 Cartpt Apod Tcf7l2
GO-BP	0.0931367	8	636	2.71723	Cellular chemical homeostasis	http://amigo.geneontology.org/amigo/term/GO:0055082	Cd55 Vsnl1 Car2 Prkcb Camk2n1 Calb2 Cartpt Tf
GO-BP	0.0940182	16	1824	1.89491	Cell development	http://amigo.geneontology.org/amigo/term/GO:0048468	Gap43 Plp1 Nptx1 Snap25 Syt1 Pou3f2 Ncdn Enc1 Cnp Camk2a Mag Tppp Fgf13 Caprin2 Stmn4 Ywhah
GO-BP	0.0940701	2	32	13.5012	Dopamine transport	http://amigo.geneontology.org/amigo/term/GO:0015872	Syt1 Snca
GO-BP	0.0983491	2	33	13.0921	Regulation of long-term synaptic potentiation	http://amigo.geneontology.org/amigo/term/GO:1900271	Cyp46a1 Calb2
GO-BP	0.0983491	2	33	13.0921	Protein localization to postsynaptic membrane	http://amigo.geneontology.org/amigo/term/GO:1903539	Cplx1 Snap25
GO-BP	0.0983491	2	33	13.0921	Protein localization to postsynapse	http://amigo.geneontology.org/amigo/term/GO:0062237	Cplx1 Snap25
GO-BP	0.10215	2	34	12.707	Regulation of hormone metabolic process	http://amigo.geneontology.org/amigo/term/GO:0032350	Gal Tcf7l2
GO-BP	0.10215	2	34	12.707	Positive regulation of insulin secretion involved in cellular response to glucose stimulus	http://amigo.geneontology.org/amigo/term/GO:0035774	Vsnl1 Camk2n1
GO-BP	0.10215	2	34	12.707	Dopamine metabolic process	http://amigo.geneontology.org/amigo/term/GO:0042417	Snca Sncb
GO-BP	0.10215	3	98	6.61284	Negative regulation of protein transport	http://amigo.geneontology.org/amigo/term/GO:0051224	Erp29 Vsnl1 Apod
GO-BP	0.105131	13	1381	2.03349	Response to oxygen-containing compound	http://amigo.geneontology.org/amigo/term/GO:1901700	Glra2 Cd55 Vsnl1 Snca Car2 Prkcb Gal Camk2n1 Grm5 Cnp Camk2a Htr2c Apod
GO-BP	0.105131	6	404	3.20821	Anion transport	http://amigo.geneontology.org/amigo/term/GO:0006820	Glra2 Snca Car2 Slc32a1 Grm5 Clic1
GO-BP	0.105131	3	100	6.48058	Regulation of postsynaptic membrane potential	http://amigo.geneontology.org/amigo/term/GO:0060078	Cbln1 Glra2 Snca
GO-BP	0.105445	2	35	12.344	Regulation of bone resorption	http://amigo.geneontology.org/amigo/term/GO:0045124	Car2 Cartpt
GO-BP	0.105445	2	35	12.344	Negative regulation of peptide hormone secretion	http://amigo.geneontology.org/amigo/term/GO:0090278	Vsnl1 Cartpt
GO-BP	0.1062	3	101	6.41642	Multicellular organismal signaling	http://amigo.geneontology.org/amigo/term/GO:0035637	Cartpt Mag Kcnmb4
GO-BP	0.107805	8	662	2.61051	Inorganic ion transmembrane transport	http://amigo.geneontology.org/amigo/term/GO:0098660	Glra2 Hpca Gal Grm5 Fgf13 Kcnmb4 Ywhah Cacna1g
GO-BP	0.108033	3	102	6.35351	Negative regulation of establishment of protein localization	http://amigo.geneontology.org/amigo/term/GO:1904950	Erp29 Vsnl1 Apod
GO-BP	0.10881	5	295	3.66135	Negative regulation of proteolysis	http://amigo.geneontology.org/amigo/term/GO:0045861	Snca Camk2n1 Cst6 Avp Prkcg
GO-BP	0.10881	2	36	12.0011	Negative regulation of peptide secretion	http://amigo.geneontology.org/amigo/term/GO:0002792	Vsnl1 Cartpt
GO-BP	0.11065	1	3	72.0065	Positive regulation of synaptic vesicle membrane organization	http://amigo.geneontology.org/amigo/term/GO:1901634	Syt1
GO-BP	0.11065	1	3	72.0065	Regulation of large conductance calcium-activated potassium channel activity	http://amigo.geneontology.org/amigo/term/GO:1902606	Gal
GO-BP	0.11065	1	3	72.0065	Regulation of intracellular calcium activated chloride channel activity	http://amigo.geneontology.org/amigo/term/GO:1902938	Grm5
GO-BP	0.11065	1	3	72.0065	Regulation of calcium ion-dependent exocytosis of neurotransmitter	http://amigo.geneontology.org/amigo/term/GO:1903233	Syt1
GO-BP	0.11065	1	3	72.0065	Pyrimidine nucleobase catabolic process	http://amigo.geneontology.org/amigo/term/GO:0006208	Dpys
GO-BP	0.11065	1	3	72.0065	Negative regulation of T cell migration	http://amigo.geneontology.org/amigo/term/GO:2000405	Apod
GO-BP	0.11065	13	1415	1.98463	Protein phosphorylation	http://amigo.geneontology.org/amigo/term/GO:0006468	Erp29 Rasgrp1 Cdk18 Snca Prkcb Camk2n1 Grm5 Camk2a Avp Fgf13 Caprin2 Prkcg Camkv
GO-BP	0.11065	11	1108	2.1446	Cell adhesion	http://amigo.geneontology.org/amigo/term/GO:0007155	Cbln1 Mog Nid1 Cd55 Rasgrp1 Cldn11 Mbp Edil3 Cdh9 Apod Hapln4
GO-BP	0.11065	1	3	72.0065	Gamma-aminobutyric acid biosynthetic process	http://amigo.geneontology.org/amigo/term/GO:0009449	Gad1
GO-BP	0.11065	1	3	72.0065	Regulation of heparan sulfate proteoglycan biosynthetic process	http://amigo.geneontology.org/amigo/term/GO:0010908	Tcf7l2
GO-BP	0.11065	1	3	72.0065	Positive regulation of heparan sulfate proteoglycan biosynthetic process	http://amigo.geneontology.org/amigo/term/GO:0010909	Tcf7l2
GO-BP	0.11065	2	37	11.6767	Astrocyte development	http://amigo.geneontology.org/amigo/term/GO:0014002	Plp1 Pou3f2
GO-BP	0.11065	11	1106	2.14848	Protein transport	http://amigo.geneontology.org/amigo/term/GO:0015031	Cbln1 Cplx1 Erp29 Vsnl1 Snap25 Camk2n1 Cartpt Apod Tcf7l2 Fkbp11 Ywhah
GO-BP	0.11065	4	193	4.47709	Organic hydroxy compound transport	http://amigo.geneontology.org/amigo/term/GO:0015850	Syt1 Snca Gal Cartpt
GO-BP	0.11065	1	3	72.0065	Positive regulation of synaptic vesicle fusion to presynaptic active zone membrane	http://amigo.geneontology.org/amigo/term/GO:0031632	Syt1
GO-BP	0.11065	1	3	72.0065	Regulation of mismatch repair	http://amigo.geneontology.org/amigo/term/GO:0032423	Prkcg
GO-BP	0.11065	1	3	72.0065	Positive regulation of cellular pH reduction	http://amigo.geneontology.org/amigo/term/GO:0032849	Car2
GO-BP	0.11065	2	37	11.6767	Alcohol catabolic process	http://amigo.geneontology.org/amigo/term/GO:0046164	Cyp46a1 Aldh3b1
GO-BP	0.11065	10	959	2.25255	Chemical homeostasis	http://amigo.geneontology.org/amigo/term/GO:0048878	Cd55 Vsnl1 Car2 Prkcb Camk2n1 Calb2 Cartpt Tf Tcf7l2 Cacna1g
GO-BP	0.11065	3	107	6.05662	Positive regulation of protein secretion	http://amigo.geneontology.org/amigo/term/GO:0050714	Vsnl1 Camk2n1 Tcf7l2
GO-BP	0.11065	11	1102	2.15627	Positive regulation of developmental process	http://amigo.geneontology.org/amigo/term/GO:0051094	Cbln1 Rasgrp1 Syt1 Pou3f2 Car2 Prkcb Cbln2 Gal Clic1 Caprin2 Tcf7l2
GO-BP	0.11065	1	3	72.0065	Positive regulation of timing of catagen	http://amigo.geneontology.org/amigo/term/GO:0051795	Gal
GO-BP	0.11065	3	104	6.23133	Membrane fusion	http://amigo.geneontology.org/amigo/term/GO:0061025	Cplx1 Syt1 Snca
GO-BP	0.11065	1	3	72.0065	Positive regulation of interleukin-6-mediated signaling pathway	http://amigo.geneontology.org/amigo/term/GO:0070105	C1qtnf4
GO-BP	0.11065	1	3	72.0065	Regulation of thrombin-activated receptor signaling pathway	http://amigo.geneontology.org/amigo/term/GO:0070494	Snca
GO-BP	0.11065	1	3	72.0065	Negative regulation of thrombin-activated receptor signaling pathway	http://amigo.geneontology.org/amigo/term/GO:0070495	Snca
GO-BP	0.11065	1	3	72.0065	Calcium-dependent activation of synaptic vesicle fusion	http://amigo.geneontology.org/amigo/term/GO:0099502	Syt1
GO-BP	0.113146	6	425	3.04969	Response to inorganic substance	http://amigo.geneontology.org/amigo/term/GO:0010035	Glra2 Hpca Snca Car2 Kcnmb4 Cacna1g
GO-BP	0.113875	6	426	3.04253	Multicellular organismal homeostasis	http://amigo.geneontology.org/amigo/term/GO:0048871	Car2 Ncdn Mbp Cartpt Ucp2 Oxt
GO-BP	0.114397	11	1119	2.12352	Biological adhesion	http://amigo.geneontology.org/amigo/term/GO:0022610	Cbln1 Mog Nid1 Cd55 Rasgrp1 Cldn11 Mbp Edil3 Cdh9 Apod Hapln4
GO-BP	0.115341	6	428	3.02831	Regulation of vesicle-mediated transport	http://amigo.geneontology.org/amigo/term/GO:0060627	Cplx1 Vsnl1 Syt1 Snca Prkcb Prkcg
GO-BP	0.115778	2	40	10.801	Regulation of neuronal synaptic plasticity	http://amigo.geneontology.org/amigo/term/GO:0048168	Snca Grm5
GO-BP	0.115779	8	690	2.50457	Regulation of protein localization	http://amigo.geneontology.org/amigo/term/GO:0032880	Erp29 Dpp10 Vsnl1 Snap25 Camk2n1 Cartpt Apod Tcf7l2
GO-BP	0.118562	4	205	4.21501	Tissue homeostasis	http://amigo.geneontology.org/amigo/term/GO:0001894	Car2 Ncdn Mbp Cartpt
GO-BP	0.118944	2	41	10.5375	Presynaptic endocytosis	http://amigo.geneontology.org/amigo/term/GO:0140238	Snca Sncb
GO-BP	0.118944	2	41	10.5375	Negative regulation of mitochondrion organization	http://amigo.geneontology.org/amigo/term/GO:0010823	Vat1 Avp
GO-BP	0.118944	2	41	10.5375	Synaptic vesicle endocytosis	http://amigo.geneontology.org/amigo/term/GO:0048488	Snca Sncb
GO-BP	0.119596	3	113	5.73503	Regulation of peptidyl-serine phosphorylation	http://amigo.geneontology.org/amigo/term/GO:0033135	Snca Avp Caprin2
GO-BP	0.1213	8	699	2.47233	Cellular homeostasis	http://amigo.geneontology.org/amigo/term/GO:0019725	Cd55 Vsnl1 Car2 Prkcb Camk2n1 Calb2 Cartpt Tf
GO-BP	0.122573	2	42	10.2866	Regulation of sodium ion transmembrane transporter activity	http://amigo.geneontology.org/amigo/term/GO:2000649	Fgf13 Ywhah
GO-BP	0.122573	2	42	10.2866	Glutamate receptor signaling pathway	http://amigo.geneontology.org/amigo/term/GO:0007215	Gria4 Grm5
GO-BP	0.122698	8	702	2.46176	Positive regulation of transport	http://amigo.geneontology.org/amigo/term/GO:0051050	Vsnl1 Syt1 Snca Car2 Gal Camk2n1 Cartpt Tcf7l2
GO-BP	0.124505	1	4	54.0049	Regulation of inorganic anion transmembrane transport	http://amigo.geneontology.org/amigo/term/GO:1903795	Grm5
GO-BP	0.124505	1	4	54.0049	Regulation of chaperone-mediated autophagy	http://amigo.geneontology.org/amigo/term/GO:1904714	Snca
GO-BP	0.124505	1	4	54.0049	Regulation of voltage-gated sodium channel activity	http://amigo.geneontology.org/amigo/term/GO:1905150	Fgf13
GO-BP	0.124505	1	4	54.0049	Regulation of inhibitory synapse assembly	http://amigo.geneontology.org/amigo/term/GO:1905702	Cbln1
GO-BP	0.124505	1	4	54.0049	Response to odorant	http://amigo.geneontology.org/amigo/term/GO:1990834	Fgf13
GO-BP	0.124505	11	1145	2.0753	Regulation of multicellular organismal development	http://amigo.geneontology.org/amigo/term/GO:2000026	Cbln1 Rasgrp1 Car2 Prkcb Cbln2 Gal Mag Tppp Fgf13 Caprin2 Ywhah
GO-BP	0.124505	1	4	54.0049	Positive regulation of glucocorticoid secretion	http://amigo.geneontology.org/amigo/term/GO:2000851	Gal
GO-BP	0.124505	3	118	5.49202	Regulation of cation channel activity	http://amigo.geneontology.org/amigo/term/GO:2001257	Hpca Gal Fgf13
GO-BP	0.124505	2	44	9.81906	Catecholamine metabolic process	http://amigo.geneontology.org/amigo/term/GO:0006584	Snca Sncb
GO-BP	0.124505	5	329	3.28297	Calcium ion transport	http://amigo.geneontology.org/amigo/term/GO:0006816	Hpca Prkcb Saraf Plpp4 Cacna1g
GO-BP	0.124505	2	43	10.0474	Microtubule depolymerization	http://amigo.geneontology.org/amigo/term/GO:0007019	Fgf13 Stmn4
GO-BP	0.124505	2	44	9.81906	Catechol-containing compound metabolic process	http://amigo.geneontology.org/amigo/term/GO:0009712	Snca Sncb
GO-BP	0.124505	1	4	54.0049	Response to iron(II) ion	http://amigo.geneontology.org/amigo/term/GO:0010040	Snca
GO-BP	0.124505	2	45	9.60086	Cerebral cortex cell migration	http://amigo.geneontology.org/amigo/term/GO:0021795	Pou3f2 Fgf13
GO-BP	0.124505	1	4	54.0049	Forebrain ventricular zone progenitor cell division	http://amigo.geneontology.org/amigo/term/GO:0021869	Pou3f2
GO-BP	0.124505	1	4	54.0049	Regulation of complement activation, classical pathway	http://amigo.geneontology.org/amigo/term/GO:0030450	Cd55
GO-BP	0.124505	2	44	9.81906	Negative regulation of microtubule polymerization or depolymerization	http://amigo.geneontology.org/amigo/term/GO:0031111	Snca Fgf13
GO-BP	0.124505	2	43	10.0474	Regulation of myelination	http://amigo.geneontology.org/amigo/term/GO:0031641	Mag Tppp
GO-BP	0.124505	4	217	3.98192	Glucose homeostasis	http://amigo.geneontology.org/amigo/term/GO:0042593	Vsnl1 Camk2n1 Cartpt Tcf7l2
GO-BP	0.124505	1	4	54.0049	Catagen	http://amigo.geneontology.org/amigo/term/GO:0042637	Gal
GO-BP	0.124505	2	43	10.0474	Hydrogen peroxide metabolic process	http://amigo.geneontology.org/amigo/term/GO:0042743	Snca Gpx3
GO-BP	0.124505	2	44	9.81906	Regulation of alternative mRNA splicing, via spliceosome	http://amigo.geneontology.org/amigo/term/GO:0000381	Rbfox1 Celf6
GO-BP	0.124505	2	43	10.0474	Regulation of bone remodeling	http://amigo.geneontology.org/amigo/term/GO:0046850	Car2 Cartpt
GO-BP	0.124505	1	4	54.0049	Myoblast fate commitment	http://amigo.geneontology.org/amigo/term/GO:0048625	Tcf7l2
GO-BP	0.124505	1	4	54.0049	Negative regulation of lipoprotein metabolic process	http://amigo.geneontology.org/amigo/term/GO:0050748	Apod
GO-BP	0.124505	1	4	54.0049	Positive regulation of cortisol secretion	http://amigo.geneontology.org/amigo/term/GO:0051464	Gal
GO-BP	0.124505	14	1630	1.85538	Establishment of localization in cell	http://amigo.geneontology.org/amigo/term/GO:0051649	Cplx1 Vsnl1 Rasgrp1 Snap25 Syt1 Snca Prkcb Camk2n1 Sncb Apod Tcf7l2 Prkcg Fkbp11 Ywhah
GO-BP	0.124505	1	4	54.0049	Regulation of timing of catagen	http://amigo.geneontology.org/amigo/term/GO:0051794	Gal
GO-BP	0.124505	1	4	54.0049	Negative regulation of glucagon secretion	http://amigo.geneontology.org/amigo/term/GO:0070093	Cartpt
GO-BP	0.124505	1	4	54.0049	Regulation of interleukin-6-mediated signaling pathway	http://amigo.geneontology.org/amigo/term/GO:0070103	C1qtnf4
GO-BP	0.124505	3	118	5.49202	Cellular response to carbohydrate stimulus	http://amigo.geneontology.org/amigo/term/GO:0071322	Vsnl1 Prkcb Camk2n1
GO-BP	0.124988	3	121	5.35585	Regulation of regulated secretory pathway	http://amigo.geneontology.org/amigo/term/GO:1903305	Syt1 Prkcb Prkcg
GO-BP	0.124988	3	121	5.35585	Negative regulation of nervous system development	http://amigo.geneontology.org/amigo/term/GO:0051961	Cbln1 Fgf13 Ywhah
GO-BP	0.126101	4	219	3.94556	Carbohydrate homeostasis	http://amigo.geneontology.org/amigo/term/GO:0033500	Vsnl1 Camk2n1 Cartpt Tcf7l2
GO-BP	0.135264	4	224	3.85749	Regulation of microtubule-based process	http://amigo.geneontology.org/amigo/term/GO:0032886	Snca Tppp Fgf13 Stmn4
GO-BP	0.138827	1	5	43.2039	Ethanol catabolic process	http://amigo.geneontology.org/amigo/term/GO:0006068	Aldh3b1
GO-BP	0.138827	2	49	8.81712	Regulation of sodium ion transmembrane transport	http://amigo.geneontology.org/amigo/term/GO:1902305	Fgf13 Ywhah
GO-BP	0.138827	1	5	43.2039	Positive regulation of proteoglycan biosynthetic process	http://amigo.geneontology.org/amigo/term/GO:1902730	Tcf7l2
GO-BP	0.138827	1	5	43.2039	Regulation of metalloendopeptidase activity	http://amigo.geneontology.org/amigo/term/GO:1904683	Mbp
GO-BP	0.138827	1	5	43.2039	Regulation of smooth muscle cell-matrix adhesion	http://amigo.geneontology.org/amigo/term/GO:2000097	Apod
GO-BP	0.138827	1	5	43.2039	Positive regulation of CD4-positive, alpha-beta T cell proliferation	http://amigo.geneontology.org/amigo/term/GO:2000563	Cd55
GO-BP	0.138827	3	127	5.10282	Cellular glucose homeostasis	http://amigo.geneontology.org/amigo/term/GO:0001678	Vsnl1 Camk2n1 Cartpt
GO-BP	0.138827	1	5	43.2039	Gamma-aminobutyric acid metabolic process	http://amigo.geneontology.org/amigo/term/GO:0009448	Gad1
GO-BP	0.138827	7	603	2.50769	Positive regulation of protein phosphorylation	http://amigo.geneontology.org/amigo/term/GO:0001934	Erp29 Rasgrp1 Snca Grm5 Avp Fgf13 Caprin2
GO-BP	0.138827	1	5	43.2039	Aggressive behavior	http://amigo.geneontology.org/amigo/term/GO:0002118	Penk
GO-BP	0.138827	1	5	43.2039	Regulation of cellular pH reduction	http://amigo.geneontology.org/amigo/term/GO:0032847	Car2
GO-BP	0.138827	2	49	8.81712	Synaptic vesicle recycling	http://amigo.geneontology.org/amigo/term/GO:0036465	Snca Sncb
GO-BP	0.138827	1	5	43.2039	Cortisol secretion	http://amigo.geneontology.org/amigo/term/GO:0043400	Gal
GO-BP	0.138827	3	130	4.98506	Negative regulation of neuron apoptotic process	http://amigo.geneontology.org/amigo/term/GO:0043524	Snca Sncb Mag
GO-BP	0.138827	2	50	8.64078	Negative regulation of hormone secretion	http://amigo.geneontology.org/amigo/term/GO:0046888	Vsnl1 Cartpt
GO-BP	0.138827	1	5	43.2039	Positive regulation of hair follicle maturation	http://amigo.geneontology.org/amigo/term/GO:0048818	Gal
GO-BP	0.138827	1	5	43.2039	Regulation of acyl-CoA biosynthetic process	http://amigo.geneontology.org/amigo/term/GO:0050812	Snca
GO-BP	0.138827	1	5	43.2039	Microtubule nucleation by microtubule organizing center	http://amigo.geneontology.org/amigo/term/GO:0051418	Tppp
GO-BP	0.138827	1	5	43.2039	Regulation of cortisol secretion	http://amigo.geneontology.org/amigo/term/GO:0051462	Gal
GO-BP	0.138827	1	5	43.2039	Regulation of dopamine uptake involved in synaptic transmission	http://amigo.geneontology.org/amigo/term/GO:0051584	Snca
GO-BP	0.138827	2	50	8.64078	Membrane depolarization	http://amigo.geneontology.org/amigo/term/GO:0051899	Ywhah Cacna1g
GO-BP	0.138827	1	5	43.2039	Regulation of catecholamine uptake involved in synaptic transmission	http://amigo.geneontology.org/amigo/term/GO:0051940	Snca
GO-BP	0.138827	1	5	43.2039	Positive regulation of transmission of nerve impulse	http://amigo.geneontology.org/amigo/term/GO:0051971	Cartpt
GO-BP	0.138827	1	5	43.2039	Asymmetric neuroblast division	http://amigo.geneontology.org/amigo/term/GO:0055059	Fgf13
GO-BP	0.138827	1	5	43.2039	Positive regulation of inositol phosphate biosynthetic process	http://amigo.geneontology.org/amigo/term/GO:0060732	Snca
GO-BP	0.138827	1	5	43.2039	Negative regulation of monocyte chemotactic protein-1 production	http://amigo.geneontology.org/amigo/term/GO:0071638	Apod
GO-BP	0.138827	1	5	43.2039	Regulation of postsynaptic specialization assembly	http://amigo.geneontology.org/amigo/term/GO:0099150	Cbln1
GO-BP	0.138827	1	5	43.2039	Regulation of postsynaptic density assembly	http://amigo.geneontology.org/amigo/term/GO:0099151	Cbln1
GO-BP	0.139615	2	51	8.47135	Organic hydroxy compound catabolic process	http://amigo.geneontology.org/amigo/term/GO:1901616	Cyp46a1 Aldh3b1
GO-BP	0.139615	2	51	8.47135	Protein localization to synapse	http://amigo.geneontology.org/amigo/term/GO:0035418	Cplx1 Snap25
GO-BP	0.139615	2	51	8.47135	Cellular component maintenance	http://amigo.geneontology.org/amigo/term/GO:0043954	Cbln1 Cbln2
GO-BP	0.139615	2	51	8.47135	Regulation of postsynaptic membrane neurotransmitter receptor levels	http://amigo.geneontology.org/amigo/term/GO:0099072	Cplx1 Snap25
GO-BP	0.139707	9	898	2.16501	Negative regulation of protein metabolic process	http://amigo.geneontology.org/amigo/term/GO:0051248	Snca Camk2n1 Enc1 Cst6 Avp Tppp Caprin2 Apod Prkcg
GO-BP	0.142257	3	133	4.87262	Learning	http://amigo.geneontology.org/amigo/term/GO:0007612	Snap25 Grm5 Fgf13
GO-BP	0.145329	11	1212	1.96057	Establishment of protein localization	http://amigo.geneontology.org/amigo/term/GO:0045184	Cbln1 Cplx1 Erp29 Vsnl1 Snap25 Camk2n1 Cartpt Apod Tcf7l2 Fkbp11 Ywhah
GO-BP	0.146263	7	618	2.44682	Ion homeostasis	http://amigo.geneontology.org/amigo/term/GO:0050801	Cd55 Car2 Prkcb Camk2n1 Calb2 Tf Cacna1g
GO-BP	0.147718	2	53	8.15168	Negative regulation of protein secretion	http://amigo.geneontology.org/amigo/term/GO:0050709	Erp29 Vsnl1
GO-BP	0.148756	7	621	2.435	Cell morphogenesis involved in differentiation	http://amigo.geneontology.org/amigo/term/GO:0000904	Gap43 Nptx1 Pou3f2 Cnp Fgf13 Caprin2 Ywhah
GO-BP	0.148879	1	6	36.0032	Detection of calcium ion	http://amigo.geneontology.org/amigo/term/GO:0005513	Kcnmb4
GO-BP	0.148879	1	6	36.0032	Positive regulation of long-term synaptic depression	http://amigo.geneontology.org/amigo/term/GO:1900454	Cbln1
GO-BP	0.148879	1	6	36.0032	Ethanol metabolic process	http://amigo.geneontology.org/amigo/term/GO:0006067	Aldh3b1
GO-BP	0.148879	1	6	36.0032	CMP catabolic process	http://amigo.geneontology.org/amigo/term/GO:0006248	Dpys
GO-BP	0.148879	1	6	36.0032	DCMP catabolic process	http://amigo.geneontology.org/amigo/term/GO:0006249	Dpys
GO-BP	0.148879	1	6	36.0032	Positive regulation of metallopeptidase activity	http://amigo.geneontology.org/amigo/term/GO:1905050	Mbp
GO-BP	0.148879	1	6	36.0032	Positive regulation of corticosteroid hormone secretion	http://amigo.geneontology.org/amigo/term/GO:2000848	Gal
GO-BP	0.148879	5	365	2.95917	Axonogenesis	http://amigo.geneontology.org/amigo/term/GO:0007409	Gap43 Nptx1 Pou3f2 Cnp Fgf13
GO-BP	0.148879	2	56	7.71498	Nucleotide catabolic process	http://amigo.geneontology.org/amigo/term/GO:0009166	Dpys Cnp
GO-BP	0.148879	1	6	36.0032	Negative regulation of mitochondrial fusion	http://amigo.geneontology.org/amigo/term/GO:0010637	Vat1
GO-BP	0.148879	1	6	36.0032	Positive regulation of hydrogen peroxide metabolic process	http://amigo.geneontology.org/amigo/term/GO:0010726	Snca
GO-BP	0.148879	1	6	36.0032	Regulation of epinephrine secretion	http://amigo.geneontology.org/amigo/term/GO:0014060	Cartpt
GO-BP	0.148879	1	6	36.0032	Carbon dioxide transport	http://amigo.geneontology.org/amigo/term/GO:0015670	Car2
GO-BP	0.148879	3	141	4.59616	Adult behavior	http://amigo.geneontology.org/amigo/term/GO:0030534	Snca Cnp Cartpt
GO-BP	0.148879	9	924	2.10409	Regulation of organelle organization	http://amigo.geneontology.org/amigo/term/GO:0033043	Cbln1 Cplx1 Syt1 Snca Vat1 Avp Tppp Fgf13 Stmn4
GO-BP	0.148879	1	6	36.0032	Maintenance of DNA repeat elements	http://amigo.geneontology.org/amigo/term/GO:0043570	Tcf7l2
GO-BP	0.148879	4	246	3.51251	Cell fate commitment	http://amigo.geneontology.org/amigo/term/GO:0045165	Gap43 Pou3f2 Fgf13 Tcf7l2
GO-BP	0.148879	1	6	36.0032	CMP metabolic process	http://amigo.geneontology.org/amigo/term/GO:0046035	Dpys
GO-BP	0.148879	1	6	36.0032	UMP catabolic process	http://amigo.geneontology.org/amigo/term/GO:0046050	Dpys
GO-BP	0.148879	1	6	36.0032	DCMP metabolic process	http://amigo.geneontology.org/amigo/term/GO:0046063	Dpys
GO-BP	0.148879	1	6	36.0032	DUMP catabolic process	http://amigo.geneontology.org/amigo/term/GO:0046079	Dpys
GO-BP	0.148879	2	56	7.71498	Platelet-derived growth factor receptor signaling pathway	http://amigo.geneontology.org/amigo/term/GO:0048008	Snca Apod
GO-BP	0.148879	2	54	8.00072	Regulation of dendrite morphogenesis	http://amigo.geneontology.org/amigo/term/GO:0048814	Caprin2 Ywhah
GO-BP	0.148879	1	6	36.0032	Dopamine uptake involved in synaptic transmission	http://amigo.geneontology.org/amigo/term/GO:0051583	Snca
GO-BP	0.148879	1	6	36.0032	Norepinephrine uptake	http://amigo.geneontology.org/amigo/term/GO:0051620	Snca
GO-BP	0.148879	1	6	36.0032	Catecholamine uptake involved in synaptic transmission	http://amigo.geneontology.org/amigo/term/GO:0051934	Snca
GO-BP	0.148879	2	56	7.71498	Positive regulation of synapse assembly	http://amigo.geneontology.org/amigo/term/GO:0051965	Cbln1 Cbln2
GO-BP	0.148879	1	6	36.0032	Maternal process involved in parturition	http://amigo.geneontology.org/amigo/term/GO:0060137	Cd55
GO-BP	0.148879	1	6	36.0032	Axonogenesis involved in innervation	http://amigo.geneontology.org/amigo/term/GO:0060385	Nptx1
GO-BP	0.148879	1	6	36.0032	Spontaneous neurotransmitter secretion	http://amigo.geneontology.org/amigo/term/GO:0061669	Syt1
GO-BP	0.148879	3	139	4.66229	Cellular response to metal ion	http://amigo.geneontology.org/amigo/term/GO:0071248	Glra2 Hpca Snca
GO-BP	0.148879	1	6	36.0032	Regulation of cardiac muscle cell action potential involved in regulation of contraction	http://amigo.geneontology.org/amigo/term/GO:0098909	Fgf13
GO-BP	0.157795	2	58	7.44895	Telencephalon cell migration	http://amigo.geneontology.org/amigo/term/GO:0022029	Pou3f2 Fgf13
GO-BP	0.157795	2	58	7.44895	Alternative mRNA splicing, via spliceosome	http://amigo.geneontology.org/amigo/term/GO:0000380	Rbfox1 Celf6
GO-BP	0.159564	1	7	30.8599	Regulation of complement-dependent cytotoxicity	http://amigo.geneontology.org/amigo/term/GO:1903659	Cd55
GO-BP	0.159564	1	7	30.8599	Negative regulation of tubulin deacetylation	http://amigo.geneontology.org/amigo/term/GO:1904428	Tppp
GO-BP	0.159564	1	7	30.8599	Positive regulation of chemokine (C-X-C motif) ligand 2 production	http://amigo.geneontology.org/amigo/term/GO:2000343	Mbp
GO-BP	0.159564	1	7	30.8599	Pyrimidine ribonucleoside monophosphate catabolic process	http://amigo.geneontology.org/amigo/term/GO:0009175	Dpys
GO-BP	0.159564	1	7	30.8599	Proteasomal ubiquitin-independent protein catabolic process	http://amigo.geneontology.org/amigo/term/GO:0010499	Enc1
GO-BP	0.159564	1	7	30.8599	Regulation of inositol phosphate biosynthetic process	http://amigo.geneontology.org/amigo/term/GO:0010919	Snca
GO-BP	0.159564	1	7	30.8599	Axon choice point recognition	http://amigo.geneontology.org/amigo/term/GO:0016198	Gap43
GO-BP	0.159564	1	7	30.8599	Secretory granule localization	http://amigo.geneontology.org/amigo/term/GO:0032252	Rasgrp1
GO-BP	0.159564	1	7	30.8599	Positive regulation of catecholamine secretion	http://amigo.geneontology.org/amigo/term/GO:0033605	Cartpt
GO-BP	0.159564	2	60	7.20065	Regulation of tissue remodeling	http://amigo.geneontology.org/amigo/term/GO:0034103	Car2 Cartpt
GO-BP	0.159564	1	7	30.8599	Histone-threonine phosphorylation	http://amigo.geneontology.org/amigo/term/GO:0035405	Prkcb
GO-BP	0.159564	1	7	30.8599	Dipeptide transmembrane transport	http://amigo.geneontology.org/amigo/term/GO:0035442	Car2
GO-BP	0.159564	1	7	30.8599	Regulation of SNARE complex assembly	http://amigo.geneontology.org/amigo/term/GO:0035542	Snca
GO-BP	0.159564	1	7	30.8599	Dipeptide transport	http://amigo.geneontology.org/amigo/term/GO:0042938	Car2
GO-BP	0.159564	11	1252	1.89793	Positive regulation of molecular function	http://amigo.geneontology.org/amigo/term/GO:0044093	Rasgrp1 Snca Chn2 Prkcb Gal Grm5 Mbp Camk2a Fgf13 Caprin2 Tcf7l2
GO-BP	0.159564	1	7	30.8599	Nucleobase catabolic process	http://amigo.geneontology.org/amigo/term/GO:0046113	Dpys
GO-BP	0.159564	1	7	30.8599	Epinephrine secretion	http://amigo.geneontology.org/amigo/term/GO:0048242	Cartpt
GO-BP	0.159564	1	7	30.8599	Positive regulation of B cell receptor signaling pathway	http://amigo.geneontology.org/amigo/term/GO:0050861	Prkcb
GO-BP	0.159564	15	1928	1.68065	Nervous system process	http://amigo.geneontology.org/amigo/term/GO:0050877	Cbln1 Rbfox1 Glra2 Nptx1 Snap25 Snca Penk Grm5 Cartpt Mag Tppp Gng13 Fgf13 Cryba4 Kcnmb4
GO-BP	0.159564	1	7	30.8599	Serotonin uptake	http://amigo.geneontology.org/amigo/term/GO:0051610	Snca
GO-BP	0.159564	1	7	30.8599	Negative regulation of synapse assembly	http://amigo.geneontology.org/amigo/term/GO:0051964	Cbln1
GO-BP	0.159564	2	59	7.32269	Regulation of insulin secretion involved in cellular response to glucose stimulus	http://amigo.geneontology.org/amigo/term/GO:0061178	Vsnl1 Camk2n1
GO-BP	0.159564	1	7	30.8599	Smooth muscle cell-matrix adhesion	http://amigo.geneontology.org/amigo/term/GO:0061302	Apod
GO-BP	0.159564	2	60	7.20065	Calcium ion import	http://amigo.geneontology.org/amigo/term/GO:0070509	Plpp4 Cacna1g
GO-BP	0.160143	5	381	2.8349	Response to peptide	http://amigo.geneontology.org/amigo/term/GO:1901652	Cd55 Car2 Gal Grm5 Camk2a
GO-BP	0.161335	2	61	7.0826	Forebrain cell migration	http://amigo.geneontology.org/amigo/term/GO:0021885	Pou3f2 Fgf13
GO-BP	0.161335	3	150	4.32039	Negative regulation of cell projection organization	http://amigo.geneontology.org/amigo/term/GO:0031345	Mag Fgf13 Ywhah
GO-BP	0.166398	3	152	4.26354	Hormone metabolic process	http://amigo.geneontology.org/amigo/term/GO:0042445	Cyp46a1 Gal Tcf7l2
GO-BP	0.167169	7	661	2.28765	Positive regulation of phosphorylation	http://amigo.geneontology.org/amigo/term/GO:0042327	Erp29 Rasgrp1 Snca Grm5 Avp Fgf13 Caprin2
GO-BP	0.167349	2	64	6.75061	Nucleoside phosphate catabolic process	http://amigo.geneontology.org/amigo/term/GO:1901292	Dpys Cnp
GO-BP	0.167349	9	970	2.0043	Cellular response to oxygen-containing compound	http://amigo.geneontology.org/amigo/term/GO:1901701	Glra2 Cd55 Vsnl1 Car2 Prkcb Camk2n1 Grm5 Camk2a Htr2c
GO-BP	0.167349	1	8	27.0024	Protein localization to membrane raft	http://amigo.geneontology.org/amigo/term/GO:1903044	Cyp46a1
GO-BP	0.167349	4	266	3.24841	Regulation of cation transmembrane transport	http://amigo.geneontology.org/amigo/term/GO:1904062	Hpca Gal Fgf13 Ywhah
GO-BP	0.167349	1	8	27.0024	Regulation of excitatory synapse assembly	http://amigo.geneontology.org/amigo/term/GO:1904889	Cbln1
GO-BP	0.167349	1	8	27.0024	Positive regulation of synaptic vesicle exocytosis	http://amigo.geneontology.org/amigo/term/GO:2000302	Syt1
GO-BP	0.167349	1	8	27.0024	Positive regulation of steroid hormone secretion	http://amigo.geneontology.org/amigo/term/GO:2000833	Gal
GO-BP	0.167349	1	8	27.0024	Cholesterol catabolic process	http://amigo.geneontology.org/amigo/term/GO:0006707	Cyp46a1
GO-BP	0.167349	1	8	27.0024	Adult feeding behavior	http://amigo.geneontology.org/amigo/term/GO:0008343	Cartpt
GO-BP	0.167349	1	8	27.0024	Pyrimidine deoxyribonucleoside monophosphate catabolic process	http://amigo.geneontology.org/amigo/term/GO:0009178	Dpys
GO-BP	0.167349	1	8	27.0024	Regulation of mitochondrial fusion	http://amigo.geneontology.org/amigo/term/GO:0010635	Vat1
GO-BP	0.167349	1	8	27.0024	Regulation of glutamate secretion	http://amigo.geneontology.org/amigo/term/GO:0014048	Snca
GO-BP	0.167349	1	8	27.0024	Glycine transport	http://amigo.geneontology.org/amigo/term/GO:0015816	Slc32a1
GO-BP	0.167349	1	8	27.0024	Sterol catabolic process	http://amigo.geneontology.org/amigo/term/GO:0016127	Cyp46a1
GO-BP	0.167349	1	8	27.0024	Hypothalamus cell differentiation	http://amigo.geneontology.org/amigo/term/GO:0021979	Pou3f2
GO-BP	0.167349	1	8	27.0024	Positive regulation of vascular endothelial growth factor receptor signaling pathway	http://amigo.geneontology.org/amigo/term/GO:0030949	Prkcb
GO-BP	0.167349	1	8	27.0024	Negative regulation of heterotypic cell-cell adhesion	http://amigo.geneontology.org/amigo/term/GO:0034115	Mbp
GO-BP	0.167349	1	8	27.0024	Primary alcohol catabolic process	http://amigo.geneontology.org/amigo/term/GO:0034310	Aldh3b1
GO-BP	0.167349	1	8	27.0024	Neurotransmitter biosynthetic process	http://amigo.geneontology.org/amigo/term/GO:0042136	Gad1
GO-BP	0.167349	1	8	27.0024	Biological phase	http://amigo.geneontology.org/amigo/term/GO:0044848	Gal
GO-BP	0.167349	1	8	27.0024	Hair cycle phase	http://amigo.geneontology.org/amigo/term/GO:0044851	Gal
GO-BP	0.167349	1	8	27.0024	DUMP metabolic process	http://amigo.geneontology.org/amigo/term/GO:0046078	Dpys
GO-BP	0.167349	3	157	4.12776	Tissue remodeling	http://amigo.geneontology.org/amigo/term/GO:0048771	Car2 Ncdn Cartpt
GO-BP	0.167349	1	8	27.0024	Calcium ion-regulated exocytosis of neurotransmitter	http://amigo.geneontology.org/amigo/term/GO:0048791	Syt1
GO-BP	0.167349	1	8	27.0024	Regulation of hair follicle maturation	http://amigo.geneontology.org/amigo/term/GO:0048819	Gal
GO-BP	0.167349	1	8	27.0024	Negative regulation of dendrite morphogenesis	http://amigo.geneontology.org/amigo/term/GO:0050774	Ywhah
GO-BP	0.167349	2	63	6.85776	Regulation of mitochondrial membrane potential	http://amigo.geneontology.org/amigo/term/GO:0051881	Ucp2 Clic1
GO-BP	0.167349	1	8	27.0024	Regulation of cell-cell adhesion involved in gastrulation	http://amigo.geneontology.org/amigo/term/GO:0070587	Mbp
GO-BP	0.167349	1	8	27.0024	Negative regulation of excitatory postsynaptic potential	http://amigo.geneontology.org/amigo/term/GO:0090394	Cbln1
GO-BP	0.167349	2	65	6.64675	Inorganic anion transmembrane transport	http://amigo.geneontology.org/amigo/term/GO:0098661	Glra2 Grm5
GO-BP	0.171258	2	66	6.54604	Regulation of sodium ion transport	http://amigo.geneontology.org/amigo/term/GO:0002028	Fgf13 Ywhah
GO-BP	0.171258	2	66	6.54604	Insulin secretion involved in cellular response to glucose stimulus	http://amigo.geneontology.org/amigo/term/GO:0035773	Vsnl1 Camk2n1
GO-BP	0.171443	3	159	4.07584	Cellular response to inorganic substance	http://amigo.geneontology.org/amigo/term/GO:0071241	Glra2 Hpca Snca
GO-BP	0.174147	1	9	24.0022	Negative regulation of synapse organization	http://amigo.geneontology.org/amigo/term/GO:1905809	Cbln1
GO-BP	0.174147	1	9	24.0022	Regulation of CD4-positive, alpha-beta T cell proliferation	http://amigo.geneontology.org/amigo/term/GO:2000561	Cd55
GO-BP	0.174147	1	9	24.0022	Regulation of glucocorticoid secretion	http://amigo.geneontology.org/amigo/term/GO:2000849	Gal
GO-BP	0.174147	1	9	24.0022	Regulation of store-operated calcium entry	http://amigo.geneontology.org/amigo/term/GO:2001256	Saraf
GO-BP	0.174147	1	9	24.0022	Pyrimidine nucleoside monophosphate catabolic process	http://amigo.geneontology.org/amigo/term/GO:0009131	Dpys
GO-BP	0.174147	8	834	2.07213	Response to organonitrogen compound	http://amigo.geneontology.org/amigo/term/GO:0010243	Glra2 Cd55 Car2 Gal Grm5 Camk2a Htr2c Prkcg
GO-BP	0.174147	1	9	24.0022	Regulation of anion channel activity	http://amigo.geneontology.org/amigo/term/GO:0010359	Grm5
GO-BP	0.174147	1	9	24.0022	Cerebellar granular layer formation	http://amigo.geneontology.org/amigo/term/GO:0021684	Cbln1
GO-BP	0.174147	1	9	24.0022	Cerebellar granule cell differentiation	http://amigo.geneontology.org/amigo/term/GO:0021707	Cbln1
GO-BP	0.174147	1	9	24.0022	Positive regulation of synaptic transmission, GABAergic	http://amigo.geneontology.org/amigo/term/GO:0032230	Car2
GO-BP	0.174147	1	9	24.0022	Negative regulation of monooxygenase activity	http://amigo.geneontology.org/amigo/term/GO:0032769	Snca
GO-BP	0.174147	1	9	24.0022	Glomerular basement membrane development	http://amigo.geneontology.org/amigo/term/GO:0032836	Nid1
GO-BP	0.174147	1	9	24.0022	Positive regulation of T cell differentiation in thymus	http://amigo.geneontology.org/amigo/term/GO:0033089	Rasgrp1
GO-BP	0.174147	1	9	24.0022	CD4-positive, alpha-beta T cell proliferation	http://amigo.geneontology.org/amigo/term/GO:0035739	Cd55
GO-BP	0.174147	1	9	24.0022	Regulation of sulfur metabolic process	http://amigo.geneontology.org/amigo/term/GO:0042762	Snca
GO-BP	0.174147	2	69	6.26143	Response to estrogen	http://amigo.geneontology.org/amigo/term/GO:0043627	Car2 Gal
GO-BP	0.174147	1	9	24.0022	Negative regulation of complement activation	http://amigo.geneontology.org/amigo/term/GO:0045916	Cd55
GO-BP	0.174147	1	9	24.0022	Epinephrine transport	http://amigo.geneontology.org/amigo/term/GO:0048241	Cartpt
GO-BP	0.174147	1	9	24.0022	Negative regulation of collateral sprouting	http://amigo.geneontology.org/amigo/term/GO:0048671	Fgf13
GO-BP	0.174147	2	67	6.44834	Protein tetramerization	http://amigo.geneontology.org/amigo/term/GO:0051262	Snca Kcnc1
GO-BP	0.174147	1	9	24.0022	Regulation of neurotransmitter uptake	http://amigo.geneontology.org/amigo/term/GO:0051580	Snca
GO-BP	0.174147	1	9	24.0022	Regulation of atrial cardiac muscle cell membrane depolarization	http://amigo.geneontology.org/amigo/term/GO:0060371	Cacna1g
GO-BP	0.174147	1	9	24.0022	Glucagon secretion	http://amigo.geneontology.org/amigo/term/GO:0070091	Cartpt
GO-BP	0.174147	1	9	24.0022	Regulation of glucagon secretion	http://amigo.geneontology.org/amigo/term/GO:0070092	Cartpt
GO-BP	0.174147	1	9	24.0022	Cell-cell adhesion involved in gastrulation	http://amigo.geneontology.org/amigo/term/GO:0070586	Mbp
GO-BP	0.174147	1	9	24.0022	Cellular response to ethanol	http://amigo.geneontology.org/amigo/term/GO:0071361	Glra2
GO-BP	0.174147	1	9	24.0022	Complement-dependent cytotoxicity	http://amigo.geneontology.org/amigo/term/GO:0097278	Cd55
GO-BP	0.174147	1	9	24.0022	Regulation of modification of postsynaptic structure	http://amigo.geneontology.org/amigo/term/GO:0099159	Camkv
GO-BP	0.174147	2	67	6.44834	Regulation of postsynapse organization	http://amigo.geneontology.org/amigo/term/GO:0099175	Cbln1 Caprin2
GO-BP	0.177592	2	70	6.17198	Negative regulation of cysteine-type endopeptidase activity involved in apoptotic process	http://amigo.geneontology.org/amigo/term/GO:0043154	Snca Avp
GO-BP	0.184261	3	171	3.78981	Negative regulation of neuron death	http://amigo.geneontology.org/amigo/term/GO:1901215	Snca Sncb Mag
GO-BP	0.184261	1	10	21.6019	Regulation of postsynaptic density organization	http://amigo.geneontology.org/amigo/term/GO:1905874	Cbln1
GO-BP	0.184261	2	73	5.91834	Negative regulation of cysteine-type endopeptidase activity	http://amigo.geneontology.org/amigo/term/GO:2000117	Snca Avp
GO-BP	0.184261	1	10	21.6019	Negative regulation of lymphocyte migration	http://amigo.geneontology.org/amigo/term/GO:2000402	Apod
GO-BP	0.184261	8	857	2.01652	Central nervous system development	http://amigo.geneontology.org/amigo/term/GO:0007417	Cbln1 Plp1 Pou3f2 Cnp Mag Tppp Fgf13 Hapln4
GO-BP	0.184261	1	10	21.6019	Cyclic nucleotide catabolic process	http://amigo.geneontology.org/amigo/term/GO:0009214	Cnp
GO-BP	0.184261	1	10	21.6019	Pyrimidine ribonucleotide catabolic process	http://amigo.geneontology.org/amigo/term/GO:0009222	Dpys
GO-BP	0.184261	2	73	5.91834	Nerve development	http://amigo.geneontology.org/amigo/term/GO:0021675	Nptx1 Prkcg
GO-BP	0.184261	1	10	21.6019	Regulation of glucocorticoid metabolic process	http://amigo.geneontology.org/amigo/term/GO:0031943	Gal
GO-BP	0.184261	1	10	21.6019	Negative regulation of response to food	http://amigo.geneontology.org/amigo/term/GO:0032096	Cartpt
GO-BP	0.184261	1	10	21.6019	Negative regulation of appetite	http://amigo.geneontology.org/amigo/term/GO:0032099	Cartpt
GO-BP	0.184261	1	10	21.6019	Negative regulation of response to extracellular stimulus	http://amigo.geneontology.org/amigo/term/GO:0032105	Cartpt
GO-BP	0.184261	1	10	21.6019	Negative regulation of response to nutrient levels	http://amigo.geneontology.org/amigo/term/GO:0032108	Cartpt
GO-BP	0.184261	8	850	2.03312	Negative regulation of cellular protein metabolic process	http://amigo.geneontology.org/amigo/term/GO:0032269	Snca Camk2n1 Enc1 Cst6 Avp Tppp Caprin2 Prkcg
GO-BP	0.184261	1	10	21.6019	Positive regulation of natural killer cell differentiation	http://amigo.geneontology.org/amigo/term/GO:0032825	Rasgrp1
GO-BP	0.184261	1	10	21.6019	Glucocorticoid secretion	http://amigo.geneontology.org/amigo/term/GO:0035933	Gal
GO-BP	0.184261	1	10	21.6019	Positive regulation of calcium ion-dependent exocytosis	http://amigo.geneontology.org/amigo/term/GO:0045956	Syt1
GO-BP	0.184261	1	10	21.6019	Negative regulation of neurotransmitter transport	http://amigo.geneontology.org/amigo/term/GO:0051589	Snca
GO-BP	0.184261	1	10	21.6019	Positive regulation of hair follicle development	http://amigo.geneontology.org/amigo/term/GO:0051798	Gal
GO-BP	0.184261	1	10	21.6019	Thrombin-activated receptor signaling pathway	http://amigo.geneontology.org/amigo/term/GO:0070493	Snca
GO-BP	0.184261	1	10	21.6019	Cellular response to zinc ion	http://amigo.geneontology.org/amigo/term/GO:0071294	Glra2
GO-BP	0.187177	4	291	2.96934	Protein localization to cell periphery	http://amigo.geneontology.org/amigo/term/GO:1990778	Cplx1 Dpp10 Snap25 Fgf13
GO-BP	0.187177	4	291	2.96934	Negative regulation of organelle organization	http://amigo.geneontology.org/amigo/term/GO:0010639	Snca Vat1 Avp Fgf13
GO-BP	0.187177	2	74	5.83836	Regulation of chemokine production	http://amigo.geneontology.org/amigo/term/GO:0032642	Mbp Apod
GO-BP	0.189979	1	11	19.6381	Negative regulation of protein import	http://amigo.geneontology.org/amigo/term/GO:1904590	Apod
GO-BP	0.189979	1	11	19.6381	Regulation of metallopeptidase activity	http://amigo.geneontology.org/amigo/term/GO:1905048	Mbp
GO-BP	0.189979	5	430	2.51185	Cell surface receptor signaling pathway involved in cell-cell signaling	http://amigo.geneontology.org/amigo/term/GO:1905114	Cbln1 Glra2 Snca Caprin2 Tcf7l2
GO-BP	0.189979	8	870	1.98639	Cell morphogenesis	http://amigo.geneontology.org/amigo/term/GO:0000902	Gap43 Nptx1 Syt1 Pou3f2 Cnp Fgf13 Caprin2 Ywhah
GO-BP	0.189979	2	77	5.61089	Cellular biogenic amine metabolic process	http://amigo.geneontology.org/amigo/term/GO:0006576	Snca Sncb
GO-BP	0.189979	1	11	19.6381	Parturition	http://amigo.geneontology.org/amigo/term/GO:0007567	Cd55
GO-BP	0.189979	1	11	19.6381	Pyrimidine deoxyribonucleotide catabolic process	http://amigo.geneontology.org/amigo/term/GO:0009223	Dpys
GO-BP	0.189979	1	11	19.6381	Gastric acid secretion	http://amigo.geneontology.org/amigo/term/GO:0001696	Cartpt
GO-BP	0.189979	3	178	3.64078	Response to carbohydrate	http://amigo.geneontology.org/amigo/term/GO:0009743	Vsnl1 Prkcb Camk2n1
GO-BP	0.189979	7	716	2.11192	Positive regulation of phosphorus metabolic process	http://amigo.geneontology.org/amigo/term/GO:0010562	Erp29 Rasgrp1 Snca Grm5 Avp Fgf13 Caprin2
GO-BP	0.189979	1	11	19.6381	Cerebellar granular layer morphogenesis	http://amigo.geneontology.org/amigo/term/GO:0021683	Cbln1
GO-BP	0.189979	2	77	5.61089	Regulation of cell killing	http://amigo.geneontology.org/amigo/term/GO:0031341	Cd55 Rasgrp1
GO-BP	0.189979	3	175	3.70319	Protein-containing complex localization	http://amigo.geneontology.org/amigo/term/GO:0031503	Cplx1 Snap25 Anks1b
GO-BP	0.189979	1	11	19.6381	Corticosteroid receptor signaling pathway	http://amigo.geneontology.org/amigo/term/GO:0031958	Ywhah
GO-BP	0.189979	2	77	5.61089	Positive regulation of protein binding	http://amigo.geneontology.org/amigo/term/GO:0032092	Caprin2 Tcf7l2
GO-BP	0.189979	2	75	5.76052	Chemokine production	http://amigo.geneontology.org/amigo/term/GO:0032602	Mbp Apod
GO-BP	0.189979	1	11	19.6381	Positive regulation of granulocyte macrophage colony-stimulating factor production	http://amigo.geneontology.org/amigo/term/GO:0032725	Rasgrp1
GO-BP	0.189979	2	76	5.68472	Multicellular organismal response to stress	http://amigo.geneontology.org/amigo/term/GO:0033555	Penk Prkcg
GO-BP	0.189979	1	11	19.6381	Negative regulation of protein import into nucleus	http://amigo.geneontology.org/amigo/term/GO:0042308	Apod
GO-BP	0.189979	1	11	19.6381	Progesterone metabolic process	http://amigo.geneontology.org/amigo/term/GO:0042448	Cyp46a1
GO-BP	0.189979	1	11	19.6381	Glucocorticoid receptor signaling pathway	http://amigo.geneontology.org/amigo/term/GO:0042921	Ywhah
GO-BP	0.189979	3	178	3.64078	Regulation of neuron apoptotic process	http://amigo.geneontology.org/amigo/term/GO:0043523	Snca Sncb Mag
GO-BP	0.189979	7	716	2.11192	Positive regulation of phosphate metabolic process	http://amigo.geneontology.org/amigo/term/GO:0045937	Erp29 Rasgrp1 Snca Grm5 Avp Fgf13 Caprin2
GO-BP	0.189979	1	11	19.6381	Regulation of lipoprotein metabolic process	http://amigo.geneontology.org/amigo/term/GO:0050746	Apod
GO-BP	0.189979	6	568	2.2819	Cation homeostasis	http://amigo.geneontology.org/amigo/term/GO:0055080	Cd55 Car2 Prkcb Camk2n1 Calb2 Tf
GO-BP	0.189979	1	11	19.6381	Regulation of humoral immune response mediated by circulating immunoglobulin	http://amigo.geneontology.org/amigo/term/GO:0002923	Cd55
GO-BP	0.189979	1	11	19.6381	Modulation of age-related behavioral decline	http://amigo.geneontology.org/amigo/term/GO:0090647	Grm5
GO-BP	0.189979	1	11	19.6381	Postsynaptic density assembly	http://amigo.geneontology.org/amigo/term/GO:0097107	Cbln1
GO-BP	0.191128	6	573	2.26198	MAPK cascade	http://amigo.geneontology.org/amigo/term/GO:0000165	Rasgrp1 Scg2 Camk2n1 Mbp Avp Fgf13
GO-BP	0.192312	4	300	2.88026	Positive regulation of protein kinase activity	http://amigo.geneontology.org/amigo/term/GO:0045860	Rasgrp1 Snca Grm5 Fgf13
GO-BP	0.192312	2	78	5.53896	Astrocyte differentiation	http://amigo.geneontology.org/amigo/term/GO:0048708	Plp1 Pou3f2
GO-BP	0.192312	2	78	5.53896	Dendritic spine development	http://amigo.geneontology.org/amigo/term/GO:0060996	Camk2a Caprin2
GO-BP	0.194874	13	1708	1.64418	Phosphorylation	http://amigo.geneontology.org/amigo/term/GO:0016310	Erp29 Rasgrp1 Cdk18 Snca Prkcb Camk2n1 Grm5 Camk2a Avp Fgf13 Caprin2 Prkcg Camkv
GO-BP	0.195729	2	79	5.46885	Protein localization to cell junction	http://amigo.geneontology.org/amigo/term/GO:1902414	Cplx1 Snap25
GO-BP	0.196826	6	579	2.23854	Inorganic ion homeostasis	http://amigo.geneontology.org/amigo/term/GO:0098771	Cd55 Car2 Prkcb Camk2n1 Calb2 Tf
GO-BP	0.197235	1	12	18.0016	Positive regulation of alcohol biosynthetic process	http://amigo.geneontology.org/amigo/term/GO:1902932	Snca
GO-BP	0.197235	1	12	18.0016	Regulation of chemokine (C-X-C motif) ligand 2 production	http://amigo.geneontology.org/amigo/term/GO:2000341	Mbp
GO-BP	0.197235	1	12	18.0016	G protein-coupled glutamate receptor signaling pathway	http://amigo.geneontology.org/amigo/term/GO:0007216	Grm5
GO-BP	0.197235	1	12	18.0016	Pyrimidine deoxyribonucleoside monophosphate metabolic process	http://amigo.geneontology.org/amigo/term/GO:0009176	Dpys
GO-BP	0.197235	1	12	18.0016	Synaptic vesicle priming	http://amigo.geneontology.org/amigo/term/GO:0016082	Snca
GO-BP	0.197235	1	12	18.0016	Positive regulation of receptor recycling	http://amigo.geneontology.org/amigo/term/GO:0001921	Snca
GO-BP	0.197235	1	12	18.0016	Astral microtubule organization	http://amigo.geneontology.org/amigo/term/GO:0030953	Tppp
GO-BP	0.197235	2	80	5.40049	Positive regulation of tumor necrosis factor production	http://amigo.geneontology.org/amigo/term/GO:0032760	Rasgrp1 C1qtnf4
GO-BP	0.197235	1	12	18.0016	SNARE complex assembly	http://amigo.geneontology.org/amigo/term/GO:0035493	Snca
GO-BP	0.197235	1	12	18.0016	Maintenance of blood-brain barrier	http://amigo.geneontology.org/amigo/term/GO:0035633	Mbp
GO-BP	0.197235	1	12	18.0016	Long-chain fatty acid biosynthetic process	http://amigo.geneontology.org/amigo/term/GO:0042759	Plp1
GO-BP	0.197235	1	12	18.0016	UMP metabolic process	http://amigo.geneontology.org/amigo/term/GO:0046049	Dpys
GO-BP	0.197235	1	12	18.0016	Induction of positive chemotaxis	http://amigo.geneontology.org/amigo/term/GO:0050930	Scg2
GO-BP	0.197235	1	12	18.0016	Chaperone-mediated autophagy	http://amigo.geneontology.org/amigo/term/GO:0061684	Snca
GO-BP	0.197235	1	12	18.0016	Chemokine (C-X-C motif) ligand 2 production	http://amigo.geneontology.org/amigo/term/GO:0072567	Mbp
GO-BP	0.197235	1	12	18.0016	Dopamine uptake	http://amigo.geneontology.org/amigo/term/GO:0090494	Snca
GO-BP	0.197235	1	12	18.0016	Regulation of presynaptic cytosolic calcium ion concentration	http://amigo.geneontology.org/amigo/term/GO:0099509	Calb2
GO-BP	0.198835	3	185	3.50302	Regulation of cell-substrate adhesion	http://amigo.geneontology.org/amigo/term/GO:0010810	Nid1 Edil3 Apod
GO-CC	3.26046e-13	28	939	6.44147	Synapse	http://amigo.geneontology.org/amigo/term/GO:0045202	Gad1 Cbln1 Cplx1 Gap43 Glra2 Nptx1 Snap25 Syt1 Gria4 Cyp46a1 Snca Prkcb Bcas1 Cbln2 Slc32a1 Camk2n1 Grm5 Calb2 Cartpt Sncb Camk2a Tppp Celf6 Prkcg Ywhah Rpl10 Camkv Cacna1g
GO-CC	1.58492e-10	30	1441	4.49728	Cell junction	http://amigo.geneontology.org/amigo/term/GO:0030054	Gad1 Cbln1 Cplx1 Gap43 Glra2 Nptx1 Snap25 Syt1 Gria4 Cyp46a1 Snca Cldn11 Prkcb Bcas1 Cbln2 Slc32a1 Camk2n1 Grm5 Calb2 Cartpt Sncb Camk2a Tppp Fgf13 Celf6 Prkcg Ywhah Rpl10 Camkv Cacna1g
GO-CC	2.36269e-09	23	926	5.36549	Neuron projection	http://amigo.geneontology.org/amigo/term/GO:0043005	Gad1 Cplx1 Gap43 Snap25 Syt1 Cyp46a1 Gabbr2 Snca Car2 Cldn11 Ncdn Prkcb Slc32a1 Camk2n1 Grm5 Calb2 Camk2a Mag Gng13 Fgf13 Stmn4 Prkcg Kcnc1
GO-CC	9.97981e-09	16	436	7.92732	Axon	http://amigo.geneontology.org/amigo/term/GO:0030424	Gad1 Cplx1 Gap43 Snap25 Syt1 Snca Car2 Cldn11 Prkcb Slc32a1 Calb2 Mag Fgf13 Stmn4 Prkcg Kcnc1
GO-CC	1.22036e-06	26	1664	3.3753	Cell projection	http://amigo.geneontology.org/amigo/term/GO:0042995	Gad1 Cplx1 Gap43 Glra2 Snap25 Syt1 Cyp46a1 Gabbr2 Snca Car2 Cldn11 Ncdn Prkcb Slc32a1 Camk2n1 Grm5 Calb2 Cnp Camk2a Mag Gng13 Fgf13 Stmn4 Prkcg Kcnc1 Ddn
GO-CC	9.82141e-06	24	1613	3.21418	Plasma membrane bounded cell projection	http://amigo.geneontology.org/amigo/term/GO:0120025	Gad1 Cplx1 Gap43 Snap25 Syt1 Cyp46a1 Gabbr2 Snca Car2 Cldn11 Ncdn Prkcb Slc32a1 Camk2n1 Grm5 Calb2 Cnp Camk2a Mag Gng13 Fgf13 Stmn4 Prkcg Kcnc1
GO-CC	1.14503e-05	9	197	9.86891	Distal axon	http://amigo.geneontology.org/amigo/term/GO:0150034	Gad1 Cplx1 Snca Prkcb Slc32a1 Calb2 Fgf13 Stmn4 Prkcg
GO-CC	1.34391e-05	14	580	5.21426	Somatodendritic compartment	http://amigo.geneontology.org/amigo/term/GO:0036477	Cplx1 Snap25 Cyp46a1 Snca Gal Slc32a1 Camk2n1 Enc1 Calb2 Camk2a Gng13 Fgf13 Prkcg Kcnc1
GO-CC	1.34391e-05	11	340	6.98886	Presynapse	http://amigo.geneontology.org/amigo/term/GO:0098793	Gad1 Cplx1 Snap25 Syt1 Cyp46a1 Snca Prkcb Slc32a1 Calb2 Prkcg Ywhah
GO-CC	1.63081e-05	12	428	6.05662	Postsynapse	http://amigo.geneontology.org/amigo/term/GO:0098794	Cbln1 Cplx1 Gap43 Glra2 Snap25 Gria4 Cyp46a1 Bcas1 Camk2n1 Camk2a Tppp Prkcg
GO-CC	3.87465e-05	5	44	24.5477	Myelin sheath	http://amigo.geneontology.org/amigo/term/GO:0043209	Plp1 Car2 Mbp Cnp Mag
GO-CC	5.04899e-05	6	84	15.43	Axon terminus	http://amigo.geneontology.org/amigo/term/GO:0043679	Gad1 Cplx1 Prkcb Slc32a1 Calb2 Prkcg
GO-CC	0.000107936	6	97	13.362	Neuron projection terminus	http://amigo.geneontology.org/amigo/term/GO:0044306	Gad1 Cplx1 Prkcb Slc32a1 Calb2 Prkcg
GO-CC	0.000305727	10	404	5.34702	Dendrite	http://amigo.geneontology.org/amigo/term/GO:0030425	Cplx1 Cyp46a1 Slc32a1 Camk2n1 Calb2 Camk2a Gng13 Fgf13 Prkcg Kcnc1
GO-CC	0.000305727	10	407	5.3076	Dendritic tree	http://amigo.geneontology.org/amigo/term/GO:0097447	Cplx1 Cyp46a1 Slc32a1 Camk2n1 Calb2 Camk2a Gng13 Fgf13 Prkcg Kcnc1
GO-CC	0.000758437	3	16	40.5036	Calyx of Held	http://amigo.geneontology.org/amigo/term/GO:0044305	Cplx1 Prkcb Prkcg
GO-CC	0.00144828	8	313	5.52126	Glutamatergic synapse	http://amigo.geneontology.org/amigo/term/GO:0098978	Cbln1 Cplx1 Nptx1 Snap25 Syt1 Cbln2 Ywhah Camkv
GO-CC	0.0019472	7	246	6.14689	Synaptic membrane	http://amigo.geneontology.org/amigo/term/GO:0097060	Cbln1 Glra2 Snap25 Syt1 Gria4 Calb2 Prkcg
GO-CC	0.00388991	2	6	72.0065	Myelin sheath adaxonal region	http://amigo.geneontology.org/amigo/term/GO:0035749	Cnp Mag
GO-CC	0.00646966	20	1948	2.21786	Extracellular region	http://amigo.geneontology.org/amigo/term/GO:0005576	Cbln1 Sst Nid1 Snca C1qtnf4 Car2 Cbln2 Scg2 Gal Cnp Cartpt Oxt Avp Clic1 Tf Fgf13 Caprin2 Apod Hapln4 Gpx3
GO-CC	0.00677952	12	857	3.02478	Plasma membrane region	http://amigo.geneontology.org/amigo/term/GO:0098590	Cbln1 Gap43 Tmem114 Glra2 Cd55 Snap25 Syt1 Gria4 Car2 Calb2 Prkcg Kcnc1
GO-CC	0.0079277	6	232	5.58671	Ion channel complex	http://amigo.geneontology.org/amigo/term/GO:0034702	Dpp10 Glra2 Clic1 Kcnmb4 Kcnc1 Cacna1g
GO-CC	0.0113951	5	168	6.42915	Actin-based cell projection	http://amigo.geneontology.org/amigo/term/GO:0098858	Gap43 Car2 Calb2 Cnp Fgf13
GO-CC	0.0133062	2	12	36.0032	Dense core granule	http://amigo.geneontology.org/amigo/term/GO:0031045	Syt1 Scg2
GO-CC	0.015051	2	13	33.2338	Parallel fiber to Purkinje cell synapse	http://amigo.geneontology.org/amigo/term/GO:0098688	Cbln1 Calb2
GO-CC	0.0168332	2	14	30.8599	Inhibitory synapse	http://amigo.geneontology.org/amigo/term/GO:0060077	Gad1 Slc32a1
GO-CC	0.0240072	2	17	25.414	Presynaptic cytosol	http://amigo.geneontology.org/amigo/term/GO:0099523	Prkcb Prkcg
GO-CC	0.0262516	3	63	10.2866	Voltage-gated potassium channel complex	http://amigo.geneontology.org/amigo/term/GO:0008076	Dpp10 Kcnmb4 Kcnc1
GO-CC	0.0286487	6	316	4.10163	Transmembrane transporter complex	http://amigo.geneontology.org/amigo/term/GO:1902495	Dpp10 Glra2 Clic1 Kcnmb4 Kcnc1 Cacna1g
GO-CC	0.0327071	6	327	3.96366	Transporter complex	http://amigo.geneontology.org/amigo/term/GO:1990351	Dpp10 Glra2 Clic1 Kcnmb4 Kcnc1 Cacna1g
GO-CC	0.0345578	3	72	9.00081	Potassium channel complex	http://amigo.geneontology.org/amigo/term/GO:0034705	Dpp10 Kcnmb4 Kcnc1
GO-CC	0.0396746	6	345	3.75686	Neuronal cell body	http://amigo.geneontology.org/amigo/term/GO:0043025	Cplx1 Snca Gal Camk2n1 Enc1 Kcnc1
GO-CC	0.0443407	5	252	4.2861	Secretory granule	http://amigo.geneontology.org/amigo/term/GO:0030141	Syt1 Snca Scg2 Gal Cartpt
GO-CC	0.0443407	2	26	16.6169	Cytosolic region	http://amigo.geneontology.org/amigo/term/GO:0099522	Prkcb Prkcg
GO-CC	0.0479874	6	366	3.5413	Secretory vesicle	http://amigo.geneontology.org/amigo/term/GO:0099503	Snap25 Syt1 Snca Scg2 Gal Cartpt
GO-CC	0.051845	2	29	14.8979	SNARE complex	http://amigo.geneontology.org/amigo/term/GO:0031201	Cplx1 Snap25
GO-CC	0.0531574	7	497	3.04253	Perinuclear region of cytoplasm	http://amigo.geneontology.org/amigo/term/GO:0048471	Snap25 Snca Cnp Tppp Clic1 Apod Fkbp11
GO-CC	0.0574776	4	177	4.88179	Cation channel complex	http://amigo.geneontology.org/amigo/term/GO:0034703	Dpp10 Kcnmb4 Kcnc1 Cacna1g
GO-CC	0.0599576	2	33	13.0921	Chloride channel complex	http://amigo.geneontology.org/amigo/term/GO:0034707	Glra2 Clic1
GO-CC	0.0599576	2	33	13.0921	Excitatory synapse	http://amigo.geneontology.org/amigo/term/GO:0060076	Cbln1 Calb2
GO-CC	0.065329	2	35	12.344	Terminal bouton	http://amigo.geneontology.org/amigo/term/GO:0043195	Cplx1 Calb2
GO-CC	0.065329	6	407	3.18456	Cell body	http://amigo.geneontology.org/amigo/term/GO:0044297	Cplx1 Snca Gal Camk2n1 Enc1 Kcnc1
GO-CC	0.0706533	13	1406	1.99733	Extracellular space	http://amigo.geneontology.org/amigo/term/GO:0005615	Sst Snca C1qtnf4 Car2 Cbln2 Scg2 Gal Cnp Cartpt Clic1 Tf Apod Gpx3
GO-CC	0.0717232	4	200	4.32039	Postsynaptic density	http://amigo.geneontology.org/amigo/term/GO:0014069	Gap43 Bcas1 Camk2n1 Prkcg
GO-CC	0.0717232	1	3	72.0065	Cell tip	http://amigo.geneontology.org/amigo/term/GO:0051286	Slc32a1
GO-CC	0.0717232	1	3	72.0065	Beta-catenin-TCF7L2 complex	http://amigo.geneontology.org/amigo/term/GO:0070369	Tcf7l2
GO-CC	0.0737645	4	203	4.25654	Asymmetric synapse	http://amigo.geneontology.org/amigo/term/GO:0032279	Gap43 Bcas1 Camk2n1 Prkcg
GO-CC	0.077884	6	436	2.97274	Plasma membrane protein complex	http://amigo.geneontology.org/amigo/term/GO:0098797	Dpp10 Gabbr2 Gng13 Kcnmb4 Kcnc1 Cacna1g
GO-CC	0.0784825	3	115	5.63529	Growth cone	http://amigo.geneontology.org/amigo/term/GO:0030426	Snca Fgf13 Stmn4
GO-CC	0.0785452	2	43	10.0474	Main axon	http://amigo.geneontology.org/amigo/term/GO:0044304	Mag Kcnc1
GO-CC	0.0785452	10	996	2.16887	Membrane protein complex	http://amigo.geneontology.org/amigo/term/GO:0098796	Cplx1 Dpp10 Glra2 Snap25 Gabbr2 Clic1 Gng13 Kcnmb4 Kcnc1 Cacna1g
GO-CC	0.0794135	3	119	5.44587	Synaptic vesicle	http://amigo.geneontology.org/amigo/term/GO:0008021	Snap25 Syt1 Snca
GO-CC	0.0794135	3	119	5.44587	Site of polarized growth	http://amigo.geneontology.org/amigo/term/GO:0030427	Snca Fgf13 Stmn4
GO-CC	0.0800301	1	4	54.0049	Calcium- and calmodulin-dependent protein kinase complex	http://amigo.geneontology.org/amigo/term/GO:0005954	Camk2a
GO-CC	0.0846189	4	222	3.89224	Neuron to neuron synapse	http://amigo.geneontology.org/amigo/term/GO:0098984	Gap43 Bcas1 Camk2n1 Prkcg
GO-CC	0.0855505	2	49	8.81712	Synaptic vesicle membrane	http://amigo.geneontology.org/amigo/term/GO:0030672	Syt1 Snca
GO-CC	0.0855505	1	5	43.2039	Cell pole	http://amigo.geneontology.org/amigo/term/GO:0060187	Slc32a1
GO-CC	0.0855505	3	129	5.02371	Exocytic vesicle	http://amigo.geneontology.org/amigo/term/GO:0070382	Snap25 Syt1 Snca
GO-CC	0.0855505	1	5	43.2039	Catenin-TCF7L2 complex	http://amigo.geneontology.org/amigo/term/GO:0071664	Tcf7l2
GO-CC	0.0855505	1	5	43.2039	Nuclear stress granule	http://amigo.geneontology.org/amigo/term/GO:0097165	Rbfox1
GO-CC	0.0855505	1	5	43.2039	Microtubule bundle	http://amigo.geneontology.org/amigo/term/GO:0097427	Tppp
GO-CC	0.0855505	2	49	8.81712	Exocytic vesicle membrane	http://amigo.geneontology.org/amigo/term/GO:0099501	Syt1 Snca
GO-CC	0.0855505	4	225	3.84035	Postsynaptic specialization	http://amigo.geneontology.org/amigo/term/GO:0099572	Gap43 Bcas1 Camk2n1 Prkcg
GO-CC	0.088915	2	52	8.30844	Presynaptic active zone	http://amigo.geneontology.org/amigo/term/GO:0048786	Gad1 Slc32a1
GO-CC	0.090885	10	1068	2.02265	Golgi apparatus	http://amigo.geneontology.org/amigo/term/GO:0005794	Parm1 Rbfox1 Rasgrp1 Snap25 Syt1 Tmed3 Gal Tppp Stmn4 Fkbp11
GO-CC	0.090885	4	242	3.57057	Cell cortex	http://amigo.geneontology.org/amigo/term/GO:0005938	Gad1 Snca Prkcb Calb2
GO-CC	0.090885	1	6	36.0032	Spectrin	http://amigo.geneontology.org/amigo/term/GO:0008091	Prkcb
GO-CC	0.090885	1	6	36.0032	Myelin sheath abaxonal region	http://amigo.geneontology.org/amigo/term/GO:0035748	Cnp
GO-CC	0.090885	1	6	36.0032	G protein-coupled receptor dimeric complex	http://amigo.geneontology.org/amigo/term/GO:0038037	Gabbr2
GO-CC	0.090885	1	6	36.0032	Glycinergic synapse	http://amigo.geneontology.org/amigo/term/GO:0098690	Glra2
GO-CC	0.090885	1	6	36.0032	Neuronal dense core vesicle	http://amigo.geneontology.org/amigo/term/GO:0098992	Scg2
GO-CC	0.102892	1	7	30.8599	Neurofilament	http://amigo.geneontology.org/amigo/term/GO:0005883	Cldn11
GO-CC	0.102892	1	7	30.8599	G protein-coupled receptor complex	http://amigo.geneontology.org/amigo/term/GO:0097648	Gabbr2
GO-CC	0.11282	2	64	6.75061	Inclusion body	http://amigo.geneontology.org/amigo/term/GO:0016234	Snca Sncb
GO-CC	0.114194	1	8	27.0024	Endoplasmic reticulum-plasma membrane contact site	http://amigo.geneontology.org/amigo/term/GO:0140268	Saraf
GO-CC	0.124846	1	9	24.0022	Axolemma	http://amigo.geneontology.org/amigo/term/GO:0030673	Kcnc1
GO-CC	0.124846	1	9	24.0022	Cuticular plate	http://amigo.geneontology.org/amigo/term/GO:0032437	Calb2
GO-CC	0.129228	2	71	6.08505	Microvillus	http://amigo.geneontology.org/amigo/term/GO:0005902	Car2 Cnp
GO-CC	0.13085	2	72	6.00054	Cortical actin cytoskeleton	http://amigo.geneontology.org/amigo/term/GO:0030864	Prkcb Calb2
GO-CC	0.132429	2	74	5.83836	Filopodium	http://amigo.geneontology.org/amigo/term/GO:0030175	Gap43 Fgf13
GO-CC	0.132429	1	10	21.6019	Filopodium membrane	http://amigo.geneontology.org/amigo/term/GO:0031527	Gap43
GO-CC	0.132429	2	74	5.83836	Schaffer collateral - CA1 synapse	http://amigo.geneontology.org/amigo/term/GO:0098685	Cplx1 Grm5
GO-CC	0.134436	1	11	19.6381	Platelet alpha granule	http://amigo.geneontology.org/amigo/term/GO:0031091	Snca
GO-CC	0.134436	1	11	19.6381	Pseudopodium	http://amigo.geneontology.org/amigo/term/GO:0031143	Cnp
GO-CC	0.134436	2	77	5.61089	Extrinsic component of cytoplasmic side of plasma membrane	http://amigo.geneontology.org/amigo/term/GO:0031234	Snap25 Gng13
GO-CC	0.134436	1	11	19.6381	Paranode region of axon	http://amigo.geneontology.org/amigo/term/GO:0033270	Mag
GO-CC	0.134436	3	176	3.68215	Postsynaptic membrane	http://amigo.geneontology.org/amigo/term/GO:0045211	Cbln1 Glra2 Gria4
GO-CC	0.143035	1	12	18.0016	Synaptic cleft	http://amigo.geneontology.org/amigo/term/GO:0043083	Cbln1
GO-CC	0.143035	1	12	18.0016	Schmidt-Lanterman incisure	http://amigo.geneontology.org/amigo/term/GO:0043220	Mag
GO-CC	0.146379	2	83	5.20529	Transport vesicle membrane	http://amigo.geneontology.org/amigo/term/GO:0030658	Syt1 Snca
GO-CC	0.146379	1	13	16.6169	BLOC-1 complex	http://amigo.geneontology.org/amigo/term/GO:0031083	Snap25
GO-CC	0.146379	1	13	16.6169	Compact myelin	http://amigo.geneontology.org/amigo/term/GO:0043218	Mag
GO-CC	0.146379	1	13	16.6169	Dendrite terminus	http://amigo.geneontology.org/amigo/term/GO:0044292	Slc32a1
GO-CC	0.146379	1	13	16.6169	Beta-catenin-TCF complex	http://amigo.geneontology.org/amigo/term/GO:1990907	Tcf7l2
GO-CC	0.1712	2	93	4.64558	Cortical cytoskeleton	http://amigo.geneontology.org/amigo/term/GO:0030863	Prkcb Calb2
GO-CC	0.172593	2	94	4.59616	Presynaptic membrane	http://amigo.geneontology.org/amigo/term/GO:0042734	Snap25 Syt1
GO-CC	0.173401	1	16	13.5012	GABA receptor complex	http://amigo.geneontology.org/amigo/term/GO:1902710	Gabbr2
GO-CC	0.179295	3	211	3.07137	Transport vesicle	http://amigo.geneontology.org/amigo/term/GO:0030133	Snap25 Syt1 Snca
GO-CC	0.180107	1	17	12.707	Neuronal cell body membrane	http://amigo.geneontology.org/amigo/term/GO:0032809	Kcnc1
GO-CC	0.183341	1	18	12.0011	Smooth endoplasmic reticulum	http://amigo.geneontology.org/amigo/term/GO:0005790	Rpl10
GO-CC	0.183341	8	969	1.78344	Integral component of plasma membrane	http://amigo.geneontology.org/amigo/term/GO:0005887	Dpp10 Glra2 Gabbr2 Grm5 Mag Htr2c Kcnmb4 Kcnc1
GO-CC	0.183341	1	18	12.0011	BLOC complex	http://amigo.geneontology.org/amigo/term/GO:0031082	Snap25
GO-CC	0.183341	1	18	12.0011	Dendrite membrane	http://amigo.geneontology.org/amigo/term/GO:0032590	Kcnc1
GO-CC	0.190752	1	19	11.3694	Cell body membrane	http://amigo.geneontology.org/amigo/term/GO:0044298	Kcnc1
GO-CC	0.198429	1	20	10.801	Apicolateral plasma membrane	http://amigo.geneontology.org/amigo/term/GO:0016327	Tmem114
GO-MF	2.49813e-06	5	16	67.5061	Neuropeptide hormone activity	http://amigo.geneontology.org/amigo/term/GO:0005184	Gal Cartpt Oxt Avp Npff
GO-MF	0.00298439	6	119	10.8917	Hormone activity	http://amigo.geneontology.org/amigo/term/GO:0005179	Sst Gal Cartpt Oxt Avp Npff
GO-MF	0.00531874	3	16	40.5036	Syntaxin-1 binding	http://amigo.geneontology.org/amigo/term/GO:0017075	Cplx1 Snap25 Syt1
GO-MF	0.0200345	4	72	12.0011	SNARE binding	http://amigo.geneontology.org/amigo/term/GO:0000149	Cplx1 Snap25 Syt1 Snca
GO-MF	0.0200345	2	8	54.0049	Structural constituent of myelin sheath	http://amigo.geneontology.org/amigo/term/GO:0019911	Mbp Mobp
GO-MF	0.0200345	7	289	5.2323	Gated channel activity	http://amigo.geneontology.org/amigo/term/GO:0022836	Glra2 Snap25 Gria4 Clic1 Kcnmb4 Kcnc1 Cacna1g
GO-MF	0.0200345	8	401	4.30961	Signaling receptor activator activity	http://amigo.geneontology.org/amigo/term/GO:0030546	Sst Scg2 Gal Cartpt Oxt Avp Fgf13 Npff
GO-MF	0.0200345	8	395	4.37508	Receptor ligand activity	http://amigo.geneontology.org/amigo/term/GO:0048018	Sst Scg2 Gal Cartpt Oxt Avp Fgf13 Npff
GO-MF	0.0200345	2	7	61.7198	Cuprous ion binding	http://amigo.geneontology.org/amigo/term/GO:1903136	Snca Sncb
GO-MF	0.0211611	10	630	3.42888	Calcium ion binding	http://amigo.geneontology.org/amigo/term/GO:0005509	Nid1 Vsnl1 Rasgrp1 Syt1 Hpca Snca Calb2 Sncb Edil3 Cdh9
GO-MF	0.026093	8	434	3.98192	Signaling receptor regulator activity	http://amigo.geneontology.org/amigo/term/GO:0030545	Sst Scg2 Gal Cartpt Oxt Avp Fgf13 Npff
GO-MF	0.0292487	2	11	39.2763	Calcium-dependent protein serine/threonine kinase activity	http://amigo.geneontology.org/amigo/term/GO:0009931	Prkcb Camk2a
GO-MF	0.0295069	2	12	36.0032	Calcium-dependent protein kinase activity	http://amigo.geneontology.org/amigo/term/GO:0010857	Prkcb Camk2a
GO-MF	0.0295069	3	48	13.5012	Syntaxin binding	http://amigo.geneontology.org/amigo/term/GO:0019905	Cplx1 Snap25 Syt1
GO-MF	0.0295069	4	104	8.30844	Transmembrane transporter binding	http://amigo.geneontology.org/amigo/term/GO:0044325	Dpp10 Fgf13 Kcnc1 Ywhah
GO-MF	0.0301305	2	13	33.2338	Protein kinase C activity	http://amigo.geneontology.org/amigo/term/GO:0004697	Prkcb Prkcg
GO-MF	0.0301305	16	1522	2.2709	Molecular function regulator	http://amigo.geneontology.org/amigo/term/GO:0098772	Sst Cd55 Rasgrp1 Snca Chn2 Prkcb Scg2 Gal Camk2n1 Cartpt Cst6 Oxt Avp Fgf13 Npff Ywhah
GO-MF	0.0401912	3	58	11.1734	Cysteine-type endopeptidase inhibitor activity	http://amigo.geneontology.org/amigo/term/GO:0004869	Snca Cst6 Avp
GO-MF	0.0401912	7	395	3.82819	Ion channel activity	http://amigo.geneontology.org/amigo/term/GO:0005216	Glra2 Snap25 Gria4 Clic1 Kcnmb4 Kcnc1 Cacna1g
GO-MF	0.0426154	2	17	25.414	Carbonate dehydratase activity	http://amigo.geneontology.org/amigo/term/GO:0004089	Car10 Car2
GO-MF	0.062001	7	444	3.40571	Channel activity	http://amigo.geneontology.org/amigo/term/GO:0015267	Glra2 Snap25 Gria4 Clic1 Kcnmb4 Kcnc1 Cacna1g
GO-MF	0.062001	7	444	3.40571	Passive transmembrane transporter activity	http://amigo.geneontology.org/amigo/term/GO:0022803	Glra2 Snap25 Gria4 Clic1 Kcnmb4 Kcnc1 Cacna1g
GO-MF	0.062001	2	22	19.6381	Cysteine-type endopeptidase inhibitor activity involved in apoptotic process	http://amigo.geneontology.org/amigo/term/GO:0043027	Snca Avp
GO-MF	0.0742516	4	155	5.57469	Voltage-gated ion channel activity	http://amigo.geneontology.org/amigo/term/GO:0005244	Snap25 Clic1 Kcnc1 Cacna1g
GO-MF	0.0742516	4	156	5.53896	Voltage-gated channel activity	http://amigo.geneontology.org/amigo/term/GO:0022832	Snap25 Clic1 Kcnc1 Cacna1g
GO-MF	0.0881449	2	28	15.43	Sodium channel regulator activity	http://amigo.geneontology.org/amigo/term/GO:0017080	Fgf13 Ywhah
GO-MF	0.0908943	2	29	14.8979	Glutamate receptor activity	http://amigo.geneontology.org/amigo/term/GO:0008066	Gria4 Grm5
GO-MF	0.0936271	2	30	14.4013	Cysteine-type endopeptidase regulator activity involved in apoptotic process	http://amigo.geneontology.org/amigo/term/GO:0043028	Snca Avp
GO-MF	0.097698	2	32	13.5012	Kinesin binding	http://amigo.geneontology.org/amigo/term/GO:0019894	Snca Kcnc1
GO-MF	0.097698	3	94	6.89424	Neurotransmitter receptor activity	http://amigo.geneontology.org/amigo/term/GO:0030594	Glra2 Gria4 Grm5
GO-MF	0.097698	3	95	6.82167	Ion channel regulator activity	http://amigo.geneontology.org/amigo/term/GO:0099106	Prkcb Fgf13 Ywhah
GO-MF	0.0987919	1	3	72.0065	Diacylglycerol diphosphate phosphatase activity	http://amigo.geneontology.org/amigo/term/GO:0000810	Plpp4
GO-MF	0.0987919	1	3	72.0065	G protein-coupled GABA receptor activity	http://amigo.geneontology.org/amigo/term/GO:0004965	Gabbr2
GO-MF	0.0987919	1	3	72.0065	AMPA glutamate receptor activity	http://amigo.geneontology.org/amigo/term/GO:0004971	Gria4
GO-MF	0.0987919	5	300	3.60032	Cation channel activity	http://amigo.geneontology.org/amigo/term/GO:0005261	Snap25 Gria4 Kcnmb4 Kcnc1 Cacna1g
GO-MF	0.0987919	1	3	72.0065	Amino acid:proton symporter activity	http://amigo.geneontology.org/amigo/term/GO:0005280	Slc32a1
GO-MF	0.0987919	3	104	6.23133	Calmodulin binding	http://amigo.geneontology.org/amigo/term/GO:0005516	Nrgn Mbp Camk2a
GO-MF	0.0987919	1	3	72.0065	Calcium-dependent protein kinase inhibitor activity	http://amigo.geneontology.org/amigo/term/GO:0008427	Camk2n1
GO-MF	0.0987919	1	3	72.0065	Calcium-dependent protein kinase regulator activity	http://amigo.geneontology.org/amigo/term/GO:0010858	Camk2n1
GO-MF	0.0987919	8	647	2.67103	Inorganic molecular entity transmembrane transporter activity	http://amigo.geneontology.org/amigo/term/GO:0015318	Glra2 Snap25 Gria4 Slc32a1 Clic1 Kcnmb4 Kcnc1 Cacna1g
GO-MF	0.0987919	3	100	6.48058	Channel regulator activity	http://amigo.geneontology.org/amigo/term/GO:0016247	Prkcb Fgf13 Ywhah
GO-MF	0.0987919	2	39	11.0779	Amino acid binding	http://amigo.geneontology.org/amigo/term/GO:0016597	Gad1 Glra2
GO-MF	0.0987919	1	3	72.0065	Neurotransmitter receptor activity involved in regulation of postsynaptic cytosolic calcium ion concentration	http://amigo.geneontology.org/amigo/term/GO:0099583	Grm5
GO-MF	0.0987919	1	3	72.0065	Ganglioside GT1b binding	http://amigo.geneontology.org/amigo/term/GO:1905576	Mag
GO-MF	0.101	10	973	2.22014	Transition metal ion binding	http://amigo.geneontology.org/amigo/term/GO:0046914	Car10 Rasgrp1 Cyp46a1 Snca Car2 Prkcb Sncb Vat1 Tf Prkcg
GO-MF	0.107413	3	114	5.68472	Potassium channel activity	http://amigo.geneontology.org/amigo/term/GO:0005267	Snap25 Kcnmb4 Kcnc1
GO-MF	0.113208	1	4	54.0049	Galanin receptor activity	http://amigo.geneontology.org/amigo/term/GO:0004966	Gal
GO-MF	0.113208	1	4	54.0049	Selenium binding	http://amigo.geneontology.org/amigo/term/GO:0008430	Gpx3
GO-MF	0.113208	3	121	5.35585	Voltage-gated cation channel activity	http://amigo.geneontology.org/amigo/term/GO:0022843	Snap25 Kcnc1 Cacna1g
GO-MF	0.113208	3	122	5.31195	Carboxylic acid binding	http://amigo.geneontology.org/amigo/term/GO:0031406	Gad1 Glra2 Mag
GO-MF	0.113208	14	1646	1.83735	Identical protein binding	http://amigo.geneontology.org/amigo/term/GO:0042802	Cbln1 Rasgrp1 Pou3f2 Hpca Snca Cldn11 Grm5 Camk2a Plpp4 Mag Tppp Cryba4 Gpx3 Ywhah
GO-MF	0.113208	1	4	54.0049	Calcium ion sensor activity	http://amigo.geneontology.org/amigo/term/GO:0061891	Syt1
GO-MF	0.113208	1	4	54.0049	G protein-coupled receptor activity involved in regulation of postsynaptic membrane potential	http://amigo.geneontology.org/amigo/term/GO:0099530	Grm5
GO-MF	0.116178	1	5	43.2039	3-chloroallyl aldehyde dehydrogenase activity	http://amigo.geneontology.org/amigo/term/GO:0004028	Aldh3b1
GO-MF	0.116178	2	49	8.81712	Copper ion binding	http://amigo.geneontology.org/amigo/term/GO:0005507	Snca Sncb
GO-MF	0.116178	8	746	2.31656	Ion transmembrane transporter activity	http://amigo.geneontology.org/amigo/term/GO:0015075	Glra2 Snap25 Gria4 Slc32a1 Clic1 Kcnmb4 Kcnc1 Cacna1g
GO-MF	0.116178	1	5	43.2039	Gamma-aminobutyric acid transmembrane transporter activity	http://amigo.geneontology.org/amigo/term/GO:0015185	Slc32a1
GO-MF	0.116178	1	5	43.2039	Extracellularly glycine-gated ion channel activity	http://amigo.geneontology.org/amigo/term/GO:0016933	Glra2
GO-MF	0.116178	1	5	43.2039	Extracellularly glycine-gated chloride channel activity	http://amigo.geneontology.org/amigo/term/GO:0016934	Glra2
GO-MF	0.116178	1	5	43.2039	Laminin-1 binding	http://amigo.geneontology.org/amigo/term/GO:0043237	Nid1
GO-MF	0.116178	2	50	8.64078	Postsynaptic neurotransmitter receptor activity	http://amigo.geneontology.org/amigo/term/GO:0098960	Glra2 Grm5
GO-MF	0.119324	3	133	4.87262	Potassium ion transmembrane transporter activity	http://amigo.geneontology.org/amigo/term/GO:0015079	Snap25 Kcnmb4 Kcnc1
GO-MF	0.128168	1	6	36.0032	Arylesterase activity	http://amigo.geneontology.org/amigo/term/GO:0004064	Car2
GO-MF	0.128168	1	6	36.0032	Hydrolase activity, acting on carbon-nitrogen (but not peptide) bonds, in cyclic amides	http://amigo.geneontology.org/amigo/term/GO:0016812	Dpys
GO-MF	0.128168	2	56	7.71498	Transmitter-gated ion channel activity	http://amigo.geneontology.org/amigo/term/GO:0022824	Glra2 Gria4
GO-MF	0.128168	2	56	7.71498	Transmitter-gated channel activity	http://amigo.geneontology.org/amigo/term/GO:0022835	Glra2 Gria4
GO-MF	0.128168	1	6	36.0032	Ganglioside binding	http://amigo.geneontology.org/amigo/term/GO:0035594	Mag
GO-MF	0.13906	2	59	7.32269	Hydro-lyase activity	http://amigo.geneontology.org/amigo/term/GO:0016836	Car10 Car2
GO-MF	0.139103	1	7	30.8599	Glycine transmembrane transporter activity	http://amigo.geneontology.org/amigo/term/GO:0015187	Slc32a1
GO-MF	0.139103	1	7	30.8599	Glutamate binding	http://amigo.geneontology.org/amigo/term/GO:0016595	Gad1
GO-MF	0.139103	1	7	30.8599	Histone threonine kinase activity	http://amigo.geneontology.org/amigo/term/GO:0035184	Prkcb
GO-MF	0.143192	6	518	2.50216	Inorganic cation transmembrane transporter activity	http://amigo.geneontology.org/amigo/term/GO:0022890	Snap25 Gria4 Slc32a1 Kcnmb4 Kcnc1 Cacna1g
GO-MF	0.144517	8	809	2.13616	Cytoskeletal protein binding	http://amigo.geneontology.org/amigo/term/GO:0008092	Hpca Snca Enc1 Tppp Fgf13 Stmn4 Kcnc1 Ywhah
GO-MF	0.146253	1	8	27.0024	Calcium-dependent protein kinase C activity	http://amigo.geneontology.org/amigo/term/GO:0004698	Prkcb
GO-MF	0.146253	11	1287	1.84632	Signaling receptor binding	http://amigo.geneontology.org/amigo/term/GO:0005102	Sst Syt1 Scg2 Gal Cartpt Oxt Avp Anks1b Fgf13 Caprin2 Npff
GO-MF	0.146253	2	64	6.75061	Chloride channel activity	http://amigo.geneontology.org/amigo/term/GO:0005254	Glra2 Clic1
GO-MF	0.146253	1	8	27.0024	Diacylglycerol binding	http://amigo.geneontology.org/amigo/term/GO:0019992	Rasgrp1
GO-MF	0.148871	7	676	2.23689	Zinc ion binding	http://amigo.geneontology.org/amigo/term/GO:0008270	Car10 Rasgrp1 Snca Car2 Prkcb Vat1 Prkcg
GO-MF	0.155166	2	68	6.35351	Extracellular ligand-gated ion channel activity	http://amigo.geneontology.org/amigo/term/GO:0005230	Glra2 Gria4
GO-MF	0.156052	1	9	24.0022	Aldehyde dehydrogenase (NAD+) activity	http://amigo.geneontology.org/amigo/term/GO:0004029	Aldh3b1
GO-MF	0.156052	1	9	24.0022	Secondary active monocarboxylate transmembrane transporter activity	http://amigo.geneontology.org/amigo/term/GO:0015355	Slc32a1
GO-MF	0.162939	1	10	21.6019	Aldehyde dehydrogenase [NAD(P)+] activity	http://amigo.geneontology.org/amigo/term/GO:0004030	Aldh3b1
GO-MF	0.162939	1	10	21.6019	Glycine binding	http://amigo.geneontology.org/amigo/term/GO:0016594	Glra2
GO-MF	0.162939	1	10	21.6019	Glycosphingolipid binding	http://amigo.geneontology.org/amigo/term/GO:0043208	Mag
GO-MF	0.162939	1	10	21.6019	Armadillo repeat domain binding	http://amigo.geneontology.org/amigo/term/GO:0070016	Tcf7l2
GO-MF	0.162939	1	10	21.6019	Small molecule sensor activity	http://amigo.geneontology.org/amigo/term/GO:0140299	Syt1
GO-MF	0.164123	2	74	5.83836	Carbon-oxygen lyase activity	http://amigo.geneontology.org/amigo/term/GO:0016835	Car10 Car2
GO-MF	0.166212	2	75	5.76052	Anion channel activity	http://amigo.geneontology.org/amigo/term/GO:0005253	Glra2 Clic1
GO-MF	0.168888	6	570	2.27389	Protein kinase activity	http://amigo.geneontology.org/amigo/term/GO:0004672	Cdk18 Prkcb Camk2a Avp Prkcg Camkv
GO-MF	0.168888	6	569	2.27788	Cation transmembrane transporter activity	http://amigo.geneontology.org/amigo/term/GO:0008324	Snap25 Gria4 Slc32a1 Kcnmb4 Kcnc1 Cacna1g
GO-MF	0.170804	2	80	5.40049	Voltage-gated potassium channel activity	http://amigo.geneontology.org/amigo/term/GO:0005249	Snap25 Kcnc1
GO-MF	0.170804	1	12	18.0016	Neurotransmitter transmembrane transporter activity	http://amigo.geneontology.org/amigo/term/GO:0005326	Cplx1
GO-MF	0.170804	1	12	18.0016	Amino acid:cation symporter activity	http://amigo.geneontology.org/amigo/term/GO:0005416	Slc32a1
GO-MF	0.170804	1	12	18.0016	Calcium-activated potassium channel activity	http://amigo.geneontology.org/amigo/term/GO:0015269	Kcnmb4
GO-MF	0.170804	3	181	3.58043	Lyase activity	http://amigo.geneontology.org/amigo/term/GO:0016829	Gad1 Car10 Car2
GO-MF	0.170804	9	1037	1.87481	Transmembrane transporter activity	http://amigo.geneontology.org/amigo/term/GO:0022857	Cplx1 Glra2 Snap25 Gria4 Slc32a1 Clic1 Kcnmb4 Kcnc1 Cacna1g
GO-MF	0.170804	1	12	18.0016	Gamma-catenin binding	http://amigo.geneontology.org/amigo/term/GO:0045295	Tcf7l2
GO-MF	0.170804	2	80	5.40049	Phosphoprotein binding	http://amigo.geneontology.org/amigo/term/GO:0051219	Dpys Snca
GO-MF	0.173966	3	187	3.46555	Endopeptidase inhibitor activity	http://amigo.geneontology.org/amigo/term/GO:0004866	Snca Cst6 Avp
GO-MF	0.173966	1	13	16.6169	Voltage-gated chloride channel activity	http://amigo.geneontology.org/amigo/term/GO:0005247	Clic1
GO-MF	0.173966	1	13	16.6169	Phosphatidate phosphatase activity	http://amigo.geneontology.org/amigo/term/GO:0008195	Plpp4
GO-MF	0.173966	6	594	2.18201	Lipid binding	http://amigo.geneontology.org/amigo/term/GO:0008289	Cd55 Rasgrp1 Syt1 Snca Mag Apod
GO-MF	0.173966	1	13	16.6169	Sialic acid binding	http://amigo.geneontology.org/amigo/term/GO:0033691	Mag
GO-MF	0.173966	1	13	16.6169	Glucocorticoid receptor binding	http://amigo.geneontology.org/amigo/term/GO:0035259	Ywhah
GO-MF	0.176149	4	317	2.7258	Tubulin binding	http://amigo.geneontology.org/amigo/term/GO:0015631	Snca Tppp Fgf13 Stmn4
GO-MF	0.178348	1	14	15.43	Inhibitory extracellular ligand-gated ion channel activity	http://amigo.geneontology.org/amigo/term/GO:0005237	Glra2
GO-MF	0.178348	3	196	3.30642	Iron ion binding	http://amigo.geneontology.org/amigo/term/GO:0005506	Cyp46a1 Snca Tf
GO-MF	0.178348	1	14	15.43	Solute:proton symporter activity	http://amigo.geneontology.org/amigo/term/GO:0015295	Slc32a1
GO-MF	0.178348	1	14	15.43	Histone kinase activity	http://amigo.geneontology.org/amigo/term/GO:0035173	Prkcb
GO-MF	0.178675	3	197	3.28964	Peptidase inhibitor activity	http://amigo.geneontology.org/amigo/term/GO:0030414	Snca Cst6 Avp
GO-MF	0.179208	3	198	3.27302	Endopeptidase regulator activity	http://amigo.geneontology.org/amigo/term/GO:0061135	Snca Cst6 Avp
GO-MF	0.194003	1	16	13.5012	Calmodulin-dependent protein kinase activity	http://amigo.geneontology.org/amigo/term/GO:0004683	Camk2a
GO-MF	0.194003	1	16	13.5012	Tau protein binding	http://amigo.geneontology.org/amigo/term/GO:0048156	Snca
GO-MF	0.194003	1	16	13.5012	Ceramide binding	http://amigo.geneontology.org/amigo/term/GO:0097001	Mag
GO-MF	0.198261	9	1116	1.74209	Transporter activity	http://amigo.geneontology.org/amigo/term/GO:0005215	Cplx1 Glra2 Snap25 Gria4 Slc32a1 Clic1 Kcnmb4 Kcnc1 Cacna1g
GO-MF	0.198642	4	342	2.52654	Actin binding	http://amigo.geneontology.org/amigo/term/GO:0003779	Hpca Snca Enc1 Ywhah
KEGG	1.47956e-05	12	357	7.26116	Neuroactive ligand-receptor interaction	http://www.genome.jp/kegg-bin/show_pathway?rno04080	Sst Glra2 Gria4 Gabbr2 Penk Gal Grm5 Oxt Avp Pdyn Htr2c Npff
KEGG	0.000261014	6	95	13.6433	Circadian entrainment	http://www.genome.jp/kegg-bin/show_pathway?rno04713	Gria4 Prkcb Camk2a Gng13 Prkcg Cacna1g
KEGG	0.000261014	6	90	14.4013	GABAergic synapse	http://www.genome.jp/kegg-bin/show_pathway?rno04727	Gad1 Gabbr2 Prkcb Slc32a1 Gng13 Prkcg
KEGG	0.00050944	5	66	16.3651	Amphetamine addiction	http://www.genome.jp/kegg-bin/show_pathway?rno05031	Gria4 Prkcb Camk2a Pdyn Prkcg
KEGG	0.000667641	5	73	14.7959	Gastric acid secretion	http://www.genome.jp/kegg-bin/show_pathway?rno04971	Sst Car2 Prkcb Camk2a Prkcg
KEGG	0.00149919	6	150	8.64078	Retrograde endocannabinoid signaling	http://www.genome.jp/kegg-bin/show_pathway?rno04723	Gria4 Prkcb Slc32a1 Grm5 Gng13 Prkcg
KEGG	0.00149919	5	92	11.7402	Morphine addiction	http://www.genome.jp/kegg-bin/show_pathway?rno05032	Gabbr2 Prkcb Slc32a1 Gng13 Prkcg
KEGG	0.00309554	4	63	13.7155	Long-term potentiation	http://www.genome.jp/kegg-bin/show_pathway?rno04720	Prkcb Grm5 Camk2a Prkcg
KEGG	0.00309554	5	112	9.64372	Glutamatergic synapse	http://www.genome.jp/kegg-bin/show_pathway?rno04724	Gria4 Prkcb Grm5 Gng13 Prkcg
KEGG	0.00309554	4	62	13.9367	GnRH secretion	http://www.genome.jp/kegg-bin/show_pathway?rno04929	Gabbr2 Prkcb Prkcg Cacna1g
KEGG	0.00390355	3	28	23.1449	Beta-Alanine metabolism	http://www.genome.jp/kegg-bin/show_pathway?rno00410	Gad1 Dpys Aldh3b1
KEGG	0.00430494	5	130	8.30844	Dopaminergic synapse	http://www.genome.jp/kegg-bin/show_pathway?rno04728	Gria4 Prkcb Camk2a Gng13 Prkcg
KEGG	0.00648964	4	85	10.1656	Gap junction	http://www.genome.jp/kegg-bin/show_pathway?rno04540	Prkcb Grm5 Htr2c Prkcg
KEGG	0.00648964	4	84	10.2866	Insulin secretion	http://www.genome.jp/kegg-bin/show_pathway?rno04911	Prkcb Camk2a Prkcg Kcnmb4
KEGG	0.00648964	5	149	7.24897	Oxytocin signaling pathway	http://www.genome.jp/kegg-bin/show_pathway?rno04921	Prkcb Camk2a Oxt Cacna2d3 Prkcg
KEGG	0.00702045	6	233	5.56273	Calcium signaling pathway	http://www.genome.jp/kegg-bin/show_pathway?rno04020	Prkcb Grm5 Camk2a Htr2c Prkcg Cacna1g
KEGG	0.00802711	4	93	9.29116	Aldosterone synthesis and secretion	http://www.genome.jp/kegg-bin/show_pathway?rno04925	Prkcb Camk2a Prkcg Cacna1g
KEGG	0.0109162	8	459	3.76504	Pathways of neurodegeneration	http://www.genome.jp/kegg-bin/show_pathway?rno05022	Gria4 Snca Prkcb Grm5 Camk2a Pdyn Gpx3 Prkcg
KEGG	0.0120829	4	107	8.07549	HIF-1 signaling pathway	http://www.genome.jp/kegg-bin/show_pathway?rno04066	Prkcb Camk2a Tf Prkcg
KEGG	0.0122875	4	109	7.92732	Inflammatory mediator regulation of TRP channels	http://www.genome.jp/kegg-bin/show_pathway?rno04750	Prkcb Camk2a Htr2c Prkcg
KEGG	0.0129273	4	112	7.71498	Cholinergic synapse	http://www.genome.jp/kegg-bin/show_pathway?rno04725	Prkcb Camk2a Gng13 Prkcg
KEGG	0.0149278	4	118	7.32269	Serotonergic synapse	http://www.genome.jp/kegg-bin/show_pathway?rno04726	Prkcb Htr2c Gng13 Prkcg
KEGG	0.0194271	5	211	5.11894	CAMP signaling pathway	http://www.genome.jp/kegg-bin/show_pathway?rno04024	Sst Gria4 Gabbr2 Camk2a Oxt
KEGG	0.0216454	4	134	6.44834	Vascular smooth muscle contraction	http://www.genome.jp/kegg-bin/show_pathway?rno04270	Prkcb Avp Prkcg Kcnmb4
KEGG	0.0269716	3	73	8.87751	Thyroid hormone synthesis	http://www.genome.jp/kegg-bin/show_pathway?rno04918	Prkcb Gpx3 Prkcg
KEGG	0.0269716	3	72	9.00081	Glioma	http://www.genome.jp/kegg-bin/show_pathway?rno05214	Prkcb Camk2a Prkcg
KEGG	0.0280108	3	75	8.64078	Synaptic vesicle cycle	http://www.genome.jp/kegg-bin/show_pathway?rno04721	Cplx1 Syt1 Slc32a1
KEGG	0.0369901	3	84	7.71498	ErbB signaling pathway	http://www.genome.jp/kegg-bin/show_pathway?rno04012	Prkcb Camk2a Prkcg
KEGG	0.0472075	3	93	6.96837	Melanogenesis	http://www.genome.jp/kegg-bin/show_pathway?rno04916	Prkcb Camk2a Prkcg
KEGG	0.0541411	5	288	3.75034	MAPK signaling pathway	http://www.genome.jp/kegg-bin/show_pathway?rno04010	Rasgrp1 Prkcb Cacna2d3 Prkcg Cacna1g
KEGG	0.0582243	3	103	6.29183	Pancreatic secretion	http://www.genome.jp/kegg-bin/show_pathway?rno04972	Car2 Prkcb Prkcg
KEGG	0.0588279	2	37	11.6767	African trypanosomiasis	http://www.genome.jp/kegg-bin/show_pathway?rno05143	Prkcb Prkcg
KEGG	0.0600344	2	38	11.3694	Aldosterone-regulated sodium reabsorption	http://www.genome.jp/kegg-bin/show_pathway?rno04960	Prkcb Prkcg
KEGG	0.0642194	3	113	5.73503	Leukocyte transendothelial migration	http://www.genome.jp/kegg-bin/show_pathway?rno04670	Cldn11 Prkcb Prkcg
KEGG	0.0642194	3	113	5.73503	Growth hormone synthesis, secretion and action	http://www.genome.jp/kegg-bin/show_pathway?rno04935	Sst Prkcb Prkcg
KEGG	0.0642194	2	40	10.801	Nicotine addiction	http://www.genome.jp/kegg-bin/show_pathway?rno05033	Gria4 Slc32a1
KEGG	0.0839522	4	226	3.82335	Ras signaling pathway	http://www.genome.jp/kegg-bin/show_pathway?rno04014	Rasgrp1 Prkcb Gng13 Prkcg
KEGG	0.106247	2	57	7.57963	VEGF signaling pathway	http://www.genome.jp/kegg-bin/show_pathway?rno04370	Prkcb Prkcg
KEGG	0.106247	2	56	7.71498	Endocrine and other factor-regulated calcium reabsorption	http://www.genome.jp/kegg-bin/show_pathway?rno04961	Prkcb Prkcg
KEGG	0.106247	3	142	4.56379	Spinocerebellar ataxia	http://www.genome.jp/kegg-bin/show_pathway?rno05017	Prkcb Pdyn Prkcg
KEGG	0.110466	2	59	7.32269	Long-term depression	http://www.genome.jp/kegg-bin/show_pathway?rno04730	Prkcb Prkcg
KEGG	0.130786	3	158	4.10163	Wnt signaling pathway	http://www.genome.jp/kegg-bin/show_pathway?rno04310	Prkcb Camk2a Prkcg
KEGG	0.14763	2	71	6.08505	Non-small cell lung cancer	http://www.genome.jp/kegg-bin/show_pathway?rno05223	Prkcb Prkcg
KEGG	0.152536	1	10	21.6019	Taurine and hypotaurine metabolism	http://www.genome.jp/kegg-bin/show_pathway?rno00430	Gad1
KEGG	0.163186	2	77	5.61089	Salivary secretion	http://www.genome.jp/kegg-bin/show_pathway?rno04970	Prkcb Prkcg
KEGG	0.163357	2	78	5.53896	EGFR tyrosine kinase inhibitor resistance	http://www.genome.jp/kegg-bin/show_pathway?rno01521	Prkcb Prkcg
KEGG	0.191534	2	92	4.69607	Phosphatidylinositol signaling system	http://www.genome.jp/kegg-bin/show_pathway?rno04070	Prkcb Prkcg
KEGG	0.191534	2	93	4.64558	Natural killer cell mediated cytotoxicity	http://www.genome.jp/kegg-bin/show_pathway?rno04650	Prkcb Prkcg
KEGG	0.191534	2	93	4.64558	Fc gamma R-mediated phagocytosis	http://www.genome.jp/kegg-bin/show_pathway?rno04666	Prkcb Prkcg
KEGG	0.191534	2	90	4.80043	Taste transduction	http://www.genome.jp/kegg-bin/show_pathway?rno04742	Gabbr2 Gng13
KEGG	0.191534	2	88	4.90953	GnRH signaling pathway	http://www.genome.jp/kegg-bin/show_pathway?rno04912	Prkcb Camk2a
KEGG	0.191534	2	93	4.64558	Amoebiasis	http://www.genome.jp/kegg-bin/show_pathway?rno05146	Prkcb Prkcg
KEGG	0.191534	3	197	3.28964	Proteoglycans in cancer	http://www.genome.jp/kegg-bin/show_pathway?rno05205	Prkcb Camk2a Prkcg
KEGG	0.191534	3	205	3.16126	Diabetic cardiomyopathy	http://www.genome.jp/kegg-bin/show_pathway?rno05415	Prkcb Camk2a Prkcg
KEGG	0.193238	2	95	4.54778	Choline metabolism in cancer	http://www.genome.jp/kegg-bin/show_pathway?rno05231	Prkcb Prkcg
KEGG	0.197008	1	17	12.707	Nitrogen metabolism	http://www.genome.jp/kegg-bin/show_pathway?rno00910	Car2
KEGG	0.197008	3	211	3.07137	Human immunodeficiency virus 1 infection	http://www.genome.jp/kegg-bin/show_pathway?rno05170	Prkcb Gng13 Prkcg
Reactome	2.53305e-06	12	311	8.33515	Neuronal System	https://reactome.org/download/current	Gad1 Cplx1 Glra2 Syt1 Gria4 Gabbr2 Nrgn Slc32a1 Grm5 Gng13 Kcnmb4 Kcnc1
Reactome	2.53305e-06	13	378	7.42924	GPCR ligand binding	https://reactome.org/download/current	Sst Cd55 Gabbr2 Penk Pnoc Gal Grm5 Oxt Avp Pdyn Htr2c Gng13 Npff
Reactome	1.67538e-05	9	187	10.3967	Transmission across Chemical Synapses	https://reactome.org/download/current	Gad1 Cplx1 Glra2 Syt1 Gria4 Gabbr2 Nrgn Slc32a1 Gng13
Reactome	6.04832e-05	4	18	48.0043	GABA synthesis release reuptake and degradation	https://reactome.org/download/current	Gad1 Cplx1 Syt1 Slc32a1
Reactome	6.04832e-05	8	171	10.1062	Peptide ligand-binding receptors	https://reactome.org/download/current	Sst Penk Pnoc Gal Oxt Avp Pdyn Npff
Reactome	0.000323672	9	291	6.68101	Class A/1 (Rhodopsin-like receptors)	https://reactome.org/download/current	Sst Penk Pnoc Gal Oxt Avp Pdyn Htr2c Npff
Reactome	0.00216849	4	47	18.3846	Neurotransmitter release cycle	https://reactome.org/download/current	Gad1 Cplx1 Syt1 Slc32a1
Reactome	0.00560964	8	349	4.95173	G alpha (i) signalling events	https://reactome.org/download/current	Sst Gabbr2 Penk Pnoc Gal Pdyn Gng13 Prkcg
Reactome	0.00560964	2	5	86.4078	Disinhibition of SNARE formation	https://reactome.org/download/current	Prkcb Prkcg
Reactome	0.00668084	14	1034	2.92483	Signaling by GPCR	https://reactome.org/download/current	Sst Cd55 Gabbr2 Penk Pnoc Gal Grm5 Oxt Avp Pdyn Htr2c Gng13 Npff Prkcg
Reactome	0.00676541	5	128	8.43826	Neurotransmitter receptors and postsynaptic signal transmission	https://reactome.org/download/current	Glra2 Gria4 Gabbr2 Nrgn Gng13
Reactome	0.00701173	6	203	6.38481	G alpha (q) signalling events	https://reactome.org/download/current	Grm5 Oxt Avp Htr2c Gng13 Npff
Reactome	0.0077327	2	7	61.7198	Vasopressin-like receptors	https://reactome.org/download/current	Oxt Avp
Reactome	0.0134956	13	1016	2.76403	GPCR downstream signalling	https://reactome.org/download/current	Sst Gabbr2 Penk Pnoc Gal Grm5 Oxt Avp Pdyn Htr2c Gng13 Npff Prkcg
Reactome	0.0244445	2	13	33.2338	WNT5A-dependent internalization of FZD4	https://reactome.org/download/current	Prkcb Prkcg
Reactome	0.0328834	2	16	27.0024	Norepinephrine Neurotransmitter Release Cycle	https://reactome.org/download/current	Cplx1 Syt1
Reactome	0.0328834	2	16	27.0024	Acetylcholine Neurotransmitter Release Cycle	https://reactome.org/download/current	Cplx1 Syt1
Reactome	0.0350914	2	17	25.414	Serotonin Neurotransmitter Release Cycle	https://reactome.org/download/current	Cplx1 Syt1
Reactome	0.0460265	2	20	21.6019	Dopamine Neurotransmitter Release Cycle	https://reactome.org/download/current	Cplx1 Syt1
Reactome	0.0501891	3	71	9.12758	Opioid Signalling	https://reactome.org/download/current	Pdyn Gng13 Prkcg
Reactome	0.0510612	5	234	4.6158	Platelet activation signaling and aggregation	https://reactome.org/download/current	Rasgrp1 Prkcb Tf Gng13 Prkcg
Reactome	0.0524545	2	23	18.7843	Glutamate Neurotransmitter Release Cycle	https://reactome.org/download/current	Cplx1 Syt1
Reactome	0.0527935	3	76	8.52708	Beta-catenin independent WNT signaling	https://reactome.org/download/current	Prkcb Gng13 Prkcg
Reactome	0.075782	2	29	14.8979	Downstream signaling events of B Cell Receptor (BCR)	https://reactome.org/download/current	Rasgrp1 Prkcb
Reactome	0.0777135	2	30	14.4013	G-protein activation	https://reactome.org/download/current	Pdyn Gng13
Reactome	0.0786438	3	94	6.89424	COPI-mediated anterograde transport	https://reactome.org/download/current	Cd55 Tmed3 Fkbp11
Reactome	0.0786438	2	31	13.9367	Class C/3 (Metabotropic glutamate/pheromone receptors)	https://reactome.org/download/current	Gabbr2 Grm5
Reactome	0.0786438	2	32	13.5012	Vasopressin regulates renal water homeostasis via Aquaporins	https://reactome.org/download/current	Avp Gng13
Reactome	0.0796297	3	96	6.75061	Potassium Channels	https://reactome.org/download/current	Gabbr2 Kcnmb4 Kcnc1
Reactome	0.0883063	3	101	6.41642	Cargo recognition for clathrin-mediated endocytosis	https://reactome.org/download/current	Syt1 Avp Tf
Reactome	0.10067	2	39	11.0779	Aquaporin-mediated transport	https://reactome.org/download/current	Avp Gng13
Reactome	0.10067	1	3	72.0065	Long-term potentiation	https://reactome.org/download/current	Nrgn
Reactome	0.102451	2	40	10.801	PCP/CE pathway	https://reactome.org/download/current	Prkcb Prkcg
Reactome	0.102757	3	112	5.78623	Post-translational protein phosphorylation	https://reactome.org/download/current	Penk Scg2 Tf
Reactome	0.119034	3	121	5.35585	Response to elevated platelet cytosolic Ca2+	https://reactome.org/download/current	Prkcb Tf Prkcg
Reactome	0.119034	2	45	9.60086	Transport of vitamins nucleosides and related molecules	https://reactome.org/download/current	Avp Apod
Reactome	0.128099	1	5	43.2039	Pyrimidine catabolism	https://reactome.org/download/current	Dpys
Reactome	0.128099	1	5	43.2039	Mitochondrial Uncoupling Proteins	https://reactome.org/download/current	Ucp2
Reactome	0.128099	1	5	43.2039	The fatty acid cycling model	https://reactome.org/download/current	Ucp2
Reactome	0.128099	1	5	43.2039	The proton buffering model	https://reactome.org/download/current	Ucp2
Reactome	0.128099	1	5	43.2039	Activation of RAS in B cells	https://reactome.org/download/current	Rasgrp1
Reactome	0.135671	3	135	4.80043	Regulation of Insulin-like Growth Factor (IGF) transport and uptake by Insulin-like Growth Factor Binding Proteins (IGFBPs)	https://reactome.org/download/current	Penk Scg2 Tf
Reactome	0.144636	3	140	4.62899	Clathrin-mediated endocytosis	https://reactome.org/download/current	Syt1 Avp Tf
Reactome	0.144636	2	56	7.71498	Class B/2 (Secretin family receptors)	https://reactome.org/download/current	Cd55 Gng13
Reactome	0.14678	3	143	4.53188	ER to Golgi Anterograde Transport	https://reactome.org/download/current	Cd55 Tmed3 Fkbp11
Reactome	0.159116	1	7	30.8599	Axonal growth inhibition (RHOA activation)	https://reactome.org/download/current	Mag
Reactome	0.168184	2	63	6.85776	Protein-protein interactions at synapses	https://reactome.org/download/current	Gria4 Grm5
Reactome	0.170324	1	8	27.0024	P75NTR regulates axonogenesis	https://reactome.org/download/current	Mag
Reactome	0.170324	1	8	27.0024	Synthesis secretion and inactivation of Glucagon-like Peptide-1 (GLP-1)	https://reactome.org/download/current	Gng13
Reactome	0.178577	6	538	2.40914	Membrane Trafficking	https://reactome.org/download/current	Cd55 Syt1 Tmed3 Avp Tf Fkbp11
Reactome	0.180148	1	9	24.0022	Orexin and neuropeptides FF and QRFP bind to their respective receptors	https://reactome.org/download/current	Npff
Reactome	0.180148	1	9	24.0022	Ca2+ activated K+ channels	https://reactome.org/download/current	Kcnmb4
Reactome	0.182428	6	573	2.26198	Hemostasis	https://reactome.org/download/current	Rasgrp1 Prkcb Mag Tf Gng13 Prkcg
Reactome	0.182428	3	171	3.78981	Transport to the Golgi and subsequent modification	https://reactome.org/download/current	Cd55 Tmed3 Fkbp11
Reactome	0.182428	1	11	19.6381	Chk1/Chk2(Cds1) mediated inactivation of Cyclin B:Cdk1 complex	https://reactome.org/download/current	Ywhah
Reactome	0.182428	1	12	18.0016	Serotonin receptors	https://reactome.org/download/current	Htr2c
Reactome	0.182428	1	12	18.0016	Activation of BAD and translocation to mitochondria	https://reactome.org/download/current	Ywhah
Reactome	0.182428	1	12	18.0016	Rap1 signalling	https://reactome.org/download/current	Rasgrp1
Reactome	0.182428	1	10	21.6019	Trafficking of GluR2-containing AMPA receptors	https://reactome.org/download/current	Gria4
Reactome	0.182428	1	12	18.0016	Post NMDA receptor activation events	https://reactome.org/download/current	Nrgn
Reactome	0.182428	1	11	19.6381	Transport of organic anions	https://reactome.org/download/current	Avp
Reactome	0.182428	1	12	18.0016	Erythrocytes take up carbon dioxide and release oxygen	https://reactome.org/download/current	Car2
Reactome	0.182428	1	12	18.0016	Reversible hydration of carbon dioxide	https://reactome.org/download/current	Car2
Reactome	0.182428	1	12	18.0016	O2/CO2 exchange in erythrocytes	https://reactome.org/download/current	Car2
Reactome	0.182428	1	12	18.0016	Depolymerisation of the Nuclear Lamina	https://reactome.org/download/current	Prkcb
Reactome	0.182428	1	12	18.0016	VEGFR2 mediated cell proliferation	https://reactome.org/download/current	Prkcb
Reactome	0.182428	1	10	21.6019	Incretin synthesis secretion and inactivation	https://reactome.org/download/current	Gng13
Reactome	0.182428	1	10	21.6019	Transport of fatty acids	https://reactome.org/download/current	Apod
RGD	0.00214945	8	232	7.44895	PW:0001140 calcium/calcium-mediated signaling pathway	ftp://ftp.rgd.mcw.edu/pub/ontology/annotated_rgd_objects_by_ontology/with_terms/rattus_terms_pw/	Syt1 Prkcb Grm5 Calb2 Camk2a Htr2c Prkcg Cacna1g
RGD	0.0159955	3	26	24.9253	PW:0000077 beta-alanine metabolic pathway	ftp://ftp.rgd.mcw.edu/pub/ontology/annotated_rgd_objects_by_ontology/with_terms/rattus_terms_pw/	Gad1 Dpys Aldh3b1
RGD	0.0159955	5	124	8.71046	PW:0000844 glutamate signaling pathway	ftp://ftp.rgd.mcw.edu/pub/ontology/annotated_rgd_objects_by_ontology/with_terms/rattus_terms_pw/	Gria4 Prkcb Grm5 Gng13 Prkcg
RGD	0.0166123	4	74	11.6767	PW:0000060 long term potentiation	ftp://ftp.rgd.mcw.edu/pub/ontology/annotated_rgd_objects_by_ontology/with_terms/rattus_terms_pw/	Prkcb Grm5 Camk2a Prkcg
RGD	0.0213176	2	9	48.0043	PW:0002565 carnosinemia pathway	ftp://ftp.rgd.mcw.edu/pub/ontology/annotated_rgd_objects_by_ontology/with_terms/rattus_terms_pw/	Gad1 Dpys
RGD	0.0213176	2	9	48.0043	PW:0002095 GABA aminotransferase deficiency pathway	ftp://ftp.rgd.mcw.edu/pub/ontology/annotated_rgd_objects_by_ontology/with_terms/rattus_terms_pw/	Gad1 Dpys
RGD	0.0319765	6	259	5.00431	PW:0000007 mitogen activated protein kinase signaling pathway	ftp://ftp.rgd.mcw.edu/pub/ontology/annotated_rgd_objects_by_ontology/with_terms/rattus_terms_pw/	Rasgrp1 Prkcb Cacna2d3 Fgf13 Prkcg Cacna1g
RGD	0.0554684	3	59	10.984	PW:0000711 glioma pathway	ftp://ftp.rgd.mcw.edu/pub/ontology/annotated_rgd_objects_by_ontology/with_terms/rattus_terms_pw/	Prkcb Camk2a Prkcg
RGD	0.073785	3	70	9.25798	PW:0000061 long term depression	ftp://ftp.rgd.mcw.edu/pub/ontology/annotated_rgd_objects_by_ontology/with_terms/rattus_terms_pw/	Prkcb Grm5 Prkcg
RGD	0.073785	4	142	6.08505	PW:0000008 Wnt signaling pathway	ftp://ftp.rgd.mcw.edu/pub/ontology/annotated_rgd_objects_by_ontology/with_terms/rattus_terms_pw/	Prkcb Camk2a Tcf7l2 Prkcg
RGD	0.115296	2	28	15.43	PW:0001185 calcium/calmodulin dependent kinase 2 signaling pathway	ftp://ftp.rgd.mcw.edu/pub/ontology/annotated_rgd_objects_by_ontology/with_terms/rattus_terms_pw/	Camk2n1 Camk2a
RGD	0.118936	2	31	13.9367	PW:0000840 protein kinase C (PKC) signaling pathway	ftp://ftp.rgd.mcw.edu/pub/ontology/annotated_rgd_objects_by_ontology/with_terms/rattus_terms_pw/	Prkcb Prkcg
RGD	0.118936	2	31	13.9367	PW:0001049 sleeping sickness pathway	ftp://ftp.rgd.mcw.edu/pub/ontology/annotated_rgd_objects_by_ontology/with_terms/rattus_terms_pw/	Prkcb Prkcg
RGD	0.156855	3	105	6.17198	PW:0000170 epidermal growth factor/neuregulin signaling pathway	ftp://ftp.rgd.mcw.edu/pub/ontology/annotated_rgd_objects_by_ontology/with_terms/rattus_terms_pw/	Prkcb Camk2a Prkcg
Disease.RGD	4.71265e-05	9	180	10.801	DOID:9002211 Hyperalgesia	ftp://ftp.rgd.mcw.edu/pub/data_release	Penk Prkcb Pnoc Gal Cartpt Camk2a Avp Pdyn Prkcg
Disease.RGD	8.64054e-05	7	105	14.4013	DOID:3312 bipolar disorder	ftp://ftp.rgd.mcw.edu/pub/data_release	Gad1 Cplx1 Snap25 Pou3f2 Snca Camk2a Htr2c
Disease.RGD	0.000219927	11	407	5.83836	DOID:11832 visual epilepsy	ftp://ftp.rgd.mcw.edu/pub/data_release	Cplx1 Gap43 Sst Plp1 Rbfox1 Snap25 Syt1 Nrgn Oxt Pdyn Kcnc1
Disease.RGD	0.000219927	6	85	15.2484	DOID:9000641 Pain	ftp://ftp.rgd.mcw.edu/pub/data_release	Penk Pnoc Oxt Avp Pdyn Htr2c
Disease.RGD	0.00041105	11	445	5.33981	DOID:10652 Alzheimer's disease	ftp://ftp.rgd.mcw.edu/pub/data_release	Vsnl1 Cyp46a1 Snca Nrgn Prkcb Cnp Sncb Camk2a Tf Apod Kcnc1
Disease.RGD	0.00077135	8	239	7.23078	DOID:9000998 Brain Injuries	ftp://ftp.rgd.mcw.edu/pub/data_release	Snca Mbp Cnp Ucp2 Sncb Mag Tf Apod
Disease.RGD	0.000859495	6	120	10.801	DOID:9005632 Cocaine-Related Disorders	ftp://ftp.rgd.mcw.edu/pub/data_release	Gad1 Snca Grm5 Cartpt Camk2a Pdyn
Disease.RGD	0.00103575	15	941	3.44346	DOID:5419 schizophrenia	ftp://ftp.rgd.mcw.edu/pub/data_release	Gad1 Cplx1 Sst Dpp10 Rbfox1 Snap25 Gria4 Snca Nrgn Grm5 Mbp Cnp Avp Htr2c Ywhah
Disease.RGD	0.00209467	2	3	144.013	DOID:9008644 Dysmenorrhea	ftp://ftp.rgd.mcw.edu/pub/data_release	Oxt Avp
Disease.RGD	0.0022614	10	484	4.46321	DOID:9352 type 2 diabetes mellitus	ftp://ftp.rgd.mcw.edu/pub/data_release	Snap25 Prkcb Gal Cartpt Ucp2 Avp Htr2c Apod Tcf7l2 Gpx3
Disease.RGD	0.0022614	5	94	11.4904	DOID:9004429 Neurodevelopmental Disorders	ftp://ftp.rgd.mcw.edu/pub/data_release	Snap25 Syt1 Ebf3 Cacna2d3 Tcf7l2
Disease.RGD	0.00245409	4	56	15.43	DOID:1574 alcohol use disorder	ftp://ftp.rgd.mcw.edu/pub/data_release	Snca Penk Pdyn Tf
Disease.RGD	0.00245409	3	21	30.8599	DOID:2468 psychotic disorder	ftp://ftp.rgd.mcw.edu/pub/data_release	Cplx1 Snap25 Avp
Disease.RGD	0.00245409	4	53	16.3034	DOID:2030 anxiety disorder	ftp://ftp.rgd.mcw.edu/pub/data_release	Gad1 Cartpt Oxt Htr2c
Disease.RGD	0.00245409	2	4	108.01	DOID:3981 pantothenate kinase-associated neurodegeneration	ftp://ftp.rgd.mcw.edu/pub/data_release	Snca Sncb
Disease.RGD	0.00245409	2	4	108.01	DOID:3321 GM2 gangliosidosis	ftp://ftp.rgd.mcw.edu/pub/data_release	Snca Sncb
Disease.RGD	0.0032874	10	540	4.00036	DOID:9005643 Diabetes Mellitus Experimental	ftp://ftp.rgd.mcw.edu/pub/data_release	Snap25 Prkcb Gal Mbp Ucp2 Avp Pdyn Tf Gpx3 Ywhah
Disease.RGD	0.0032874	2	5	86.4078	DOID:9006635 Hyponatremia	ftp://ftp.rgd.mcw.edu/pub/data_release	Oxt Avp
Disease.RGD	0.0032874	2	5	86.4078	DOID:9005274 Polyuria	ftp://ftp.rgd.mcw.edu/pub/data_release	Oxt Avp
Disease.RGD	0.00394046	4	67	12.8967	DOID:9006024 Hypotension	ftp://ftp.rgd.mcw.edu/pub/data_release	Pnoc Oxt Avp Pdyn
Disease.RGD	0.00410325	3	28	23.1449	DOID:893 Wilson disease	ftp://ftp.rgd.mcw.edu/pub/data_release	Snca Camk2a Anks1b
Disease.RGD	0.00416471	4	70	12.344	DOID:3328 temporal lobe epilepsy	ftp://ftp.rgd.mcw.edu/pub/data_release	Grm5 Mbp Avp Pdyn
Disease.RGD	0.00416471	3	29	22.3468	DOID:9005968 Neuralgia	ftp://ftp.rgd.mcw.edu/pub/data_release	Gal Grm5 Htr2c
Disease.RGD	0.0041802	9	473	4.11031	DOID:9970 obesity	ftp://ftp.rgd.mcw.edu/pub/data_release	Snap25 Prkcb Gal Cartpt Ucp2 Tf Htr2c Apod Gpx3
Disease.RGD	0.0041802	5	133	8.12103	DOID:2377 multiple sclerosis	ftp://ftp.rgd.mcw.edu/pub/data_release	Mog Cldn11 Mbp Cnp Mag
Disease.RGD	0.0041802	3	30	21.6019	DOID:8725 vascular dementia	ftp://ftp.rgd.mcw.edu/pub/data_release	Sst Snca Avp
Disease.RGD	0.0041802	3	31	20.9051	DOID:9008394 Drug-Induced Dyskinesia	ftp://ftp.rgd.mcw.edu/pub/data_release	Gad1 Penk Pdyn
Disease.RGD	0.0041802	3	31	20.9051	DOID:3213 demyelinating disease	ftp://ftp.rgd.mcw.edu/pub/data_release	Mog Plp1 Mbp
Disease.RGD	0.00485931	5	139	7.77048	DOID:9002763 Experimental Autoimmune Encephalomyelitis	ftp://ftp.rgd.mcw.edu/pub/data_release	Mog Plp1 Mbp Cnp Sncb
Disease.RGD	0.00514187	3	34	19.0605	DOID:12217 Lewy body dementia	ftp://ftp.rgd.mcw.edu/pub/data_release	Snca Sncb Mag
Disease.RGD	0.0055906	2	8	54.0049	DOID:0050425 restless legs syndrome	ftp://ftp.rgd.mcw.edu/pub/data_release	Cnp Tf
Disease.RGD	0.00679901	16	1408	2.45477	DOID:12849 autistic disorder	ftp://ftp.rgd.mcw.edu/pub/data_release	Gad1 Plp1 Rbfox1 Glra2 Cd55 Cdk18 Gabbr2 Prkcb Oxt Avp Tf Htr2c Cdh9 Fgf13 Ssr4 Rpl10
Disease.RGD	0.00702019	3	39	16.6169	DOID:1470 major depressive disorder	ftp://ftp.rgd.mcw.edu/pub/data_release	Gad1 Gal Htr2c
Disease.RGD	0.0081427	2	10	43.2039	DOID:11870 Pick's disease	ftp://ftp.rgd.mcw.edu/pub/data_release	Snca Sncb
Disease.RGD	0.00963867	2	11	39.2763	DOID:9007993 Dehydration	ftp://ftp.rgd.mcw.edu/pub/data_release	Oxt Avp
Disease.RGD	0.00979288	3	45	14.4013	DOID:9002121 Spinocerebellar Ataxias	ftp://ftp.rgd.mcw.edu/pub/data_release	Pdyn Prkcg Cacna1g
Disease.RGD	0.0108048	8	460	3.75686	DOID:10763 hypertension	ftp://ftp.rgd.mcw.edu/pub/data_release	Sst Prkcb Gal Ucp2 Resp18 Oxt Avp Tf
Disease.RGD	0.0125144	2	13	33.2338	DOID:8986 narcolepsy	ftp://ftp.rgd.mcw.edu/pub/data_release	Mog Penk
Disease.RGD	0.0149486	5	191	5.65496	DOID:9007692 Insulin Resistance	ftp://ftp.rgd.mcw.edu/pub/data_release	Prkcb Ucp2 Tf Tcf7l2 Gpx3
Disease.RGD	0.019268	3	59	10.984	DOID:9743 diabetic neuropathy	ftp://ftp.rgd.mcw.edu/pub/data_release	Grm5 Mbp Ucp2
Disease.RGD	0.0211356	3	62	10.4526	DOID:1289 neurodegenerative disease	ftp://ftp.rgd.mcw.edu/pub/data_release	Snca Apod Gpx3
Disease.RGD	0.0211356	3	62	10.4526	DOID:0060001 withdrawal disorder	ftp://ftp.rgd.mcw.edu/pub/data_release	Pnoc Avp Htr2c
Disease.RGD	0.0212186	5	213	5.07088	DOID:9005372 Inflammation	ftp://ftp.rgd.mcw.edu/pub/data_release	Gal Camk2a Oxt Tf Npff
Disease.RGD	0.0212186	3	63	10.2866	DOID:326 ischemia	ftp://ftp.rgd.mcw.edu/pub/data_release	Sst Oxt Avp
Disease.RGD	0.0227521	2	19	22.7389	DOID:2870 endometrial adenocarcinoma	ftp://ftp.rgd.mcw.edu/pub/data_release	Cd55 Gpx3
Disease.RGD	0.0232729	4	135	6.40058	DOID:12858 Huntington's disease	ftp://ftp.rgd.mcw.edu/pub/data_release	Hpca Grm5 Mbp Ucp2
Disease.RGD	0.0245317	3	68	9.53027	DOID:670 amphetamine abuse	ftp://ftp.rgd.mcw.edu/pub/data_release	Cd55 Snca Pdyn
Disease.RGD	0.0285551	2	22	19.6381	DOID:10914 amnestic disorder	ftp://ftp.rgd.mcw.edu/pub/data_release	Avp Pdyn
Disease.RGD	0.0298336	3	74	8.75754	DOID:4195 hyperglycemia	ftp://ftp.rgd.mcw.edu/pub/data_release	Prkcb Avp Tf
Disease.RGD	0.0303539	3	75	8.64078	DOID:9003676 Hypoxia-Ischemia Brain	ftp://ftp.rgd.mcw.edu/pub/data_release	Mbp Cnp Tf
Disease.RGD	0.0304921	4	150	5.76052	DOID:1824 status epilepticus	ftp://ftp.rgd.mcw.edu/pub/data_release	Gap43 Prkcb Grm5 Apod
Disease.RGD	0.0368344	5	253	4.26916	DOID:9002165 Diabetic Nephropathies	ftp://ftp.rgd.mcw.edu/pub/data_release	Prkcb Ucp2 Tf Tcf7l2 Gpx3
Disease.RGD	0.0368344	11	1000	2.37621	DOID:630 genetic disease	ftp://ftp.rgd.mcw.edu/pub/data_release	Plp1 Nid1 Snap25 Syt1 Gria4 Gabbr2 Ebf3 Pdyn Prkcg Kcnc1 Cacna1g
Disease.RGD	0.0410028	4	166	5.20529	DOID:9006205 Animal Disease Models	ftp://ftp.rgd.mcw.edu/pub/data_release	Snca Car2 Cldn11 Prkcg
Disease.RGD	0.0519255	2	32	13.5012	DOID:9002362 Hyperkinesis	ftp://ftp.rgd.mcw.edu/pub/data_release	Oxt Htr2c
Disease.RGD	0.0541259	2	33	13.0921	DOID:9006413 Neonatal Severe Encephalopathy due to Mecp2 Mutations	ftp://ftp.rgd.mcw.edu/pub/data_release	Ssr4 Rpl10
Disease.RGD	0.0563307	2	34	12.707	DOID:11714 gestational diabetes	ftp://ftp.rgd.mcw.edu/pub/data_release	Apod Tcf7l2
Disease.RGD	0.0574208	3	100	6.48058	DOID:9008683 Parkinsonian Disorders	ftp://ftp.rgd.mcw.edu/pub/data_release	Snca Pnoc Pdyn
Disease.RGD	0.0574208	4	188	4.59616	DOID:289 endometriosis	ftp://ftp.rgd.mcw.edu/pub/data_release	Sst Cd55 Rasgrp1 Gpx3
Disease.RGD	0.0622083	3	107	6.05662	DOID:9004657 Weight Gain	ftp://ftp.rgd.mcw.edu/pub/data_release	Nid1 Oxt Htr2c
Disease.RGD	0.0622083	1	3	72.0065	DOID:9002079 Paresis	ftp://ftp.rgd.mcw.edu/pub/data_release	Nid1
Disease.RGD	0.0622083	1	3	72.0065	DOID:12143 neurogenic bladder	ftp://ftp.rgd.mcw.edu/pub/data_release	Ebf3
Disease.RGD	0.0622083	1	3	72.0065	DOID:9001984 Fetal Diseases	ftp://ftp.rgd.mcw.edu/pub/data_release	Prkcb
Disease.RGD	0.0622083	1	3	72.0065	DOID:10554 meningoencephalitis	ftp://ftp.rgd.mcw.edu/pub/data_release	Cnp
Disease.RGD	0.0622083	1	3	72.0065	DOID:9004507 Hirsutism	ftp://ftp.rgd.mcw.edu/pub/data_release	Cacna1g
Disease.RGD	0.0622083	1	3	72.0065	DOID:9000892 Fetal Distress	ftp://ftp.rgd.mcw.edu/pub/data_release	Oxt
Disease.RGD	0.0650648	2	40	10.801	DOID:8927 learning disability	ftp://ftp.rgd.mcw.edu/pub/data_release	Pnoc Apod
Disease.RGD	0.0650648	3	111	5.83836	DOID:303 substance-related disorder	ftp://ftp.rgd.mcw.edu/pub/data_release	Gria4 Grm5 Htr2c
Disease.RGD	0.0688275	3	114	5.68472	DOID:299 adenocarcinoma	ftp://ftp.rgd.mcw.edu/pub/data_release	Car2 Tcf7l2 Gpx3
Disease.RGD	0.0718658	4	214	4.03775	DOID:14330 Parkinson's disease	ftp://ftp.rgd.mcw.edu/pub/data_release	Snca Penk Sncb Mag
Disease.RGD	0.0718658	1	4	54.0049	DOID:640 encephalomyelitis	ftp://ftp.rgd.mcw.edu/pub/data_release	Cnp
Disease.RGD	0.0718658	1	4	54.0049	DOID:9003420 Carbon Monoxide Poisoning	ftp://ftp.rgd.mcw.edu/pub/data_release	Mbp
Disease.RGD	0.0718658	1	4	54.0049	DOID:4762 vasculogenic impotence	ftp://ftp.rgd.mcw.edu/pub/data_release	Apod
Disease.RGD	0.0718658	1	4	54.0049	DOID:3210 Pelizaeus-Merzbacher disease	ftp://ftp.rgd.mcw.edu/pub/data_release	Plp1
Disease.RGD	0.0718658	1	4	54.0049	DOID:0060713 autosomal recessive congenital ichthyosis 4B	ftp://ftp.rgd.mcw.edu/pub/data_release	Cst6
Disease.RGD	0.0718658	1	4	54.0049	DOID:9000831 Hypokinesia	ftp://ftp.rgd.mcw.edu/pub/data_release	Apod
Disease.RGD	0.0772873	2	47	9.19232	DOID:10808 gastric ulcer	ftp://ftp.rgd.mcw.edu/pub/data_release	Sst Oxt
Disease.RGD	0.0792051	1	5	43.2039	DOID:9001443 Hypercapnia	ftp://ftp.rgd.mcw.edu/pub/data_release	Pdyn
Disease.RGD	0.0792051	1	5	43.2039	DOID:653 purine-pyrimidine metabolic disorder	ftp://ftp.rgd.mcw.edu/pub/data_release	Dpys
Disease.RGD	0.0792051	1	5	43.2039	DOID:9409 diabetes insipidus	ftp://ftp.rgd.mcw.edu/pub/data_release	Avp
Disease.RGD	0.0792051	1	5	43.2039	DOID:9004659 Respiration Disorders	ftp://ftp.rgd.mcw.edu/pub/data_release	Pdyn
Disease.RGD	0.0792051	2	50	8.64078	DOID:9005539 Familial Prostate Cancer	ftp://ftp.rgd.mcw.edu/pub/data_release	Bcas1 Tcf7l2
Disease.RGD	0.0792051	1	5	43.2039	DOID:9008820 Visceral Pain	ftp://ftp.rgd.mcw.edu/pub/data_release	Penk
Disease.RGD	0.0792051	1	5	43.2039	DOID:1496 echinococcosis	ftp://ftp.rgd.mcw.edu/pub/data_release	Tf
Disease.RGD	0.0792051	1	5	43.2039	DOID:0111214 distal spinal muscular atrophy type 5	ftp://ftp.rgd.mcw.edu/pub/data_release	Resp18
Disease.RGD	0.0792051	1	5	43.2039	DOID:9006462 Coma	ftp://ftp.rgd.mcw.edu/pub/data_release	Oxt
Disease.RGD	0.0840751	2	53	8.15168	DOID:13141 uveitis	ftp://ftp.rgd.mcw.edu/pub/data_release	Calb2 Sncb
Disease.RGD	0.0840751	7	626	2.41555	DOID:9002304 Prostatic Neoplasms	ftp://ftp.rgd.mcw.edu/pub/data_release	Erp29 Penk Olfm1 Bcas1 Cst6 Gpx3 Rpl10
Disease.RGD	0.0840751	1	6	36.0032	DOID:9000483 Angina Pectoris	ftp://ftp.rgd.mcw.edu/pub/data_release	Avp
Disease.RGD	0.0840751	1	6	36.0032	DOID:9004786 Carbon Tetrachloride Poisoning	ftp://ftp.rgd.mcw.edu/pub/data_release	Ucp2
Disease.RGD	0.0840751	2	55	7.85525	DOID:2476 hereditary spastic paraplegia	ftp://ftp.rgd.mcw.edu/pub/data_release	Gad1 Mag
Disease.RGD	0.0840751	1	6	36.0032	DOID:9002549 Shock	ftp://ftp.rgd.mcw.edu/pub/data_release	Avp
Disease.RGD	0.0840751	1	6	36.0032	DOID:0050642 hypochromic microcytic anemia	ftp://ftp.rgd.mcw.edu/pub/data_release	Tf
Disease.RGD	0.0840751	1	6	36.0032	DOID:1062 Fanconi syndrome	ftp://ftp.rgd.mcw.edu/pub/data_release	Gpx3
Disease.RGD	0.0840751	1	6	36.0032	DOID:9007763 Flushing	ftp://ftp.rgd.mcw.edu/pub/data_release	Oxt
Disease.RGD	0.0840751	1	6	36.0032	DOID:0050460 Wolf-Hirschhorn syndrome	ftp://ftp.rgd.mcw.edu/pub/data_release	Cplx1
Disease.RGD	0.0840751	1	6	36.0032	DOID:9003565 Paratuberculosis	ftp://ftp.rgd.mcw.edu/pub/data_release	Tf
Disease.RGD	0.0842219	2	56	7.71498	DOID:0060407 chromosome 18q deletion syndrome	ftp://ftp.rgd.mcw.edu/pub/data_release	Cbln2 Mbp
Disease.RGD	0.0865299	3	143	4.53188	DOID:9351 diabetes mellitus	ftp://ftp.rgd.mcw.edu/pub/data_release	Gad1 Tcf7l2 Gpx3
Disease.RGD	0.0887371	3	149	4.34938	DOID:3525 middle cerebral artery infarction	ftp://ftp.rgd.mcw.edu/pub/data_release	Camk2a Mag Prkcg
Disease.RGD	0.0887371	2	59	7.32269	DOID:1094 attention deficit hyperactivity disorder	ftp://ftp.rgd.mcw.edu/pub/data_release	Snap25 Grm5
Disease.RGD	0.0887371	2	61	7.0826	DOID:9008023 Memory Disorders	ftp://ftp.rgd.mcw.edu/pub/data_release	Pnoc Avp
Disease.RGD	0.0887371	1	7	30.8599	DOID:1926 Gaucher's disease	ftp://ftp.rgd.mcw.edu/pub/data_release	Snca
Disease.RGD	0.0887371	3	150	4.32039	DOID:916 liver benign neoplasm	ftp://ftp.rgd.mcw.edu/pub/data_release	Dpp10 Chn2 Gpx3
Disease.RGD	0.0887371	1	7	30.8599	DOID:13088 periventricular leukomalacia	ftp://ftp.rgd.mcw.edu/pub/data_release	Mbp
Disease.RGD	0.0887371	1	7	30.8599	DOID:9008975 Gastrointestinal Hemorrhage	ftp://ftp.rgd.mcw.edu/pub/data_release	Avp
Disease.RGD	0.0887371	1	7	30.8599	DOID:9004673 Hearing Loss Cisplatin-Induced	ftp://ftp.rgd.mcw.edu/pub/data_release	Camk2a
Disease.RGD	0.0887371	1	7	30.8599	DOID:9006341 Pyridoxine-Dependent Epilepsy	ftp://ftp.rgd.mcw.edu/pub/data_release	Gad1
Disease.RGD	0.0887371	1	7	30.8599	DOID:2559 opiate dependence	ftp://ftp.rgd.mcw.edu/pub/data_release	Penk
Disease.RGD	0.0966439	1	8	27.0024	DOID:4890 juvenile myoclonic epilepsy	ftp://ftp.rgd.mcw.edu/pub/data_release	Cacna1g
Disease.RGD	0.0966439	1	8	27.0024	DOID:2914 immune system disease	ftp://ftp.rgd.mcw.edu/pub/data_release	Prkcb
Disease.RGD	0.0966439	1	8	27.0024	DOID:9000053 Headache	ftp://ftp.rgd.mcw.edu/pub/data_release	Oxt
Disease.RGD	0.0971949	1	9	24.0022	DOID:0050770 polycystic liver disease	ftp://ftp.rgd.mcw.edu/pub/data_release	Ucp2
Disease.RGD	0.0971949	1	9	24.0022	DOID:3324 mood disorder	ftp://ftp.rgd.mcw.edu/pub/data_release	Sst
Disease.RGD	0.0971949	1	9	24.0022	DOID:0060870 isolated growth hormone deficiency	ftp://ftp.rgd.mcw.edu/pub/data_release	Hpca
Disease.RGD	0.0971949	2	69	6.26143	DOID:1184 nephrotic syndrome	ftp://ftp.rgd.mcw.edu/pub/data_release	Tf Gpx3
Disease.RGD	0.0971949	1	9	24.0022	DOID:13603 obstructive jaundice	ftp://ftp.rgd.mcw.edu/pub/data_release	Ucp2
Disease.RGD	0.0971949	1	9	24.0022	DOID:8869 neuromyelitis optica	ftp://ftp.rgd.mcw.edu/pub/data_release	Mbp
Disease.RGD	0.0971949	1	9	24.0022	DOID:9008675 Dyskinesias	ftp://ftp.rgd.mcw.edu/pub/data_release	Pdyn
Disease.RGD	0.0971949	1	9	24.0022	DOID:0060475 childhood onset epileptic encephalopathy	ftp://ftp.rgd.mcw.edu/pub/data_release	Rbfox1
Disease.RGD	0.0971949	3	162	4.00036	DOID:305 carcinoma	ftp://ftp.rgd.mcw.edu/pub/data_release	Ucp2 Oxt Tf
Disease.RGD	0.0971949	1	9	24.0022	DOID:4500 hypokalemia	ftp://ftp.rgd.mcw.edu/pub/data_release	Sst
Disease.RGD	0.0971949	1	9	24.0022	DOID:9005246 Paralysis	ftp://ftp.rgd.mcw.edu/pub/data_release	Mog
Disease.RGD	0.0971949	2	67	6.44834	DOID:0060193 amyotrophic lateral sclerosis type 1	ftp://ftp.rgd.mcw.edu/pub/data_release	Penk Calb2
Disease.RGD	0.0971949	1	9	24.0022	DOID:9446 cholangitis	ftp://ftp.rgd.mcw.edu/pub/data_release	Car2
Disease.RGD	0.104407	3	171	3.78981	DOID:9007096 Stroke	ftp://ftp.rgd.mcw.edu/pub/data_release	Ucp2 Avp Apod
Disease.RGD	0.104407	1	10	21.6019	DOID:9001916 Fetal Death	ftp://ftp.rgd.mcw.edu/pub/data_release	Oxt
Disease.RGD	0.104407	1	10	21.6019	DOID:0050454 periventricular nodular heterotopia	ftp://ftp.rgd.mcw.edu/pub/data_release	Rpl10
Disease.RGD	0.104407	1	10	21.6019	DOID:9001834 Peritoneal Neoplasms	ftp://ftp.rgd.mcw.edu/pub/data_release	Calb2
Disease.RGD	0.106167	3	173	3.746	DOID:9002928 Colonic Neoplasms	ftp://ftp.rgd.mcw.edu/pub/data_release	Gap43 Oxt Tcf7l2
Disease.RGD	0.109494	1	11	19.6381	DOID:4752 multiple system atrophy	ftp://ftp.rgd.mcw.edu/pub/data_release	Snca
Disease.RGD	0.109494	1	11	19.6381	DOID:1210 optic neuritis	ftp://ftp.rgd.mcw.edu/pub/data_release	Mog
Disease.RGD	0.109494	1	11	19.6381	DOID:1206 Rett syndrome	ftp://ftp.rgd.mcw.edu/pub/data_release	Gabbr2
Disease.RGD	0.109494	1	11	19.6381	DOID:0050742 nicotine dependence	ftp://ftp.rgd.mcw.edu/pub/data_release	Gabbr2
Disease.RGD	0.109494	1	11	19.6381	DOID:678 progressive supranuclear palsy	ftp://ftp.rgd.mcw.edu/pub/data_release	Mobp
Disease.RGD	0.11492	1	12	18.0016	DOID:12700 hyperprolactinemia	ftp://ftp.rgd.mcw.edu/pub/data_release	Gad1
Disease.RGD	0.11492	1	12	18.0016	DOID:3192 neurilemmoma	ftp://ftp.rgd.mcw.edu/pub/data_release	Snca
Disease.RGD	0.11492	1	12	18.0016	DOID:9000469 Viral Myocarditis	ftp://ftp.rgd.mcw.edu/pub/data_release	Cd55
Disease.RGD	0.11492	1	12	18.0016	DOID:9588 encephalitis	ftp://ftp.rgd.mcw.edu/pub/data_release	Mbp
Disease.RGD	0.11492	1	12	18.0016	DOID:9004837 Overactive Urinary Bladder	ftp://ftp.rgd.mcw.edu/pub/data_release	Penk
Disease.RGD	0.122464	3	190	3.41083	DOID:224 transient cerebral ischemia	ftp://ftp.rgd.mcw.edu/pub/data_release	Mbp Ucp2 Camk2a
Disease.RGD	0.122464	1	13	16.6169	DOID:9000304 Manganese Poisoning	ftp://ftp.rgd.mcw.edu/pub/data_release	Snca
Disease.RGD	0.12625	1	14	15.43	DOID:9002315 Kidney Calculi	ftp://ftp.rgd.mcw.edu/pub/data_release	Car2
Disease.RGD	0.12625	2	88	4.90953	DOID:1459 hypothyroidism	ftp://ftp.rgd.mcw.edu/pub/data_release	Nrgn Ucp2
Disease.RGD	0.12625	1	14	15.43	DOID:9003104 Intracranial Hemorrhages	ftp://ftp.rgd.mcw.edu/pub/data_release	Tf
Disease.RGD	0.12625	1	14	15.43	DOID:9001234 Prenatal Exposure Delayed Effects	ftp://ftp.rgd.mcw.edu/pub/data_release	Nrgn
Disease.RGD	0.12625	1	14	15.43	DOID:0050998 nonprogressive cerebellar ataxia with mental retardation	ftp://ftp.rgd.mcw.edu/pub/data_release	Nid1
Disease.RGD	0.12625	1	14	15.43	DOID:12098 trigeminal neuralgia	ftp://ftp.rgd.mcw.edu/pub/data_release	Prkcg
Disease.RGD	0.132279	1	15	14.4013	DOID:4451 renal carcinoma	ftp://ftp.rgd.mcw.edu/pub/data_release	Fosl2
Disease.RGD	0.132279	1	15	14.4013	DOID:11983 Prader-Willi syndrome	ftp://ftp.rgd.mcw.edu/pub/data_release	Htr2c
Disease.RGD	0.132279	1	15	14.4013	DOID:9007068 Burn-Mckeown Syndrome	ftp://ftp.rgd.mcw.edu/pub/data_release	Mbp
Disease.RGD	0.133695	3	207	3.13072	DOID:9744 type 1 diabetes mellitus	ftp://ftp.rgd.mcw.edu/pub/data_release	Gal Tf Gpx3
Disease.RGD	0.133695	2	93	4.64558	DOID:14566 disease of cellular proliferation	ftp://ftp.rgd.mcw.edu/pub/data_release	Sst Gpx3
Disease.RGD	0.133695	2	94	4.59616	DOID:9002955 Nerve Degeneration	ftp://ftp.rgd.mcw.edu/pub/data_release	Snca Tf
Disease.RGD	0.133695	1	16	13.5012	DOID:9007980 Sleep Deprivation	ftp://ftp.rgd.mcw.edu/pub/data_release	Nrgn
Disease.RGD	0.133695	1	16	13.5012	DOID:11949 Creutzfeldt-Jakob disease	ftp://ftp.rgd.mcw.edu/pub/data_release	Snca
Disease.RGD	0.133695	1	16	13.5012	DOID:9001579 Neurogenic Inflammation	ftp://ftp.rgd.mcw.edu/pub/data_release	Pnoc
Disease.RGD	0.133695	1	16	13.5012	DOID:9005725 Iron Overload	ftp://ftp.rgd.mcw.edu/pub/data_release	Tf
Disease.RGD	0.133695	1	16	13.5012	DOID:13501 Mobius syndrome	ftp://ftp.rgd.mcw.edu/pub/data_release	Ebf3
Disease.RGD	0.137408	1	17	12.707	DOID:11247 disseminated intravascular coagulation	ftp://ftp.rgd.mcw.edu/pub/data_release	Oxt
Disease.RGD	0.137408	1	17	12.707	DOID:13533 osteopetrosis	ftp://ftp.rgd.mcw.edu/pub/data_release	Car2
Disease.RGD	0.137408	1	17	12.707	DOID:7725 epilepsy with generalized tonic-clonic seizures	ftp://ftp.rgd.mcw.edu/pub/data_release	Oxt
Disease.RGD	0.137408	1	17	12.707	DOID:9005183 Gastrointestinal Diseases	ftp://ftp.rgd.mcw.edu/pub/data_release	Tf
Disease.RGD	0.137408	1	17	12.707	DOID:8646 substance-induced psychosis	ftp://ftp.rgd.mcw.edu/pub/data_release	Snca
Disease.RGD	0.141219	2	100	4.32039	DOID:1596 mental depression	ftp://ftp.rgd.mcw.edu/pub/data_release	Snap25 Snca
Disease.RGD	0.142553	1	18	12.0011	DOID:9976 heroin dependence	ftp://ftp.rgd.mcw.edu/pub/data_release	Penk
Disease.RGD	0.142553	1	18	12.0011	DOID:9002916 Hyperphagia	ftp://ftp.rgd.mcw.edu/pub/data_release	Penk
Disease.RGD	0.148329	2	104	4.15422	DOID:9006646 Metabolic Syndrome	ftp://ftp.rgd.mcw.edu/pub/data_release	Tf Htr2c
Disease.RGD	0.148355	1	19	11.3694	DOID:9004713 Acute-Phase Reaction	ftp://ftp.rgd.mcw.edu/pub/data_release	Tf
Disease.RGD	0.151417	2	106	4.07584	DOID:1790 malignant mesothelioma	ftp://ftp.rgd.mcw.edu/pub/data_release	Calb2 Tf
Disease.RGD	0.153093	1	20	10.801	DOID:11162 respiratory failure	ftp://ftp.rgd.mcw.edu/pub/data_release	Pdyn
Disease.RGD	0.153093	1	20	10.801	DOID:2237 hepatitis	ftp://ftp.rgd.mcw.edu/pub/data_release	Tf
Disease.RGD	0.158541	1	21	10.2866	DOID:8761 megakaryocytic leukemia	ftp://ftp.rgd.mcw.edu/pub/data_release	Sncb
Disease.RGD	0.158541	1	21	10.2866	DOID:9002554 Tachycardia	ftp://ftp.rgd.mcw.edu/pub/data_release	Gal
Disease.RGD	0.161946	3	237	2.73442	DOID:9007838 Myocardial Reperfusion Injury	ftp://ftp.rgd.mcw.edu/pub/data_release	Prkcb Ucp2 Oxt
Disease.RGD	0.161946	7	843	1.79376	DOID:9001573 Experimental Liver Cirrhosis	ftp://ftp.rgd.mcw.edu/pub/data_release	Nid1 Dpys Prkcb Enc1 Cnp Clic1 Tf
Disease.RGD	0.161946	1	22	9.81906	DOID:11758 iron deficiency anemia	ftp://ftp.rgd.mcw.edu/pub/data_release	Tf
Disease.RGD	0.161946	1	22	9.81906	DOID:0050861 colorectal adenocarcinoma	ftp://ftp.rgd.mcw.edu/pub/data_release	Hpca
Disease.RGD	0.161946	1	22	9.81906	DOID:9007956 Febrile Seizures	ftp://ftp.rgd.mcw.edu/pub/data_release	Avp
Disease.RGD	0.166171	1	23	9.39215	DOID:9002498 Wallerian Degeneration	ftp://ftp.rgd.mcw.edu/pub/data_release	Mag
Disease.RGD	0.166171	1	23	9.39215	DOID:9001981 Weight Loss	ftp://ftp.rgd.mcw.edu/pub/data_release	Oxt
Disease.RGD	0.169416	2	118	3.66135	DOID:11476 osteoporosis	ftp://ftp.rgd.mcw.edu/pub/data_release	Car2 Htr2c
Disease.RGD	0.170636	3	245	2.64514	DOID:1793 pancreatic cancer	ftp://ftp.rgd.mcw.edu/pub/data_release	Sst Fgf13 Tcf7l2
Disease.RGD	0.174039	1	25	8.64078	DOID:10325 silicosis	ftp://ftp.rgd.mcw.edu/pub/data_release	Prkcb
Disease.RGD	0.174039	1	25	8.64078	DOID:13001 carotid stenosis	ftp://ftp.rgd.mcw.edu/pub/data_release	Cnp
Disease.RGD	0.174039	2	121	3.57057	DOID:0060071 pre-malignant neoplasm	ftp://ftp.rgd.mcw.edu/pub/data_release	Dpp10 Chn2
Disease.RGD	0.174039	1	25	8.64078	DOID:0050562 West syndrome	ftp://ftp.rgd.mcw.edu/pub/data_release	Gad1
Disease.RGD	0.184049	4	402	2.14945	DOID:1059 intellectual disability	ftp://ftp.rgd.mcw.edu/pub/data_release	Gria4 Camk2a Prkcg Cacna1g
Disease.RGD	0.185793	3	259	2.50216	DOID:6000 congestive heart failure	ftp://ftp.rgd.mcw.edu/pub/data_release	Prkcb Ucp2 Avp
Disease.RGD	0.185793	2	128	3.3753	DOID:9004616 Left Ventricular Hypertrophy	ftp://ftp.rgd.mcw.edu/pub/data_release	Prkcb Cacna1g
Disease.RGD	0.187591	1	28	7.71498	DOID:9007001 Bradycardia	ftp://ftp.rgd.mcw.edu/pub/data_release	Pdyn
Disease.RGD	0.187591	1	28	7.71498	DOID:9002906 Multiple Organ Failure	ftp://ftp.rgd.mcw.edu/pub/data_release	Sst
Disease.RGD	0.187591	1	28	7.71498	DOID:3635 congenital myasthenic syndrome	ftp://ftp.rgd.mcw.edu/pub/data_release	Snap25
Disease.RGD	0.191866	1	29	7.44895	DOID:9004866 Ataxia	ftp://ftp.rgd.mcw.edu/pub/data_release	Cplx1
Disease.RGD	0.191866	1	29	7.44895	DOID:9206 Barrett's esophagus	ftp://ftp.rgd.mcw.edu/pub/data_release	Sst
Disease.RGD	0.195036	1	30	7.20065	DOID:9000197 Edema	ftp://ftp.rgd.mcw.edu/pub/data_release	Oxt
Disease.RGD	0.195036	1	30	7.20065	DOID:480 movement disease	ftp://ftp.rgd.mcw.edu/pub/data_release	Pdyn
Disease.RGD	0.195036	1	30	7.20065	DOID:11830 myopia	ftp://ftp.rgd.mcw.edu/pub/data_release	Gria4
TF.Target.TFact	0.00314503	2	6	72.0065	EGR2 target gene	http://www.tfacts.org	Mbp Mag
TF.Target.TFact	0.00314503	2	6	72.0065	NR2F1 target gene	http://www.tfacts.org	Oxt Tf
TF.Target.TFact	0.00377446	3	35	18.516	CREB1 target gene	http://www.tfacts.org	Sst Gal Kcnc1
TF.Target.TFact	0.00466081	2	10	43.2039	FOS target gene	http://www.tfacts.org	Sst Avp
TF.Target.TFact	0.0334362	1	4	54.0049	NR2F1 DOWN target gene	http://www.tfacts.org	Tf
TF.Target.TFact	0.0334362	1	4	54.0049	ATF2 target gene	http://www.tfacts.org	Sst
TF.Target.TFact	0.0334362	1	3	72.0065	ATF4 target gene	http://www.tfacts.org	Sst
TF.Target.TFact	0.0334362	1	4	54.0049	NR3C1 target gene	http://www.tfacts.org	Oxt
TF.Target.TFact	0.0334362	1	3	72.0065	PAX6 target gene	http://www.tfacts.org	Sst
TF.Target.TFact	0.0334362	1	4	54.0049	RARB target gene	http://www.tfacts.org	Oxt
TF.Target.TFact	0.0334362	1	3	72.0065	SOX10 target gene	http://www.tfacts.org	Mag
TF.Target.TFact	0.0343236	1	5	43.2039	ATF1 target gene	http://www.tfacts.org	Sst
TF.Target.TFact	0.0343236	1	6	36.0032	CEBPB target gene	http://www.tfacts.org	Sst
TF.Target.TFact	0.0343236	1	6	36.0032	CREM target gene	http://www.tfacts.org	Sst
TF.Target.TFact	0.0343236	1	6	36.0032	ESR1 target gene	http://www.tfacts.org	Avp
TF.Target.TFact	0.0343236	1	6	36.0032	RXRA target gene	http://www.tfacts.org	Oxt
TF.Target.TFact	0.0428763	1	8	27.0024	RARA target gene	http://www.tfacts.org	Oxt
TF.Target.TFact	0.0454522	1	9	24.0022	USF2 target gene	http://www.tfacts.org	Avp
TF.Target.TFact	0.0474668	2	73	5.91834	SP1 target gene	http://www.tfacts.org	Nrgn Avp
TF.Target.TFact	0.0672531	1	15	14.4013	CEBPA target gene	http://www.tfacts.org	Sst

## Sheet: 2_LB_LCI_Common_UR
Pathway Database	Enrichment FDR	nGenes	Pathway Genes	Fold Enrichment	Pathway	URL	Genes
GO-BP					No results
GO-CC					No results
GO-MF	3.06703e-09	5	16	204.504	Neuropeptide hormone activity	http://amigo.geneontology.org/amigo/term/GO:0005184	Gal Cartpt Oxt Avp Npff
GO-MF	5.73259e-05	5	119	27.4963	Hormone activity	http://amigo.geneontology.org/amigo/term/GO:0005179	Gal Cartpt Oxt Avp Npff
GO-MF	0.00972915	5	401	8.15975	Signaling receptor activator activity	http://amigo.geneontology.org/amigo/term/GO:0030546	Gal Cartpt Oxt Avp Npff
GO-MF	0.00972915	5	395	8.28369	Receptor ligand activity	http://amigo.geneontology.org/amigo/term/GO:0048018	Gal Cartpt Oxt Avp Npff
GO-MF	0.0111714	5	434	7.53931	Signaling receptor regulator activity	http://amigo.geneontology.org/amigo/term/GO:0030545	Gal Cartpt Oxt Avp Npff
GO-MF	0.0686524	2	58	22.5659	Cysteine-type endopeptidase inhibitor activity	http://amigo.geneontology.org/amigo/term/GO:0004869	Cst6 Avp
GO-MF	0.0758553	1	3	218.137	Diacylglycerol diphosphate phosphatase activity	http://amigo.geneontology.org/amigo/term/GO:0000810	Plpp4
GO-MF	0.0786064	1	4	163.603	Galanin receptor activity	http://amigo.geneontology.org/amigo/term/GO:0004966	Gal
GO-MF	0.0786064	1	4	163.603	Selenium binding	http://amigo.geneontology.org/amigo/term/GO:0008430	Gpx3
GO-MF	0.0803333	1	5	130.882	Laminin-1 binding	http://amigo.geneontology.org/amigo/term/GO:0043237	Nid1
GO-MF	0.0803333	7	1522	3.00978	Molecular function regulator	http://amigo.geneontology.org/amigo/term/GO:0098772	Cd55 Gal Cartpt Cst6 Oxt Avp Npff
GO-MF	0.0883012	1	6	109.069	Hydrolase activity, acting on carbon-nitrogen (but not peptide) bonds, in cyclic amides	http://amigo.geneontology.org/amigo/term/GO:0016812	Dpys
GO-MF	0.110168	6	1287	3.05087	Signaling receptor binding	http://amigo.geneontology.org/amigo/term/GO:0005102	Gal Cartpt Oxt Avp Caprin2 Npff
GO-MF	0.137907	3	415	4.73069	DNA-binding transcription activator activity	http://amigo.geneontology.org/amigo/term/GO:0001216	Pou3f2 Ebf3 Fosl2
GO-MF	0.137907	3	411	4.77673	DNA-binding transcription activator activity, RNA polymerase II-specific	http://amigo.geneontology.org/amigo/term/GO:0001228	Pou3f2 Ebf3 Fosl2
GO-MF	0.137907	1	20	32.7206	Virus receptor activity	http://amigo.geneontology.org/amigo/term/GO:0001618	Cd55
GO-MF	0.137907	2	202	6.47932	G protein-coupled receptor binding	http://amigo.geneontology.org/amigo/term/GO:0001664	Gal Avp
GO-MF	0.137907	1	19	34.4427	Glutathione peroxidase activity	http://amigo.geneontology.org/amigo/term/GO:0004602	Gpx3
GO-MF	0.137907	2	187	6.99906	Endopeptidase inhibitor activity	http://amigo.geneontology.org/amigo/term/GO:0004866	Cst6 Avp
GO-MF	0.137907	1	21	31.1625	Structural constituent of eye lens	http://amigo.geneontology.org/amigo/term/GO:0005212	Cryba4
GO-MF	0.137907	1	25	26.1765	Calcium activated cation channel activity	http://amigo.geneontology.org/amigo/term/GO:0005227	Kcnmb4
GO-MF	0.137907	1	13	50.3394	Voltage-gated chloride channel activity	http://amigo.geneontology.org/amigo/term/GO:0005247	Clic1
GO-MF	0.137907	1	13	50.3394	Phosphatidate phosphatase activity	http://amigo.geneontology.org/amigo/term/GO:0008195	Plpp4
GO-MF	0.137907	1	18	36.3562	Voltage-gated anion channel activity	http://amigo.geneontology.org/amigo/term/GO:0008308	Clic1
GO-MF	0.137907	1	12	54.5343	Calcium-activated potassium channel activity	http://amigo.geneontology.org/amigo/term/GO:0015269	Kcnmb4
GO-MF	0.137907	2	197	6.64377	Peptidase inhibitor activity	http://amigo.geneontology.org/amigo/term/GO:0030414	Cst6 Avp
GO-MF	0.137907	1	22	29.746	Cysteine-type endopeptidase inhibitor activity involved in apoptotic process	http://amigo.geneontology.org/amigo/term/GO:0043027	Avp
GO-MF	0.137907	1	23	28.4527	Laminin binding	http://amigo.geneontology.org/amigo/term/GO:0043236	Nid1
GO-MF	0.137907	1	25	26.1765	Proteoglycan binding	http://amigo.geneontology.org/amigo/term/GO:0043394	Nid1
GO-MF	0.137907	2	198	6.61022	Endopeptidase regulator activity	http://amigo.geneontology.org/amigo/term/GO:0061135	Cst6 Avp
GO-MF	0.137907	1	20	32.7206	Neuropeptide receptor binding	http://amigo.geneontology.org/amigo/term/GO:0071855	Gal
GO-MF	0.137907	1	21	31.1625	Exogenous protein binding	http://amigo.geneontology.org/amigo/term/GO:0140272	Cd55
GO-MF	0.157724	1	30	21.8137	Cysteine-type endopeptidase regulator activity involved in apoptotic process	http://amigo.geneontology.org/amigo/term/GO:0043028	Avp
GO-MF	0.160188	2	227	5.76574	Peptidase regulator activity	http://amigo.geneontology.org/amigo/term/GO:0061134	Cst6 Avp
GO-MF	0.196414	1	43	15.2189	Peptidyl-prolyl cis-trans isomerase activity	http://amigo.geneontology.org/amigo/term/GO:0003755	Fkbp11
GO-MF	0.196414	1	46	14.2263	Peroxidase activity	http://amigo.geneontology.org/amigo/term/GO:0004601	Gpx3
GO-MF	0.196414	1	47	13.9237	Enzyme inhibitor activity	http://amigo.geneontology.org/amigo/term/GO:0004857	Cd55
GO-MF	0.196414	1	42	15.5812	Neuropeptide receptor activity	http://amigo.geneontology.org/amigo/term/GO:0008188	Gal
GO-MF	0.196414	1	47	13.9237	Cis-trans isomerase activity	http://amigo.geneontology.org/amigo/term/GO:0016859	Fkbp11
GO-MF	0.196414	1	40	16.3603	Ion gated channel activity	http://amigo.geneontology.org/amigo/term/GO:0022839	Kcnmb4
GO-MF	0.196414	1	47	13.9237	Extracellular matrix binding	http://amigo.geneontology.org/amigo/term/GO:0050840	Nid1
GO-MF	0.198512	2	289	4.5288	Gated channel activity	http://amigo.geneontology.org/amigo/term/GO:0022836	Clic1 Kcnmb4
KEGG	0.00647557	5	357	9.16543	Neuroactive ligand-receptor interaction	http://www.genome.jp/kegg-bin/show_pathway?rno04080	Gal Oxt Avp Pdyn Npff
Reactome	0.000464052	5	171	19.1348	Peptide ligand-binding receptors	https://reactome.org/download/current	Gal Oxt Avp Pdyn Npff
Reactome	0.000820936	6	378	10.3875	GPCR ligand binding	https://reactome.org/download/current	Cd55 Gal Oxt Avp Pdyn Npff
Reactome	0.00124737	2	7	186.975	Vasopressin-like receptors	https://reactome.org/download/current	Oxt Avp
Reactome	0.00148896	5	291	11.2442	Class A/1 (Rhodopsin-like receptors)	https://reactome.org/download/current	Gal Oxt Avp Pdyn Npff
Reactome	0.0062785	3	94	20.8855	COPI-mediated anterograde transport	https://reactome.org/download/current	Cd55 Tmed3 Fkbp11
Reactome	0.0176994	3	143	13.7289	ER to Golgi Anterograde Transport	https://reactome.org/download/current	Cd55 Tmed3 Fkbp11
Reactome	0.0252845	3	171	11.4809	Transport to the Golgi and subsequent modification	https://reactome.org/download/current	Cd55 Tmed3 Fkbp11
Reactome	0.0359037	3	203	9.67111	G alpha (q) signalling events	https://reactome.org/download/current	Oxt Avp Npff
Reactome	0.038341	6	1034	3.79736	Signaling by GPCR	https://reactome.org/download/current	Cd55 Gal Oxt Avp Pdyn Npff
Reactome	0.0429863	3	253	7.75982	Asparagine N-linked glycosylation	https://reactome.org/download/current	Cd55 Tmed3 Fkbp11
Reactome	0.0429863	1	5	130.882	Pyrimidine catabolism	https://reactome.org/download/current	Dpys
Reactome	0.0429863	1	5	130.882	Mitochondrial Uncoupling Proteins	https://reactome.org/download/current	Ucp2
Reactome	0.0429863	1	5	130.882	The fatty acid cycling model	https://reactome.org/download/current	Ucp2
Reactome	0.0429863	1	5	130.882	The proton buffering model	https://reactome.org/download/current	Ucp2
Reactome	0.0438869	4	538	4.86551	Membrane Trafficking	https://reactome.org/download/current	Cd55 Tmed3 Avp Fkbp11
Reactome	0.0438869	2	93	14.0734	COPI-dependent Golgi-to-ER retrograde traffic	https://reactome.org/download/current	Tmed3 Fkbp11
Reactome	0.0600026	1	9	72.7124	Orexin and neuropeptides FF and QRFP bind to their respective receptors	https://reactome.org/download/current	Npff
Reactome	0.0600026	1	9	72.7124	Ca2+ activated K+ channels	https://reactome.org/download/current	Kcnmb4
Reactome	0.0627669	4	646	4.05209	Vesicle-mediated transport	https://reactome.org/download/current	Cd55 Tmed3 Avp Fkbp11
Reactome	0.0627669	2	129	10.1459	Golgi-to-ER retrograde transport	https://reactome.org/download/current	Tmed3 Fkbp11
Reactome	0.0627669	1	11	59.492	Transport of organic anions	https://reactome.org/download/current	Avp
Reactome	0.0653483	5	1016	3.22053	GPCR downstream signalling	https://reactome.org/download/current	Gal Oxt Avp Pdyn Npff
Reactome	0.0779175	1	15	43.6275	Synthesis of PIPs at the Golgi membrane	https://reactome.org/download/current	Fkbp11
Reactome	0.11094	2	189	6.92499	Intra-Golgi and retrograde Golgi-to-ER traffic	https://reactome.org/download/current	Tmed3 Fkbp11
Reactome	0.127893	1	27	24.2375	Detoxification of Reactive Oxygen Species	https://reactome.org/download/current	Gpx3
Reactome	0.131286	1	30	21.8137	Nucleobase catabolism	https://reactome.org/download/current	Dpys
Reactome	0.131286	1	30	21.8137	G-protein activation	https://reactome.org/download/current	Pdyn
Reactome	0.134158	1	32	20.4504	Vasopressin regulates renal water homeostasis via Aquaporins	https://reactome.org/download/current	Avp
Reactome	0.134158	1	33	19.8307	Adherens junctions interactions	https://reactome.org/download/current	Cdh9
Reactome	0.151342	1	39	16.7798	Aquaporin-mediated transport	https://reactome.org/download/current	Avp
Reactome	0.151342	1	40	16.3603	Cell-cell junction organization	https://reactome.org/download/current	Cdh9
Reactome	0.151523	2	264	4.95766	Translation	https://reactome.org/download/current	Mrps26 Rpl10
Reactome	0.159355	1	45	14.5425	Transport of vitamins nucleosides and related molecules	https://reactome.org/download/current	Avp
Reactome	0.190928	1	56	11.6859	Class B/2 (Secretin family receptors)	https://reactome.org/download/current	Cd55
RGD					No results
Disease.RGD	0.00101215	2	3	436.275	DOID:9008644 Dysmenorrhea	ftp://ftp.rgd.mcw.edu/pub/data_release	Oxt Avp
Disease.RGD	0.00112245	2	5	261.765	DOID:9006635 Hyponatremia	ftp://ftp.rgd.mcw.edu/pub/data_release	Oxt Avp
Disease.RGD	0.00112245	2	5	261.765	DOID:9005274 Polyuria	ftp://ftp.rgd.mcw.edu/pub/data_release	Oxt Avp
Disease.RGD	0.00394638	4	180	14.5425	DOID:9002211 Hyperalgesia	ftp://ftp.rgd.mcw.edu/pub/data_release	Gal Cartpt Avp Pdyn
Disease.RGD	0.00394638	3	67	29.302	DOID:9006024 Hypotension	ftp://ftp.rgd.mcw.edu/pub/data_release	Oxt Avp Pdyn
Disease.RGD	0.00394638	2	11	118.984	DOID:9007993 Dehydration	ftp://ftp.rgd.mcw.edu/pub/data_release	Oxt Avp
Disease.RGD	0.00629129	3	85	23.0969	DOID:9000641 Pain	ftp://ftp.rgd.mcw.edu/pub/data_release	Oxt Avp Pdyn
Disease.RGD	0.00710177	2	19	68.8854	DOID:2870 endometrial adenocarcinoma	ftp://ftp.rgd.mcw.edu/pub/data_release	Cd55 Gpx3
Disease.RGD	0.0085032	2	22	59.492	DOID:10914 amnestic disorder	ftp://ftp.rgd.mcw.edu/pub/data_release	Avp Pdyn
Disease.RGD	0.00934149	5	460	7.11317	DOID:10763 hypertension	ftp://ftp.rgd.mcw.edu/pub/data_release	Gal Ucp2 Resp18 Oxt Avp
Disease.RGD	0.0106801	5	484	6.76045	DOID:9352 type 2 diabetes mellitus	ftp://ftp.rgd.mcw.edu/pub/data_release	Gal Cartpt Ucp2 Avp Gpx3
Disease.RGD	0.0144242	2	33	39.6613	DOID:9006413 Neonatal Severe Encephalopathy due to Mecp2 Mutations	ftp://ftp.rgd.mcw.edu/pub/data_release	Ssr4 Rpl10
Disease.RGD	0.0147301	5	540	6.05937	DOID:9005643 Diabetes Mellitus Experimental	ftp://ftp.rgd.mcw.edu/pub/data_release	Gal Ucp2 Avp Pdyn Gpx3
Disease.RGD	0.0316561	2	53	24.6948	DOID:2030 anxiety disorder	ftp://ftp.rgd.mcw.edu/pub/data_release	Cartpt Oxt
Disease.RGD	0.035897	3	213	9.21707	DOID:9005372 Inflammation	ftp://ftp.rgd.mcw.edu/pub/data_release	Gal Oxt Npff
Disease.RGD	0.035897	2	63	20.775	DOID:326 ischemia	ftp://ftp.rgd.mcw.edu/pub/data_release	Oxt Avp
Disease.RGD	0.035897	1	3	218.137	DOID:9002079 Paresis	ftp://ftp.rgd.mcw.edu/pub/data_release	Nid1
Disease.RGD	0.035897	1	3	218.137	DOID:12143 neurogenic bladder	ftp://ftp.rgd.mcw.edu/pub/data_release	Ebf3
Disease.RGD	0.035897	1	3	218.137	DOID:9000892 Fetal Distress	ftp://ftp.rgd.mcw.edu/pub/data_release	Oxt
Disease.RGD	0.0361112	2	68	19.2474	DOID:670 amphetamine abuse	ftp://ftp.rgd.mcw.edu/pub/data_release	Cd55 Pdyn
Disease.RGD	0.0363905	2	70	18.6975	DOID:3328 temporal lobe epilepsy	ftp://ftp.rgd.mcw.edu/pub/data_release	Avp Pdyn
Disease.RGD	0.0382329	4	473	5.53414	DOID:9970 obesity	ftp://ftp.rgd.mcw.edu/pub/data_release	Gal Cartpt Ucp2 Gpx3
Disease.RGD	0.0391398	1	5	130.882	DOID:9001443 Hypercapnia	ftp://ftp.rgd.mcw.edu/pub/data_release	Pdyn
Disease.RGD	0.0391398	1	5	130.882	DOID:653 purine-pyrimidine metabolic disorder	ftp://ftp.rgd.mcw.edu/pub/data_release	Dpys
Disease.RGD	0.0391398	1	5	130.882	DOID:9409 diabetes insipidus	ftp://ftp.rgd.mcw.edu/pub/data_release	Avp
Disease.RGD	0.0391398	1	5	130.882	DOID:9004659 Respiration Disorders	ftp://ftp.rgd.mcw.edu/pub/data_release	Pdyn
Disease.RGD	0.0391398	1	5	130.882	DOID:0111214 distal spinal muscular atrophy type 5	ftp://ftp.rgd.mcw.edu/pub/data_release	Resp18
Disease.RGD	0.0391398	1	4	163.603	DOID:0060713 autosomal recessive congenital ichthyosis 4B	ftp://ftp.rgd.mcw.edu/pub/data_release	Cst6
Disease.RGD	0.0391398	1	5	130.882	DOID:9006462 Coma	ftp://ftp.rgd.mcw.edu/pub/data_release	Oxt
Disease.RGD	0.0400311	1	6	109.069	DOID:9000483 Angina Pectoris	ftp://ftp.rgd.mcw.edu/pub/data_release	Avp
Disease.RGD	0.0400311	1	6	109.069	DOID:9004786 Carbon Tetrachloride Poisoning	ftp://ftp.rgd.mcw.edu/pub/data_release	Ucp2
Disease.RGD	0.0400311	1	6	109.069	DOID:9002549 Shock	ftp://ftp.rgd.mcw.edu/pub/data_release	Avp
Disease.RGD	0.0400311	1	6	109.069	DOID:1062 Fanconi syndrome	ftp://ftp.rgd.mcw.edu/pub/data_release	Gpx3
Disease.RGD	0.0400311	1	6	109.069	DOID:9007763 Flushing	ftp://ftp.rgd.mcw.edu/pub/data_release	Oxt
Disease.RGD	0.0453349	1	7	93.4874	DOID:9008975 Gastrointestinal Hemorrhage	ftp://ftp.rgd.mcw.edu/pub/data_release	Avp
Disease.RGD	0.0468219	3	307	6.3949	DOID:9004009 Reperfusion Injury	ftp://ftp.rgd.mcw.edu/pub/data_release	Cd55 Oxt Fosl2
Disease.RGD	0.0468219	2	107	12.232	DOID:9004657 Weight Gain	ftp://ftp.rgd.mcw.edu/pub/data_release	Nid1 Oxt
Disease.RGD	0.0476856	1	8	81.8015	DOID:9000053 Headache	ftp://ftp.rgd.mcw.edu/pub/data_release	Oxt
Disease.RGD	0.0496842	1	9	72.7124	DOID:0050770 polycystic liver disease	ftp://ftp.rgd.mcw.edu/pub/data_release	Ucp2
Disease.RGD	0.0496842	1	9	72.7124	DOID:13603 obstructive jaundice	ftp://ftp.rgd.mcw.edu/pub/data_release	Ucp2
Disease.RGD	0.0496842	1	9	72.7124	DOID:9008675 Dyskinesias	ftp://ftp.rgd.mcw.edu/pub/data_release	Pdyn
Disease.RGD	0.0502603	2	120	10.9069	DOID:9005632 Cocaine-Related Disorders	ftp://ftp.rgd.mcw.edu/pub/data_release	Cartpt Pdyn
Disease.RGD	0.0502603	4	626	4.18154	DOID:9002304 Prostatic Neoplasms	ftp://ftp.rgd.mcw.edu/pub/data_release	Erp29 Cst6 Gpx3 Rpl10
Disease.RGD	0.0502603	1	10	65.4412	DOID:9001916 Fetal Death	ftp://ftp.rgd.mcw.edu/pub/data_release	Oxt
Disease.RGD	0.0502603	1	10	65.4412	DOID:0050454 periventricular nodular heterotopia	ftp://ftp.rgd.mcw.edu/pub/data_release	Rpl10
Disease.RGD	0.0588291	6	1408	2.78869	DOID:12849 autistic disorder	ftp://ftp.rgd.mcw.edu/pub/data_release	Cd55 Oxt Avp Cdh9 Ssr4 Rpl10
Disease.RGD	0.0588291	1	12	54.5343	DOID:9000469 Viral Myocarditis	ftp://ftp.rgd.mcw.edu/pub/data_release	Cd55
Disease.RGD	0.0657717	1	14	46.7437	DOID:0050998 nonprogressive cerebellar ataxia with mental retardation	ftp://ftp.rgd.mcw.edu/pub/data_release	Nid1
Disease.RGD	0.0689804	1	15	43.6275	DOID:4451 renal carcinoma	ftp://ftp.rgd.mcw.edu/pub/data_release	Fosl2
Disease.RGD	0.0720542	1	16	40.9007	DOID:13501 Mobius syndrome	ftp://ftp.rgd.mcw.edu/pub/data_release	Ebf3
Disease.RGD	0.0721708	1	17	38.4948	DOID:11247 disseminated intravascular coagulation	ftp://ftp.rgd.mcw.edu/pub/data_release	Oxt
Disease.RGD	0.0721708	1	17	38.4948	DOID:7725 epilepsy with generalized tonic-clonic seizures	ftp://ftp.rgd.mcw.edu/pub/data_release	Oxt
Disease.RGD	0.0721708	2	162	8.07916	DOID:305 carcinoma	ftp://ftp.rgd.mcw.edu/pub/data_release	Ucp2 Oxt
Disease.RGD	0.0773876	2	171	7.65394	DOID:9007096 Stroke	ftp://ftp.rgd.mcw.edu/pub/data_release	Ucp2 Avp
Disease.RGD	0.0816381	1	20	32.7206	DOID:11162 respiratory failure	ftp://ftp.rgd.mcw.edu/pub/data_release	Pdyn
Disease.RGD	0.0826512	1	21	31.1625	DOID:2468 psychotic disorder	ftp://ftp.rgd.mcw.edu/pub/data_release	Avp
Disease.RGD	0.0826512	1	21	31.1625	DOID:9002554 Tachycardia	ftp://ftp.rgd.mcw.edu/pub/data_release	Gal
Disease.RGD	0.0828893	2	186	7.03669	DOID:2316 brain ischemia	ftp://ftp.rgd.mcw.edu/pub/data_release	Gal Ucp2
Disease.RGD	0.0828893	2	188	6.96183	DOID:289 endometriosis	ftp://ftp.rgd.mcw.edu/pub/data_release	Cd55 Gpx3
Disease.RGD	0.0828893	1	22	29.746	DOID:9007956 Febrile Seizures	ftp://ftp.rgd.mcw.edu/pub/data_release	Avp
Disease.RGD	0.0830997	2	191	6.85248	DOID:9007692 Insulin Resistance	ftp://ftp.rgd.mcw.edu/pub/data_release	Ucp2 Gpx3
Disease.RGD	0.0830997	1	23	28.4527	DOID:9001981 Weight Loss	ftp://ftp.rgd.mcw.edu/pub/data_release	Oxt
Disease.RGD	0.0940525	2	207	6.32282	DOID:9744 type 1 diabetes mellitus	ftp://ftp.rgd.mcw.edu/pub/data_release	Gal Gpx3
Disease.RGD	0.0976424	1	28	23.3718	DOID:9007001 Bradycardia	ftp://ftp.rgd.mcw.edu/pub/data_release	Pdyn
Disease.RGD	0.0983178	1	30	21.8137	DOID:8725 vascular dementia	ftp://ftp.rgd.mcw.edu/pub/data_release	Avp
Disease.RGD	0.0983178	1	30	21.8137	DOID:9000197 Edema	ftp://ftp.rgd.mcw.edu/pub/data_release	Oxt
Disease.RGD	0.0983178	1	29	22.5659	DOID:9005968 Neuralgia	ftp://ftp.rgd.mcw.edu/pub/data_release	Gal
Disease.RGD	0.0983178	1	30	21.8137	DOID:480 movement disease	ftp://ftp.rgd.mcw.edu/pub/data_release	Pdyn
Disease.RGD	0.100049	1	31	21.1101	DOID:9008394 Drug-Induced Dyskinesia	ftp://ftp.rgd.mcw.edu/pub/data_release	Pdyn
Disease.RGD	0.101726	1	32	20.4504	DOID:9002362 Hyperkinesis	ftp://ftp.rgd.mcw.edu/pub/data_release	Oxt
Disease.RGD	0.10642	2	237	5.52246	DOID:9007838 Myocardial Reperfusion Injury	ftp://ftp.rgd.mcw.edu/pub/data_release	Ucp2 Oxt
Disease.RGD	0.107933	1	35	18.6975	DOID:4258 Weissenbacher-Zweymuller syndrome	ftp://ftp.rgd.mcw.edu/pub/data_release	Ebf3
Disease.RGD	0.109416	1	36	18.1781	DOID:9000058 Keloid	ftp://ftp.rgd.mcw.edu/pub/data_release	Clic1
Disease.RGD	0.110528	2	259	5.05337	DOID:6000 congestive heart failure	ftp://ftp.rgd.mcw.edu/pub/data_release	Ucp2 Avp
Disease.RGD	0.110528	1	39	16.7798	DOID:1470 major depressive disorder	ftp://ftp.rgd.mcw.edu/pub/data_release	Gal
Disease.RGD	0.110528	2	253	5.17322	DOID:9002165 Diabetic Nephropathies	ftp://ftp.rgd.mcw.edu/pub/data_release	Ucp2 Gpx3
Disease.RGD	0.110528	1	37	17.6868	DOID:10762 portal hypertension	ftp://ftp.rgd.mcw.edu/pub/data_release	Avp
Disease.RGD	0.110528	2	262	4.99551	DOID:9005172 Lung Neoplasms	ftp://ftp.rgd.mcw.edu/pub/data_release	Fosl2 Gpx3
Disease.RGD	0.110528	1	38	17.2214	DOID:7998 hyperthyroidism	ftp://ftp.rgd.mcw.edu/pub/data_release	Cartpt
Disease.RGD	0.110528	1	41	15.9613	DOID:0050855 renal fibrosis	ftp://ftp.rgd.mcw.edu/pub/data_release	Resp18
Disease.RGD	0.110528	1	41	15.9613	DOID:5599 precursor T-lymphoblastic lymphoma/leukemia	ftp://ftp.rgd.mcw.edu/pub/data_release	Rpl10
Disease.RGD	0.110528	1	39	16.7798	DOID:9006102 Right Ventricular Hypertrophy	ftp://ftp.rgd.mcw.edu/pub/data_release	Ucp2
Disease.RGD	0.111664	1	43	15.2189	DOID:767 muscular atrophy	ftp://ftp.rgd.mcw.edu/pub/data_release	Ucp2
Disease.RGD	0.111664	1	43	15.2189	DOID:0080092 myofibrillar myopathy 1	ftp://ftp.rgd.mcw.edu/pub/data_release	Resp18
Disease.RGD	0.111664	1	43	15.2189	DOID:1148 polydactyly	ftp://ftp.rgd.mcw.edu/pub/data_release	Resp18
Disease.RGD	0.113495	2	274	4.77673	DOID:9005233 Mammary Neoplasms Experimental	ftp://ftp.rgd.mcw.edu/pub/data_release	Ucp2 Oxt
Disease.RGD	0.114004	1	45	14.5425	DOID:9002121 Spinocerebellar Ataxias	ftp://ftp.rgd.mcw.edu/pub/data_release	Pdyn
Disease.RGD	0.115128	1	46	14.2263	DOID:4362 cervical cancer	ftp://ftp.rgd.mcw.edu/pub/data_release	Cd55
Disease.RGD	0.116224	1	47	13.9237	DOID:10808 gastric ulcer	ftp://ftp.rgd.mcw.edu/pub/data_release	Oxt
Disease.RGD	0.117292	1	48	13.6336	DOID:0050156 idiopathic pulmonary fibrosis	ftp://ftp.rgd.mcw.edu/pub/data_release	Fosl2
Disease.RGD	0.119915	2	294	4.45178	DOID:1612 breast cancer	ftp://ftp.rgd.mcw.edu/pub/data_release	Cd55 Plpp4
Disease.RGD	0.119915	1	50	13.0882	DOID:9004590 Acute Liver Failure	ftp://ftp.rgd.mcw.edu/pub/data_release	Ucp2
Disease.RGD	0.120337	1	51	12.8316	DOID:3407 carotid artery disease	ftp://ftp.rgd.mcw.edu/pub/data_release	Ucp2
Disease.RGD	0.126448	2	307	4.26327	DOID:9000965 Neoplasm Metastasis	ftp://ftp.rgd.mcw.edu/pub/data_release	Erp29 Clic1
Disease.RGD	0.127537	1	56	11.6859	DOID:1574 alcohol use disorder	ftp://ftp.rgd.mcw.edu/pub/data_release	Pdyn
Disease.RGD	0.127537	1	56	11.6859	DOID:5409 lung small cell carcinoma	ftp://ftp.rgd.mcw.edu/pub/data_release	Avp
Disease.RGD	0.131338	1	59	11.0917	DOID:9743 diabetic neuropathy	ftp://ftp.rgd.mcw.edu/pub/data_release	Ucp2
Disease.RGD	0.131338	1	59	11.0917	DOID:9005603 Muscle Hypotonia	ftp://ftp.rgd.mcw.edu/pub/data_release	Ebf3
Disease.RGD	0.133044	1	63	10.3875	DOID:9002159 Liver Reperfusion Injury	ftp://ftp.rgd.mcw.edu/pub/data_release	Ucp2
Disease.RGD	0.133044	1	63	10.3875	DOID:9002669 Hypoxia	ftp://ftp.rgd.mcw.edu/pub/data_release	Pdyn
Disease.RGD	0.133044	1	61	10.7281	DOID:9008023 Memory Disorders	ftp://ftp.rgd.mcw.edu/pub/data_release	Avp
Disease.RGD	0.133044	1	62	10.555	DOID:1289 neurodegenerative disease	ftp://ftp.rgd.mcw.edu/pub/data_release	Gpx3
Disease.RGD	0.133044	1	62	10.555	DOID:0060001 withdrawal disorder	ftp://ftp.rgd.mcw.edu/pub/data_release	Avp
Disease.RGD	0.135749	1	65	10.0679	DOID:9000064 Cardiac Arrhythmias	ftp://ftp.rgd.mcw.edu/pub/data_release	Avp
Disease.RGD	0.140971	1	69	9.48423	DOID:9007730 Burns	ftp://ftp.rgd.mcw.edu/pub/data_release	Oxt
Disease.RGD	0.140971	1	69	9.48423	DOID:1184 nephrotic syndrome	ftp://ftp.rgd.mcw.edu/pub/data_release	Gpx3
Disease.RGD	0.145406	1	72	9.08905	DOID:576 proteinuria	ftp://ftp.rgd.mcw.edu/pub/data_release	Cd55
Disease.RGD	0.147845	1	74	8.8434	DOID:4195 hyperglycemia	ftp://ftp.rgd.mcw.edu/pub/data_release	Avp
Disease.RGD	0.152094	1	77	8.49885	DOID:769 neuroblastoma	ftp://ftp.rgd.mcw.edu/pub/data_release	Cd55
Disease.RGD	0.170867	1	88	7.4365	DOID:1459 hypothyroidism	ftp://ftp.rgd.mcw.edu/pub/data_release	Ucp2
Disease.RGD	0.17138	1	90	7.27124	DOID:418 systemic scleroderma	ftp://ftp.rgd.mcw.edu/pub/data_release	Fosl2
Disease.RGD	0.17138	2	407	3.21578	DOID:11832 visual epilepsy	ftp://ftp.rgd.mcw.edu/pub/data_release	Oxt Pdyn
Disease.RGD	0.175143	1	93	7.03669	DOID:14566 disease of cellular proliferation	ftp://ftp.rgd.mcw.edu/pub/data_release	Gpx3
Disease.RGD	0.175346	1	94	6.96183	DOID:9004429 Neurodevelopmental Disorders	ftp://ftp.rgd.mcw.edu/pub/data_release	Ebf3
Disease.RGD	0.177283	3	843	2.32887	DOID:9001573 Experimental Liver Cirrhosis	ftp://ftp.rgd.mcw.edu/pub/data_release	Nid1 Dpys Clic1
Disease.RGD	0.177435	1	97	6.74651	DOID:83 cataract	ftp://ftp.rgd.mcw.edu/pub/data_release	Cryba4
Disease.RGD	0.180965	1	100	6.54412	DOID:9008683 Parkinsonian Disorders	ftp://ftp.rgd.mcw.edu/pub/data_release	Pdyn
Disease.RGD	0.182754	1	102	6.4158	DOID:9004538 Hearing Loss	ftp://ftp.rgd.mcw.edu/pub/data_release	Ucp2
Disease.RGD	0.186143	1	105	6.23249	DOID:3312 bipolar disorder	ftp://ftp.rgd.mcw.edu/pub/data_release	Pou3f2
Disease.RGD	0.195847	1	114	5.74045	DOID:850 lung disease	ftp://ftp.rgd.mcw.edu/pub/data_release	Gpx3
Disease.RGD	0.195847	1	112	5.84296	DOID:0080208 nonalcoholic fatty liver disease	ftp://ftp.rgd.mcw.edu/pub/data_release	Ucp2
Disease.RGD	0.195847	1	114	5.74045	DOID:299 adenocarcinoma	ftp://ftp.rgd.mcw.edu/pub/data_release	Gpx3
TF.Target.TFact	0.0182692	1	6	109.069	ESR1 target gene	http://www.tfacts.org	Avp
TF.Target.TFact	0.0182692	1	6	109.069	NR2F1 target gene	http://www.tfacts.org	Oxt
TF.Target.TFact	0.0182692	1	4	163.603	NR3C1 target gene	http://www.tfacts.org	Oxt
TF.Target.TFact	0.0182692	1	4	163.603	RARB target gene	http://www.tfacts.org	Oxt
TF.Target.TFact	0.0182692	1	6	109.069	RXRA target gene	http://www.tfacts.org	Oxt
TF.Target.TFact	0.0189741	1	10	65.4412	FOS target gene	http://www.tfacts.org	Avp
TF.Target.TFact	0.0189741	1	8	81.8015	RARA target gene	http://www.tfacts.org	Oxt
TF.Target.TFact	0.0189741	1	9	72.7124	USF2 target gene	http://www.tfacts.org	Avp
TF.Target.TFact	0.0579508	1	35	18.6975	CREB1 target gene	http://www.tfacts.org	Gal
TF.Target.TFact	0.105792	1	73	8.96454	SP1 target gene	http://www.tfacts.org	Avp

## Sheet: 3_LB_LCI_Common_DR
Pathway Database	Enrichment FDR	nGenes	Pathway Genes	Fold Enrichment	Pathway	URL	Genes
GO-BP	4.62928e-12	18	491	11.8215	Chemical synaptic transmission	http://amigo.geneontology.org/amigo/term/GO:0007268	Cbln1 Cplx1 Glra2 Nptx1 Snap25 Syt1 Cyp46a1 Snca Car2 Prkcb Cbln2 Pnoc Camk2n1 Grm5 Calb2 Sncb Prkcg Cacna1g
GO-BP	4.62928e-12	18	491	11.8215	Anterograde trans-synaptic signaling	http://amigo.geneontology.org/amigo/term/GO:0098916	Cbln1 Cplx1 Glra2 Nptx1 Snap25 Syt1 Cyp46a1 Snca Car2 Prkcb Cbln2 Pnoc Camk2n1 Grm5 Calb2 Sncb Prkcg Cacna1g
GO-BP	4.62928e-12	18	497	11.6788	Trans-synaptic signaling	http://amigo.geneontology.org/amigo/term/GO:0099537	Cbln1 Cplx1 Glra2 Nptx1 Snap25 Syt1 Cyp46a1 Snca Car2 Prkcb Cbln2 Pnoc Camk2n1 Grm5 Calb2 Sncb Prkcg Cacna1g
GO-BP	6.61634e-12	18	516	11.2487	Synaptic signaling	http://amigo.geneontology.org/amigo/term/GO:0099536	Cbln1 Cplx1 Glra2 Nptx1 Snap25 Syt1 Cyp46a1 Snca Car2 Prkcb Cbln2 Pnoc Camk2n1 Grm5 Calb2 Sncb Prkcg Cacna1g
GO-BP	6.02871e-09	21	1145	5.91418	Cell-cell signaling	http://amigo.geneontology.org/amigo/term/GO:0007267	Cbln1 Cplx1 Glra2 Nptx1 Vsnl1 Snap25 Syt1 Cyp46a1 Gabbr2 Snca Car2 Prkcb Cbln2 Pnoc Camk2n1 Grm5 Calb2 Sncb Tcf7l2 Prkcg Cacna1g
GO-BP	8.6467e-08	12	328	11.7975	Modulation of chemical synaptic transmission	http://amigo.geneontology.org/amigo/term/GO:0050804	Cbln1 Cplx1 Nptx1 Snap25 Syt1 Cyp46a1 Snca Car2 Prkcb Grm5 Calb2 Prkcg
GO-BP	8.6467e-08	12	329	11.7616	Regulation of trans-synaptic signaling	http://amigo.geneontology.org/amigo/term/GO:0099177	Cbln1 Cplx1 Nptx1 Snap25 Syt1 Cyp46a1 Snca Car2 Prkcb Grm5 Calb2 Prkcg
GO-BP	2.08097e-06	23	1956	3.79175	Nervous system development	http://amigo.geneontology.org/amigo/term/GO:0007399	Cbln1 Gap43 Plp1 Rbfox1 Nptx1 Snap25 Syt1 Snca Olfm1 Cldn11 Ncdn Bcas1 Cbln2 Enc1 Cnp Camk2a Mag Tppp Fgf13 Hapln4 Stmn4 Prkcg Ywhah
GO-BP	5.73178e-05	6	88	21.9862	Synaptic vesicle exocytosis	http://amigo.geneontology.org/amigo/term/GO:0016079	Cplx1 Snap25 Syt1 Snca Prkcb Prkcg
GO-BP	5.95072e-05	7	147	15.3554	Synaptic vesicle cycle	http://amigo.geneontology.org/amigo/term/GO:0099504	Cplx1 Snap25 Syt1 Snca Prkcb Sncb Prkcg
GO-BP	8.79851e-05	7	158	14.2864	Regulation of neurotransmitter levels	http://amigo.geneontology.org/amigo/term/GO:0001505	Gad1 Cplx1 Snap25 Syt1 Snca Prkcb Prkcg
GO-BP	8.79851e-05	7	160	14.1078	Vesicle-mediated transport in synapse	http://amigo.geneontology.org/amigo/term/GO:0099003	Cplx1 Snap25 Syt1 Snca Prkcb Sncb Prkcg
GO-BP	0.000164928	6	116	16.6792	Neurotransmitter secretion	http://amigo.geneontology.org/amigo/term/GO:0007269	Cplx1 Snap25 Syt1 Snca Prkcb Prkcg
GO-BP	0.000164928	13	829	5.05673	Neuron projection development	http://amigo.geneontology.org/amigo/term/GO:0031175	Gap43 Plp1 Nptx1 Snap25 Syt1 Ncdn Enc1 Cnp Camk2a Mag Fgf13 Stmn4 Ywhah
GO-BP	0.000164928	6	116	16.6792	Positive regulation of synaptic transmission	http://amigo.geneontology.org/amigo/term/GO:0050806	Snap25 Syt1 Cyp46a1 Snca Car2 Calb2
GO-BP	0.000164928	6	116	16.6792	Signal release from synapse	http://amigo.geneontology.org/amigo/term/GO:0099643	Cplx1 Snap25 Syt1 Snca Prkcb Prkcg
GO-BP	0.000189563	7	189	11.9431	Regulated exocytosis	http://amigo.geneontology.org/amigo/term/GO:0045055	Cplx1 Rasgrp1 Snap25 Syt1 Snca Prkcb Prkcg
GO-BP	0.000192012	7	191	11.818	Locomotory behavior	http://amigo.geneontology.org/amigo/term/GO:0007626	Gad1 Snap25 Snca Penk Grm5 Cnp Htr2c
GO-BP	0.000241566	9	384	7.55774	Signal release	http://amigo.geneontology.org/amigo/term/GO:0023061	Cplx1 Vsnl1 Snap25 Syt1 Snca Prkcb Camk2n1 Tcf7l2 Prkcg
GO-BP	0.000259109	8	290	8.89555	Exocytosis	http://amigo.geneontology.org/amigo/term/GO:0006887	Cplx1 Vsnl1 Rasgrp1 Snap25 Syt1 Snca Prkcb Prkcg
GO-BP	0.000280586	5	75	21.4976	Regulation of neurotransmitter secretion	http://amigo.geneontology.org/amigo/term/GO:0046928	Cplx1 Syt1 Snca Prkcb Prkcg
GO-BP	0.000293407	12	771	5.01889	Secretion	http://amigo.geneontology.org/amigo/term/GO:0046903	Cbln1 Cplx1 Vsnl1 Rasgrp1 Snap25 Syt1 Snca Car2 Prkcb Camk2n1 Tcf7l2 Prkcg
GO-BP	0.000337528	11	650	5.45708	Secretion by cell	http://amigo.geneontology.org/amigo/term/GO:0032940	Cbln1 Cplx1 Vsnl1 Rasgrp1 Snap25 Syt1 Snca Prkcb Camk2n1 Tcf7l2 Prkcg
GO-BP	0.000405173	5	83	19.4255	Regulation of neurotransmitter transport	http://amigo.geneontology.org/amigo/term/GO:0051588	Cplx1 Syt1 Snca Prkcb Prkcg
GO-BP	0.000433346	6	149	12.9851	Regulation of synaptic plasticity	http://amigo.geneontology.org/amigo/term/GO:0048167	Cbln1 Snap25 Cyp46a1 Snca Grm5 Calb2
GO-BP	0.000433346	13	961	4.36215	Neuron development	http://amigo.geneontology.org/amigo/term/GO:0048666	Gap43 Plp1 Nptx1 Snap25 Syt1 Ncdn Enc1 Cnp Camk2a Mag Fgf13 Stmn4 Ywhah
GO-BP	0.000486233	11	688	5.15567	Export from cell	http://amigo.geneontology.org/amigo/term/GO:0140352	Cbln1 Cplx1 Vsnl1 Rasgrp1 Snap25 Syt1 Snca Prkcb Camk2n1 Tcf7l2 Prkcg
GO-BP	0.000486233	6	154	12.5635	Neurotransmitter transport	http://amigo.geneontology.org/amigo/term/GO:0006836	Cplx1 Snap25 Syt1 Snca Prkcb Prkcg
GO-BP	0.000709946	15	1346	3.59358	Regulation of transport	http://amigo.geneontology.org/amigo/term/GO:0051049	Cplx1 Vsnl1 Syt1 Hpca Snca Car2 Prkcb Camk2n1 Grm5 Fgf13 Apod Tcf7l2 Prkcg Ywhah Cacna1g
GO-BP	0.000727314	14	1184	3.81292	Neuron differentiation	http://amigo.geneontology.org/amigo/term/GO:0030182	Cbln1 Gap43 Plp1 Nptx1 Snap25 Syt1 Ncdn Enc1 Cnp Camk2a Mag Fgf13 Stmn4 Ywhah
GO-BP	0.00136123	15	1433	3.37541	Neurogenesis	http://amigo.geneontology.org/amigo/term/GO:0022008	Cbln1 Gap43 Plp1 Nptx1 Snap25 Syt1 Ncdn Enc1 Cnp Camk2a Mag Tppp Fgf13 Stmn4 Ywhah
GO-BP	0.00136123	3	19	50.9153	Regulation of vesicle fusion	http://amigo.geneontology.org/amigo/term/GO:0031338	Cplx1 Syt1 Snca
GO-BP	0.0018989	14	1305	3.45938	Ion transport	http://amigo.geneontology.org/amigo/term/GO:0006811	Glra2 Syt1 Gria4 Hpca Snca Car2 Prkcb Slc32a1 Grm5 Tf Fgf13 Kcnc1 Ywhah Cacna1g
GO-BP	0.0018989	5	124	13.0026	Ensheathment of neurons	http://amigo.geneontology.org/amigo/term/GO:0007272	Plp1 Cldn11 Bcas1 Mag Tppp
GO-BP	0.0018989	5	124	13.0026	Axon ensheathment	http://amigo.geneontology.org/amigo/term/GO:0008366	Plp1 Cldn11 Bcas1 Mag Tppp
GO-BP	0.0018989	14	1309	3.44881	Generation of neurons	http://amigo.geneontology.org/amigo/term/GO:0048699	Cbln1 Gap43 Plp1 Nptx1 Snap25 Syt1 Ncdn Enc1 Cnp Camk2a Mag Fgf13 Stmn4 Ywhah
GO-BP	0.00195431	9	543	5.3447	Behavior	http://amigo.geneontology.org/amigo/term/GO:0007610	Gad1 Snap25 Snca Penk Grm5 Cnp Htr2c Fgf13 Prkcg
GO-BP	0.00197958	8	420	6.14217	Regulation of transmembrane transport	http://amigo.geneontology.org/amigo/term/GO:0034762	Hpca Snca Car2 Prkcb Grm5 Fgf13 Ywhah Cacna1g
GO-BP	0.00237017	2	4	161.232	Exocytic insertion of neurotransmitter receptor to postsynaptic membrane	http://amigo.geneontology.org/amigo/term/GO:0098967	Cplx1 Snap25
GO-BP	0.00259199	9	569	5.10048	Cell junction organization	http://amigo.geneontology.org/amigo/term/GO:0034330	Cbln1 Snca Cldn11 Cbln2 Grm5 Sncb Fgf13 Apod Camkv
GO-BP	0.00270842	8	444	5.81016	Regulation of secretion by cell	http://amigo.geneontology.org/amigo/term/GO:1903530	Cplx1 Vsnl1 Syt1 Snca Prkcb Camk2n1 Tcf7l2 Prkcg
GO-BP	0.00288803	4	72	17.9147	Long-term synaptic potentiation	http://amigo.geneontology.org/amigo/term/GO:0060291	Snap25 Cyp46a1 Snca Calb2
GO-BP	0.00335695	3	28	34.5497	Regulation of presynapse assembly	http://amigo.geneontology.org/amigo/term/GO:1905606	Cbln1 Snca Cbln2
GO-BP	0.00349352	7	344	6.56176	Synapse organization	http://amigo.geneontology.org/amigo/term/GO:0050808	Cbln1 Snca Cbln2 Grm5 Sncb Fgf13 Camkv
GO-BP	0.00356994	3	29	33.3583	Regulation of presynapse organization	http://amigo.geneontology.org/amigo/term/GO:0099174	Cbln1 Snca Cbln2
GO-BP	0.00369059	8	472	5.46549	Regulation of ion transport	http://amigo.geneontology.org/amigo/term/GO:0043269	Syt1 Hpca Snca Car2 Grm5 Fgf13 Ywhah Cacna1g
GO-BP	0.00380781	13	1254	3.34293	Plasma membrane bounded cell projection organization	http://amigo.geneontology.org/amigo/term/GO:0120036	Gap43 Plp1 Nptx1 Snap25 Syt1 Ncdn Enc1 Cnp Camk2a Mag Fgf13 Stmn4 Ywhah
GO-BP	0.00424524	13	1273	3.29303	Cell projection organization	http://amigo.geneontology.org/amigo/term/GO:0030030	Gap43 Plp1 Nptx1 Snap25 Syt1 Ncdn Enc1 Cnp Camk2a Mag Fgf13 Stmn4 Ywhah
GO-BP	0.00424524	8	485	5.31899	Regulation of secretion	http://amigo.geneontology.org/amigo/term/GO:0051046	Cplx1 Vsnl1 Syt1 Snca Prkcb Camk2n1 Tcf7l2 Prkcg
GO-BP	0.00542924	5	166	9.71276	Regulation of exocytosis	http://amigo.geneontology.org/amigo/term/GO:0017157	Vsnl1 Syt1 Snca Prkcb Prkcg
GO-BP	0.00658026	3	37	26.1457	Presynapse assembly	http://amigo.geneontology.org/amigo/term/GO:0099054	Cbln1 Snca Cbln2
GO-BP	0.00778035	2	8	80.6159	Regulation of synaptic vesicle membrane organization	http://amigo.geneontology.org/amigo/term/GO:1901632	Cplx1 Syt1
GO-BP	0.00778035	2	8	80.6159	Regulation of chloride transport	http://amigo.geneontology.org/amigo/term/GO:2001225	Car2 Grm5
GO-BP	0.00778035	2	8	80.6159	Regulation of synaptic vesicle fusion to presynaptic active zone membrane	http://amigo.geneontology.org/amigo/term/GO:0031630	Cplx1 Syt1
GO-BP	0.00778035	4	99	13.0288	Oligodendrocyte differentiation	http://amigo.geneontology.org/amigo/term/GO:0048709	Plp1 Cnp Mag Tppp
GO-BP	0.00875647	3	42	23.0331	Oligodendrocyte development	http://amigo.geneontology.org/amigo/term/GO:0014003	Plp1 Mag Tppp
GO-BP	0.00882833	4	104	12.4025	Regulation of nervous system process	http://amigo.geneontology.org/amigo/term/GO:0031644	Cbln1 Nptx1 Mag Tppp
GO-BP	0.00906848	3	43	22.4975	Presynapse organization	http://amigo.geneontology.org/amigo/term/GO:0099172	Cbln1 Snca Cbln2
GO-BP	0.0092329	4	107	12.0547	Microtubule polymerization or depolymerization	http://amigo.geneontology.org/amigo/term/GO:0031109	Snca Tppp Fgf13 Stmn4
GO-BP	0.0092329	2	9	71.6586	Positive regulation of vesicle fusion	http://amigo.geneontology.org/amigo/term/GO:0031340	Syt1 Snca
GO-BP	0.0092329	3	44	21.9862	Receptor localization to synapse	http://amigo.geneontology.org/amigo/term/GO:0097120	Cplx1 Snap25 Anks1b
GO-BP	0.0101219	5	199	8.1021	Regulation of transmembrane transporter activity	http://amigo.geneontology.org/amigo/term/GO:0022898	Hpca Snca Grm5 Fgf13 Ywhah
GO-BP	0.0108726	2	10	64.4928	Spontaneous synaptic transmission	http://amigo.geneontology.org/amigo/term/GO:0098814	Syt1 Cbln2
GO-BP	0.0119995	5	208	7.75153	Regulation of transporter activity	http://amigo.geneontology.org/amigo/term/GO:0032409	Hpca Snca Grm5 Fgf13 Ywhah
GO-BP	0.0122703	6	322	6.00864	Regulation of membrane potential	http://amigo.geneontology.org/amigo/term/GO:0042391	Cbln1 Glra2 Snca Fgf13 Ywhah Cacna1g
GO-BP	0.0135747	5	217	7.43004	Glial cell differentiation	http://amigo.geneontology.org/amigo/term/GO:0010001	Gap43 Plp1 Cnp Mag Tppp
GO-BP	0.0135747	5	217	7.43004	Peptide transport	http://amigo.geneontology.org/amigo/term/GO:0015833	Cplx1 Vsnl1 Car2 Camk2n1 Tcf7l2
GO-BP	0.0135747	6	332	5.82766	Cell junction assembly	http://amigo.geneontology.org/amigo/term/GO:0034329	Cbln1 Snca Cldn11 Cbln2 Fgf13 Apod
GO-BP	0.0135747	4	122	10.5726	Myelination	http://amigo.geneontology.org/amigo/term/GO:0042552	Plp1 Bcas1 Mag Tppp
GO-BP	0.0138973	2	12	53.744	Negative regulation of platelet-derived growth factor receptor signaling pathway	http://amigo.geneontology.org/amigo/term/GO:0010642	Snca Apod
GO-BP	0.0138973	2	12	53.744	Angiotensin-activated signaling pathway	http://amigo.geneontology.org/amigo/term/GO:0038166	Car2 Camk2a
GO-BP	0.0138973	15	1901	2.54443	Regulation of cellular component organization	http://amigo.geneontology.org/amigo/term/GO:0051128	Cbln1 Cplx1 Gap43 Snap25 Syt1 Snca Cbln2 Enc1 Mag Tppp Fgf13 Apod Stmn4 Ywhah Camkv
GO-BP	0.0147197	5	224	7.19785	Positive regulation of secretion by cell	http://amigo.geneontology.org/amigo/term/GO:1903532	Vsnl1 Syt1 Snca Camk2n1 Tcf7l2
GO-BP	0.014752	12	1317	2.93817	Positive regulation of cell communication	http://amigo.geneontology.org/amigo/term/GO:0010647	Vsnl1 Rasgrp1 Snap25 Syt1 Cyp46a1 Snca C1qtnf4 Car2 Prkcb Camk2n1 Calb2 Tcf7l2
GO-BP	0.014752	12	1324	2.92263	Positive regulation of signaling	http://amigo.geneontology.org/amigo/term/GO:0023056	Vsnl1 Rasgrp1 Snap25 Syt1 Cyp46a1 Snca C1qtnf4 Car2 Prkcb Camk2n1 Calb2 Tcf7l2
GO-BP	0.014752	2	13	49.6098	Synaptic vesicle fusion to presynaptic active zone membrane	http://amigo.geneontology.org/amigo/term/GO:0031629	Cplx1 Syt1
GO-BP	0.014752	2	13	49.6098	Positive regulation of myelination	http://amigo.geneontology.org/amigo/term/GO:0031643	Mag Tppp
GO-BP	0.014752	3	56	17.2748	Regulation of anion transport	http://amigo.geneontology.org/amigo/term/GO:0044070	Snca Car2 Grm5
GO-BP	0.014752	2	13	49.6098	Neurotransmitter receptor transport to postsynaptic membrane	http://amigo.geneontology.org/amigo/term/GO:0098969	Cplx1 Snap25
GO-BP	0.014752	2	13	49.6098	Presynaptic modulation of chemical synaptic transmission	http://amigo.geneontology.org/amigo/term/GO:0099171	Prkcb Prkcg
GO-BP	0.0152678	2	14	46.0663	Establishment of protein localization to postsynaptic membrane	http://amigo.geneontology.org/amigo/term/GO:1903540	Cplx1 Snap25
GO-BP	0.0152678	2	14	46.0663	Inhibitory synapse assembly	http://amigo.geneontology.org/amigo/term/GO:1904862	Cbln1 Fgf13
GO-BP	0.0152678	3	59	16.3965	Regulation of synaptic vesicle exocytosis	http://amigo.geneontology.org/amigo/term/GO:2000300	Syt1 Prkcb Prkcg
GO-BP	0.0152678	10	973	3.31412	Cation transport	http://amigo.geneontology.org/amigo/term/GO:0006812	Syt1 Hpca Snca Prkcb Slc32a1 Tf Fgf13 Kcnc1 Ywhah Cacna1g
GO-BP	0.0152678	4	132	9.77163	Synapse assembly	http://amigo.geneontology.org/amigo/term/GO:0007416	Cbln1 Snca Cbln2 Fgf13
GO-BP	0.0152678	2	14	46.0663	Positive regulation of neurotransmitter secretion	http://amigo.geneontology.org/amigo/term/GO:0001956	Syt1 Snca
GO-BP	0.0152678	2	14	46.0663	Synaptic vesicle membrane organization	http://amigo.geneontology.org/amigo/term/GO:0048499	Cplx1 Syt1
GO-BP	0.0152678	2	14	46.0663	Neurotransmitter receptor transport to plasma membrane	http://amigo.geneontology.org/amigo/term/GO:0098877	Cplx1 Snap25
GO-BP	0.0152678	2	14	46.0663	Vesicle fusion to plasma membrane	http://amigo.geneontology.org/amigo/term/GO:0099500	Cplx1 Syt1
GO-BP	0.0152678	2	14	46.0663	Maintenance of synapse structure	http://amigo.geneontology.org/amigo/term/GO:0099558	Cbln1 Cbln2
GO-BP	0.0156433	4	137	9.415	Regulation of microtubule cytoskeleton organization	http://amigo.geneontology.org/amigo/term/GO:0070507	Snca Tppp Fgf13 Stmn4
GO-BP	0.0166178	3	62	15.6031	Exocytic process	http://amigo.geneontology.org/amigo/term/GO:0140029	Cplx1 Syt1 Snca
GO-BP	0.0166178	3	62	15.6031	Positive regulation of insulin secretion	http://amigo.geneontology.org/amigo/term/GO:0032024	Vsnl1 Camk2n1 Tcf7l2
GO-BP	0.0175304	5	247	6.52761	Amide transport	http://amigo.geneontology.org/amigo/term/GO:0042886	Cplx1 Vsnl1 Car2 Camk2n1 Tcf7l2
GO-BP	0.0175304	5	247	6.52761	Positive regulation of secretion	http://amigo.geneontology.org/amigo/term/GO:0051047	Vsnl1 Syt1 Snca Camk2n1 Tcf7l2
GO-BP	0.0176565	3	64	15.1155	Neuropeptide signaling pathway	http://amigo.geneontology.org/amigo/term/GO:0007218	Glra2 Penk Pnoc
GO-BP	0.019709	6	381	5.07817	Regulation of nervous system development	http://amigo.geneontology.org/amigo/term/GO:0051960	Cbln1 Cbln2 Mag Tppp Fgf13 Ywhah
GO-BP	0.0197555	3	67	14.4387	Microtubule polymerization	http://amigo.geneontology.org/amigo/term/GO:0046785	Snca Tppp Fgf13
GO-BP	0.0202108	3	68	14.2263	Vesicle fusion	http://amigo.geneontology.org/amigo/term/GO:0006906	Cplx1 Syt1 Snca
GO-BP	0.0202108	14	1824	2.47505	Cell development	http://amigo.geneontology.org/amigo/term/GO:0048468	Gap43 Plp1 Nptx1 Snap25 Syt1 Ncdn Enc1 Cnp Camk2a Mag Tppp Fgf13 Stmn4 Ywhah
GO-BP	0.0202108	2	17	37.9369	Positive regulation of neurotransmitter transport	http://amigo.geneontology.org/amigo/term/GO:0051590	Syt1 Snca
GO-BP	0.0215782	13	1630	2.5718	Establishment of localization in cell	http://amigo.geneontology.org/amigo/term/GO:0051649	Cplx1 Vsnl1 Rasgrp1 Snap25 Syt1 Snca Prkcb Camk2n1 Sncb Apod Tcf7l2 Prkcg Ywhah
GO-BP	0.0222285	3	71	13.6252	Organelle membrane fusion	http://amigo.geneontology.org/amigo/term/GO:0090174	Cplx1 Syt1 Snca
GO-BP	0.022606	5	267	6.03865	Protein secretion	http://amigo.geneontology.org/amigo/term/GO:0009306	Cbln1 Cplx1 Vsnl1 Camk2n1 Tcf7l2
GO-BP	0.0226072	4	158	8.16364	Insulin secretion	http://amigo.geneontology.org/amigo/term/GO:0030073	Cplx1 Vsnl1 Camk2n1 Tcf7l2
GO-BP	0.0226072	5	268	6.01612	Establishment of protein localization to extracellular region	http://amigo.geneontology.org/amigo/term/GO:0035592	Cbln1 Cplx1 Vsnl1 Camk2n1 Tcf7l2
GO-BP	0.0226072	6	399	4.84908	Axon development	http://amigo.geneontology.org/amigo/term/GO:0061564	Gap43 Plp1 Nptx1 Cnp Mag Fgf13
GO-BP	0.0228247	2	19	33.9436	Steroid catabolic process	http://amigo.geneontology.org/amigo/term/GO:0006706	Cyp46a1 Ywhah
GO-BP	0.0228247	5	271	5.94952	Response to metal ion	http://amigo.geneontology.org/amigo/term/GO:0010038	Glra2 Hpca Snca Car2 Cacna1g
GO-BP	0.0228247	2	19	33.9436	Dopamine secretion	http://amigo.geneontology.org/amigo/term/GO:0014046	Syt1 Snca
GO-BP	0.0228247	2	19	33.9436	Regulation of dopamine secretion	http://amigo.geneontology.org/amigo/term/GO:0014059	Syt1 Snca
GO-BP	0.0228247	4	159	8.1123	Regulation of peptide transport	http://amigo.geneontology.org/amigo/term/GO:0090087	Vsnl1 Car2 Camk2n1 Tcf7l2
GO-BP	0.0233114	5	274	5.88438	Protein localization to extracellular region	http://amigo.geneontology.org/amigo/term/GO:0071692	Cbln1 Cplx1 Vsnl1 Camk2n1 Tcf7l2
GO-BP	0.02339	3	75	12.8986	Positive regulation of exocytosis	http://amigo.geneontology.org/amigo/term/GO:0045921	Vsnl1 Syt1 Snca
GO-BP	0.02339	12	1461	2.64857	Nitrogen compound transport	http://amigo.geneontology.org/amigo/term/GO:0071705	Cbln1 Cplx1 Vsnl1 Snap25 Syt1 Snca Car2 Slc32a1 Camk2n1 Apod Tcf7l2 Ywhah
GO-BP	0.024197	5	278	5.79971	Gliogenesis	http://amigo.geneontology.org/amigo/term/GO:0042063	Gap43 Plp1 Cnp Mag Tppp
GO-BP	0.0242284	2	20	32.2464	Neurotransmitter receptor transport	http://amigo.geneontology.org/amigo/term/GO:0099637	Cplx1 Snap25
GO-BP	0.0245057	3	77	12.5635	Excitatory postsynaptic potential	http://amigo.geneontology.org/amigo/term/GO:0060079	Cbln1 Glra2 Snca
GO-BP	0.0252161	3	78	12.4025	Positive regulation of peptide hormone secretion	http://amigo.geneontology.org/amigo/term/GO:0090277	Vsnl1 Camk2n1 Tcf7l2
GO-BP	0.0266645	6	422	4.58479	Regulation of system process	http://amigo.geneontology.org/amigo/term/GO:0044057	Cbln1 Nptx1 Mag Tppp Fgf13 Cacna1g
GO-BP	0.0266645	3	80	12.0924	Positive regulation of peptide secretion	http://amigo.geneontology.org/amigo/term/GO:0002793	Vsnl1 Camk2n1 Tcf7l2
GO-BP	0.0269606	4	172	7.49916	Regulation of cell junction assembly	http://amigo.geneontology.org/amigo/term/GO:1901888	Cbln1 Snca Cbln2 Apod
GO-BP	0.0269606	3	81	11.9431	Regulation of microtubule polymerization or depolymerization	http://amigo.geneontology.org/amigo/term/GO:0031110	Snca Fgf13 Stmn4
GO-BP	0.0269606	3	81	11.9431	Chemical synaptic transmission, postsynaptic	http://amigo.geneontology.org/amigo/term/GO:0099565	Cbln1 Glra2 Snca
GO-BP	0.0273411	2	22	29.3149	Innervation	http://amigo.geneontology.org/amigo/term/GO:0060384	Nptx1 Prkcg
GO-BP	0.0273411	6	428	4.52052	Regulation of vesicle-mediated transport	http://amigo.geneontology.org/amigo/term/GO:0060627	Cplx1 Vsnl1 Syt1 Snca Prkcb Prkcg
GO-BP	0.0284247	2	23	28.0403	Cellular response to angiotensin	http://amigo.geneontology.org/amigo/term/GO:1904385	Car2 Camk2a
GO-BP	0.0284247	2	23	28.0403	Regulation of platelet-derived growth factor receptor signaling pathway	http://amigo.geneontology.org/amigo/term/GO:0010640	Snca Apod
GO-BP	0.0284247	2	23	28.0403	Central nervous system myelination	http://amigo.geneontology.org/amigo/term/GO:0022010	Plp1 Mag
GO-BP	0.0284247	2	23	28.0403	Axon ensheathment in central nervous system	http://amigo.geneontology.org/amigo/term/GO:0032291	Plp1 Mag
GO-BP	0.0284247	2	23	28.0403	Regulation of long-term neuronal synaptic plasticity	http://amigo.geneontology.org/amigo/term/GO:0048169	Snca Grm5
GO-BP	0.0284247	4	177	7.28732	Regulation of synapse organization	http://amigo.geneontology.org/amigo/term/GO:0050807	Cbln1 Snca Cbln2 Camkv
GO-BP	0.028597	4	179	7.20589	Regulation of synapse structure or activity	http://amigo.geneontology.org/amigo/term/GO:0050803	Cbln1 Snca Cbln2 Camkv
GO-BP	0.0304849	2	24	26.872	Positive regulation of nervous system process	http://amigo.geneontology.org/amigo/term/GO:0031646	Mag Tppp
GO-BP	0.0311317	3	88	10.9931	Chloride transport	http://amigo.geneontology.org/amigo/term/GO:0006821	Glra2 Car2 Grm5
GO-BP	0.0311317	11	1337	2.65303	Transmembrane transport	http://amigo.geneontology.org/amigo/term/GO:0055085	Glra2 Gria4 Hpca Snca Car2 Prkcb Grm5 Fgf13 Kcnc1 Ywhah Cacna1g
GO-BP	0.0319121	3	89	10.8696	Regulation of synapse assembly	http://amigo.geneontology.org/amigo/term/GO:0051963	Cbln1 Snca Cbln2
GO-BP	0.032111	2	25	25.7971	Response to angiotensin	http://amigo.geneontology.org/amigo/term/GO:1990776	Car2 Camk2a
GO-BP	0.0332912	4	189	6.82463	Regulation of ion transmembrane transporter activity	http://amigo.geneontology.org/amigo/term/GO:0032412	Hpca Grm5 Fgf13 Ywhah
GO-BP	0.0342215	2	26	24.8049	Negative regulation of cell junction assembly	http://amigo.geneontology.org/amigo/term/GO:1901889	Cbln1 Apod
GO-BP	0.0351194	3	93	10.4021	Action potential	http://amigo.geneontology.org/amigo/term/GO:0001508	Fgf13 Ywhah Cacna1g
GO-BP	0.0351328	4	193	6.68319	Peptide hormone secretion	http://amigo.geneontology.org/amigo/term/GO:0030072	Cplx1 Vsnl1 Camk2n1 Tcf7l2
GO-BP	0.0377044	11	1381	2.5685	Response to oxygen-containing compound	http://amigo.geneontology.org/amigo/term/GO:1901700	Glra2 Vsnl1 Snca Car2 Prkcb Camk2n1 Grm5 Cnp Camk2a Htr2c Apod
GO-BP	0.0377044	4	198	6.51442	Peptide secretion	http://amigo.geneontology.org/amigo/term/GO:0002790	Cplx1 Vsnl1 Camk2n1 Tcf7l2
GO-BP	0.0377044	13	1806	2.32117	Organic substance transport	http://amigo.geneontology.org/amigo/term/GO:0071702	Cbln1 Cplx1 Vsnl1 Snap25 Syt1 Snca Car2 Prkcb Slc32a1 Camk2n1 Apod Tcf7l2 Ywhah
GO-BP	0.0380142	2	28	23.0331	Response to zinc ion	http://amigo.geneontology.org/amigo/term/GO:0010043	Glra2 Car2
GO-BP	0.0386618	7	635	3.55472	Cellular component morphogenesis	http://amigo.geneontology.org/amigo/term/GO:0032989	Gap43 Nptx1 Syt1 Cnp Tppp Fgf13 Ywhah
GO-BP	0.041054	3	100	9.67391	Regulation of postsynaptic membrane potential	http://amigo.geneontology.org/amigo/term/GO:0060078	Cbln1 Glra2 Snca
GO-BP	0.0426948	2	30	21.4976	Cell junction maintenance	http://amigo.geneontology.org/amigo/term/GO:0034331	Cbln1 Cbln2
GO-BP	0.0428226	3	102	9.48423	Organelle fusion	http://amigo.geneontology.org/amigo/term/GO:0048284	Cplx1 Syt1 Snca
GO-BP	0.0434312	3	103	9.39215	Glial cell development	http://amigo.geneontology.org/amigo/term/GO:0021782	Plp1 Mag Tppp
GO-BP	0.0434312	3	103	9.39215	Positive regulation of hormone secretion	http://amigo.geneontology.org/amigo/term/GO:0046887	Vsnl1 Camk2n1 Tcf7l2
GO-BP	0.0440434	5	341	4.72821	Regulation of ion transmembrane transport	http://amigo.geneontology.org/amigo/term/GO:0034765	Hpca Grm5 Fgf13 Ywhah Cacna1g
GO-BP	0.0440434	3	104	9.30184	Membrane fusion	http://amigo.geneontology.org/amigo/term/GO:0061025	Cplx1 Syt1 Snca
GO-BP	0.044886	10	1222	2.63882	Positive regulation of multicellular organismal process	http://amigo.geneontology.org/amigo/term/GO:0051240	Cbln1 Rasgrp1 C1qtnf4 Car2 Prkcb Cbln2 Mbp Mag Tppp Tcf7l2
GO-BP	0.0463121	2	32	20.154	Dopamine transport	http://amigo.geneontology.org/amigo/term/GO:0015872	Syt1 Snca
GO-BP	0.0467781	3	107	9.04104	Positive regulation of protein secretion	http://amigo.geneontology.org/amigo/term/GO:0050714	Vsnl1 Camk2n1 Tcf7l2
GO-BP	0.0479716	2	33	19.5433	Regulation of long-term synaptic potentiation	http://amigo.geneontology.org/amigo/term/GO:1900271	Cyp46a1 Calb2
GO-BP	0.0479716	2	33	19.5433	Protein localization to postsynaptic membrane	http://amigo.geneontology.org/amigo/term/GO:1903539	Cplx1 Snap25
GO-BP	0.0479716	2	33	19.5433	Protein localization to postsynapse	http://amigo.geneontology.org/amigo/term/GO:0062237	Cplx1 Snap25
GO-BP	0.0499319	2	34	18.9685	Positive regulation of insulin secretion involved in cellular response to glucose stimulus	http://amigo.geneontology.org/amigo/term/GO:0035774	Vsnl1 Camk2n1
GO-BP	0.0499319	2	34	18.9685	Dopamine metabolic process	http://amigo.geneontology.org/amigo/term/GO:0042417	Snca Sncb
GO-BP	0.0499319	2	34	18.9685	Regulation of catecholamine secretion	http://amigo.geneontology.org/amigo/term/GO:0050433	Syt1 Snca
GO-BP	0.05161	4	224	5.75828	Regulation of microtubule-based process	http://amigo.geneontology.org/amigo/term/GO:0032886	Snca Tppp Fgf13 Stmn4
GO-BP	0.0541422	6	520	3.72074	Regulation of plasma membrane bounded cell projection organization	http://amigo.geneontology.org/amigo/term/GO:0120035	Gap43 Snap25 Enc1 Mag Fgf13 Ywhah
GO-BP	0.0543122	6	521	3.71359	Neuron projection morphogenesis	http://amigo.geneontology.org/amigo/term/GO:0048812	Gap43 Nptx1 Syt1 Cnp Fgf13 Ywhah
GO-BP	0.0545122	2	36	17.9147	Catecholamine secretion	http://amigo.geneontology.org/amigo/term/GO:0050432	Syt1 Snca
GO-BP	0.0559729	5	369	4.36943	Regulation of neuron projection development	http://amigo.geneontology.org/amigo/term/GO:0010975	Snap25 Enc1 Mag Fgf13 Ywhah
GO-BP	0.056707	2	37	17.4305	Alcohol catabolic process	http://amigo.geneontology.org/amigo/term/GO:0046164	Cyp46a1 Aldh3b1
GO-BP	0.056707	3	118	8.19823	Cellular response to carbohydrate stimulus	http://amigo.geneontology.org/amigo/term/GO:0071322	Vsnl1 Prkcb Camk2n1
GO-BP	0.0572073	6	530	3.65053	Regulation of cell projection organization	http://amigo.geneontology.org/amigo/term/GO:0031344	Gap43 Snap25 Enc1 Mag Fgf13 Ywhah
GO-BP	0.0589423	6	534	3.62319	Plasma membrane bounded cell projection morphogenesis	http://amigo.geneontology.org/amigo/term/GO:0120039	Gap43 Nptx1 Syt1 Cnp Fgf13 Ywhah
GO-BP	0.0590436	3	121	7.99497	Regulation of regulated secretory pathway	http://amigo.geneontology.org/amigo/term/GO:1903305	Syt1 Prkcb Prkcg
GO-BP	0.0590436	7	709	3.1837	Metal ion transport	http://amigo.geneontology.org/amigo/term/GO:0030001	Hpca Prkcb Tf Fgf13 Kcnc1 Ywhah Cacna1g
GO-BP	0.0590436	3	121	7.99497	Negative regulation of nervous system development	http://amigo.geneontology.org/amigo/term/GO:0051961	Cbln1 Fgf13 Ywhah
GO-BP	0.0591019	6	537	3.60295	Cell projection morphogenesis	http://amigo.geneontology.org/amigo/term/GO:0048858	Gap43 Nptx1 Syt1 Cnp Fgf13 Ywhah
GO-BP	0.0591019	4	238	5.41956	Anatomical structure homeostasis	http://amigo.geneontology.org/amigo/term/GO:0060249	Car2 Ncdn Mbp Calb2
GO-BP	0.0628175	2	40	16.1232	Regulation of neuronal synaptic plasticity	http://amigo.geneontology.org/amigo/term/GO:0048168	Snca Grm5
GO-BP	0.0648151	2	41	15.7299	Presynaptic endocytosis	http://amigo.geneontology.org/amigo/term/GO:0140238	Snca Sncb
GO-BP	0.0648151	5	389	4.14478	Regulation of hormone levels	http://amigo.geneontology.org/amigo/term/GO:0010817	Cplx1 Vsnl1 Cyp46a1 Camk2n1 Tcf7l2
GO-BP	0.0648151	2	41	15.7299	Synaptic vesicle endocytosis	http://amigo.geneontology.org/amigo/term/GO:0048488	Snca Sncb
GO-BP	0.066813	2	42	15.3554	Regulation of sodium ion transmembrane transporter activity	http://amigo.geneontology.org/amigo/term/GO:2000649	Fgf13 Ywhah
GO-BP	0.066813	2	42	15.3554	Glutamate receptor signaling pathway	http://amigo.geneontology.org/amigo/term/GO:0007215	Gria4 Grm5
GO-BP	0.066813	6	556	3.47982	Cell part morphogenesis	http://amigo.geneontology.org/amigo/term/GO:0032990	Gap43 Nptx1 Syt1 Cnp Fgf13 Ywhah
GO-BP	0.0673005	3	130	7.44147	Negative regulation of neuron apoptotic process	http://amigo.geneontology.org/amigo/term/GO:0043524	Snca Sncb Mag
GO-BP	0.0673005	4	251	5.13886	Hormone secretion	http://amigo.geneontology.org/amigo/term/GO:0046879	Cplx1 Vsnl1 Camk2n1 Tcf7l2
GO-BP	0.0673005	3	130	7.44147	Regulation of insulin secretion	http://amigo.geneontology.org/amigo/term/GO:0050796	Vsnl1 Camk2n1 Tcf7l2
GO-BP	0.0680826	2	43	14.9983	Microtubule depolymerization	http://amigo.geneontology.org/amigo/term/GO:0007019	Fgf13 Stmn4
GO-BP	0.0680826	2	43	14.9983	Regulation of myelination	http://amigo.geneontology.org/amigo/term/GO:0031641	Mag Tppp
GO-BP	0.0693481	2	44	14.6574	Catecholamine metabolic process	http://amigo.geneontology.org/amigo/term/GO:0006584	Snca Sncb
GO-BP	0.0693481	3	133	7.27362	Learning	http://amigo.geneontology.org/amigo/term/GO:0007612	Snap25 Grm5 Fgf13
GO-BP	0.0693481	2	44	14.6574	Catechol-containing compound metabolic process	http://amigo.geneontology.org/amigo/term/GO:0009712	Snca Sncb
GO-BP	0.0693481	2	44	14.6574	Negative regulation of microtubule polymerization or depolymerization	http://amigo.geneontology.org/amigo/term/GO:0031111	Snca Fgf13
GO-BP	0.0693481	6	565	3.42439	Negative regulation of cellular component organization	http://amigo.geneontology.org/amigo/term/GO:0051129	Cbln1 Snca Mag Fgf13 Apod Ywhah
GO-BP	0.0700024	5	404	3.99089	Anion transport	http://amigo.geneontology.org/amigo/term/GO:0006820	Glra2 Snca Car2 Slc32a1 Grm5
GO-BP	0.0705275	4	258	4.99944	Hormone transport	http://amigo.geneontology.org/amigo/term/GO:0009914	Cplx1 Vsnl1 Camk2n1 Tcf7l2
GO-BP	0.0710645	1	3	107.488	Positive regulation of synaptic vesicle membrane organization	http://amigo.geneontology.org/amigo/term/GO:1901634	Syt1
GO-BP	0.0710645	1	3	107.488	Regulation of intracellular calcium activated chloride channel activity	http://amigo.geneontology.org/amigo/term/GO:1902938	Grm5
GO-BP	0.0710645	1	3	107.488	Regulation of calcium ion-dependent exocytosis of neurotransmitter	http://amigo.geneontology.org/amigo/term/GO:1903233	Syt1
GO-BP	0.0710645	9	1145	2.53465	Regulation of multicellular organismal development	http://amigo.geneontology.org/amigo/term/GO:2000026	Cbln1 Rasgrp1 Car2 Prkcb Cbln2 Mag Tppp Fgf13 Ywhah
GO-BP	0.0710645	1	3	107.488	Negative regulation of T cell migration	http://amigo.geneontology.org/amigo/term/GO:2000405	Apod
GO-BP	0.0710645	1	3	107.488	Gamma-aminobutyric acid biosynthetic process	http://amigo.geneontology.org/amigo/term/GO:0009449	Gad1
GO-BP	0.0710645	1	3	107.488	Regulation of heparan sulfate proteoglycan biosynthetic process	http://amigo.geneontology.org/amigo/term/GO:0010908	Tcf7l2
GO-BP	0.0710645	1	3	107.488	Positive regulation of heparan sulfate proteoglycan biosynthetic process	http://amigo.geneontology.org/amigo/term/GO:0010909	Tcf7l2
GO-BP	0.0710645	1	3	107.488	Positive regulation of synaptic vesicle fusion to presynaptic active zone membrane	http://amigo.geneontology.org/amigo/term/GO:0031632	Syt1
GO-BP	0.0710645	1	3	107.488	Regulation of mismatch repair	http://amigo.geneontology.org/amigo/term/GO:0032423	Prkcg
GO-BP	0.0710645	1	3	107.488	Positive regulation of cellular pH reduction	http://amigo.geneontology.org/amigo/term/GO:0032849	Car2
GO-BP	0.0710645	1	3	107.488	Positive regulation of interleukin-6-mediated signaling pathway	http://amigo.geneontology.org/amigo/term/GO:0070105	C1qtnf4
GO-BP	0.0710645	5	407	3.96147	Regulation of establishment of protein localization	http://amigo.geneontology.org/amigo/term/GO:0070201	Vsnl1 Snap25 Camk2n1 Apod Tcf7l2
GO-BP	0.0710645	1	3	107.488	Regulation of thrombin-activated receptor signaling pathway	http://amigo.geneontology.org/amigo/term/GO:0070494	Snca
GO-BP	0.0710645	1	3	107.488	Negative regulation of thrombin-activated receptor signaling pathway	http://amigo.geneontology.org/amigo/term/GO:0070495	Snca
GO-BP	0.0710645	3	139	6.95965	Cellular response to metal ion	http://amigo.geneontology.org/amigo/term/GO:0071248	Glra2 Hpca Snca
GO-BP	0.0710645	1	3	107.488	Calcium-dependent activation of synaptic vesicle fusion	http://amigo.geneontology.org/amigo/term/GO:0099502	Syt1
GO-BP	0.0718186	3	140	6.90994	Inorganic anion transport	http://amigo.geneontology.org/amigo/term/GO:0015698	Glra2 Car2 Grm5
GO-BP	0.0718186	8	959	2.69	Chemical homeostasis	http://amigo.geneontology.org/amigo/term/GO:0048878	Vsnl1 Car2 Prkcb Camk2n1 Calb2 Tf Tcf7l2 Cacna1g
GO-BP	0.0759582	8	970	2.65949	Cellular response to oxygen-containing compound	http://amigo.geneontology.org/amigo/term/GO:1901701	Glra2 Vsnl1 Car2 Prkcb Camk2n1 Grm5 Camk2a Htr2c
GO-BP	0.0759582	2	49	13.1618	Regulation of sodium ion transmembrane transport	http://amigo.geneontology.org/amigo/term/GO:1902305	Fgf13 Ywhah
GO-BP	0.0759582	2	49	13.1618	Synaptic vesicle recycling	http://amigo.geneontology.org/amigo/term/GO:0036465	Snca Sncb
GO-BP	0.0765141	5	425	3.79369	Response to inorganic substance	http://amigo.geneontology.org/amigo/term/GO:0010035	Glra2 Hpca Snca Car2 Cacna1g
GO-BP	0.0775431	2	50	12.8986	Membrane depolarization	http://amigo.geneontology.org/amigo/term/GO:0051899	Ywhah Cacna1g
GO-BP	0.0775431	2	50	12.8986	Catecholamine transport	http://amigo.geneontology.org/amigo/term/GO:0051937	Syt1 Snca
GO-BP	0.0775431	2	50	12.8986	Regulation of amine transport	http://amigo.geneontology.org/amigo/term/GO:0051952	Syt1 Snca
GO-BP	0.0791222	2	51	12.6456	Organic hydroxy compound catabolic process	http://amigo.geneontology.org/amigo/term/GO:1901616	Cyp46a1 Aldh3b1
GO-BP	0.0791222	2	51	12.6456	Protein localization to synapse	http://amigo.geneontology.org/amigo/term/GO:0035418	Cplx1 Snap25
GO-BP	0.0791222	2	51	12.6456	Cellular component maintenance	http://amigo.geneontology.org/amigo/term/GO:0043954	Cbln1 Cbln2
GO-BP	0.0791222	2	51	12.6456	Regulation of postsynaptic membrane neurotransmitter receptor levels	http://amigo.geneontology.org/amigo/term/GO:0099072	Cplx1 Snap25
GO-BP	0.0817708	3	150	6.44928	Negative regulation of cell projection organization	http://amigo.geneontology.org/amigo/term/GO:0031345	Mag Fgf13 Ywhah
GO-BP	0.082706	10	1415	2.2789	Protein phosphorylation	http://amigo.geneontology.org/amigo/term/GO:0006468	Rasgrp1 Cdk18 Snca Prkcb Camk2n1 Grm5 Camk2a Fgf13 Prkcg Camkv
GO-BP	0.0839646	1	4	80.6159	Regulation of inorganic anion transmembrane transport	http://amigo.geneontology.org/amigo/term/GO:1903795	Grm5
GO-BP	0.0839646	1	4	80.6159	Regulation of chaperone-mediated autophagy	http://amigo.geneontology.org/amigo/term/GO:1904714	Snca
GO-BP	0.0839646	1	4	80.6159	Regulation of voltage-gated sodium channel activity	http://amigo.geneontology.org/amigo/term/GO:1905150	Fgf13
GO-BP	0.0839646	1	4	80.6159	Regulation of inhibitory synapse assembly	http://amigo.geneontology.org/amigo/term/GO:1905702	Cbln1
GO-BP	0.0839646	1	4	80.6159	Response to odorant	http://amigo.geneontology.org/amigo/term/GO:1990834	Fgf13
GO-BP	0.0839646	1	4	80.6159	Response to iron(II) ion	http://amigo.geneontology.org/amigo/term/GO:0010040	Snca
GO-BP	0.0839646	2	53	12.1684	Amine transport	http://amigo.geneontology.org/amigo/term/GO:0015837	Syt1 Snca
GO-BP	0.0839646	1	4	80.6159	Myoblast fate commitment	http://amigo.geneontology.org/amigo/term/GO:0048625	Tcf7l2
GO-BP	0.0839646	1	4	80.6159	Negative regulation of lipoprotein metabolic process	http://amigo.geneontology.org/amigo/term/GO:0050748	Apod
GO-BP	0.0839646	6	618	3.13072	Ion homeostasis	http://amigo.geneontology.org/amigo/term/GO:0050801	Car2 Prkcb Camk2n1 Calb2 Tf Cacna1g
GO-BP	0.0839646	1	4	80.6159	Regulation of interleukin-6-mediated signaling pathway	http://amigo.geneontology.org/amigo/term/GO:0070103	C1qtnf4
GO-BP	0.0839646	3	154	6.28176	Regulation of peptide hormone secretion	http://amigo.geneontology.org/amigo/term/GO:0090276	Vsnl1 Camk2n1 Tcf7l2
GO-BP	0.0862849	4	291	4.43249	Protein localization to cell periphery	http://amigo.geneontology.org/amigo/term/GO:1990778	Cplx1 Dpp10 Snap25 Fgf13
GO-BP	0.0866914	3	157	6.16173	Regulation of peptide secretion	http://amigo.geneontology.org/amigo/term/GO:0002791	Vsnl1 Camk2n1 Tcf7l2
GO-BP	0.0876421	2	56	11.5166	Platelet-derived growth factor receptor signaling pathway	http://amigo.geneontology.org/amigo/term/GO:0048008	Snca Apod
GO-BP	0.0876421	2	56	11.5166	Positive regulation of synapse assembly	http://amigo.geneontology.org/amigo/term/GO:0051965	Cbln1 Cbln2
GO-BP	0.0885777	3	159	6.08422	Cellular response to inorganic substance	http://amigo.geneontology.org/amigo/term/GO:0071241	Glra2 Hpca Snca
GO-BP	0.0899119	2	57	11.3145	Bone resorption	http://amigo.geneontology.org/amigo/term/GO:0045453	Car2 Ncdn
GO-BP	0.0921268	6	636	3.04211	Cellular chemical homeostasis	http://amigo.geneontology.org/amigo/term/GO:0055082	Vsnl1 Car2 Prkcb Camk2n1 Calb2 Tf
GO-BP	0.0924646	10	1459	2.21017	Homeostatic process	http://amigo.geneontology.org/amigo/term/GO:0042592	Vsnl1 Car2 Ncdn Prkcb Camk2n1 Mbp Calb2 Tf Tcf7l2 Cacna1g
GO-BP	0.0924646	4	300	4.29952	Positive regulation of protein kinase activity	http://amigo.geneontology.org/amigo/term/GO:0045860	Rasgrp1 Snca Grm5 Fgf13
GO-BP	0.093498	1	5	64.4928	Ethanol catabolic process	http://amigo.geneontology.org/amigo/term/GO:0006068	Aldh3b1
GO-BP	0.093498	1	5	64.4928	Positive regulation of proteoglycan biosynthetic process	http://amigo.geneontology.org/amigo/term/GO:1902730	Tcf7l2
GO-BP	0.093498	1	5	64.4928	Regulation of metalloendopeptidase activity	http://amigo.geneontology.org/amigo/term/GO:1904683	Mbp
GO-BP	0.093498	1	5	64.4928	Regulation of smooth muscle cell-matrix adhesion	http://amigo.geneontology.org/amigo/term/GO:2000097	Apod
GO-BP	0.093498	1	5	64.4928	Gamma-aminobutyric acid metabolic process	http://amigo.geneontology.org/amigo/term/GO:0009448	Gad1
GO-BP	0.093498	2	60	10.7488	Monoamine transport	http://amigo.geneontology.org/amigo/term/GO:0015844	Syt1 Snca
GO-BP	0.093498	1	5	64.4928	Aggressive behavior	http://amigo.geneontology.org/amigo/term/GO:0002118	Penk
GO-BP	0.093498	1	5	64.4928	Regulation of cellular pH reduction	http://amigo.geneontology.org/amigo/term/GO:0032847	Car2
GO-BP	0.093498	9	1252	2.31803	Positive regulation of molecular function	http://amigo.geneontology.org/amigo/term/GO:0044093	Rasgrp1 Snca Chn2 Prkcb Grm5 Mbp Camk2a Fgf13 Tcf7l2
GO-BP	0.093498	1	5	64.4928	Regulation of acyl-CoA biosynthetic process	http://amigo.geneontology.org/amigo/term/GO:0050812	Snca
GO-BP	0.093498	12	1928	2.00704	Nervous system process	http://amigo.geneontology.org/amigo/term/GO:0050877	Cbln1 Rbfox1 Glra2 Nptx1 Snap25 Snca Penk Grm5 Mag Tppp Gng13 Fgf13
GO-BP	0.093498	1	5	64.4928	Microtubule nucleation by microtubule organizing center	http://amigo.geneontology.org/amigo/term/GO:0051418	Tppp
GO-BP	0.093498	1	5	64.4928	Regulation of dopamine uptake involved in synaptic transmission	http://amigo.geneontology.org/amigo/term/GO:0051584	Snca
GO-BP	0.093498	1	5	64.4928	Regulation of catecholamine uptake involved in synaptic transmission	http://amigo.geneontology.org/amigo/term/GO:0051940	Snca
GO-BP	0.093498	1	5	64.4928	Asymmetric neuroblast division	http://amigo.geneontology.org/amigo/term/GO:0055059	Fgf13
GO-BP	0.093498	1	5	64.4928	Positive regulation of inositol phosphate biosynthetic process	http://amigo.geneontology.org/amigo/term/GO:0060732	Snca
GO-BP	0.093498	2	59	10.931	Regulation of insulin secretion involved in cellular response to glucose stimulus	http://amigo.geneontology.org/amigo/term/GO:0061178	Vsnl1 Camk2n1
GO-BP	0.093498	1	5	64.4928	Negative regulation of monocyte chemotactic protein-1 production	http://amigo.geneontology.org/amigo/term/GO:0071638	Apod
GO-BP	0.093498	1	5	64.4928	Regulation of postsynaptic specialization assembly	http://amigo.geneontology.org/amigo/term/GO:0099150	Cbln1
GO-BP	0.093498	1	5	64.4928	Regulation of postsynaptic density assembly	http://amigo.geneontology.org/amigo/term/GO:0099151	Cbln1
GO-BP	0.0948623	5	473	3.40871	Protein localization to membrane	http://amigo.geneontology.org/amigo/term/GO:0072657	Cplx1 Dpp10 Snap25 Cyp46a1 Fgf13
GO-BP	0.0971666	3	171	5.65726	Negative regulation of neuron death	http://amigo.geneontology.org/amigo/term/GO:1901215	Snca Sncb Mag
GO-BP	0.0997938	7	857	2.63389	Central nervous system development	http://amigo.geneontology.org/amigo/term/GO:0007417	Cbln1 Plp1 Cnp Mag Tppp Fgf13 Hapln4
GO-BP	0.0997938	5	481	3.35201	Cell morphogenesis involved in neuron differentiation	http://amigo.geneontology.org/amigo/term/GO:0048667	Gap43 Nptx1 Cnp Fgf13 Ywhah
GO-BP	0.0997938	6	662	2.92263	Inorganic ion transmembrane transport	http://amigo.geneontology.org/amigo/term/GO:0098660	Glra2 Hpca Grm5 Fgf13 Ywhah Cacna1g
GO-BP	0.101781	3	175	5.52795	Protein-containing complex localization	http://amigo.geneontology.org/amigo/term/GO:0031503	Cplx1 Snap25 Anks1b
GO-BP	0.102797	2	65	9.92196	Inorganic anion transmembrane transport	http://amigo.geneontology.org/amigo/term/GO:0098661	Glra2 Grm5
GO-BP	0.10285	1	6	53.744	Positive regulation of long-term synaptic depression	http://amigo.geneontology.org/amigo/term/GO:1900454	Cbln1
GO-BP	0.10285	1	6	53.744	Ethanol metabolic process	http://amigo.geneontology.org/amigo/term/GO:0006067	Aldh3b1
GO-BP	0.10285	1	6	53.744	Positive regulation of metallopeptidase activity	http://amigo.geneontology.org/amigo/term/GO:1905050	Mbp
GO-BP	0.10285	3	178	5.43478	Response to carbohydrate	http://amigo.geneontology.org/amigo/term/GO:0009743	Vsnl1 Prkcb Camk2n1
GO-BP	0.10285	1	6	53.744	Positive regulation of hydrogen peroxide metabolic process	http://amigo.geneontology.org/amigo/term/GO:0010726	Snca
GO-BP	0.10285	1	6	53.744	Carbon dioxide transport	http://amigo.geneontology.org/amigo/term/GO:0015670	Car2
GO-BP	0.10285	2	66	9.77163	Regulation of sodium ion transport	http://amigo.geneontology.org/amigo/term/GO:0002028	Fgf13 Ywhah
GO-BP	0.10285	2	66	9.77163	Insulin secretion involved in cellular response to glucose stimulus	http://amigo.geneontology.org/amigo/term/GO:0035773	Vsnl1 Camk2n1
GO-BP	0.10285	3	178	5.43478	Regulation of neuron apoptotic process	http://amigo.geneontology.org/amigo/term/GO:0043523	Snca Sncb Mag
GO-BP	0.10285	1	6	53.744	Maintenance of DNA repeat elements	http://amigo.geneontology.org/amigo/term/GO:0043570	Tcf7l2
GO-BP	0.10285	2	67	9.62578	Protein tetramerization	http://amigo.geneontology.org/amigo/term/GO:0051262	Snca Kcnc1
GO-BP	0.10285	1	6	53.744	Dopamine uptake involved in synaptic transmission	http://amigo.geneontology.org/amigo/term/GO:0051583	Snca
GO-BP	0.10285	1	6	53.744	Norepinephrine uptake	http://amigo.geneontology.org/amigo/term/GO:0051620	Snca
GO-BP	0.10285	1	6	53.744	Catecholamine uptake involved in synaptic transmission	http://amigo.geneontology.org/amigo/term/GO:0051934	Snca
GO-BP	0.10285	1	6	53.744	Axonogenesis involved in innervation	http://amigo.geneontology.org/amigo/term/GO:0060385	Nptx1
GO-BP	0.10285	1	6	53.744	Spontaneous neurotransmitter secretion	http://amigo.geneontology.org/amigo/term/GO:0061669	Syt1
GO-BP	0.10285	1	6	53.744	Regulation of cardiac muscle cell action potential involved in regulation of contraction	http://amigo.geneontology.org/amigo/term/GO:0098909	Fgf13
GO-BP	0.104205	9	1302	2.22901	Vesicle-mediated transport	http://amigo.geneontology.org/amigo/term/GO:0016192	Cplx1 Vsnl1 Rasgrp1 Snap25 Syt1 Snca Prkcb Sncb Prkcg
GO-BP	0.110732	6	690	2.80403	Regulation of protein localization	http://amigo.geneontology.org/amigo/term/GO:0032880	Dpp10 Vsnl1 Snap25 Camk2n1 Apod Tcf7l2
GO-BP	0.111305	1	7	46.0663	Negative regulation of tubulin deacetylation	http://amigo.geneontology.org/amigo/term/GO:1904428	Tppp
GO-BP	0.111305	1	7	46.0663	Positive regulation of chemokine (C-X-C motif) ligand 2 production	http://amigo.geneontology.org/amigo/term/GO:2000343	Mbp
GO-BP	0.111305	8	1108	2.32826	Cell adhesion	http://amigo.geneontology.org/amigo/term/GO:0007155	Cbln1 Mog Rasgrp1 Cldn11 Mbp Edil3 Apod Hapln4
GO-BP	0.111305	1	7	46.0663	Proteasomal ubiquitin-independent protein catabolic process	http://amigo.geneontology.org/amigo/term/GO:0010499	Enc1
GO-BP	0.111305	1	7	46.0663	Regulation of inositol phosphate biosynthetic process	http://amigo.geneontology.org/amigo/term/GO:0010919	Snca
GO-BP	0.111305	8	1106	2.33247	Protein transport	http://amigo.geneontology.org/amigo/term/GO:0015031	Cbln1 Cplx1 Vsnl1 Snap25 Camk2n1 Apod Tcf7l2 Ywhah
GO-BP	0.111305	1	7	46.0663	Axon choice point recognition	http://amigo.geneontology.org/amigo/term/GO:0016198	Gap43
GO-BP	0.111305	6	699	2.76793	Cellular homeostasis	http://amigo.geneontology.org/amigo/term/GO:0019725	Vsnl1 Car2 Prkcb Camk2n1 Calb2 Tf
GO-BP	0.111305	2	73	8.83462	Nerve development	http://amigo.geneontology.org/amigo/term/GO:0021675	Nptx1 Prkcg
GO-BP	0.111305	1	7	46.0663	Secretory granule localization	http://amigo.geneontology.org/amigo/term/GO:0032252	Rasgrp1
GO-BP	0.111305	7	899	2.51084	Ion transmembrane transport	http://amigo.geneontology.org/amigo/term/GO:0034220	Glra2 Gria4 Hpca Grm5 Fgf13 Ywhah Cacna1g
GO-BP	0.111305	1	7	46.0663	Histone-threonine phosphorylation	http://amigo.geneontology.org/amigo/term/GO:0035405	Prkcb
GO-BP	0.111305	1	7	46.0663	Dipeptide transmembrane transport	http://amigo.geneontology.org/amigo/term/GO:0035442	Car2
GO-BP	0.111305	1	7	46.0663	Regulation of SNARE complex assembly	http://amigo.geneontology.org/amigo/term/GO:0035542	Snca
GO-BP	0.111305	1	7	46.0663	Dipeptide transport	http://amigo.geneontology.org/amigo/term/GO:0042938	Car2
GO-BP	0.111305	5	511	3.15522	Regulation of protein kinase activity	http://amigo.geneontology.org/amigo/term/GO:0045859	Rasgrp1 Snca Camk2n1 Grm5 Fgf13
GO-BP	0.111305	1	7	46.0663	Positive regulation of B cell receptor signaling pathway	http://amigo.geneontology.org/amigo/term/GO:0050861	Prkcb
GO-BP	0.111305	6	702	2.7561	Positive regulation of transport	http://amigo.geneontology.org/amigo/term/GO:0051050	Vsnl1 Syt1 Snca Car2 Camk2n1 Tcf7l2
GO-BP	0.111305	1	7	46.0663	Serotonin uptake	http://amigo.geneontology.org/amigo/term/GO:0051610	Snca
GO-BP	0.111305	1	7	46.0663	Negative regulation of synapse assembly	http://amigo.geneontology.org/amigo/term/GO:0051964	Cbln1
GO-BP	0.111305	1	7	46.0663	Smooth muscle cell-matrix adhesion	http://amigo.geneontology.org/amigo/term/GO:0061302	Apod
GO-BP	0.111305	5	511	3.15522	Cellular response to organonitrogen compound	http://amigo.geneontology.org/amigo/term/GO:0071417	Glra2 Car2 Grm5 Camk2a Htr2c
GO-BP	0.112413	4	343	3.76051	Negative regulation of transport	http://amigo.geneontology.org/amigo/term/GO:0051051	Vsnl1 Snca Prkcb Apod
GO-BP	0.113043	8	1119	2.30537	Biological adhesion	http://amigo.geneontology.org/amigo/term/GO:0022610	Cbln1 Mog Rasgrp1 Cldn11 Mbp Edil3 Apod Hapln4
GO-BP	0.1131	2	74	8.71524	Regulation of chemokine production	http://amigo.geneontology.org/amigo/term/GO:0032642	Mbp Apod
GO-BP	0.115608	2	75	8.59903	Chemokine production	http://amigo.geneontology.org/amigo/term/GO:0032602	Mbp Apod
GO-BP	0.11728	1	8	40.308	Protein localization to membrane raft	http://amigo.geneontology.org/amigo/term/GO:1903044	Cyp46a1
GO-BP	0.11728	1	8	40.308	Regulation of excitatory synapse assembly	http://amigo.geneontology.org/amigo/term/GO:1904889	Cbln1
GO-BP	0.11728	1	8	40.308	Positive regulation of synaptic vesicle exocytosis	http://amigo.geneontology.org/amigo/term/GO:2000302	Syt1
GO-BP	0.11728	2	77	8.37568	Cellular biogenic amine metabolic process	http://amigo.geneontology.org/amigo/term/GO:0006576	Snca Sncb
GO-BP	0.11728	1	8	40.308	Cholesterol catabolic process	http://amigo.geneontology.org/amigo/term/GO:0006707	Cyp46a1
GO-BP	0.11728	1	8	40.308	Regulation of glutamate secretion	http://amigo.geneontology.org/amigo/term/GO:0014048	Snca
GO-BP	0.11728	1	8	40.308	Glycine transport	http://amigo.geneontology.org/amigo/term/GO:0015816	Slc32a1
GO-BP	0.11728	1	8	40.308	Sterol catabolic process	http://amigo.geneontology.org/amigo/term/GO:0016127	Cyp46a1
GO-BP	0.11728	1	8	40.308	Positive regulation of vascular endothelial growth factor receptor signaling pathway	http://amigo.geneontology.org/amigo/term/GO:0030949	Prkcb
GO-BP	0.11728	5	530	3.04211	Microtubule cytoskeleton organization	http://amigo.geneontology.org/amigo/term/GO:0000226	Snca Cnp Tppp Fgf13 Stmn4
GO-BP	0.11728	7	924	2.44291	Regulation of organelle organization	http://amigo.geneontology.org/amigo/term/GO:0033043	Cbln1 Cplx1 Syt1 Snca Tppp Fgf13 Stmn4
GO-BP	0.11728	2	76	8.48589	Multicellular organismal response to stress	http://amigo.geneontology.org/amigo/term/GO:0033555	Penk Prkcg
GO-BP	0.11728	4	351	3.6748	Positive regulation of kinase activity	http://amigo.geneontology.org/amigo/term/GO:0033674	Rasgrp1 Snca Grm5 Fgf13
GO-BP	0.11728	1	8	40.308	Negative regulation of heterotypic cell-cell adhesion	http://amigo.geneontology.org/amigo/term/GO:0034115	Mbp
GO-BP	0.11728	1	8	40.308	Primary alcohol catabolic process	http://amigo.geneontology.org/amigo/term/GO:0034310	Aldh3b1
GO-BP	0.11728	1	8	40.308	Neurotransmitter biosynthetic process	http://amigo.geneontology.org/amigo/term/GO:0042136	Gad1
GO-BP	0.11728	3	201	4.81289	Regulation of hormone secretion	http://amigo.geneontology.org/amigo/term/GO:0046883	Vsnl1 Camk2n1 Tcf7l2
GO-BP	0.11728	1	8	40.308	Calcium ion-regulated exocytosis of neurotransmitter	http://amigo.geneontology.org/amigo/term/GO:0048791	Syt1
GO-BP	0.11728	1	8	40.308	Negative regulation of dendrite morphogenesis	http://amigo.geneontology.org/amigo/term/GO:0050774	Ywhah
GO-BP	0.11728	5	532	3.03067	Localization within membrane	http://amigo.geneontology.org/amigo/term/GO:0051668	Cplx1 Dpp10 Snap25 Cyp46a1 Fgf13
GO-BP	0.11728	1	8	40.308	Regulation of cell-cell adhesion involved in gastrulation	http://amigo.geneontology.org/amigo/term/GO:0070587	Mbp
GO-BP	0.11728	1	8	40.308	Negative regulation of excitatory postsynaptic potential	http://amigo.geneontology.org/amigo/term/GO:0090394	Cbln1
GO-BP	0.118831	2	79	8.16364	Protein localization to cell junction	http://amigo.geneontology.org/amigo/term/GO:1902414	Cplx1 Snap25
GO-BP	0.120935	2	80	8.06159	Positive regulation of tumor necrosis factor production	http://amigo.geneontology.org/amigo/term/GO:0032760	Rasgrp1 C1qtnf4
GO-BP	0.120935	3	204	4.74211	Regulation of protein secretion	http://amigo.geneontology.org/amigo/term/GO:0050708	Vsnl1 Camk2n1 Tcf7l2
GO-BP	0.121424	3	205	4.71898	Tissue homeostasis	http://amigo.geneontology.org/amigo/term/GO:0001894	Car2 Ncdn Mbp
GO-BP	0.121424	3	205	4.71898	Neuron apoptotic process	http://amigo.geneontology.org/amigo/term/GO:0051402	Snca Sncb Mag
GO-BP	0.123278	2	82	7.86497	Positive regulation of tumor necrosis factor superfamily cytokine production	http://amigo.geneontology.org/amigo/term/GO:1903557	Rasgrp1 C1qtnf4
GO-BP	0.123278	1	9	35.8293	Negative regulation of synapse organization	http://amigo.geneontology.org/amigo/term/GO:1905809	Cbln1
GO-BP	0.123278	4	365	3.53385	Axonogenesis	http://amigo.geneontology.org/amigo/term/GO:0007409	Gap43 Nptx1 Cnp Fgf13
GO-BP	0.123278	1	9	35.8293	Regulation of anion channel activity	http://amigo.geneontology.org/amigo/term/GO:0010359	Grm5
GO-BP	0.123278	3	208	4.65092	Vesicle organization	http://amigo.geneontology.org/amigo/term/GO:0016050	Cplx1 Syt1 Snca
GO-BP	0.123278	1	9	35.8293	Cerebellar granular layer formation	http://amigo.geneontology.org/amigo/term/GO:0021684	Cbln1
GO-BP	0.123278	1	9	35.8293	Cerebellar granule cell differentiation	http://amigo.geneontology.org/amigo/term/GO:0021707	Cbln1
GO-BP	0.123278	1	9	35.8293	Positive regulation of synaptic transmission, GABAergic	http://amigo.geneontology.org/amigo/term/GO:0032230	Car2
GO-BP	0.123278	1	9	35.8293	Negative regulation of monooxygenase activity	http://amigo.geneontology.org/amigo/term/GO:0032769	Snca
GO-BP	0.123278	1	9	35.8293	Positive regulation of T cell differentiation in thymus	http://amigo.geneontology.org/amigo/term/GO:0033089	Rasgrp1
GO-BP	0.123278	1	9	35.8293	Regulation of sulfur metabolic process	http://amigo.geneontology.org/amigo/term/GO:0042762	Snca
GO-BP	0.123278	1	9	35.8293	Negative regulation of collateral sprouting	http://amigo.geneontology.org/amigo/term/GO:0048671	Fgf13
GO-BP	0.123278	1	9	35.8293	Regulation of neurotransmitter uptake	http://amigo.geneontology.org/amigo/term/GO:0051580	Snca
GO-BP	0.123278	1	9	35.8293	Regulation of atrial cardiac muscle cell membrane depolarization	http://amigo.geneontology.org/amigo/term/GO:0060371	Cacna1g
GO-BP	0.123278	1	9	35.8293	Cell-cell adhesion involved in gastrulation	http://amigo.geneontology.org/amigo/term/GO:0070586	Mbp
GO-BP	0.123278	1	9	35.8293	Cellular response to ethanol	http://amigo.geneontology.org/amigo/term/GO:0071361	Glra2
GO-BP	0.123278	1	9	35.8293	Regulation of modification of postsynaptic structure	http://amigo.geneontology.org/amigo/term/GO:0099159	Camkv
GO-BP	0.124788	2	84	7.67771	Positive regulation of interleukin-6 production	http://amigo.geneontology.org/amigo/term/GO:0032755	C1qtnf4 Mbp
GO-BP	0.124788	2	84	7.67771	Bone remodeling	http://amigo.geneontology.org/amigo/term/GO:0046849	Car2 Ncdn
GO-BP	0.127196	2	85	7.58738	Adult locomotory behavior	http://amigo.geneontology.org/amigo/term/GO:0008344	Snca Cnp
GO-BP	0.129616	2	86	7.49916	Cellular amine metabolic process	http://amigo.geneontology.org/amigo/term/GO:0044106	Snca Sncb
GO-BP	0.131293	5	561	2.87401	Cellular response to nitrogen compound	http://amigo.geneontology.org/amigo/term/GO:1901699	Glra2 Car2 Grm5 Camk2a Htr2c
GO-BP	0.131293	1	10	32.2464	Regulation of postsynaptic density organization	http://amigo.geneontology.org/amigo/term/GO:1905874	Cbln1
GO-BP	0.131293	1	10	32.2464	Negative regulation of lymphocyte migration	http://amigo.geneontology.org/amigo/term/GO:2000402	Apod
GO-BP	0.131293	3	219	4.41731	Learning or memory	http://amigo.geneontology.org/amigo/term/GO:0007611	Snap25 Grm5 Fgf13
GO-BP	0.131293	1	10	32.2464	Cyclic nucleotide catabolic process	http://amigo.geneontology.org/amigo/term/GO:0009214	Cnp
GO-BP	0.131293	1	10	32.2464	Positive regulation of natural killer cell differentiation	http://amigo.geneontology.org/amigo/term/GO:0032825	Rasgrp1
GO-BP	0.131293	3	219	4.41731	Carbohydrate homeostasis	http://amigo.geneontology.org/amigo/term/GO:0033500	Vsnl1 Camk2n1 Tcf7l2
GO-BP	0.131293	3	217	4.45802	Glucose homeostasis	http://amigo.geneontology.org/amigo/term/GO:0042593	Vsnl1 Camk2n1 Tcf7l2
GO-BP	0.131293	1	10	32.2464	Positive regulation of calcium ion-dependent exocytosis	http://amigo.geneontology.org/amigo/term/GO:0045956	Syt1
GO-BP	0.131293	1	10	32.2464	Negative regulation of neurotransmitter transport	http://amigo.geneontology.org/amigo/term/GO:0051589	Snca
GO-BP	0.131293	1	10	32.2464	Thrombin-activated receptor signaling pathway	http://amigo.geneontology.org/amigo/term/GO:0070493	Snca
GO-BP	0.131293	1	10	32.2464	Cellular response to zinc ion	http://amigo.geneontology.org/amigo/term/GO:0071294	Glra2
GO-BP	0.132473	3	220	4.39723	Positive regulation of protein transport	http://amigo.geneontology.org/amigo/term/GO:0051222	Vsnl1 Camk2n1 Tcf7l2
GO-BP	0.132699	4	383	3.36777	Regulation of protein transport	http://amigo.geneontology.org/amigo/term/GO:0051223	Vsnl1 Camk2n1 Apod Tcf7l2
GO-BP	0.133737	5	568	2.83859	Cation homeostasis	http://amigo.geneontology.org/amigo/term/GO:0055080	Car2 Prkcb Camk2n1 Calb2 Tf
GO-BP	0.134934	4	386	3.34159	Organic hydroxy compound metabolic process	http://amigo.geneontology.org/amigo/term/GO:1901615	Cyp46a1 Snca Aldh3b1 Sncb
GO-BP	0.134934	2	90	7.16586	Phenol-containing compound metabolic process	http://amigo.geneontology.org/amigo/term/GO:0018958	Snca Sncb
GO-BP	0.136668	1	11	29.3149	Negative regulation of protein import	http://amigo.geneontology.org/amigo/term/GO:1904590	Apod
GO-BP	0.136668	1	11	29.3149	Regulation of metallopeptidase activity	http://amigo.geneontology.org/amigo/term/GO:1905048	Mbp
GO-BP	0.136668	2	92	7.01008	Mitochondrial membrane organization	http://amigo.geneontology.org/amigo/term/GO:0007006	Snca Cnp
GO-BP	0.136668	2	93	6.9347	Peptidyl-threonine phosphorylation	http://amigo.geneontology.org/amigo/term/GO:0018107	Prkcb Camk2a
GO-BP	0.136668	1	11	29.3149	Cerebellar granular layer morphogenesis	http://amigo.geneontology.org/amigo/term/GO:0021683	Cbln1
GO-BP	0.136668	5	573	2.81382	MAPK cascade	http://amigo.geneontology.org/amigo/term/GO:0000165	Rasgrp1 Scg2 Camk2n1 Mbp Fgf13
GO-BP	0.136668	2	93	6.9347	Receptor internalization	http://amigo.geneontology.org/amigo/term/GO:0031623	Snap25 Snca
GO-BP	0.136668	1	11	29.3149	Corticosteroid receptor signaling pathway	http://amigo.geneontology.org/amigo/term/GO:0031958	Ywhah
GO-BP	0.136668	1	11	29.3149	Positive regulation of granulocyte macrophage colony-stimulating factor production	http://amigo.geneontology.org/amigo/term/GO:0032725	Rasgrp1
GO-BP	0.136668	1	11	29.3149	Negative regulation of protein import into nucleus	http://amigo.geneontology.org/amigo/term/GO:0042308	Apod
GO-BP	0.136668	1	11	29.3149	Progesterone metabolic process	http://amigo.geneontology.org/amigo/term/GO:0042448	Cyp46a1
GO-BP	0.136668	1	11	29.3149	Glucocorticoid receptor signaling pathway	http://amigo.geneontology.org/amigo/term/GO:0042921	Ywhah
GO-BP	0.136668	8	1212	2.12847	Establishment of protein localization	http://amigo.geneontology.org/amigo/term/GO:0045184	Cbln1 Cplx1 Vsnl1 Snap25 Camk2n1 Apod Tcf7l2 Ywhah
GO-BP	0.136668	2	93	6.9347	Regulation of nucleocytoplasmic transport	http://amigo.geneontology.org/amigo/term/GO:0046822	Apod Tcf7l2
GO-BP	0.136668	1	11	29.3149	Regulation of lipoprotein metabolic process	http://amigo.geneontology.org/amigo/term/GO:0050746	Apod
GO-BP	0.136668	1	11	29.3149	Modulation of age-related behavioral decline	http://amigo.geneontology.org/amigo/term/GO:0090647	Grm5
GO-BP	0.136668	1	11	29.3149	Postsynaptic density assembly	http://amigo.geneontology.org/amigo/term/GO:0097107	Cbln1
GO-BP	0.136668	5	579	2.78466	Inorganic ion homeostasis	http://amigo.geneontology.org/amigo/term/GO:0098771	Car2 Prkcb Camk2n1 Calb2 Tf
GO-BP	0.13902	2	94	6.86093	Positive regulation of cell junction assembly	http://amigo.geneontology.org/amigo/term/GO:1901890	Cbln1 Cbln2
GO-BP	0.140168	6	786	2.46156	Microtubule-based process	http://amigo.geneontology.org/amigo/term/GO:0007017	Rasgrp1 Snca Cnp Tppp Fgf13 Stmn4
GO-BP	0.140608	1	12	26.872	Positive regulation of alcohol biosynthetic process	http://amigo.geneontology.org/amigo/term/GO:1902932	Snca
GO-BP	0.140608	3	235	4.11656	Positive regulation of establishment of protein localization	http://amigo.geneontology.org/amigo/term/GO:1904951	Vsnl1 Camk2n1 Tcf7l2
GO-BP	0.140608	1	12	26.872	Regulation of chemokine (C-X-C motif) ligand 2 production	http://amigo.geneontology.org/amigo/term/GO:2000341	Mbp
GO-BP	0.140608	1	12	26.872	G protein-coupled glutamate receptor signaling pathway	http://amigo.geneontology.org/amigo/term/GO:0007216	Grm5
GO-BP	0.140608	2	95	6.78871	Amine metabolic process	http://amigo.geneontology.org/amigo/term/GO:0009308	Snca Sncb
GO-BP	0.140608	1	12	26.872	Synaptic vesicle priming	http://amigo.geneontology.org/amigo/term/GO:0016082	Snca
GO-BP	0.140608	1	12	26.872	Positive regulation of receptor recycling	http://amigo.geneontology.org/amigo/term/GO:0001921	Snca
GO-BP	0.140608	1	12	26.872	Astral microtubule organization	http://amigo.geneontology.org/amigo/term/GO:0030953	Tppp
GO-BP	0.140608	1	12	26.872	Regulation of response to food	http://amigo.geneontology.org/amigo/term/GO:0032095	Prkcg
GO-BP	0.140608	1	12	26.872	SNARE complex assembly	http://amigo.geneontology.org/amigo/term/GO:0035493	Snca
GO-BP	0.140608	1	12	26.872	Maintenance of blood-brain barrier	http://amigo.geneontology.org/amigo/term/GO:0035633	Mbp
GO-BP	0.140608	1	12	26.872	Long-chain fatty acid biosynthetic process	http://amigo.geneontology.org/amigo/term/GO:0042759	Plp1
GO-BP	0.140608	5	590	2.73274	Regulation of kinase activity	http://amigo.geneontology.org/amigo/term/GO:0043549	Rasgrp1 Snca Camk2n1 Grm5 Fgf13
GO-BP	0.140608	6	795	2.43369	Regulation of cellular component biogenesis	http://amigo.geneontology.org/amigo/term/GO:0044087	Cbln1 Gap43 Snca Cbln2 Tppp Apod
GO-BP	0.140608	1	12	26.872	Induction of positive chemotaxis	http://amigo.geneontology.org/amigo/term/GO:0050930	Scg2
GO-BP	0.140608	1	12	26.872	Chaperone-mediated autophagy	http://amigo.geneontology.org/amigo/term/GO:0061684	Snca
GO-BP	0.140608	1	12	26.872	Chemokine (C-X-C motif) ligand 2 production	http://amigo.geneontology.org/amigo/term/GO:0072567	Mbp
GO-BP	0.140608	1	12	26.872	Dopamine uptake	http://amigo.geneontology.org/amigo/term/GO:0090494	Snca
GO-BP	0.140608	1	12	26.872	Regulation of presynaptic cytosolic calcium ion concentration	http://amigo.geneontology.org/amigo/term/GO:0099509	Calb2
GO-BP	0.14116	11	1950	1.81903	Protein localization	http://amigo.geneontology.org/amigo/term/GO:0008104	Cbln1 Cplx1 Dpp10 Vsnl1 Snap25 Cyp46a1 Camk2n1 Fgf13 Apod Tcf7l2 Ywhah
GO-BP	0.141445	3	236	4.09912	Aging	http://amigo.geneontology.org/amigo/term/GO:0007568	Grm5 Cnp Apod
GO-BP	0.141547	10	1708	1.88796	Phosphorylation	http://amigo.geneontology.org/amigo/term/GO:0016310	Rasgrp1 Cdk18 Snca Prkcb Camk2n1 Grm5 Camk2a Fgf13 Prkcg Camkv
GO-BP	0.141594	2	98	6.58089	Negative regulation of protein transport	http://amigo.geneontology.org/amigo/term/GO:0051224	Vsnl1 Apod
GO-BP	0.144843	1	13	24.8049	Regulation of long-term synaptic depression	http://amigo.geneontology.org/amigo/term/GO:1900452	Cbln1
GO-BP	0.144843	1	13	24.8049	Regulation of translational elongation	http://amigo.geneontology.org/amigo/term/GO:0006448	Grm5
GO-BP	0.144843	2	100	6.44928	Peptidyl-threonine modification	http://amigo.geneontology.org/amigo/term/GO:0018210	Prkcb Camk2a
GO-BP	0.144843	1	13	24.8049	One-carbon compound transport	http://amigo.geneontology.org/amigo/term/GO:0019755	Car2
GO-BP	0.144843	1	13	24.8049	Response to magnesium ion	http://amigo.geneontology.org/amigo/term/GO:0032026	Snca
GO-BP	0.144843	1	13	24.8049	Granulocyte macrophage colony-stimulating factor production	http://amigo.geneontology.org/amigo/term/GO:0032604	Rasgrp1
GO-BP	0.144843	1	13	24.8049	Regulation of granulocyte macrophage colony-stimulating factor production	http://amigo.geneontology.org/amigo/term/GO:0032645	Rasgrp1
GO-BP	0.144843	1	13	24.8049	Locomotory exploration behavior	http://amigo.geneontology.org/amigo/term/GO:0035641	Gad1
GO-BP	0.144843	1	13	24.8049	Oligopeptide transmembrane transport	http://amigo.geneontology.org/amigo/term/GO:0035672	Car2
GO-BP	0.144843	1	13	24.8049	Aldehyde catabolic process	http://amigo.geneontology.org/amigo/term/GO:0046185	Aldh3b1
GO-BP	0.144843	2	101	6.38542	Regulation of smooth muscle cell proliferation	http://amigo.geneontology.org/amigo/term/GO:0048660	Apod Tcf7l2
GO-BP	0.144843	1	13	24.8049	Neuroblast division	http://amigo.geneontology.org/amigo/term/GO:0055057	Fgf13
GO-BP	0.144843	1	13	24.8049	Positive regulation of systemic arterial blood pressure	http://amigo.geneontology.org/amigo/term/GO:0003084	Camk2n1
GO-BP	0.144843	1	13	24.8049	Regulation of tubulin deacetylation	http://amigo.geneontology.org/amigo/term/GO:0090043	Tppp
GO-BP	0.144843	1	13	24.8049	Catecholamine uptake	http://amigo.geneontology.org/amigo/term/GO:0090493	Snca
GO-BP	0.144843	1	13	24.8049	Postsynaptic specialization assembly	http://amigo.geneontology.org/amigo/term/GO:0098698	Cbln1
GO-BP	0.144843	1	13	24.8049	Regulation of postsynaptic neurotransmitter receptor activity	http://amigo.geneontology.org/amigo/term/GO:0098962	Nptx1
GO-BP	0.146118	2	102	6.32282	Negative regulation of establishment of protein localization	http://amigo.geneontology.org/amigo/term/GO:1904950	Vsnl1 Apod
GO-BP	0.148387	2	103	6.26143	Negative regulation of protein catabolic process	http://amigo.geneontology.org/amigo/term/GO:0042177	Snca Prkcg
GO-BP	0.148837	3	246	3.93248	Cell fate commitment	http://amigo.geneontology.org/amigo/term/GO:0045165	Gap43 Fgf13 Tcf7l2
GO-BP	0.148837	3	246	3.93248	Protein polymerization	http://amigo.geneontology.org/amigo/term/GO:0051258	Snca Tppp Fgf13
GO-BP	0.149995	2	104	6.20123	Protein depolymerization	http://amigo.geneontology.org/amigo/term/GO:0051261	Fgf13 Stmn4
GO-BP	0.15003	1	14	23.0331	Negative regulation of cell-substrate junction organization	http://amigo.geneontology.org/amigo/term/GO:0150118	Apod
GO-BP	0.15003	3	248	3.90077	Alcohol metabolic process	http://amigo.geneontology.org/amigo/term/GO:0006066	Cyp46a1 Snca Aldh3b1
GO-BP	0.15003	1	14	23.0331	Regulation of modification of synaptic structure	http://amigo.geneontology.org/amigo/term/GO:1905244	Camkv
GO-BP	0.15003	1	14	23.0331	Regulation of hydrogen peroxide metabolic process	http://amigo.geneontology.org/amigo/term/GO:0010310	Snca
GO-BP	0.15003	1	14	23.0331	Glutamate secretion	http://amigo.geneontology.org/amigo/term/GO:0014047	Snca
GO-BP	0.15003	1	14	23.0331	Negative regulation of microtubule polymerization	http://amigo.geneontology.org/amigo/term/GO:0031115	Snca
GO-BP	0.15003	1	14	23.0331	Regulation of natural killer cell differentiation	http://amigo.geneontology.org/amigo/term/GO:0032823	Rasgrp1
GO-BP	0.15003	1	14	23.0331	Dopamine biosynthetic process	http://amigo.geneontology.org/amigo/term/GO:0042416	Snca
GO-BP	0.15003	1	14	23.0331	Eosinophil chemotaxis	http://amigo.geneontology.org/amigo/term/GO:0048245	Scg2
GO-BP	0.15003	2	105	6.14217	Smooth muscle cell proliferation	http://amigo.geneontology.org/amigo/term/GO:0048659	Apod Tcf7l2
GO-BP	0.15003	4	422	3.05653	Positive regulation of transferase activity	http://amigo.geneontology.org/amigo/term/GO:0051347	Rasgrp1 Snca Grm5 Fgf13
GO-BP	0.15003	1	14	23.0331	Negative regulation of focal adhesion assembly	http://amigo.geneontology.org/amigo/term/GO:0051895	Apod
GO-BP	0.150229	3	250	3.86957	Regulation of neuron death	http://amigo.geneontology.org/amigo/term/GO:1901214	Snca Sncb Mag
GO-BP	0.151392	3	251	3.85415	Cognition	http://amigo.geneontology.org/amigo/term/GO:0050890	Snap25 Grm5 Fgf13
GO-BP	0.152325	5	621	2.59633	Cell morphogenesis involved in differentiation	http://amigo.geneontology.org/amigo/term/GO:0000904	Gap43 Nptx1 Cnp Fgf13 Ywhah
GO-BP	0.155305	6	834	2.31988	Response to organonitrogen compound	http://amigo.geneontology.org/amigo/term/GO:0010243	Glra2 Car2 Grm5 Camk2a Htr2c Prkcg
GO-BP	0.155347	4	430	2.99966	Cell surface receptor signaling pathway involved in cell-cell signaling	http://amigo.geneontology.org/amigo/term/GO:1905114	Cbln1 Glra2 Snca Tcf7l2
GO-BP	0.155576	1	15	21.4976	Negative regulation of cytokine production involved in inflammatory response	http://amigo.geneontology.org/amigo/term/GO:1900016	Apod
GO-BP	0.155576	1	15	21.4976	Oligopeptide transport	http://amigo.geneontology.org/amigo/term/GO:0006857	Car2
GO-BP	0.155576	2	109	5.91677	Amino acid transport	http://amigo.geneontology.org/amigo/term/GO:0006865	Snca Slc32a1
GO-BP	0.155576	1	15	21.4976	Negative regulation of glucose transmembrane transport	http://amigo.geneontology.org/amigo/term/GO:0010829	Prkcb
GO-BP	0.155576	1	15	21.4976	Calcium-mediated signaling using intracellular calcium source	http://amigo.geneontology.org/amigo/term/GO:0035584	Grm5
GO-BP	0.155576	2	110	5.86298	Sodium ion transmembrane transport	http://amigo.geneontology.org/amigo/term/GO:0035725	Fgf13 Ywhah
GO-BP	0.155576	2	110	5.86298	Establishment of vesicle localization	http://amigo.geneontology.org/amigo/term/GO:0051650	Rasgrp1 Snca
GO-BP	0.155576	2	110	5.86298	Cellular response to monosaccharide stimulus	http://amigo.geneontology.org/amigo/term/GO:0071326	Vsnl1 Camk2n1
GO-BP	0.155576	2	110	5.86298	Cellular response to hexose stimulus	http://amigo.geneontology.org/amigo/term/GO:0071331	Vsnl1 Camk2n1
GO-BP	0.155576	2	109	5.91677	Cellular response to glucose stimulus	http://amigo.geneontology.org/amigo/term/GO:0071333	Vsnl1 Camk2n1
GO-BP	0.155576	1	15	21.4976	Cellular response to fluid shear stress	http://amigo.geneontology.org/amigo/term/GO:0071498	Car2
GO-BP	0.155576	1	15	21.4976	Tubulin deacetylation	http://amigo.geneontology.org/amigo/term/GO:0090042	Tppp
GO-BP	0.155576	2	110	5.86298	Vesicle-mediated transport to the plasma membrane	http://amigo.geneontology.org/amigo/term/GO:0098876	Cplx1 Snap25
GO-BP	0.160866	1	16	20.154	Cerebellar granular layer development	http://amigo.geneontology.org/amigo/term/GO:0021681	Cbln1
GO-BP	0.160866	4	442	2.91822	Negative regulation of protein modification process	http://amigo.geneontology.org/amigo/term/GO:0031400	Snca Camk2n1 Tppp Prkcg
GO-BP	0.160866	1	16	20.154	Regulation of response to extracellular stimulus	http://amigo.geneontology.org/amigo/term/GO:0032104	Prkcg
GO-BP	0.160866	1	16	20.154	Regulation of response to nutrient levels	http://amigo.geneontology.org/amigo/term/GO:0032107	Prkcg
GO-BP	0.160866	4	441	2.92484	Positive regulation of cellular component biogenesis	http://amigo.geneontology.org/amigo/term/GO:0044089	Cbln1 Snca Cbln2 Tppp
GO-BP	0.160866	1	16	20.154	Positive regulation of bone resorption	http://amigo.geneontology.org/amigo/term/GO:0045780	Car2
GO-BP	0.160866	1	16	20.154	Positive regulation of protein export from nucleus	http://amigo.geneontology.org/amigo/term/GO:0046827	Tcf7l2
GO-BP	0.160866	1	16	20.154	Cellular response to copper ion	http://amigo.geneontology.org/amigo/term/GO:0071280	Snca
GO-BP	0.160866	1	16	20.154	Negative regulation of mononuclear cell migration	http://amigo.geneontology.org/amigo/term/GO:0071676	Apod
GO-BP	0.160866	1	16	20.154	Postsynapse assembly	http://amigo.geneontology.org/amigo/term/GO:0099068	Cbln1
GO-BP	0.160866	1	16	20.154	Postsynaptic modulation of chemical synaptic transmission	http://amigo.geneontology.org/amigo/term/GO:0099170	Grm5
GO-BP	0.161481	2	114	5.65726	Negative regulation of secretion by cell	http://amigo.geneontology.org/amigo/term/GO:1903531	Vsnl1 Snca
GO-BP	0.161481	2	114	5.65726	Negative regulation of neuron projection development	http://amigo.geneontology.org/amigo/term/GO:0010977	Mag Fgf13
GO-BP	0.163992	3	266	3.63681	Regulation of cation transmembrane transport	http://amigo.geneontology.org/amigo/term/GO:1904062	Hpca Fgf13 Ywhah
GO-BP	0.164638	1	17	18.9685	Regulation of skeletal muscle cell differentiation	http://amigo.geneontology.org/amigo/term/GO:2001014	Rbfox1
GO-BP	0.164638	1	17	18.9685	Chemosensory behavior	http://amigo.geneontology.org/amigo/term/GO:0007635	Prkcg
GO-BP	0.164638	1	17	18.9685	Norepinephrine transport	http://amigo.geneontology.org/amigo/term/GO:0015874	Snca
GO-BP	0.164638	1	17	18.9685	Myelin assembly	http://amigo.geneontology.org/amigo/term/GO:0032288	Tppp
GO-BP	0.164638	1	17	18.9685	Negative regulation of histone acetylation	http://amigo.geneontology.org/amigo/term/GO:0035067	Snca
GO-BP	0.164638	2	117	5.5122	Negative regulation of neurogenesis	http://amigo.geneontology.org/amigo/term/GO:0050768	Fgf13 Ywhah
GO-BP	0.164638	1	17	18.9685	Regulation of B cell receptor signaling pathway	http://amigo.geneontology.org/amigo/term/GO:0050855	Prkcb
GO-BP	0.164638	1	17	18.9685	Positive regulation of antigen receptor-mediated signaling pathway	http://amigo.geneontology.org/amigo/term/GO:0050857	Prkcb
GO-BP	0.164638	2	117	5.5122	Positive regulation of NF-kappaB transcription factor activity	http://amigo.geneontology.org/amigo/term/GO:0051092	Prkcb Camk2a
GO-BP	0.164638	1	17	18.9685	Monocyte chemotactic protein-1 production	http://amigo.geneontology.org/amigo/term/GO:0071605	Apod
GO-BP	0.164638	1	17	18.9685	Regulation of monocyte chemotactic protein-1 production	http://amigo.geneontology.org/amigo/term/GO:0071637	Apod
GO-BP	0.164638	1	17	18.9685	Eosinophil migration	http://amigo.geneontology.org/amigo/term/GO:0072677	Scg2
GO-BP	0.164638	1	17	18.9685	Membrane depolarization during action potential	http://amigo.geneontology.org/amigo/term/GO:0086010	Ywhah
GO-BP	0.164638	1	17	18.9685	Neurotransmitter reuptake	http://amigo.geneontology.org/amigo/term/GO:0098810	Snca
GO-BP	0.164638	1	17	18.9685	Neurotransmitter receptor internalization	http://amigo.geneontology.org/amigo/term/GO:0099590	Snap25
GO-BP	0.166001	2	118	5.46549	Regulation of cation channel activity	http://amigo.geneontology.org/amigo/term/GO:2001257	Hpca Fgf13
GO-BP	0.166151	4	453	2.84736	Regulation of cytoskeleton organization	http://amigo.geneontology.org/amigo/term/GO:0051493	Snca Tppp Fgf13 Stmn4
GO-BP	0.167375	6	870	2.22389	Cell morphogenesis	http://amigo.geneontology.org/amigo/term/GO:0000902	Gap43 Nptx1 Syt1 Cnp Fgf13 Ywhah
GO-BP	0.169732	1	18	17.9147	Excitatory synapse assembly	http://amigo.geneontology.org/amigo/term/GO:1904861	Cbln1
GO-BP	0.169732	1	18	17.9147	Serotonin transport	http://amigo.geneontology.org/amigo/term/GO:0006837	Snca
GO-BP	0.169732	1	18	17.9147	Glucocorticoid metabolic process	http://amigo.geneontology.org/amigo/term/GO:0008211	Ywhah
GO-BP	0.169732	1	18	17.9147	Negative regulation of chemokine production	http://amigo.geneontology.org/amigo/term/GO:0032682	Apod
GO-BP	0.169732	1	18	17.9147	Inositol phosphate biosynthetic process	http://amigo.geneontology.org/amigo/term/GO:0032958	Snca
GO-BP	0.169732	1	18	17.9147	Neurotransmitter metabolic process	http://amigo.geneontology.org/amigo/term/GO:0042133	Gad1
GO-BP	0.169732	1	18	17.9147	Negative regulation of nucleocytoplasmic transport	http://amigo.geneontology.org/amigo/term/GO:0046823	Apod
GO-BP	0.169732	7	1102	2.04832	Positive regulation of developmental process	http://amigo.geneontology.org/amigo/term/GO:0051094	Cbln1 Rasgrp1 Syt1 Car2 Prkcb Cbln2 Tcf7l2
GO-BP	0.169732	6	874	2.21371	Positive regulation of cellular component organization	http://amigo.geneontology.org/amigo/term/GO:0051130	Cbln1 Syt1 Snca Cbln2 Enc1 Tppp
GO-BP	0.169732	1	18	17.9147	Interleukin-6-mediated signaling pathway	http://amigo.geneontology.org/amigo/term/GO:0070102	C1qtnf4
GO-BP	0.171483	7	1107	2.03907	Negative regulation of cell communication	http://amigo.geneontology.org/amigo/term/GO:0010648	Cbln1 Vsnl1 Snca Scg2 Camk2n1 Apod Tcf7l2
GO-BP	0.171483	2	122	5.28629	Vesicle localization	http://amigo.geneontology.org/amigo/term/GO:0051648	Rasgrp1 Snca
GO-BP	0.172508	7	1109	2.03539	Negative regulation of signaling	http://amigo.geneontology.org/amigo/term/GO:0023057	Cbln1 Vsnl1 Snca Scg2 Camk2n1 Apod Tcf7l2
GO-BP	0.173249	2	123	5.24331	Cellular protein complex disassembly	http://amigo.geneontology.org/amigo/term/GO:0043624	Fgf13 Stmn4
GO-BP	0.174226	3	281	3.44267	Cellular response to peptide	http://amigo.geneontology.org/amigo/term/GO:1901653	Car2 Grm5 Camk2a
GO-BP	0.174226	1	19	16.9718	Positive regulation of dendrite extension	http://amigo.geneontology.org/amigo/term/GO:1903861	Syt1
GO-BP	0.174226	1	19	16.9718	Regulation of anion transmembrane transport	http://amigo.geneontology.org/amigo/term/GO:1903959	Grm5
GO-BP	0.174226	1	19	16.9718	Asymmetric cell division	http://amigo.geneontology.org/amigo/term/GO:0008356	Fgf13
GO-BP	0.174226	1	19	16.9718	Heparan sulfate proteoglycan biosynthetic process	http://amigo.geneontology.org/amigo/term/GO:0015012	Tcf7l2
GO-BP	0.174226	1	19	16.9718	Regulation of T cell differentiation in thymus	http://amigo.geneontology.org/amigo/term/GO:0033081	Rasgrp1
GO-BP	0.174226	1	19	16.9718	Positive regulation of positive chemotaxis	http://amigo.geneontology.org/amigo/term/GO:0050927	Scg2
GO-BP	0.174226	1	19	16.9718	Negative regulation of oxidoreductase activity	http://amigo.geneontology.org/amigo/term/GO:0051354	Snca
GO-BP	0.174226	1	19	16.9718	Negative regulation of amine transport	http://amigo.geneontology.org/amigo/term/GO:0051953	Snca
GO-BP	0.174226	1	19	16.9718	Modification of postsynaptic structure	http://amigo.geneontology.org/amigo/term/GO:0099010	Camkv
GO-BP	0.176788	3	284	3.40631	Neuron death	http://amigo.geneontology.org/amigo/term/GO:0070997	Snca Sncb Mag
GO-BP	0.178142	6	899	2.15215	Response to nitrogen compound	http://amigo.geneontology.org/amigo/term/GO:1901698	Glra2 Car2 Grm5 Camk2a Htr2c Prkcg
GO-BP	0.178142	2	127	5.07817	Cellular glucose homeostasis	http://amigo.geneontology.org/amigo/term/GO:0001678	Vsnl1 Camk2n1
GO-BP	0.178142	1	20	16.1232	Regulation of calcium ion-dependent exocytosis	http://amigo.geneontology.org/amigo/term/GO:0017158	Syt1
GO-BP	0.178142	1	20	16.1232	Regulation of receptor recycling	http://amigo.geneontology.org/amigo/term/GO:0001919	Snca
GO-BP	0.178142	1	20	16.1232	Regulation of vascular endothelial growth factor receptor signaling pathway	http://amigo.geneontology.org/amigo/term/GO:0030947	Prkcb
GO-BP	0.178142	1	20	16.1232	Regulation of heterotypic cell-cell adhesion	http://amigo.geneontology.org/amigo/term/GO:0034114	Mbp
GO-BP	0.178142	1	20	16.1232	Hydrogen peroxide catabolic process	http://amigo.geneontology.org/amigo/term/GO:0042744	Snca
GO-BP	0.178142	1	20	16.1232	Regulation of collateral sprouting	http://amigo.geneontology.org/amigo/term/GO:0048670	Fgf13
GO-BP	0.178142	1	20	16.1232	Regulation of positive chemotaxis	http://amigo.geneontology.org/amigo/term/GO:0050926	Scg2
GO-BP	0.178142	2	127	5.07817	Negative regulation of secretion	http://amigo.geneontology.org/amigo/term/GO:0051048	Vsnl1 Snca
GO-BP	0.178142	6	898	2.15455	Negative regulation of protein metabolic process	http://amigo.geneontology.org/amigo/term/GO:0051248	Snca Camk2n1 Enc1 Tppp Apod Prkcg
GO-BP	0.178142	5	680	2.37106	Regulation of transferase activity	http://amigo.geneontology.org/amigo/term/GO:0051338	Rasgrp1 Snca Camk2n1 Grm5 Fgf13
GO-BP	0.178142	1	20	16.1232	Regulation of amino acid transport	http://amigo.geneontology.org/amigo/term/GO:0051955	Snca
GO-BP	0.178142	5	680	2.37106	Regulation of cellular localization	http://amigo.geneontology.org/amigo/term/GO:0060341	Dpp10 Vsnl1 Camk2n1 Apod Tcf7l2
GO-BP	0.179232	2	129	4.99944	Interleukin-6 production	http://amigo.geneontology.org/amigo/term/GO:0032635	C1qtnf4 Mbp
GO-BP	0.179232	2	129	4.99944	Regulation of interleukin-6 production	http://amigo.geneontology.org/amigo/term/GO:0032675	C1qtnf4 Mbp
GO-BP	0.185089	1	21	15.3554	Negative regulation of peptidyl-lysine acetylation	http://amigo.geneontology.org/amigo/term/GO:2000757	Snca
GO-BP	0.185089	1	21	15.3554	Ionotropic glutamate receptor signaling pathway	http://amigo.geneontology.org/amigo/term/GO:0035235	Gria4
GO-BP	0.185089	1	21	15.3554	Regulation of cardiac muscle cell action potential	http://amigo.geneontology.org/amigo/term/GO:0098901	Fgf13
GO-BP	0.18665	3	295	3.27929	Negative regulation of proteolysis	http://amigo.geneontology.org/amigo/term/GO:0045861	Snca Camk2n1 Prkcg
GO-BP	0.188862	1	22	14.6574	Regulation of dendrite extension	http://amigo.geneontology.org/amigo/term/GO:1903859	Syt1
GO-BP	0.188862	1	22	14.6574	Gamma-aminobutyric acid signaling pathway	http://amigo.geneontology.org/amigo/term/GO:0007214	Gabbr2
GO-BP	0.188862	1	22	14.6574	Catechol-containing compound biosynthetic process	http://amigo.geneontology.org/amigo/term/GO:0009713	Snca
GO-BP	0.188862	1	22	14.6574	Positive regulation of glycoprotein biosynthetic process	http://amigo.geneontology.org/amigo/term/GO:0010560	Tcf7l2
GO-BP	0.188862	3	299	3.23542	Regulation of metal ion transport	http://amigo.geneontology.org/amigo/term/GO:0010959	Hpca Fgf13 Ywhah
GO-BP	0.188862	1	22	14.6574	Response to isoquinoline alkaloid	http://amigo.geneontology.org/amigo/term/GO:0014072	Prkcg
GO-BP	0.188862	1	22	14.6574	Gas transport	http://amigo.geneontology.org/amigo/term/GO:0015669	Car2
GO-BP	0.188862	1	22	14.6574	Synaptic transmission, dopaminergic	http://amigo.geneontology.org/amigo/term/GO:0001963	Snca
GO-BP	0.188862	1	22	14.6574	Positive regulation of natural killer cell activation	http://amigo.geneontology.org/amigo/term/GO:0032816	Rasgrp1
GO-BP	0.188862	1	22	14.6574	Catecholamine biosynthetic process	http://amigo.geneontology.org/amigo/term/GO:0042423	Snca
GO-BP	0.188862	1	22	14.6574	Response to morphine	http://amigo.geneontology.org/amigo/term/GO:0043278	Prkcg
GO-BP	0.188862	8	1391	1.85457	Small molecule metabolic process	http://amigo.geneontology.org/amigo/term/GO:0044281	Gad1 Plp1 Cyp46a1 Snca Car2 Cnp Aldh3b1 Apod
GO-BP	0.188862	1	22	14.6574	Neuron cellular homeostasis	http://amigo.geneontology.org/amigo/term/GO:0070050	Calb2
GO-BP	0.19251	2	137	4.7075	Tumor necrosis factor production	http://amigo.geneontology.org/amigo/term/GO:0032640	Rasgrp1 C1qtnf4
GO-BP	0.19251	2	137	4.7075	Regulation of tumor necrosis factor production	http://amigo.geneontology.org/amigo/term/GO:0032680	Rasgrp1 C1qtnf4
GO-BP	0.193755	1	23	14.0202	Negative regulation of protein acetylation	http://amigo.geneontology.org/amigo/term/GO:1901984	Snca
GO-BP	0.193755	1	23	14.0202	Positive regulation of glycoprotein metabolic process	http://amigo.geneontology.org/amigo/term/GO:1903020	Tcf7l2
GO-BP	0.193755	1	23	14.0202	Mismatch repair	http://amigo.geneontology.org/amigo/term/GO:0006298	Prkcg
GO-BP	0.193755	1	23	14.0202	Neurotransmitter uptake	http://amigo.geneontology.org/amigo/term/GO:0001504	Snca
GO-BP	0.193755	2	138	4.67339	Positive regulation of endopeptidase activity	http://amigo.geneontology.org/amigo/term/GO:0010950	Snca Mbp
GO-BP	0.193755	1	23	14.0202	Startle response	http://amigo.geneontology.org/amigo/term/GO:0001964	Penk
GO-BP	0.193755	1	23	14.0202	Positive regulation of osteoclast differentiation	http://amigo.geneontology.org/amigo/term/GO:0045672	Car2
GO-BP	0.193755	1	23	14.0202	Negative regulation of exocytosis	http://amigo.geneontology.org/amigo/term/GO:0045920	Snca
GO-BP	0.196465	2	140	4.60663	Regulation of tumor necrosis factor superfamily cytokine production	http://amigo.geneontology.org/amigo/term/GO:1903555	Rasgrp1 C1qtnf4
GO-BP	0.196465	2	140	4.60663	Tumor necrosis factor superfamily cytokine production	http://amigo.geneontology.org/amigo/term/GO:0071706	Rasgrp1 C1qtnf4
GO-BP	0.197958	1	24	13.436	Negative regulation of cyclin-dependent protein kinase activity	http://amigo.geneontology.org/amigo/term/GO:1904030	Camk2n1
GO-BP	0.197958	2	142	4.54174	Regulation of heart contraction	http://amigo.geneontology.org/amigo/term/GO:0008016	Fgf13 Cacna1g
GO-BP	0.197958	1	24	13.436	Natural killer cell differentiation	http://amigo.geneontology.org/amigo/term/GO:0001779	Rasgrp1
GO-BP	0.197958	4	504	2.55924	Cellular cation homeostasis	http://amigo.geneontology.org/amigo/term/GO:0030003	Car2 Prkcb Calb2 Tf
GO-BP	0.197958	1	24	13.436	Heparan sulfate proteoglycan metabolic process	http://amigo.geneontology.org/amigo/term/GO:0030201	Tcf7l2
GO-BP	0.197958	2	141	4.57395	Adult behavior	http://amigo.geneontology.org/amigo/term/GO:0030534	Snca Cnp
GO-BP	0.197958	1	24	13.436	Exploration behavior	http://amigo.geneontology.org/amigo/term/GO:0035640	Gad1
GO-BP	0.197958	2	141	4.57395	Receptor metabolic process	http://amigo.geneontology.org/amigo/term/GO:0043112	Snap25 Snca
GO-BP	0.197958	2	142	4.54174	Negative regulation of cytoskeleton organization	http://amigo.geneontology.org/amigo/term/GO:0051494	Snca Fgf13
GO-BP	0.197958	1	24	13.436	Postsynaptic density organization	http://amigo.geneontology.org/amigo/term/GO:0097106	Cbln1
GO-BP	0.198699	8	1422	1.81414	Cellular protein localization	http://amigo.geneontology.org/amigo/term/GO:0034613	Cplx1 Dpp10 Snap25 Cyp46a1 Fgf13 Apod Tcf7l2 Ywhah
GO-BP	0.198699	6	945	2.04739	Positive regulation of catalytic activity	http://amigo.geneontology.org/amigo/term/GO:0043085	Rasgrp1 Snca Chn2 Grm5 Mbp Fgf13
GO-BP	0.199367	2	143	4.50998	Negative regulation of supramolecular fiber organization	http://amigo.geneontology.org/amigo/term/GO:1902904	Snca Fgf13
GO-CC	4.35474e-15	25	939	8.5853	Synapse	http://amigo.geneontology.org/amigo/term/GO:0045202	Gad1 Cbln1 Cplx1 Gap43 Glra2 Nptx1 Snap25 Syt1 Gria4 Cyp46a1 Snca Prkcb Bcas1 Cbln2 Slc32a1 Camk2n1 Grm5 Calb2 Sncb Camk2a Tppp Prkcg Ywhah Camkv Cacna1g
GO-CC	2.55541e-13	23	926	8.00936	Neuron projection	http://amigo.geneontology.org/amigo/term/GO:0043005	Gad1 Cplx1 Gap43 Snap25 Syt1 Cyp46a1 Gabbr2 Snca Car2 Cldn11 Ncdn Prkcb Slc32a1 Camk2n1 Grm5 Calb2 Camk2a Mag Gng13 Fgf13 Stmn4 Prkcg Kcnc1
GO-CC	3.28375e-13	27	1441	6.042	Cell junction	http://amigo.geneontology.org/amigo/term/GO:0030054	Gad1 Cbln1 Cplx1 Gap43 Glra2 Nptx1 Snap25 Syt1 Gria4 Cyp46a1 Snca Cldn11 Prkcb Bcas1 Cbln2 Slc32a1 Camk2n1 Grm5 Calb2 Sncb Camk2a Tppp Fgf13 Prkcg Ywhah Camkv Cacna1g
GO-CC	1.30368e-11	16	436	11.8335	Axon	http://amigo.geneontology.org/amigo/term/GO:0030424	Gad1 Cplx1 Gap43 Snap25 Syt1 Snca Car2 Cldn11 Prkcb Slc32a1 Calb2 Mag Fgf13 Stmn4 Prkcg Kcnc1
GO-CC	5.10039e-11	26	1664	5.0385	Cell projection	http://amigo.geneontology.org/amigo/term/GO:0042995	Gad1 Cplx1 Gap43 Glra2 Snap25 Syt1 Cyp46a1 Gabbr2 Snca Car2 Cldn11 Ncdn Prkcb Slc32a1 Camk2n1 Grm5 Calb2 Cnp Camk2a Mag Gng13 Fgf13 Stmn4 Prkcg Kcnc1 Ddn
GO-CC	1.1696e-09	24	1613	4.79797	Plasma membrane bounded cell projection	http://amigo.geneontology.org/amigo/term/GO:0120025	Gad1 Cplx1 Gap43 Snap25 Syt1 Cyp46a1 Gabbr2 Snca Car2 Cldn11 Ncdn Prkcb Slc32a1 Camk2n1 Grm5 Calb2 Cnp Camk2a Mag Gng13 Fgf13 Stmn4 Prkcg Kcnc1
GO-CC	1.83028e-07	11	340	10.4327	Presynapse	http://amigo.geneontology.org/amigo/term/GO:0098793	Gad1 Cplx1 Snap25 Syt1 Cyp46a1 Snca Prkcb Slc32a1 Calb2 Prkcg Ywhah
GO-CC	1.83028e-07	12	428	9.04104	Postsynapse	http://amigo.geneontology.org/amigo/term/GO:0098794	Cbln1 Cplx1 Gap43 Glra2 Snap25 Gria4 Cyp46a1 Bcas1 Camk2n1 Camk2a Tppp Prkcg
GO-CC	2.17278e-07	9	197	14.7318	Distal axon	http://amigo.geneontology.org/amigo/term/GO:0150034	Gad1 Cplx1 Snca Prkcb Slc32a1 Calb2 Fgf13 Stmn4 Prkcg
GO-CC	4.46762e-07	13	580	7.22764	Somatodendritic compartment	http://amigo.geneontology.org/amigo/term/GO:0036477	Cplx1 Snap25 Cyp46a1 Snca Slc32a1 Camk2n1 Enc1 Calb2 Camk2a Gng13 Fgf13 Prkcg Kcnc1
GO-CC	3.99678e-06	5	44	36.6436	Myelin sheath	http://amigo.geneontology.org/amigo/term/GO:0043209	Plp1 Car2 Mbp Cnp Mag
GO-CC	3.99678e-06	6	84	23.0331	Axon terminus	http://amigo.geneontology.org/amigo/term/GO:0043679	Gad1 Cplx1 Prkcb Slc32a1 Calb2 Prkcg
GO-CC	6.83618e-06	10	404	7.98178	Dendrite	http://amigo.geneontology.org/amigo/term/GO:0030425	Cplx1 Cyp46a1 Slc32a1 Camk2n1 Calb2 Camk2a Gng13 Fgf13 Prkcg Kcnc1
GO-CC	6.83618e-06	10	407	7.92294	Dendritic tree	http://amigo.geneontology.org/amigo/term/GO:0097447	Cplx1 Cyp46a1 Slc32a1 Camk2n1 Calb2 Camk2a Gng13 Fgf13 Prkcg Kcnc1
GO-CC	7.36844e-06	6	97	19.9462	Neuron projection terminus	http://amigo.geneontology.org/amigo/term/GO:0044306	Gad1 Cplx1 Prkcb Slc32a1 Calb2 Prkcg
GO-CC	6.82022e-05	8	313	8.24189	Glutamatergic synapse	http://amigo.geneontology.org/amigo/term/GO:0098978	Cbln1 Cplx1 Nptx1 Snap25 Syt1 Cbln2 Ywhah Camkv
GO-CC	0.000128701	7	246	9.1758	Synaptic membrane	http://amigo.geneontology.org/amigo/term/GO:0097060	Cbln1 Glra2 Snap25 Syt1 Gria4 Calb2 Prkcg
GO-CC	0.000169085	3	16	60.462	Calyx of Held	http://amigo.geneontology.org/amigo/term/GO:0044305	Cplx1 Prkcb Prkcg
GO-CC	0.00145486	2	6	107.488	Myelin sheath adaxonal region	http://amigo.geneontology.org/amigo/term/GO:0035749	Cnp Mag
GO-CC	0.00172371	5	168	9.59714	Actin-based cell projection	http://amigo.geneontology.org/amigo/term/GO:0098858	Gap43 Car2 Calb2 Cnp Fgf13
GO-CC	0.00276003	10	857	3.7627	Plasma membrane region	http://amigo.geneontology.org/amigo/term/GO:0098590	Cbln1 Gap43 Glra2 Snap25 Syt1 Gria4 Car2 Calb2 Prkcg Kcnc1
GO-CC	0.0054623	2	12	53.744	Dense core granule	http://amigo.geneontology.org/amigo/term/GO:0031045	Syt1 Scg2
GO-CC	0.0061624	2	13	49.6098	Parallel fiber to Purkinje cell synapse	http://amigo.geneontology.org/amigo/term/GO:0098688	Cbln1 Calb2
GO-CC	0.00687611	2	14	46.0663	Inhibitory synapse	http://amigo.geneontology.org/amigo/term/GO:0060077	Gad1 Slc32a1
GO-CC	0.0098062	2	17	37.9369	Presynaptic cytosol	http://amigo.geneontology.org/amigo/term/GO:0099523	Prkcb Prkcg
GO-CC	0.0221304	2	26	24.8049	Cytosolic region	http://amigo.geneontology.org/amigo/term/GO:0099522	Prkcb Prkcg
GO-CC	0.0247477	4	200	6.44928	Postsynaptic density	http://amigo.geneontology.org/amigo/term/GO:0014069	Gap43 Bcas1 Camk2n1 Prkcg
GO-CC	0.0247477	2	29	22.2389	SNARE complex	http://amigo.geneontology.org/amigo/term/GO:0031201	Cplx1 Snap25
GO-CC	0.0247477	4	203	6.35397	Asymmetric synapse	http://amigo.geneontology.org/amigo/term/GO:0032279	Gap43 Bcas1 Camk2n1 Prkcg
GO-CC	0.0284133	5	345	4.67339	Neuronal cell body	http://amigo.geneontology.org/amigo/term/GO:0043025	Cplx1 Snca Camk2n1 Enc1 Kcnc1
GO-CC	0.0297357	2	33	19.5433	Excitatory synapse	http://amigo.geneontology.org/amigo/term/GO:0060076	Cbln1 Calb2
GO-CC	0.0304306	2	35	18.4265	Terminal bouton	http://amigo.geneontology.org/amigo/term/GO:0043195	Cplx1 Calb2
GO-CC	0.0304306	4	222	5.81016	Neuron to neuron synapse	http://amigo.geneontology.org/amigo/term/GO:0098984	Gap43 Bcas1 Camk2n1 Prkcg
GO-CC	0.0304306	4	225	5.73269	Postsynaptic specialization	http://amigo.geneontology.org/amigo/term/GO:0099572	Gap43 Bcas1 Camk2n1 Prkcg
GO-CC	0.0308015	3	115	8.4121	Growth cone	http://amigo.geneontology.org/amigo/term/GO:0030426	Snca Fgf13 Stmn4
GO-CC	0.0311869	3	119	8.12934	Synaptic vesicle	http://amigo.geneontology.org/amigo/term/GO:0008021	Snap25 Syt1 Snca
GO-CC	0.0311869	3	119	8.12934	Site of polarized growth	http://amigo.geneontology.org/amigo/term/GO:0030427	Snca Fgf13 Stmn4
GO-CC	0.0311869	4	232	5.55972	Ion channel complex	http://amigo.geneontology.org/amigo/term/GO:0034702	Dpp10 Glra2 Kcnc1 Cacna1g
GO-CC	0.0341336	4	242	5.32998	Cell cortex	http://amigo.geneontology.org/amigo/term/GO:0005938	Gad1 Snca Prkcb Calb2
GO-CC	0.0369955	3	129	7.49916	Exocytic vesicle	http://amigo.geneontology.org/amigo/term/GO:0070382	Snap25 Syt1 Snca
GO-CC	0.0376921	2	43	14.9983	Main axon	http://amigo.geneontology.org/amigo/term/GO:0044304	Mag Kcnc1
GO-CC	0.0402255	5	407	3.96147	Cell body	http://amigo.geneontology.org/amigo/term/GO:0044297	Cplx1 Snca Camk2n1 Enc1 Kcnc1
GO-CC	0.0413158	1	3	107.488	Cell tip	http://amigo.geneontology.org/amigo/term/GO:0051286	Slc32a1
GO-CC	0.0413158	1	3	107.488	Beta-catenin-TCF7L2 complex	http://amigo.geneontology.org/amigo/term/GO:0070369	Tcf7l2
GO-CC	0.0432324	2	49	13.1618	Synaptic vesicle membrane	http://amigo.geneontology.org/amigo/term/GO:0030672	Syt1 Snca
GO-CC	0.0432324	2	49	13.1618	Exocytic vesicle membrane	http://amigo.geneontology.org/amigo/term/GO:0099501	Syt1 Snca
GO-CC	0.0464469	2	52	12.4025	Presynaptic active zone	http://amigo.geneontology.org/amigo/term/GO:0048786	Gad1 Slc32a1
GO-CC	0.0464469	5	436	3.69798	Plasma membrane protein complex	http://amigo.geneontology.org/amigo/term/GO:0098797	Dpp10 Gabbr2 Gng13 Kcnc1 Cacna1g
GO-CC	0.046857	8	996	2.59007	Membrane protein complex	http://amigo.geneontology.org/amigo/term/GO:0098796	Cplx1 Dpp10 Glra2 Snap25 Gabbr2 Gng13 Kcnc1 Cacna1g
GO-CC	0.0484031	1	4	80.6159	Calcium- and calmodulin-dependent protein kinase complex	http://amigo.geneontology.org/amigo/term/GO:0005954	Camk2a
GO-CC	0.0556317	12	1948	1.98643	Extracellular region	http://amigo.geneontology.org/amigo/term/GO:0005576	Cbln1 Sst Snca C1qtnf4 Car2 Cbln2 Scg2 Cnp Tf Fgf13 Apod Hapln4
GO-CC	0.0556317	2	63	10.2369	Voltage-gated potassium channel complex	http://amigo.geneontology.org/amigo/term/GO:0008076	Dpp10 Kcnc1
GO-CC	0.0556317	1	6	53.744	Spectrin	http://amigo.geneontology.org/amigo/term/GO:0008091	Prkcb
GO-CC	0.0556317	2	64	10.077	Inclusion body	http://amigo.geneontology.org/amigo/term/GO:0016234	Snca Sncb
GO-CC	0.0556317	3	177	5.46549	Cation channel complex	http://amigo.geneontology.org/amigo/term/GO:0034703	Dpp10 Kcnc1 Cacna1g
GO-CC	0.0556317	1	6	53.744	Myelin sheath abaxonal region	http://amigo.geneontology.org/amigo/term/GO:0035748	Cnp
GO-CC	0.0556317	1	6	53.744	G protein-coupled receptor dimeric complex	http://amigo.geneontology.org/amigo/term/GO:0038037	Gabbr2
GO-CC	0.0556317	3	176	5.49654	Postsynaptic membrane	http://amigo.geneontology.org/amigo/term/GO:0045211	Cbln1 Glra2 Gria4
GO-CC	0.0556317	5	497	3.2441	Perinuclear region of cytoplasm	http://amigo.geneontology.org/amigo/term/GO:0048471	Snap25 Snca Cnp Tppp Apod
GO-CC	0.0556317	1	5	64.4928	Cell pole	http://amigo.geneontology.org/amigo/term/GO:0060187	Slc32a1
GO-CC	0.0556317	1	5	64.4928	Catenin-TCF7L2 complex	http://amigo.geneontology.org/amigo/term/GO:0071664	Tcf7l2
GO-CC	0.0556317	1	5	64.4928	Nuclear stress granule	http://amigo.geneontology.org/amigo/term/GO:0097165	Rbfox1
GO-CC	0.0556317	1	5	64.4928	Microtubule bundle	http://amigo.geneontology.org/amigo/term/GO:0097427	Tppp
GO-CC	0.0556317	1	6	53.744	Glycinergic synapse	http://amigo.geneontology.org/amigo/term/GO:0098690	Glra2
GO-CC	0.0556317	1	6	53.744	Neuronal dense core vesicle	http://amigo.geneontology.org/amigo/term/GO:0098992	Scg2
GO-CC	0.0556317	4	316	4.08182	Transmembrane transporter complex	http://amigo.geneontology.org/amigo/term/GO:1902495	Dpp10 Glra2 Kcnc1 Cacna1g
GO-CC	0.0556317	4	327	3.94451	Transporter complex	http://amigo.geneontology.org/amigo/term/GO:1990351	Dpp10 Glra2 Kcnc1 Cacna1g
GO-CC	0.0585545	1	7	46.0663	Neurofilament	http://amigo.geneontology.org/amigo/term/GO:0005883	Cldn11
GO-CC	0.0585545	2	71	9.08349	Microvillus	http://amigo.geneontology.org/amigo/term/GO:0005902	Car2 Cnp
GO-CC	0.0585545	2	72	8.95733	Cortical actin cytoskeleton	http://amigo.geneontology.org/amigo/term/GO:0030864	Prkcb Calb2
GO-CC	0.0585545	2	72	8.95733	Potassium channel complex	http://amigo.geneontology.org/amigo/term/GO:0034705	Dpp10 Kcnc1
GO-CC	0.0585545	1	7	46.0663	G protein-coupled receptor complex	http://amigo.geneontology.org/amigo/term/GO:0097648	Gabbr2
GO-CC	0.0587379	2	74	8.71524	Filopodium	http://amigo.geneontology.org/amigo/term/GO:0030175	Gap43 Fgf13
GO-CC	0.0587379	2	74	8.71524	Schaffer collateral - CA1 synapse	http://amigo.geneontology.org/amigo/term/GO:0098685	Cplx1 Grm5
GO-CC	0.0624113	2	77	8.37568	Extrinsic component of cytoplasmic side of plasma membrane	http://amigo.geneontology.org/amigo/term/GO:0031234	Snap25 Gng13
GO-CC	0.0683029	3	211	4.58479	Transport vesicle	http://amigo.geneontology.org/amigo/term/GO:0030133	Snap25 Syt1 Snca
GO-CC	0.0683029	2	83	7.77021	Transport vesicle membrane	http://amigo.geneontology.org/amigo/term/GO:0030658	Syt1 Snca
GO-CC	0.0683029	1	9	35.8293	Axolemma	http://amigo.geneontology.org/amigo/term/GO:0030673	Kcnc1
GO-CC	0.0683029	1	9	35.8293	Cuticular plate	http://amigo.geneontology.org/amigo/term/GO:0032437	Calb2
GO-CC	0.0683029	4	366	3.52419	Secretory vesicle	http://amigo.geneontology.org/amigo/term/GO:0099503	Snap25 Syt1 Snca Scg2
GO-CC	0.070452	9	1406	2.06414	Extracellular space	http://amigo.geneontology.org/amigo/term/GO:0005615	Sst Snca C1qtnf4 Car2 Cbln2 Scg2 Cnp Tf Apod
GO-CC	0.0722034	7	969	2.32946	Integral component of plasma membrane	http://amigo.geneontology.org/amigo/term/GO:0005887	Dpp10 Glra2 Gabbr2 Grm5 Mag Htr2c Kcnc1
GO-CC	0.0722322	1	10	32.2464	Filopodium membrane	http://amigo.geneontology.org/amigo/term/GO:0031527	Gap43
GO-CC	0.0753531	4	391	3.29886	Cell-cell junction	http://amigo.geneontology.org/amigo/term/GO:0005911	Cldn11 Calb2 Fgf13 Prkcg
GO-CC	0.0753531	2	93	6.9347	Cortical cytoskeleton	http://amigo.geneontology.org/amigo/term/GO:0030863	Prkcb Calb2
GO-CC	0.0753531	1	11	29.3149	Platelet alpha granule	http://amigo.geneontology.org/amigo/term/GO:0031091	Snca
GO-CC	0.0753531	1	11	29.3149	Pseudopodium	http://amigo.geneontology.org/amigo/term/GO:0031143	Cnp
GO-CC	0.0753531	1	11	29.3149	Paranode region of axon	http://amigo.geneontology.org/amigo/term/GO:0033270	Mag
GO-CC	0.0759764	2	94	6.86093	Presynaptic membrane	http://amigo.geneontology.org/amigo/term/GO:0042734	Snap25 Syt1
GO-CC	0.0788182	1	12	26.872	Synaptic cleft	http://amigo.geneontology.org/amigo/term/GO:0043083	Cbln1
GO-CC	0.0788182	1	12	26.872	Schmidt-Lanterman incisure	http://amigo.geneontology.org/amigo/term/GO:0043220	Mag
GO-CC	0.0816669	1	13	24.8049	BLOC-1 complex	http://amigo.geneontology.org/amigo/term/GO:0031083	Snap25
GO-CC	0.0816669	1	13	24.8049	Compact myelin	http://amigo.geneontology.org/amigo/term/GO:0043218	Mag
GO-CC	0.0816669	1	13	24.8049	Dendrite terminus	http://amigo.geneontology.org/amigo/term/GO:0044292	Slc32a1
GO-CC	0.0816669	1	13	24.8049	Beta-catenin-TCF complex	http://amigo.geneontology.org/amigo/term/GO:1990907	Tcf7l2
GO-CC	0.0835375	7	1035	2.18091	Intrinsic component of plasma membrane	http://amigo.geneontology.org/amigo/term/GO:0031226	Dpp10 Glra2 Gabbr2 Grm5 Mag Htr2c Kcnc1
GO-CC	0.0880205	3	252	3.83885	Secretory granule	http://amigo.geneontology.org/amigo/term/GO:0030141	Syt1 Snca Scg2
GO-CC	0.0969929	1	16	20.154	GABA receptor complex	http://amigo.geneontology.org/amigo/term/GO:1902710	Gabbr2
GO-CC	0.101859	1	17	18.9685	Neuronal cell body membrane	http://amigo.geneontology.org/amigo/term/GO:0032809	Kcnc1
GO-CC	0.105555	1	18	17.9147	BLOC complex	http://amigo.geneontology.org/amigo/term/GO:0031082	Snap25
GO-CC	0.105555	1	18	17.9147	Dendrite membrane	http://amigo.geneontology.org/amigo/term/GO:0032590	Kcnc1
GO-CC	0.11016	1	19	16.9718	Cell body membrane	http://amigo.geneontology.org/amigo/term/GO:0044298	Kcnc1
GO-CC	0.114205	2	128	5.0385	Cytoplasmic side of plasma membrane	http://amigo.geneontology.org/amigo/term/GO:0009898	Snap25 Gng13
GO-CC	0.114664	2	129	4.99944	Extrinsic component of plasma membrane	http://amigo.geneontology.org/amigo/term/GO:0019897	Snap25 Gng13
GO-CC	0.127544	1	23	14.0202	Heterotrimeric G-protein complex	http://amigo.geneontology.org/amigo/term/GO:0005834	Gng13
GO-CC	0.127544	1	23	14.0202	GTPase complex	http://amigo.geneontology.org/amigo/term/GO:1905360	Gng13
GO-CC	0.12984	4	503	2.56432	Anchoring junction	http://amigo.geneontology.org/amigo/term/GO:0070161	Cldn11 Calb2 Fgf13 Prkcg
GO-CC	0.133734	2	144	4.47866	Cytoplasmic side of membrane	http://amigo.geneontology.org/amigo/term/GO:0098562	Snap25 Gng13
GO-CC	0.134412	1	25	12.8986	Gap junction	http://amigo.geneontology.org/amigo/term/GO:0005921	Calb2
GO-CC	0.148498	1	28	11.5166	Neuron projection membrane	http://amigo.geneontology.org/amigo/term/GO:0032589	Kcnc1
GO-CC	0.167171	1	32	10.077	Cul3-RING ubiquitin ligase complex	http://amigo.geneontology.org/amigo/term/GO:0031463	Enc1
GO-CC	0.170599	1	33	9.77163	Chloride channel complex	http://amigo.geneontology.org/amigo/term/GO:0034707	Glra2
GO-CC	0.173951	1	34	9.48423	Voltage-gated calcium channel complex	http://amigo.geneontology.org/amigo/term/GO:0005891	Cacna1g
GO-CC	0.178111	2	176	3.66436	Trans-Golgi network	http://amigo.geneontology.org/amigo/term/GO:0005802	Rbfox1 Snap25
GO-CC	0.192878	6	1068	1.81159	Golgi apparatus	http://amigo.geneontology.org/amigo/term/GO:0005794	Rbfox1 Rasgrp1 Snap25 Syt1 Tppp Stmn4
GO-MF	0.00419262	3	16	60.462	Syntaxin-1 binding	http://amigo.geneontology.org/amigo/term/GO:0017075	Cplx1 Snap25 Syt1
GO-MF	0.0100338	4	72	17.9147	SNARE binding	http://amigo.geneontology.org/amigo/term/GO:0000149	Cplx1 Snap25 Syt1 Snca
GO-MF	0.0166505	2	8	80.6159	Structural constituent of myelin sheath	http://amigo.geneontology.org/amigo/term/GO:0019911	Mbp Mobp
GO-MF	0.0166505	4	104	12.4025	Transmembrane transporter binding	http://amigo.geneontology.org/amigo/term/GO:0044325	Dpp10 Fgf13 Kcnc1 Ywhah
GO-MF	0.0166505	2	7	92.1325	Cuprous ion binding	http://amigo.geneontology.org/amigo/term/GO:1903136	Snca Sncb
GO-MF	0.0195248	2	13	49.6098	Protein kinase C activity	http://amigo.geneontology.org/amigo/term/GO:0004697	Prkcb Prkcg
GO-MF	0.0195248	8	630	4.09478	Calcium ion binding	http://amigo.geneontology.org/amigo/term/GO:0005509	Vsnl1 Rasgrp1 Syt1 Hpca Snca Calb2 Sncb Edil3
GO-MF	0.0195248	2	11	58.6298	Calcium-dependent protein serine/threonine kinase activity	http://amigo.geneontology.org/amigo/term/GO:0009931	Prkcb Camk2a
GO-MF	0.0195248	2	12	53.744	Calcium-dependent protein kinase activity	http://amigo.geneontology.org/amigo/term/GO:0010857	Prkcb Camk2a
GO-MF	0.0195248	3	48	20.154	Syntaxin binding	http://amigo.geneontology.org/amigo/term/GO:0019905	Cplx1 Snap25 Syt1
GO-MF	0.0307012	2	17	37.9369	Carbonate dehydratase activity	http://amigo.geneontology.org/amigo/term/GO:0004089	Car10 Car2
GO-MF	0.0458351	5	289	5.57896	Gated channel activity	http://amigo.geneontology.org/amigo/term/GO:0022836	Glra2 Snap25 Gria4 Kcnc1 Cacna1g
GO-MF	0.0529063	2	29	22.2389	Glutamate receptor activity	http://amigo.geneontology.org/amigo/term/GO:0008066	Gria4 Grm5
GO-MF	0.0529063	8	809	3.18876	Cytoskeletal protein binding	http://amigo.geneontology.org/amigo/term/GO:0008092	Hpca Snca Enc1 Tppp Fgf13 Stmn4 Kcnc1 Ywhah
GO-MF	0.0529063	3	100	9.67391	Channel regulator activity	http://amigo.geneontology.org/amigo/term/GO:0016247	Prkcb Fgf13 Ywhah
GO-MF	0.0529063	2	28	23.0331	Sodium channel regulator activity	http://amigo.geneontology.org/amigo/term/GO:0017080	Fgf13 Ywhah
GO-MF	0.0529063	3	94	10.2914	Neurotransmitter receptor activity	http://amigo.geneontology.org/amigo/term/GO:0030594	Glra2 Gria4 Grm5
GO-MF	0.0529063	9	973	2.98271	Transition metal ion binding	http://amigo.geneontology.org/amigo/term/GO:0046914	Car10 Rasgrp1 Cyp46a1 Snca Car2 Prkcb Sncb Tf Prkcg
GO-MF	0.0529063	3	95	10.1831	Ion channel regulator activity	http://amigo.geneontology.org/amigo/term/GO:0099106	Prkcb Fgf13 Ywhah
GO-MF	0.0561068	3	104	9.30184	Calmodulin binding	http://amigo.geneontology.org/amigo/term/GO:0005516	Nrgn Mbp Camk2a
GO-MF	0.0569171	2	32	20.154	Kinesin binding	http://amigo.geneontology.org/amigo/term/GO:0019894	Snca Kcnc1
GO-MF	0.0733707	2	39	16.5366	Amino acid binding	http://amigo.geneontology.org/amigo/term/GO:0016597	Gad1 Glra2
GO-MF	0.0733707	3	121	7.99497	Voltage-gated cation channel activity	http://amigo.geneontology.org/amigo/term/GO:0022843	Snap25 Kcnc1 Cacna1g
GO-MF	0.0733707	3	122	7.92944	Carboxylic acid binding	http://amigo.geneontology.org/amigo/term/GO:0031406	Gad1 Glra2 Mag
GO-MF	0.0782575	1	3	107.488	G protein-coupled GABA receptor activity	http://amigo.geneontology.org/amigo/term/GO:0004965	Gabbr2
GO-MF	0.0782575	1	3	107.488	AMPA glutamate receptor activity	http://amigo.geneontology.org/amigo/term/GO:0004971	Gria4
GO-MF	0.0782575	5	395	4.08182	Ion channel activity	http://amigo.geneontology.org/amigo/term/GO:0005216	Glra2 Snap25 Gria4 Kcnc1 Cacna1g
GO-MF	0.0782575	1	3	107.488	Amino acid:proton symporter activity	http://amigo.geneontology.org/amigo/term/GO:0005280	Slc32a1
GO-MF	0.0782575	1	3	107.488	Calcium-dependent protein kinase inhibitor activity	http://amigo.geneontology.org/amigo/term/GO:0008427	Camk2n1
GO-MF	0.0782575	1	3	107.488	Calcium-dependent protein kinase regulator activity	http://amigo.geneontology.org/amigo/term/GO:0010858	Camk2n1
GO-MF	0.0782575	1	3	107.488	Neurotransmitter receptor activity involved in regulation of postsynaptic cytosolic calcium ion concentration	http://amigo.geneontology.org/amigo/term/GO:0099583	Grm5
GO-MF	0.0782575	1	3	107.488	Ganglioside GT1b binding	http://amigo.geneontology.org/amigo/term/GO:1905576	Mag
GO-MF	0.0830158	2	49	13.1618	Copper ion binding	http://amigo.geneontology.org/amigo/term/GO:0005507	Snca Sncb
GO-MF	0.0837647	2	50	12.8986	Postsynaptic neurotransmitter receptor activity	http://amigo.geneontology.org/amigo/term/GO:0098960	Glra2 Grm5
GO-MF	0.0842358	3	155	6.24123	Voltage-gated ion channel activity	http://amigo.geneontology.org/amigo/term/GO:0005244	Snap25 Kcnc1 Cacna1g
GO-MF	0.0842358	5	444	3.63135	Channel activity	http://amigo.geneontology.org/amigo/term/GO:0015267	Glra2 Snap25 Gria4 Kcnc1 Cacna1g
GO-MF	0.0842358	5	444	3.63135	Passive transmembrane transporter activity	http://amigo.geneontology.org/amigo/term/GO:0022803	Glra2 Snap25 Gria4 Kcnc1 Cacna1g
GO-MF	0.0842358	2	56	11.5166	Transmitter-gated ion channel activity	http://amigo.geneontology.org/amigo/term/GO:0022824	Glra2 Gria4
GO-MF	0.0842358	3	156	6.20123	Voltage-gated channel activity	http://amigo.geneontology.org/amigo/term/GO:0022832	Snap25 Kcnc1 Cacna1g
GO-MF	0.0842358	2	56	11.5166	Transmitter-gated channel activity	http://amigo.geneontology.org/amigo/term/GO:0022835	Glra2 Gria4
GO-MF	0.0842358	1	4	80.6159	Calcium ion sensor activity	http://amigo.geneontology.org/amigo/term/GO:0061891	Syt1
GO-MF	0.0842358	1	4	80.6159	G protein-coupled receptor activity involved in regulation of postsynaptic membrane potential	http://amigo.geneontology.org/amigo/term/GO:0099530	Grm5
GO-MF	0.0849184	1	5	64.4928	3-chloroallyl aldehyde dehydrogenase activity	http://amigo.geneontology.org/amigo/term/GO:0004028	Aldh3b1
GO-MF	0.0849184	4	300	4.29952	Cation channel activity	http://amigo.geneontology.org/amigo/term/GO:0005261	Snap25 Gria4 Kcnc1 Cacna1g
GO-MF	0.0849184	1	5	64.4928	Gamma-aminobutyric acid transmembrane transporter activity	http://amigo.geneontology.org/amigo/term/GO:0015185	Slc32a1
GO-MF	0.0849184	6	647	2.99039	Inorganic molecular entity transmembrane transporter activity	http://amigo.geneontology.org/amigo/term/GO:0015318	Glra2 Snap25 Gria4 Slc32a1 Kcnc1 Cacna1g
GO-MF	0.0849184	2	59	10.931	Hydro-lyase activity	http://amigo.geneontology.org/amigo/term/GO:0016836	Car10 Car2
GO-MF	0.0849184	1	5	64.4928	Extracellularly glycine-gated ion channel activity	http://amigo.geneontology.org/amigo/term/GO:0016933	Glra2
GO-MF	0.0849184	1	5	64.4928	Extracellularly glycine-gated chloride channel activity	http://amigo.geneontology.org/amigo/term/GO:0016934	Glra2
GO-MF	0.0914456	4	317	4.06894	Tubulin binding	http://amigo.geneontology.org/amigo/term/GO:0015631	Snca Tppp Fgf13 Stmn4
GO-MF	0.092914	1	6	53.744	Arylesterase activity	http://amigo.geneontology.org/amigo/term/GO:0004064	Car2
GO-MF	0.092914	2	68	9.48423	Extracellular ligand-gated ion channel activity	http://amigo.geneontology.org/amigo/term/GO:0005230	Glra2 Gria4
GO-MF	0.092914	6	676	2.8621	Zinc ion binding	http://amigo.geneontology.org/amigo/term/GO:0008270	Car10 Rasgrp1 Snca Car2 Prkcb Prkcg
GO-MF	0.092914	3	181	5.3447	Lyase activity	http://amigo.geneontology.org/amigo/term/GO:0016829	Gad1 Car10 Car2
GO-MF	0.092914	1	6	53.744	Ganglioside binding	http://amigo.geneontology.org/amigo/term/GO:0035594	Mag
GO-MF	0.0986214	4	342	3.77151	Actin binding	http://amigo.geneontology.org/amigo/term/GO:0003779	Hpca Snca Enc1 Ywhah
GO-MF	0.0986214	1	7	46.0663	Glycine transmembrane transporter activity	http://amigo.geneontology.org/amigo/term/GO:0015187	Slc32a1
GO-MF	0.0986214	1	7	46.0663	Glutamate binding	http://amigo.geneontology.org/amigo/term/GO:0016595	Gad1
GO-MF	0.0986214	2	74	8.71524	Carbon-oxygen lyase activity	http://amigo.geneontology.org/amigo/term/GO:0016835	Car10 Car2
GO-MF	0.0986214	5	518	3.11258	Inorganic cation transmembrane transporter activity	http://amigo.geneontology.org/amigo/term/GO:0022890	Snap25 Gria4 Slc32a1 Kcnc1 Cacna1g
GO-MF	0.0986214	1	7	46.0663	Histone threonine kinase activity	http://amigo.geneontology.org/amigo/term/GO:0035184	Prkcb
GO-MF	0.100426	3	196	4.93567	Iron ion binding	http://amigo.geneontology.org/amigo/term/GO:0005506	Cyp46a1 Snca Tf
GO-MF	0.10355	1	8	40.308	Calcium-dependent protein kinase C activity	http://amigo.geneontology.org/amigo/term/GO:0004698	Prkcb
GO-MF	0.10355	1	8	40.308	Diacylglycerol binding	http://amigo.geneontology.org/amigo/term/GO:0019992	Rasgrp1
GO-MF	0.106502	2	80	8.06159	Voltage-gated potassium channel activity	http://amigo.geneontology.org/amigo/term/GO:0005249	Snap25 Kcnc1
GO-MF	0.111108	1	9	35.8293	Aldehyde dehydrogenase (NAD+) activity	http://amigo.geneontology.org/amigo/term/GO:0004029	Aldh3b1
GO-MF	0.111108	1	9	35.8293	Secondary active monocarboxylate transmembrane transporter activity	http://amigo.geneontology.org/amigo/term/GO:0015355	Slc32a1
GO-MF	0.111219	6	746	2.59354	Ion transmembrane transporter activity	http://amigo.geneontology.org/amigo/term/GO:0015075	Glra2 Snap25 Gria4 Slc32a1 Kcnc1 Cacna1g
GO-MF	0.111605	1	10	32.2464	Aldehyde dehydrogenase [NAD(P)+] activity	http://amigo.geneontology.org/amigo/term/GO:0004030	Aldh3b1
GO-MF	0.111605	1	10	32.2464	Glycine binding	http://amigo.geneontology.org/amigo/term/GO:0016594	Glra2
GO-MF	0.111605	10	1646	1.95908	Identical protein binding	http://amigo.geneontology.org/amigo/term/GO:0042802	Cbln1 Rasgrp1 Hpca Snca Cldn11 Grm5 Camk2a Mag Tppp Ywhah
GO-MF	0.111605	1	10	32.2464	Glycosphingolipid binding	http://amigo.geneontology.org/amigo/term/GO:0043208	Mag
GO-MF	0.111605	1	10	32.2464	Armadillo repeat domain binding	http://amigo.geneontology.org/amigo/term/GO:0070016	Tcf7l2
GO-MF	0.111605	1	10	32.2464	Small molecule sensor activity	http://amigo.geneontology.org/amigo/term/GO:0140299	Syt1
GO-MF	0.11325	5	570	2.82863	Protein kinase activity	http://amigo.geneontology.org/amigo/term/GO:0004672	Cdk18 Prkcb Camk2a Prkcg Camkv
GO-MF	0.11325	5	569	2.8336	Cation transmembrane transporter activity	http://amigo.geneontology.org/amigo/term/GO:0008324	Snap25 Gria4 Slc32a1 Kcnc1 Cacna1g
GO-MF	0.125069	1	12	26.872	Neurotransmitter transmembrane transporter activity	http://amigo.geneontology.org/amigo/term/GO:0005326	Cplx1
GO-MF	0.125069	1	12	26.872	Amino acid:cation symporter activity	http://amigo.geneontology.org/amigo/term/GO:0005416	Slc32a1
GO-MF	0.125069	1	12	26.872	Gamma-catenin binding	http://amigo.geneontology.org/amigo/term/GO:0045295	Tcf7l2
GO-MF	0.125098	5	594	2.71434	Lipid binding	http://amigo.geneontology.org/amigo/term/GO:0008289	Rasgrp1 Syt1 Snca Mag Apod
GO-MF	0.126378	2	99	6.51442	Organic acid binding	http://amigo.geneontology.org/amigo/term/GO:0043177	Gad1 Glra2
GO-MF	0.12864	2	102	6.32282	Nuclear receptor binding	http://amigo.geneontology.org/amigo/term/GO:0016922	Prkcb Ywhah
GO-MF	0.12864	1	13	24.8049	Sialic acid binding	http://amigo.geneontology.org/amigo/term/GO:0033691	Mag
GO-MF	0.12864	1	13	24.8049	Glucocorticoid receptor binding	http://amigo.geneontology.org/amigo/term/GO:0035259	Ywhah
GO-MF	0.130593	1	14	23.0331	Inhibitory extracellular ligand-gated ion channel activity	http://amigo.geneontology.org/amigo/term/GO:0005237	Glra2
GO-MF	0.130593	1	14	23.0331	Solute:proton symporter activity	http://amigo.geneontology.org/amigo/term/GO:0015295	Slc32a1
GO-MF	0.130593	7	1037	2.17671	Transmembrane transporter activity	http://amigo.geneontology.org/amigo/term/GO:0022857	Cplx1 Glra2 Snap25 Gria4 Slc32a1 Kcnc1 Cacna1g
GO-MF	0.130593	1	14	23.0331	Histone kinase activity	http://amigo.geneontology.org/amigo/term/GO:0035173	Prkcb
GO-MF	0.135995	9	1522	1.90682	Molecular function regulator	http://amigo.geneontology.org/amigo/term/GO:0098772	Sst Rasgrp1 Snca Chn2 Prkcb Scg2 Camk2n1 Fgf13 Ywhah
GO-MF	0.141909	1	16	20.154	Calmodulin-dependent protein kinase activity	http://amigo.geneontology.org/amigo/term/GO:0004683	Camk2a
GO-MF	0.141909	2	114	5.65726	Potassium channel activity	http://amigo.geneontology.org/amigo/term/GO:0005267	Snap25 Kcnc1
GO-MF	0.141909	1	16	20.154	Tau protein binding	http://amigo.geneontology.org/amigo/term/GO:0048156	Snca
GO-MF	0.141909	1	16	20.154	Ceramide binding	http://amigo.geneontology.org/amigo/term/GO:0097001	Mag
GO-MF	0.14778	1	17	18.9685	Ligand-gated anion channel activity	http://amigo.geneontology.org/amigo/term/GO:0099095	Glra2
GO-MF	0.158089	1	19	16.9718	Ionotropic glutamate receptor activity	http://amigo.geneontology.org/amigo/term/GO:0004970	Gria4
GO-MF	0.158089	7	1116	2.02262	Transporter activity	http://amigo.geneontology.org/amigo/term/GO:0005215	Cplx1 Glra2 Snap25 Gria4 Slc32a1 Kcnc1 Cacna1g
GO-MF	0.158089	2	124	5.20103	Ligand-gated ion channel activity	http://amigo.geneontology.org/amigo/term/GO:0015276	Glra2 Gria4
GO-MF	0.158089	5	672	2.39928	Phosphotransferase activity, alcohol group as acceptor	http://amigo.geneontology.org/amigo/term/GO:0016773	Cdk18 Prkcb Camk2a Prkcg Camkv
GO-MF	0.159205	2	126	5.11847	Ligand-gated channel activity	http://amigo.geneontology.org/amigo/term/GO:0022834	Glra2 Gria4
GO-MF	0.161074	1	20	16.1232	Hyaluronic acid binding	http://amigo.geneontology.org/amigo/term/GO:0005540	Hapln4
GO-MF	0.161074	1	20	16.1232	G-protein beta-subunit binding	http://amigo.geneontology.org/amigo/term/GO:0031681	Gng13
GO-MF	0.165197	2	133	4.84908	Potassium ion transmembrane transporter activity	http://amigo.geneontology.org/amigo/term/GO:0015079	Snap25 Kcnc1
GO-MF	0.165197	1	22	14.6574	GABA receptor activity	http://amigo.geneontology.org/amigo/term/GO:0016917	Gabbr2
GO-MF	0.165197	1	22	14.6574	Cyclic nucleotide binding	http://amigo.geneontology.org/amigo/term/GO:0030551	Cnp
GO-MF	0.165197	1	22	14.6574	Phosphatidylcholine binding	http://amigo.geneontology.org/amigo/term/GO:0031210	Rasgrp1
GO-MF	0.165197	1	22	14.6574	Cysteine-type endopeptidase inhibitor activity involved in apoptotic process	http://amigo.geneontology.org/amigo/term/GO:0043027	Snca
GO-MF	0.165197	1	22	14.6574	Glycolipid binding	http://amigo.geneontology.org/amigo/term/GO:0051861	Mag
GO-MF	0.165197	1	21	15.3554	Dynein complex binding	http://amigo.geneontology.org/amigo/term/GO:0070840	Snca
GO-MF	0.170862	1	23	14.0202	Sphingolipid binding	http://amigo.geneontology.org/amigo/term/GO:0046625	Mag
GO-MF	0.173253	1	24	13.436	Ferric iron binding	http://amigo.geneontology.org/amigo/term/GO:0008199	Tf
GO-MF	0.173253	1	24	13.436	Chemoattractant activity	http://amigo.geneontology.org/amigo/term/GO:0042056	Scg2
GO-MF	0.173253	1	24	13.436	Low-density lipoprotein particle receptor binding	http://amigo.geneontology.org/amigo/term/GO:0050750	Syt1
GO-MF	0.173967	2	143	4.50998	Protein kinase regulator activity	http://amigo.geneontology.org/amigo/term/GO:0019887	Camk2n1 Fgf13
GO-MF	0.175498	1	25	12.8986	Cyclic-nucleotide phosphodiesterase activity	http://amigo.geneontology.org/amigo/term/GO:0004112	Cnp
GO-MF	0.175498	1	25	12.8986	Protein serine/threonine/tyrosine kinase activity	http://amigo.geneontology.org/amigo/term/GO:0004712	Prkcg
GO-MF	0.187337	1	27	11.9431	Excitatory extracellular ligand-gated ion channel activity	http://amigo.geneontology.org/amigo/term/GO:0005231	Glra2
GO-MF	0.188464	1	30	10.7488	G protein-coupled serotonin receptor activity	http://amigo.geneontology.org/amigo/term/GO:0004993	Htr2c
GO-MF	0.188464	1	30	10.7488	Calcium channel regulator activity	http://amigo.geneontology.org/amigo/term/GO:0005246	Prkcb
GO-MF	0.188464	1	30	10.7488	Steroid hydroxylase activity	http://amigo.geneontology.org/amigo/term/GO:0008395	Cyp46a1
GO-MF	0.188464	5	767	2.10211	Kinase activity	http://amigo.geneontology.org/amigo/term/GO:0016301	Cdk18 Prkcb Camk2a Prkcg Camkv
GO-MF	0.188464	1	29	11.1194	Carboxy-lyase activity	http://amigo.geneontology.org/amigo/term/GO:0016831	Gad1
GO-MF	0.188464	1	29	11.1194	Alpha-tubulin binding	http://amigo.geneontology.org/amigo/term/GO:0043014	Snca
GO-MF	0.188464	1	30	10.7488	Cysteine-type endopeptidase regulator activity involved in apoptotic process	http://amigo.geneontology.org/amigo/term/GO:0043028	Snca
GO-MF	0.188464	1	28	11.5166	Ephrin receptor binding	http://amigo.geneontology.org/amigo/term/GO:0046875	Anks1b
GO-MF	0.188464	1	28	11.5166	Androgen receptor binding	http://amigo.geneontology.org/amigo/term/GO:0050681	Prkcb
GO-MF	0.188464	1	30	10.7488	Quaternary ammonium group binding	http://amigo.geneontology.org/amigo/term/GO:0050997	Rasgrp1
GO-MF	0.188464	1	28	11.5166	Lipoprotein particle receptor binding	http://amigo.geneontology.org/amigo/term/GO:0070325	Syt1
GO-MF	0.188464	1	30	10.7488	Serotonin receptor activity	http://amigo.geneontology.org/amigo/term/GO:0099589	Htr2c
GO-MF	0.188649	2	162	3.98103	RNA polymerase II-specific DNA-binding transcription factor binding	http://amigo.geneontology.org/amigo/term/GO:0061629	Prkcb Ywhah
GO-MF	0.197053	2	167	3.86184	Kinase regulator activity	http://amigo.geneontology.org/amigo/term/GO:0019207	Camk2n1 Fgf13
KEGG	3.23947e-05	6	95	20.3661	Circadian entrainment	http://www.genome.jp/kegg-bin/show_pathway?rno04713	Gria4 Prkcb Camk2a Gng13 Prkcg Cacna1g
KEGG	3.23947e-05	6	90	21.4976	GABAergic synapse	http://www.genome.jp/kegg-bin/show_pathway?rno04727	Gad1 Gabbr2 Prkcb Slc32a1 Gng13 Prkcg
KEGG	0.000136811	5	73	22.0866	Gastric acid secretion	http://www.genome.jp/kegg-bin/show_pathway?rno04971	Sst Car2 Prkcb Camk2a Prkcg
KEGG	0.000233156	6	150	12.8986	Retrograde endocannabinoid signaling	http://www.genome.jp/kegg-bin/show_pathway?rno04723	Gria4 Prkcb Slc32a1 Grm5 Gng13 Prkcg
KEGG	0.000256802	5	92	17.5252	Morphine addiction	http://www.genome.jp/kegg-bin/show_pathway?rno05032	Gabbr2 Prkcb Slc32a1 Gng13 Prkcg
KEGG	0.000556508	5	112	14.3957	Glutamatergic synapse	http://www.genome.jp/kegg-bin/show_pathway?rno04724	Gria4 Prkcb Grm5 Gng13 Prkcg
KEGG	0.000686417	4	63	20.4739	Long-term potentiation	http://www.genome.jp/kegg-bin/show_pathway?rno04720	Prkcb Grm5 Camk2a Prkcg
KEGG	0.000686417	5	130	12.4025	Dopaminergic synapse	http://www.genome.jp/kegg-bin/show_pathway?rno04728	Gria4 Prkcb Camk2a Gng13 Prkcg
KEGG	0.000686417	4	62	20.8041	GnRH secretion	http://www.genome.jp/kegg-bin/show_pathway?rno04929	Gabbr2 Prkcb Prkcg Cacna1g
KEGG	0.000686417	4	66	19.5433	Amphetamine addiction	http://www.genome.jp/kegg-bin/show_pathway?rno05031	Gria4 Prkcb Camk2a Prkcg
KEGG	0.00100997	6	233	8.30379	Calcium signaling pathway	http://www.genome.jp/kegg-bin/show_pathway?rno04020	Prkcb Grm5 Camk2a Htr2c Prkcg Cacna1g
KEGG	0.00128449	7	357	6.32282	Neuroactive ligand-receptor interaction	http://www.genome.jp/kegg-bin/show_pathway?rno04080	Sst Glra2 Gria4 Gabbr2 Penk Grm5 Htr2c
KEGG	0.00141916	4	85	15.1748	Gap junction	http://www.genome.jp/kegg-bin/show_pathway?rno04540	Prkcb Grm5 Htr2c Prkcg
KEGG	0.0018652	4	93	13.8694	Aldosterone synthesis and secretion	http://www.genome.jp/kegg-bin/show_pathway?rno04925	Prkcb Camk2a Prkcg Cacna1g
KEGG	0.00297835	4	107	12.0547	HIF-1 signaling pathway	http://www.genome.jp/kegg-bin/show_pathway?rno04066	Prkcb Camk2a Tf Prkcg
KEGG	0.0029961	4	109	11.8335	Inflammatory mediator regulation of TRP channels	http://www.genome.jp/kegg-bin/show_pathway?rno04750	Prkcb Camk2a Htr2c Prkcg
KEGG	0.00312621	4	112	11.5166	Cholinergic synapse	http://www.genome.jp/kegg-bin/show_pathway?rno04725	Prkcb Camk2a Gng13 Prkcg
KEGG	0.00359752	4	118	10.931	Serotonergic synapse	http://www.genome.jp/kegg-bin/show_pathway?rno04726	Prkcb Htr2c Gng13 Prkcg
KEGG	0.00815028	4	149	8.65675	Oxytocin signaling pathway	http://www.genome.jp/kegg-bin/show_pathway?rno04921	Prkcb Camk2a Cacna2d3 Prkcg
KEGG	0.00949431	3	72	13.436	Glioma	http://www.genome.jp/kegg-bin/show_pathway?rno05214	Prkcb Camk2a Prkcg
KEGG	0.01017	3	75	12.8986	Synaptic vesicle cycle	http://www.genome.jp/kegg-bin/show_pathway?rno04721	Cplx1 Syt1 Slc32a1
KEGG	0.0118574	5	288	5.59833	MAPK signaling pathway	http://www.genome.jp/kegg-bin/show_pathway?rno04010	Rasgrp1 Prkcb Cacna2d3 Prkcg Cacna1g
KEGG	0.01231	3	84	11.5166	ErbB signaling pathway	http://www.genome.jp/kegg-bin/show_pathway?rno04012	Prkcb Camk2a Prkcg
KEGG	0.01231	3	84	11.5166	Insulin secretion	http://www.genome.jp/kegg-bin/show_pathway?rno04911	Prkcb Camk2a Prkcg
KEGG	0.015171	3	93	10.4021	Melanogenesis	http://www.genome.jp/kegg-bin/show_pathway?rno04916	Prkcb Camk2a Prkcg
KEGG	0.015171	6	459	4.21521	Pathways of neurodegeneration	http://www.genome.jp/kegg-bin/show_pathway?rno05022	Gria4 Snca Prkcb Grm5 Camk2a Prkcg
KEGG	0.0163741	2	28	23.0331	Beta-Alanine metabolism	http://www.genome.jp/kegg-bin/show_pathway?rno00410	Gad1 Aldh3b1
KEGG	0.0187807	3	103	9.39215	Pancreatic secretion	http://www.genome.jp/kegg-bin/show_pathway?rno04972	Car2 Prkcb Prkcg
KEGG	0.0188295	4	211	6.11306	CAMP signaling pathway	http://www.genome.jp/kegg-bin/show_pathway?rno04024	Sst Gria4 Gabbr2 Camk2a
KEGG	0.0217367	4	226	5.70732	Ras signaling pathway	http://www.genome.jp/kegg-bin/show_pathway?rno04014	Rasgrp1 Prkcb Gng13 Prkcg
KEGG	0.0217367	3	113	8.56098	Leukocyte transendothelial migration	http://www.genome.jp/kegg-bin/show_pathway?rno04670	Cldn11 Prkcb Prkcg
KEGG	0.0217367	3	113	8.56098	Growth hormone synthesis, secretion and action	http://www.genome.jp/kegg-bin/show_pathway?rno04935	Sst Prkcb Prkcg
KEGG	0.0231839	2	37	17.4305	African trypanosomiasis	http://www.genome.jp/kegg-bin/show_pathway?rno05143	Prkcb Prkcg
KEGG	0.0237049	2	38	16.9718	Aldosterone-regulated sodium reabsorption	http://www.genome.jp/kegg-bin/show_pathway?rno04960	Prkcb Prkcg
KEGG	0.0254481	2	40	16.1232	Nicotine addiction	http://www.genome.jp/kegg-bin/show_pathway?rno05033	Gria4 Slc32a1
KEGG	0.0460388	3	158	6.12273	Wnt signaling pathway	http://www.genome.jp/kegg-bin/show_pathway?rno04310	Prkcb Camk2a Prkcg
KEGG	0.0460388	2	56	11.5166	Endocrine and other factor-regulated calcium reabsorption	http://www.genome.jp/kegg-bin/show_pathway?rno04961	Prkcb Prkcg
KEGG	0.0463652	2	57	11.3145	VEGF signaling pathway	http://www.genome.jp/kegg-bin/show_pathway?rno04370	Prkcb Prkcg
KEGG	0.0482396	2	59	10.931	Long-term depression	http://www.genome.jp/kegg-bin/show_pathway?rno04730	Prkcb Prkcg
KEGG	0.0667048	2	71	9.08349	Non-small cell lung cancer	http://www.genome.jp/kegg-bin/show_pathway?rno05223	Prkcb Prkcg
KEGG	0.068551	2	73	8.83462	Thyroid hormone synthesis	http://www.genome.jp/kegg-bin/show_pathway?rno04918	Prkcb Prkcg
KEGG	0.069473	5	519	3.10659	Pathways in cancer	http://www.genome.jp/kegg-bin/show_pathway?rno05200	Rasgrp1 Prkcb Camk2a Gng13 Prkcg
KEGG	0.0705601	2	77	8.37568	Salivary secretion	http://www.genome.jp/kegg-bin/show_pathway?rno04970	Prkcb Prkcg
KEGG	0.0705601	3	197	4.91062	Proteoglycans in cancer	http://www.genome.jp/kegg-bin/show_pathway?rno05205	Prkcb Camk2a Prkcg
KEGG	0.0706678	2	78	8.2683	EGFR tyrosine kinase inhibitor resistance	http://www.genome.jp/kegg-bin/show_pathway?rno01521	Prkcb Prkcg
KEGG	0.0731727	3	205	4.71898	Diabetic cardiomyopathy	http://www.genome.jp/kegg-bin/show_pathway?rno05415	Prkcb Camk2a Prkcg
KEGG	0.0771114	3	211	4.58479	Human immunodeficiency virus 1 infection	http://www.genome.jp/kegg-bin/show_pathway?rno05170	Prkcb Gng13 Prkcg
KEGG	0.0811522	1	10	32.2464	Taurine and hypotaurine metabolism	http://www.genome.jp/kegg-bin/show_pathway?rno00430	Gad1
KEGG	0.0811522	2	88	7.32872	GnRH signaling pathway	http://www.genome.jp/kegg-bin/show_pathway?rno04912	Prkcb Camk2a
KEGG	0.0814474	2	92	7.01008	Phosphatidylinositol signaling system	http://www.genome.jp/kegg-bin/show_pathway?rno04070	Prkcb Prkcg
KEGG	0.0814474	2	93	6.9347	Natural killer cell mediated cytotoxicity	http://www.genome.jp/kegg-bin/show_pathway?rno04650	Prkcb Prkcg
KEGG	0.0814474	2	93	6.9347	Fc gamma R-mediated phagocytosis	http://www.genome.jp/kegg-bin/show_pathway?rno04666	Prkcb Prkcg
KEGG	0.0814474	2	90	7.16586	Taste transduction	http://www.genome.jp/kegg-bin/show_pathway?rno04742	Gabbr2 Gng13
KEGG	0.0814474	2	93	6.9347	Amoebiasis	http://www.genome.jp/kegg-bin/show_pathway?rno05146	Prkcb Prkcg
KEGG	0.0816495	3	230	4.20605	Human cytomegalovirus infection	http://www.genome.jp/kegg-bin/show_pathway?rno05163	Prkcb Gng13 Prkcg
KEGG	0.0816495	2	95	6.78871	Choline metabolism in cancer	http://www.genome.jp/kegg-bin/show_pathway?rno05231	Prkcb Prkcg
KEGG	0.0929013	2	103	6.26143	Parathyroid hormone synthesis, secretion and action	http://www.genome.jp/kegg-bin/show_pathway?rno04928	Prkcb Prkcg
KEGG	0.111094	2	116	5.55972	Oocyte meiosis	http://www.genome.jp/kegg-bin/show_pathway?rno04114	Camk2a Ywhah
KEGG	0.111094	2	116	5.55972	Thyroid hormone signaling pathway	http://www.genome.jp/kegg-bin/show_pathway?rno04919	Prkcb Prkcg
KEGG	0.111473	1	17	18.9685	Nitrogen metabolism	http://www.genome.jp/kegg-bin/show_pathway?rno00910	Car2
KEGG	0.11405	1	18	17.9147	Primary bile acid biosynthesis	http://www.genome.jp/kegg-bin/show_pathway?rno00120	Cyp46a1
KEGG	0.11405	2	121	5.32998	Sphingolipid signaling pathway	http://www.genome.jp/kegg-bin/show_pathway?rno04071	Prkcb Prkcg
KEGG	0.118296	1	19	16.9718	Phenylalanine metabolism	http://www.genome.jp/kegg-bin/show_pathway?rno00360	Aldh3b1
KEGG	0.128315	1	21	15.3554	Proximal tubule bicarbonate reclamation	http://www.genome.jp/kegg-bin/show_pathway?rno04964	Car2
KEGG	0.130063	2	134	4.81289	Vascular smooth muscle contraction	http://www.genome.jp/kegg-bin/show_pathway?rno04270	Prkcb Prkcg
KEGG	0.139565	1	24	13.436	Histidine metabolism	http://www.genome.jp/kegg-bin/show_pathway?rno00340	Aldh3b1
KEGG	0.139565	2	142	4.54174	Spinocerebellar ataxia	http://www.genome.jp/kegg-bin/show_pathway?rno05017	Prkcb Prkcg
KEGG	0.140832	1	25	12.8986	Butanoate metabolism	http://www.genome.jp/kegg-bin/show_pathway?rno00650	Gad1
KEGG	0.140832	2	145	4.44778	Adrenergic signaling in cardiomyocytes	http://www.genome.jp/kegg-bin/show_pathway?rno04261	Camk2a Cacna2d3
KEGG	0.141806	2	147	4.38726	Neutrophil extracellular trap formation	http://www.genome.jp/kegg-bin/show_pathway?rno04613	Prkcb Prkcg
KEGG	0.142067	2	152	4.24294	MTOR signaling pathway	http://www.genome.jp/kegg-bin/show_pathway?rno04150	Prkcb Prkcg
KEGG	0.142067	2	152	4.24294	Cushing syndrome	http://www.genome.jp/kegg-bin/show_pathway?rno04934	Camk2a Cacna1g
KEGG	0.142067	1	27	11.9431	Collecting duct acid secretion	http://www.genome.jp/kegg-bin/show_pathway?rno04966	Car2
KEGG	0.142067	2	151	4.27104	Hepatitis B	http://www.genome.jp/kegg-bin/show_pathway?rno05161	Prkcb Prkcg
KEGG	0.144603	2	155	4.16082	Hepatitis C	http://www.genome.jp/kegg-bin/show_pathway?rno05160	Cldn11 Ywhah
KEGG	0.144603	2	156	4.13415	MicroRNAs in cancer	http://www.genome.jp/kegg-bin/show_pathway?rno05206	Prkcb Prkcg
KEGG	0.163421	2	169	3.81614	Hepatocellular carcinoma	http://www.genome.jp/kegg-bin/show_pathway?rno05225	Prkcb Prkcg
KEGG	0.167147	1	34	9.48423	Tyrosine metabolism	http://www.genome.jp/kegg-bin/show_pathway?rno00350	Aldh3b1
KEGG	0.173141	1	36	8.95733	Alanine, aspartate and glutamate metabolism	http://www.genome.jp/kegg-bin/show_pathway?rno00250	Gad1
KEGG	0.173141	2	179	3.60295	Chemokine signaling pathway	http://www.genome.jp/kegg-bin/show_pathway?rno04062	Prkcb Gng13
KEGG	0.183243	1	39	8.2683	Ferroptosis	http://www.genome.jp/kegg-bin/show_pathway?rno04216	Tf
KEGG	0.189721	1	41	7.86497	Carbohydrate digestion and absorption	http://www.genome.jp/kegg-bin/show_pathway?rno04973	Prkcb
KEGG	0.191436	2	195	3.30732	Focal adhesion	http://www.genome.jp/kegg-bin/show_pathway?rno04510	Prkcb Prkcg
KEGG	0.191436	2	196	3.29045	Chemical carcinogenesis	http://www.genome.jp/kegg-bin/show_pathway?rno05207	Prkcb Prkcg
Reactome	5.29636e-07	11	311	11.4055	Neuronal System	https://reactome.org/download/current	Gad1 Cplx1 Glra2 Syt1 Gria4 Gabbr2 Nrgn Slc32a1 Grm5 Gng13 Kcnc1
Reactome	5.66782e-07	9	187	15.5196	Transmission across Chemical Synapses	https://reactome.org/download/current	Gad1 Cplx1 Glra2 Syt1 Gria4 Gabbr2 Nrgn Slc32a1 Gng13
Reactome	1.49625e-05	4	18	71.6586	GABA synthesis release reuptake and degradation	https://reactome.org/download/current	Gad1 Cplx1 Syt1 Slc32a1
Reactome	0.000611265	4	47	27.4437	Neurotransmitter release cycle	https://reactome.org/download/current	Gad1 Cplx1 Syt1 Slc32a1
Reactome	0.00174533	5	128	12.5962	Neurotransmitter receptors and postsynaptic signal transmission	https://reactome.org/download/current	Glra2 Gria4 Gabbr2 Nrgn Gng13
Reactome	0.00281062	2	5	128.986	Disinhibition of SNARE formation	https://reactome.org/download/current	Prkcb Prkcg
Reactome	0.00431199	7	378	5.97155	GPCR ligand binding	https://reactome.org/download/current	Sst Gabbr2 Penk Pnoc Grm5 Htr2c Gng13
Reactome	0.0143447	6	349	5.54379	G alpha (i) signalling events	https://reactome.org/download/current	Sst Gabbr2 Penk Pnoc Gng13 Prkcg
Reactome	0.0143447	5	234	6.89025	Platelet activation signaling and aggregation	https://reactome.org/download/current	Rasgrp1 Prkcb Tf Gng13 Prkcg
Reactome	0.0143447	2	13	49.6098	WNT5A-dependent internalization of FZD4	https://reactome.org/download/current	Prkcb Prkcg
Reactome	0.0164956	2	16	40.308	Norepinephrine Neurotransmitter Release Cycle	https://reactome.org/download/current	Cplx1 Syt1
Reactome	0.0164956	2	16	40.308	Acetylcholine Neurotransmitter Release Cycle	https://reactome.org/download/current	Cplx1 Syt1
Reactome	0.0172224	2	17	37.9369	Serotonin Neurotransmitter Release Cycle	https://reactome.org/download/current	Cplx1 Syt1
Reactome	0.0207277	2	20	32.2464	Dopamine Neurotransmitter Release Cycle	https://reactome.org/download/current	Cplx1 Syt1
Reactome	0.0207277	3	76	12.7288	Beta-catenin independent WNT signaling	https://reactome.org/download/current	Prkcb Gng13 Prkcg
Reactome	0.0257207	2	23	28.0403	Glutamate Neurotransmitter Release Cycle	https://reactome.org/download/current	Cplx1 Syt1
Reactome	0.0383839	2	29	22.2389	Downstream signaling events of B Cell Receptor (BCR)	https://reactome.org/download/current	Rasgrp1 Prkcb
Reactome	0.041354	2	31	20.8041	Class C/3 (Metabotropic glutamate/pheromone receptors)	https://reactome.org/download/current	Gabbr2 Grm5
Reactome	0.0481504	3	112	8.63742	Post-translational protein phosphorylation	https://reactome.org/download/current	Penk Scg2 Tf
Reactome	0.0566648	3	121	7.99497	Response to elevated platelet cytosolic Ca2+	https://reactome.org/download/current	Prkcb Tf Prkcg
Reactome	0.0584002	2	40	16.1232	PCP/CE pathway	https://reactome.org/download/current	Prkcb Prkcg
Reactome	0.067325	6	573	3.37658	Hemostasis	https://reactome.org/download/current	Rasgrp1 Prkcb Mag Tf Gng13 Prkcg
Reactome	0.067325	3	135	7.16586	Regulation of Insulin-like Growth Factor (IGF) transport and uptake by Insulin-like Growth Factor Binding Proteins (IGFBPs)	https://reactome.org/download/current	Penk Scg2 Tf
Reactome	0.0691758	1	3	107.488	Long-term potentiation	https://reactome.org/download/current	Nrgn
Reactome	0.0900962	4	291	4.43249	Class A/1 (Rhodopsin-like receptors)	https://reactome.org/download/current	Sst Penk Pnoc Htr2c
Reactome	0.0900962	8	1016	2.53908	GPCR downstream signalling	https://reactome.org/download/current	Sst Gabbr2 Penk Pnoc Grm5 Htr2c Gng13 Prkcg
Reactome	0.0956007	8	1034	2.49488	Signaling by GPCR	https://reactome.org/download/current	Sst Gabbr2 Penk Pnoc Grm5 Htr2c Gng13 Prkcg
Reactome	0.097783	3	171	5.65726	Peptide ligand-binding receptors	https://reactome.org/download/current	Sst Penk Pnoc
Reactome	0.097783	2	63	10.2369	Protein-protein interactions at synapses	https://reactome.org/download/current	Gria4 Grm5
Reactome	0.097783	1	5	64.4928	Activation of RAS in B cells	https://reactome.org/download/current	Rasgrp1
Reactome	0.118513	2	71	9.08349	Opioid Signalling	https://reactome.org/download/current	Gng13 Prkcg
Reactome	0.120321	1	7	46.0663	Axonal growth inhibition (RHOA activation)	https://reactome.org/download/current	Mag
Reactome	0.129122	3	203	4.76547	G alpha (q) signalling events	https://reactome.org/download/current	Grm5 Htr2c Gng13
Reactome	0.129122	1	8	40.308	P75NTR regulates axonogenesis	https://reactome.org/download/current	Mag
Reactome	0.129122	1	8	40.308	Synthesis secretion and inactivation of Glucagon-like Peptide-1 (GLP-1)	https://reactome.org/download/current	Gng13
Reactome	0.131007	3	223	4.33808	Signaling by WNT	https://reactome.org/download/current	Prkcb Gng13 Prkcg
Reactome	0.131007	1	11	29.3149	Chk1/Chk2(Cds1) mediated inactivation of Cyclin B:Cdk1 complex	https://reactome.org/download/current	Ywhah
Reactome	0.131007	1	12	26.872	Serotonin receptors	https://reactome.org/download/current	Htr2c
Reactome	0.131007	2	96	6.718	Potassium Channels	https://reactome.org/download/current	Gabbr2 Kcnc1
Reactome	0.131007	1	12	26.872	Activation of BAD and translocation to mitochondria	https://reactome.org/download/current	Ywhah
Reactome	0.131007	1	12	26.872	Rap1 signalling	https://reactome.org/download/current	Rasgrp1
Reactome	0.131007	1	10	32.2464	Trafficking of GluR2-containing AMPA receptors	https://reactome.org/download/current	Gria4
Reactome	0.131007	1	12	26.872	Post NMDA receptor activation events	https://reactome.org/download/current	Nrgn
Reactome	0.131007	1	12	26.872	Erythrocytes take up carbon dioxide and release oxygen	https://reactome.org/download/current	Car2
Reactome	0.131007	1	12	26.872	Reversible hydration of carbon dioxide	https://reactome.org/download/current	Car2
Reactome	0.131007	1	12	26.872	O2/CO2 exchange in erythrocytes	https://reactome.org/download/current	Car2
Reactome	0.131007	1	12	26.872	Depolymerisation of the Nuclear Lamina	https://reactome.org/download/current	Prkcb
Reactome	0.131007	1	12	26.872	VEGFR2 mediated cell proliferation	https://reactome.org/download/current	Prkcb
Reactome	0.131007	1	10	32.2464	Incretin synthesis secretion and inactivation	https://reactome.org/download/current	Gng13
Reactome	0.131007	1	10	32.2464	Transport of fatty acids	https://reactome.org/download/current	Apod
Reactome	0.137983	2	101	6.38542	Cargo recognition for clathrin-mediated endocytosis	https://reactome.org/download/current	Syt1 Tf
Reactome	0.140444	5	610	2.64315	Transport of small molecules	https://reactome.org/download/current	Car2 Slc32a1 Tf Gng13 Apod
Reactome	0.16379	1	16	20.154	Synaptic adhesion-like molecules	https://reactome.org/download/current	Gria4
Reactome	0.167252	2	140	4.60663	Clathrin-mediated endocytosis	https://reactome.org/download/current	Syt1 Tf
Reactome	0.167252	1	24	13.436	Endogenous sterols	https://reactome.org/download/current	Cyp46a1
Reactome	0.167252	1	25	12.8986	Activation of G protein gated Potassium channels	https://reactome.org/download/current	Gabbr2
Reactome	0.167252	1	25	12.8986	G protein gated Potassium channels	https://reactome.org/download/current	Gabbr2
Reactome	0.167252	1	25	12.8986	Inhibition of voltage gated Ca2+ channels via Gbeta/gamma subunits	https://reactome.org/download/current	Gabbr2
Reactome	0.167252	1	22	14.6574	G beta:gamma signalling through CDC42	https://reactome.org/download/current	Gng13
Reactome	0.167252	1	24	13.436	ADP signalling through P2Y purinoceptor 12	https://reactome.org/download/current	Gng13
Reactome	0.167252	1	25	12.8986	G beta:gamma signalling through PI3Kgamma	https://reactome.org/download/current	Gng13
Reactome	0.167252	1	21	15.3554	Prostacyclin signalling through prostacyclin receptor	https://reactome.org/download/current	Gng13
Reactome	0.167252	1	25	12.8986	Adrenalinenoradrenaline inhibits insulin secretion	https://reactome.org/download/current	Gng13
Reactome	0.167252	1	22	14.6574	G beta:gamma signalling through PLC beta	https://reactome.org/download/current	Gng13
Reactome	0.167252	1	25	12.8986	Thromboxane signalling through TP receptor	https://reactome.org/download/current	Gng13
Reactome	0.167252	1	23	14.0202	Presynaptic function of Kainate receptors	https://reactome.org/download/current	Gng13
Reactome	0.167252	1	20	16.1232	G beta:gamma signalling through BTK	https://reactome.org/download/current	Gng13
Reactome	0.167252	1	17	18.9685	Activation of BH3-only proteins	https://reactome.org/download/current	Ywhah
Reactome	0.167252	1	24	13.436	Integrin alphaIIb beta3 signaling	https://reactome.org/download/current	Rasgrp1
Reactome	0.167252	1	24	13.436	Integrin signaling	https://reactome.org/download/current	Rasgrp1
Reactome	0.167252	1	24	13.436	Basigin interactions	https://reactome.org/download/current	Mag
Reactome	0.167252	1	21	15.3554	Trafficking of AMPA receptors	https://reactome.org/download/current	Gria4
Reactome	0.167252	1	21	15.3554	Glutamate binding activation of AMPA receptors and synaptic plasticity	https://reactome.org/download/current	Gria4
Reactome	0.167252	1	23	14.0202	Ca-dependent events	https://reactome.org/download/current	Prkcg
Reactome	0.167252	1	21	15.3554	Calmodulin induced events	https://reactome.org/download/current	Prkcg
Reactome	0.167252	1	21	15.3554	CaM pathway	https://reactome.org/download/current	Prkcg
Reactome	0.167252	1	21	15.3554	DAG and IP3 signaling	https://reactome.org/download/current	Prkcg
Reactome	0.167252	1	23	14.0202	Activation of NMDA receptors and postsynaptic events	https://reactome.org/download/current	Nrgn
Reactome	0.167252	2	124	5.20103	Signaling by the B Cell Receptor (BCR)	https://reactome.org/download/current	Rasgrp1 Prkcb
Reactome	0.167252	1	17	18.9685	Activation of NF-kappaB in B cells	https://reactome.org/download/current	Prkcb
Reactome	0.171535	1	26	12.4025	ADP signalling through P2Y purinoceptor 1	https://reactome.org/download/current	Gng13
Reactome	0.175694	1	27	11.9431	Glucagon-like Peptide-1 (GLP1) regulates insulin secretion	https://reactome.org/download/current	Gng13
Reactome	0.185636	1	32	10.077	Activation of kainate receptors upon glutamate binding	https://reactome.org/download/current	Gng13
Reactome	0.185636	1	31	10.4021	Inwardly rectifying K+ channels	https://reactome.org/download/current	Gabbr2
Reactome	0.185636	1	29	11.1194	Transferrin endocytosis and recycling	https://reactome.org/download/current	Tf
Reactome	0.185636	1	32	10.077	G-protein beta:gamma signalling	https://reactome.org/download/current	Gng13
Reactome	0.185636	1	33	9.77163	G alpha (12/13) signalling events	https://reactome.org/download/current	Gng13
Reactome	0.185636	1	33	9.77163	Thrombin signalling through proteinase activated receptors (PARs)	https://reactome.org/download/current	Gng13
Reactome	0.185636	1	30	10.7488	G-protein activation	https://reactome.org/download/current	Gng13
Reactome	0.185636	1	33	9.77163	Signal amplification	https://reactome.org/download/current	Gng13
Reactome	0.185636	1	32	10.077	Glucagon-type ligand receptors	https://reactome.org/download/current	Gng13
Reactome	0.185636	1	32	10.077	Vasopressin regulates renal water homeostasis via Aquaporins	https://reactome.org/download/current	Gng13
Reactome	0.185636	1	33	9.77163	Platelet Aggregation (Plug Formation)	https://reactome.org/download/current	Rasgrp1
Reactome	0.185636	1	33	9.77163	Neurexins and neuroligins	https://reactome.org/download/current	Grm5
Reactome	0.188964	1	34	9.48423	G alpha (z) signalling events	https://reactome.org/download/current	Gng13
Reactome	0.191418	1	36	8.95733	G-protein mediated events	https://reactome.org/download/current	Prkcg
Reactome	0.191418	1	35	9.21325	PLC beta mediated events	https://reactome.org/download/current	Prkcg
Reactome	0.191418	1	36	8.95733	Phase 0-rapid depolarisation	https://reactome.org/download/current	Fgf13
Reactome	0.191418	1	36	8.95733	Synthesis of bile acids and bile salts	https://reactome.org/download/current	Cyp46a1
Reactome	0.196522	1	41	7.86497	Sphingolipid de novo biosynthesis	https://reactome.org/download/current	Aldh3b1
Reactome	0.196522	1	41	7.86497	TP53 Regulates Metabolic Genes	https://reactome.org/download/current	Ywhah
Reactome	0.196522	1	39	8.2683	Amine ligand-binding receptors	https://reactome.org/download/current	Htr2c
Reactome	0.196522	1	38	8.48589	GABA B receptor activation	https://reactome.org/download/current	Gabbr2
Reactome	0.196522	1	38	8.48589	Activation of GABAB receptors	https://reactome.org/download/current	Gabbr2
Reactome	0.196522	1	41	7.86497	Chaperonin-mediated protein folding	https://reactome.org/download/current	Gng13
Reactome	0.196522	1	41	7.86497	Protein folding	https://reactome.org/download/current	Gng13
Reactome	0.196522	1	40	8.06159	Cooperation of PDCL (PhLP1) and TRiC/CCT in G-protein beta folding	https://reactome.org/download/current	Gng13
Reactome	0.196522	1	39	8.2683	Aquaporin-mediated transport	https://reactome.org/download/current	Gng13
Reactome	0.196522	1	40	8.06159	Voltage gated Potassium channels	https://reactome.org/download/current	Kcnc1
Reactome	0.199186	1	42	7.67771	Ca2+ pathway	https://reactome.org/download/current	Gng13
RGD	8.44587e-05	8	232	11.1194	PW:0001140 calcium/calcium-mediated signaling pathway	ftp://ftp.rgd.mcw.edu/pub/ontology/annotated_rgd_objects_by_ontology/with_terms/rattus_terms_pw/	Syt1 Prkcb Grm5 Calb2 Camk2a Htr2c Prkcg Cacna1g
RGD	0.00295307	5	124	13.0026	PW:0000844 glutamate signaling pathway	ftp://ftp.rgd.mcw.edu/pub/ontology/annotated_rgd_objects_by_ontology/with_terms/rattus_terms_pw/	Gria4 Prkcb Grm5 Gng13 Prkcg
RGD	0.00388877	4	74	17.4305	PW:0000060 long term potentiation	ftp://ftp.rgd.mcw.edu/pub/ontology/annotated_rgd_objects_by_ontology/with_terms/rattus_terms_pw/	Prkcb Grm5 Camk2a Prkcg
RGD	0.00537138	6	259	7.4702	PW:0000007 mitogen activated protein kinase signaling pathway	ftp://ftp.rgd.mcw.edu/pub/ontology/annotated_rgd_objects_by_ontology/with_terms/rattus_terms_pw/	Rasgrp1 Prkcb Cacna2d3 Fgf13 Prkcg Cacna1g
RGD	0.0231074	3	59	16.3965	PW:0000711 glioma pathway	ftp://ftp.rgd.mcw.edu/pub/ontology/annotated_rgd_objects_by_ontology/with_terms/rattus_terms_pw/	Prkcb Camk2a Prkcg
RGD	0.0234224	4	142	9.08349	PW:0000008 Wnt signaling pathway	ftp://ftp.rgd.mcw.edu/pub/ontology/annotated_rgd_objects_by_ontology/with_terms/rattus_terms_pw/	Prkcb Camk2a Tcf7l2 Prkcg
RGD	0.0271243	3	70	13.8199	PW:0000061 long term depression	ftp://ftp.rgd.mcw.edu/pub/ontology/annotated_rgd_objects_by_ontology/with_terms/rattus_terms_pw/	Prkcb Grm5 Prkcg
RGD	0.0501594	3	105	9.21325	PW:0000170 epidermal growth factor/neuregulin signaling pathway	ftp://ftp.rgd.mcw.edu/pub/ontology/annotated_rgd_objects_by_ontology/with_terms/rattus_terms_pw/	Prkcb Camk2a Prkcg
RGD	0.0501594	2	31	20.8041	PW:0000840 protein kinase C (PKC) signaling pathway	ftp://ftp.rgd.mcw.edu/pub/ontology/annotated_rgd_objects_by_ontology/with_terms/rattus_terms_pw/	Prkcb Prkcg
RGD	0.0501594	2	26	24.8049	PW:0000077 beta-alanine metabolic pathway	ftp://ftp.rgd.mcw.edu/pub/ontology/annotated_rgd_objects_by_ontology/with_terms/rattus_terms_pw/	Gad1 Aldh3b1
RGD	0.0501594	2	28	23.0331	PW:0001185 calcium/calmodulin dependent kinase 2 signaling pathway	ftp://ftp.rgd.mcw.edu/pub/ontology/annotated_rgd_objects_by_ontology/with_terms/rattus_terms_pw/	Camk2n1 Camk2a
RGD	0.0501594	2	31	20.8041	PW:0001049 sleeping sickness pathway	ftp://ftp.rgd.mcw.edu/pub/ontology/annotated_rgd_objects_by_ontology/with_terms/rattus_terms_pw/	Prkcb Prkcg
RGD	0.11884	2	51	12.6456	PW:0000705 non-small cell lung carcinoma pathway	ftp://ftp.rgd.mcw.edu/pub/ontology/annotated_rgd_objects_by_ontology/with_terms/rattus_terms_pw/	Prkcb Prkcg
RGD	0.132509	1	6	53.744	PW:0000599 altered Wnt signaling canonical pathway	ftp://ftp.rgd.mcw.edu/pub/ontology/annotated_rgd_objects_by_ontology/with_terms/rattus_terms_pw/	Tcf7l2
RGD	0.132509	2	62	10.4021	PW:0000568 aldosterone signaling pathway	ftp://ftp.rgd.mcw.edu/pub/ontology/annotated_rgd_objects_by_ontology/with_terms/rattus_terms_pw/	Prkcb Prkcg
RGD	0.132509	1	9	35.8293	PW:0000165 taurine and hypotaurine metabolic pathway	ftp://ftp.rgd.mcw.edu/pub/ontology/annotated_rgd_objects_by_ontology/with_terms/rattus_terms_pw/	Gad1
RGD	0.132509	1	7	46.0663	PW:0000294 altered ubiquitin/proteasome degradation pathway	ftp://ftp.rgd.mcw.edu/pub/ontology/annotated_rgd_objects_by_ontology/with_terms/rattus_terms_pw/	Snca
RGD	0.132509	1	11	29.3149	PW:0001884 pirenzepine pharmacodynamics pathway	ftp://ftp.rgd.mcw.edu/pub/ontology/annotated_rgd_objects_by_ontology/with_terms/rattus_terms_pw/	Sst
RGD	0.132509	1	7	46.0663	PW:0000579 somatostatin signaling pathway	ftp://ftp.rgd.mcw.edu/pub/ontology/annotated_rgd_objects_by_ontology/with_terms/rattus_terms_pw/	Sst
RGD	0.132509	1	9	35.8293	PW:0002565 carnosinemia pathway	ftp://ftp.rgd.mcw.edu/pub/ontology/annotated_rgd_objects_by_ontology/with_terms/rattus_terms_pw/	Gad1
RGD	0.132509	1	11	29.3149	PW:0002039 famotidine pharmacodynamics pathway	ftp://ftp.rgd.mcw.edu/pub/ontology/annotated_rgd_objects_by_ontology/with_terms/rattus_terms_pw/	Sst
RGD	0.132509	1	11	29.3149	PW:0001848 rabeprazole pharmacodynamics pathway	ftp://ftp.rgd.mcw.edu/pub/ontology/annotated_rgd_objects_by_ontology/with_terms/rattus_terms_pw/	Sst
RGD	0.132509	1	11	29.3149	PW:0001845 ranitidine pharmacodynamics pathway	ftp://ftp.rgd.mcw.edu/pub/ontology/annotated_rgd_objects_by_ontology/with_terms/rattus_terms_pw/	Sst
RGD	0.132509	1	11	29.3149	PW:0000769 omeprazole pharmacodynamics pathway	ftp://ftp.rgd.mcw.edu/pub/ontology/annotated_rgd_objects_by_ontology/with_terms/rattus_terms_pw/	Sst
RGD	0.132509	1	11	29.3149	PW:0001906 nizatidine pharmacodynamics pathway	ftp://ftp.rgd.mcw.edu/pub/ontology/annotated_rgd_objects_by_ontology/with_terms/rattus_terms_pw/	Sst
RGD	0.132509	1	11	29.3149	PW:0002184 esomeprazole pharmacodynamics pathway	ftp://ftp.rgd.mcw.edu/pub/ontology/annotated_rgd_objects_by_ontology/with_terms/rattus_terms_pw/	Sst
RGD	0.132509	1	11	29.3149	PW:0002112 cimetidine pharmacodynamics pathway	ftp://ftp.rgd.mcw.edu/pub/ontology/annotated_rgd_objects_by_ontology/with_terms/rattus_terms_pw/	Sst
RGD	0.132509	1	11	29.3149	PW:0001965 lansoprazole pharmacodynamics pathway	ftp://ftp.rgd.mcw.edu/pub/ontology/annotated_rgd_objects_by_ontology/with_terms/rattus_terms_pw/	Sst
RGD	0.132509	1	11	29.3149	PW:0001836 roxatidine acetate pharmacodynamics pathway	ftp://ftp.rgd.mcw.edu/pub/ontology/annotated_rgd_objects_by_ontology/with_terms/rattus_terms_pw/	Sst
RGD	0.132509	1	9	35.8293	PW:0002095 GABA aminotransferase deficiency pathway	ftp://ftp.rgd.mcw.edu/pub/ontology/annotated_rgd_objects_by_ontology/with_terms/rattus_terms_pw/	Gad1
RGD	0.132509	2	93	6.9347	PW:0001053 Entamoebiasis pathway	ftp://ftp.rgd.mcw.edu/pub/ontology/annotated_rgd_objects_by_ontology/with_terms/rattus_terms_pw/	Prkcb Prkcg
RGD	0.132509	2	72	8.95733	PW:0000595 phosphatidylinositol 3-kinase signaling pathway	ftp://ftp.rgd.mcw.edu/pub/ontology/annotated_rgd_objects_by_ontology/with_terms/rattus_terms_pw/	Prkcb Prkcg
RGD	0.132509	2	68	9.48423	PW:0001035 arrhythmogenic right ventricular cardiomyopathy pathway	ftp://ftp.rgd.mcw.edu/pub/ontology/annotated_rgd_objects_by_ontology/with_terms/rattus_terms_pw/	Cacna2d3 Tcf7l2
RGD	0.132509	2	82	7.86497	PW:0001146 Fc gamma receptor mediated signaling pathway	ftp://ftp.rgd.mcw.edu/pub/ontology/annotated_rgd_objects_by_ontology/with_terms/rattus_terms_pw/	Prkcb Prkcg
RGD	0.132509	1	11	29.3149	PW:0001890 pantoprazole pharmacodynamics pathway	ftp://ftp.rgd.mcw.edu/pub/ontology/annotated_rgd_objects_by_ontology/with_terms/rattus_terms_pw/	Sst
RGD	0.132509	1	10	32.2464	PW:0002631 iron uptake pathway	ftp://ftp.rgd.mcw.edu/pub/ontology/annotated_rgd_objects_by_ontology/with_terms/rattus_terms_pw/	Tf
RGD	0.136617	2	96	6.718	PW:0001069 gonadotropin-releasing hormone signaling pathway	ftp://ftp.rgd.mcw.edu/pub/ontology/annotated_rgd_objects_by_ontology/with_terms/rattus_terms_pw/	Prkcb Camk2a
RGD	0.157933	1	14	23.0331	PW:0001417 Canavan disease pathway	ftp://ftp.rgd.mcw.edu/pub/ontology/annotated_rgd_objects_by_ontology/with_terms/rattus_terms_pw/	Gad1
RGD	0.160509	1	15	21.4976	PW:0000053 phenylalanine metabolic pathway	ftp://ftp.rgd.mcw.edu/pub/ontology/annotated_rgd_objects_by_ontology/with_terms/rattus_terms_pw/	Aldh3b1
RGD	0.160509	1	15	21.4976	PW:0001060 primary bile acid biosynthetic pathway	ftp://ftp.rgd.mcw.edu/pub/ontology/annotated_rgd_objects_by_ontology/with_terms/rattus_terms_pw/	Cyp46a1
RGD	0.161208	1	17	18.9685	PW:0000039 bile acid biosynthetic pathway	ftp://ftp.rgd.mcw.edu/pub/ontology/annotated_rgd_objects_by_ontology/with_terms/rattus_terms_pw/	Cyp46a1
RGD	0.161208	1	17	18.9685	PW:0002481 congenital bile acid synthesis defect pathway	ftp://ftp.rgd.mcw.edu/pub/ontology/annotated_rgd_objects_by_ontology/with_terms/rattus_terms_pw/	Cyp46a1
RGD	0.161208	1	17	18.9685	PW:0001415 Zellweger syndrome pathway	ftp://ftp.rgd.mcw.edu/pub/ontology/annotated_rgd_objects_by_ontology/with_terms/rattus_terms_pw/	Cyp46a1
RGD	0.161208	1	17	18.9685	PW:0002302 familial hypercholanemia pathway	ftp://ftp.rgd.mcw.edu/pub/ontology/annotated_rgd_objects_by_ontology/with_terms/rattus_terms_pw/	Cyp46a1
RGD	0.161208	1	17	18.9685	PW:0001475 cerebrotendinous xanthomatosis pathway	ftp://ftp.rgd.mcw.edu/pub/ontology/annotated_rgd_objects_by_ontology/with_terms/rattus_terms_pw/	Cyp46a1
RGD	0.166727	1	18	17.9147	PW:0000674 insulin secretion pathway	ftp://ftp.rgd.mcw.edu/pub/ontology/annotated_rgd_objects_by_ontology/with_terms/rattus_terms_pw/	Snap25
RGD	0.167834	2	123	5.24331	PW:0000571 neurotrophic factor signaling pathway	ftp://ftp.rgd.mcw.edu/pub/ontology/annotated_rgd_objects_by_ontology/with_terms/rattus_terms_pw/	Camk2a Ywhah
RGD	0.179175	2	134	4.81289	PW:0000243 vascular endothelial growth factor signaling pathway	ftp://ftp.rgd.mcw.edu/pub/ontology/annotated_rgd_objects_by_ontology/with_terms/rattus_terms_pw/	Prkcb Prkcg
RGD	0.179175	1	22	14.6574	PW:0000027 glutamic acid/glutamate metabolic pathway	ftp://ftp.rgd.mcw.edu/pub/ontology/annotated_rgd_objects_by_ontology/with_terms/rattus_terms_pw/	Gad1
RGD	0.179175	1	22	14.6574	PW:0001649 succinic semialdehyde dehydrogenase deficiency pathway	ftp://ftp.rgd.mcw.edu/pub/ontology/annotated_rgd_objects_by_ontology/with_terms/rattus_terms_pw/	Gad1
RGD	0.179175	1	22	14.6574	PW:0001979 homocarnosinosis pathway	ftp://ftp.rgd.mcw.edu/pub/ontology/annotated_rgd_objects_by_ontology/with_terms/rattus_terms_pw/	Gad1
RGD	0.179175	1	22	14.6574	PW:0002205 2-hydroxyglutaric aciduria pathway	ftp://ftp.rgd.mcw.edu/pub/ontology/annotated_rgd_objects_by_ontology/with_terms/rattus_terms_pw/	Gad1
RGD	0.198861	1	25	12.8986	PW:0000065 butanoate metabolic pathway	ftp://ftp.rgd.mcw.edu/pub/ontology/annotated_rgd_objects_by_ontology/with_terms/rattus_terms_pw/	Gad1
Disease.RGD	2.53663e-05	11	445	7.97101	DOID:10652 Alzheimer's disease	ftp://ftp.rgd.mcw.edu/pub/data_release	Vsnl1 Cyp46a1 Snca Nrgn Prkcb Cnp Sncb Camk2a Tf Apod Kcnc1
Disease.RGD	6.82068e-05	14	941	4.79755	DOID:5419 schizophrenia	ftp://ftp.rgd.mcw.edu/pub/data_release	Gad1 Cplx1 Sst Dpp10 Rbfox1 Snap25 Gria4 Snca Nrgn Grm5 Mbp Cnp Htr2c Ywhah
Disease.RGD	6.82068e-05	6	105	18.4265	DOID:3312 bipolar disorder	ftp://ftp.rgd.mcw.edu/pub/data_release	Gad1 Cplx1 Snap25 Snca Camk2a Htr2c
Disease.RGD	0.000245898	9	407	7.13065	DOID:11832 visual epilepsy	ftp://ftp.rgd.mcw.edu/pub/data_release	Cplx1 Gap43 Sst Plp1 Rbfox1 Snap25 Syt1 Nrgn Kcnc1
Disease.RGD	0.000403474	7	239	9.44455	DOID:9000998 Brain Injuries	ftp://ftp.rgd.mcw.edu/pub/data_release	Snca Mbp Cnp Sncb Mag Tf Apod
Disease.RGD	0.00159472	5	133	12.1227	DOID:2377 multiple sclerosis	ftp://ftp.rgd.mcw.edu/pub/data_release	Mog Cldn11 Mbp Cnp Mag
Disease.RGD	0.00159472	2	4	161.232	DOID:3981 pantothenate kinase-associated neurodegeneration	ftp://ftp.rgd.mcw.edu/pub/data_release	Snca Sncb
Disease.RGD	0.00159472	2	4	161.232	DOID:3321 GM2 gangliosidosis	ftp://ftp.rgd.mcw.edu/pub/data_release	Snca Sncb
Disease.RGD	0.00174808	5	139	11.5994	DOID:9002763 Experimental Autoimmune Encephalomyelitis	ftp://ftp.rgd.mcw.edu/pub/data_release	Mog Plp1 Mbp Cnp Sncb
Disease.RGD	0.00192819	3	28	34.5497	DOID:893 Wilson disease	ftp://ftp.rgd.mcw.edu/pub/data_release	Snca Camk2a Anks1b
Disease.RGD	0.00238918	3	31	31.2062	DOID:3213 demyelinating disease	ftp://ftp.rgd.mcw.edu/pub/data_release	Mog Plp1 Mbp
Disease.RGD	0.00289621	3	34	28.4527	DOID:12217 Lewy body dementia	ftp://ftp.rgd.mcw.edu/pub/data_release	Snca Sncb Mag
Disease.RGD	0.00350992	4	94	13.7219	DOID:9004429 Neurodevelopmental Disorders	ftp://ftp.rgd.mcw.edu/pub/data_release	Snap25 Syt1 Cacna2d3 Tcf7l2
Disease.RGD	0.0037731	5	180	8.95733	DOID:9002211 Hyperalgesia	ftp://ftp.rgd.mcw.edu/pub/data_release	Penk Prkcb Pnoc Camk2a Prkcg
Disease.RGD	0.00381072	2	8	80.6159	DOID:0050425 restless legs syndrome	ftp://ftp.rgd.mcw.edu/pub/data_release	Cnp Tf
Disease.RGD	0.0057186	2	10	64.4928	DOID:11870 Pick's disease	ftp://ftp.rgd.mcw.edu/pub/data_release	Snca Sncb
Disease.RGD	0.00680605	4	120	10.7488	DOID:9005632 Cocaine-Related Disorders	ftp://ftp.rgd.mcw.edu/pub/data_release	Gad1 Snca Grm5 Camk2a
Disease.RGD	0.00829707	3	56	17.2748	DOID:1574 alcohol use disorder	ftp://ftp.rgd.mcw.edu/pub/data_release	Snca Penk Tf
Disease.RGD	0.00829707	2	13	49.6098	DOID:8986 narcolepsy	ftp://ftp.rgd.mcw.edu/pub/data_release	Mog Penk
Disease.RGD	0.0133089	4	150	8.59903	DOID:1824 status epilepticus	ftp://ftp.rgd.mcw.edu/pub/data_release	Gap43 Prkcb Grm5 Apod
Disease.RGD	0.0170544	3	75	12.8986	DOID:9003676 Hypoxia-Ischemia Brain	ftp://ftp.rgd.mcw.edu/pub/data_release	Mbp Cnp Tf
Disease.RGD	0.0175556	4	166	7.77021	DOID:9006205 Animal Disease Models	ftp://ftp.rgd.mcw.edu/pub/data_release	Snca Car2 Cldn11 Prkcg
Disease.RGD	0.01816	2	21	30.7108	DOID:2468 psychotic disorder	ftp://ftp.rgd.mcw.edu/pub/data_release	Cplx1 Snap25
Disease.RGD	0.0213509	3	85	11.3811	DOID:9000641 Pain	ftp://ftp.rgd.mcw.edu/pub/data_release	Penk Pnoc Htr2c
Disease.RGD	0.0317879	2	29	22.2389	DOID:9005968 Neuralgia	ftp://ftp.rgd.mcw.edu/pub/data_release	Grm5 Htr2c
Disease.RGD	0.0326831	2	30	21.4976	DOID:8725 vascular dementia	ftp://ftp.rgd.mcw.edu/pub/data_release	Sst Snca
Disease.RGD	0.0335761	2	31	20.8041	DOID:9008394 Drug-Induced Dyskinesia	ftp://ftp.rgd.mcw.edu/pub/data_release	Gad1 Penk
Disease.RGD	0.0343784	4	214	6.02736	DOID:14330 Parkinson's disease	ftp://ftp.rgd.mcw.edu/pub/data_release	Snca Penk Sncb Mag
Disease.RGD	0.0362394	2	34	18.9685	DOID:11714 gestational diabetes	ftp://ftp.rgd.mcw.edu/pub/data_release	Apod Tcf7l2
Disease.RGD	0.0362394	3	111	8.71524	DOID:303 substance-related disorder	ftp://ftp.rgd.mcw.edu/pub/data_release	Gria4 Grm5 Htr2c
Disease.RGD	0.0458632	2	39	16.5366	DOID:1470 major depressive disorder	ftp://ftp.rgd.mcw.edu/pub/data_release	Gad1 Htr2c
Disease.RGD	0.0466753	2	40	16.1232	DOID:8927 learning disability	ftp://ftp.rgd.mcw.edu/pub/data_release	Pnoc Apod
Disease.RGD	0.0546471	3	135	7.16586	DOID:12858 Huntington's disease	ftp://ftp.rgd.mcw.edu/pub/data_release	Hpca Grm5 Mbp
Disease.RGD	0.0546471	2	45	14.3317	DOID:9002121 Spinocerebellar Ataxias	ftp://ftp.rgd.mcw.edu/pub/data_release	Prkcg Cacna1g
Disease.RGD	0.0546471	1	3	107.488	DOID:9001984 Fetal Diseases	ftp://ftp.rgd.mcw.edu/pub/data_release	Prkcb
Disease.RGD	0.0546471	1	3	107.488	DOID:10554 meningoencephalitis	ftp://ftp.rgd.mcw.edu/pub/data_release	Cnp
Disease.RGD	0.0546471	1	3	107.488	DOID:9004507 Hirsutism	ftp://ftp.rgd.mcw.edu/pub/data_release	Cacna1g
Disease.RGD	0.0560793	2	53	12.1684	DOID:13141 uveitis	ftp://ftp.rgd.mcw.edu/pub/data_release	Calb2 Sncb
Disease.RGD	0.0560793	3	149	6.49256	DOID:3525 middle cerebral artery infarction	ftp://ftp.rgd.mcw.edu/pub/data_release	Camk2a Mag Prkcg
Disease.RGD	0.0560793	10	1408	2.29023	DOID:12849 autistic disorder	ftp://ftp.rgd.mcw.edu/pub/data_release	Gad1 Plp1 Rbfox1 Glra2 Cdk18 Gabbr2 Prkcb Tf Htr2c Fgf13
Disease.RGD	0.0560793	1	4	80.6159	DOID:640 encephalomyelitis	ftp://ftp.rgd.mcw.edu/pub/data_release	Cnp
Disease.RGD	0.0560793	1	4	80.6159	DOID:9003420 Carbon Monoxide Poisoning	ftp://ftp.rgd.mcw.edu/pub/data_release	Mbp
Disease.RGD	0.0560793	2	53	12.1684	DOID:2030 anxiety disorder	ftp://ftp.rgd.mcw.edu/pub/data_release	Gad1 Htr2c
Disease.RGD	0.0560793	2	50	12.8986	DOID:9005539 Familial Prostate Cancer	ftp://ftp.rgd.mcw.edu/pub/data_release	Bcas1 Tcf7l2
Disease.RGD	0.0560793	8	1000	2.57971	DOID:630 genetic disease	ftp://ftp.rgd.mcw.edu/pub/data_release	Plp1 Snap25 Syt1 Gria4 Gabbr2 Prkcg Kcnc1 Cacna1g
Disease.RGD	0.0560793	1	4	80.6159	DOID:4762 vasculogenic impotence	ftp://ftp.rgd.mcw.edu/pub/data_release	Apod
Disease.RGD	0.0560793	1	4	80.6159	DOID:3210 Pelizaeus-Merzbacher disease	ftp://ftp.rgd.mcw.edu/pub/data_release	Plp1
Disease.RGD	0.0560793	1	4	80.6159	DOID:9000831 Hypokinesia	ftp://ftp.rgd.mcw.edu/pub/data_release	Apod
Disease.RGD	0.0563263	2	55	11.726	DOID:2476 hereditary spastic paraplegia	ftp://ftp.rgd.mcw.edu/pub/data_release	Gad1 Mag
Disease.RGD	0.0571306	2	56	11.5166	DOID:0060407 chromosome 18q deletion syndrome	ftp://ftp.rgd.mcw.edu/pub/data_release	Cbln2 Mbp
Disease.RGD	0.0606706	2	59	10.931	DOID:9743 diabetic neuropathy	ftp://ftp.rgd.mcw.edu/pub/data_release	Grm5 Mbp
Disease.RGD	0.0606706	2	59	10.931	DOID:1094 attention deficit hyperactivity disorder	ftp://ftp.rgd.mcw.edu/pub/data_release	Snap25 Grm5
Disease.RGD	0.0608084	5	473	3.40871	DOID:9970 obesity	ftp://ftp.rgd.mcw.edu/pub/data_release	Snap25 Prkcb Tf Htr2c Apod
Disease.RGD	0.0608084	2	62	10.4021	DOID:1289 neurodegenerative disease	ftp://ftp.rgd.mcw.edu/pub/data_release	Snca Apod
Disease.RGD	0.0608084	2	62	10.4021	DOID:0060001 withdrawal disorder	ftp://ftp.rgd.mcw.edu/pub/data_release	Pnoc Htr2c
Disease.RGD	0.0608084	1	5	64.4928	DOID:9008820 Visceral Pain	ftp://ftp.rgd.mcw.edu/pub/data_release	Penk
Disease.RGD	0.0608084	1	5	64.4928	DOID:1496 echinococcosis	ftp://ftp.rgd.mcw.edu/pub/data_release	Tf
Disease.RGD	0.0645142	5	484	3.33124	DOID:9352 type 2 diabetes mellitus	ftp://ftp.rgd.mcw.edu/pub/data_release	Snap25 Prkcb Htr2c Apod Tcf7l2
Disease.RGD	0.0649258	1	6	53.744	DOID:0050642 hypochromic microcytic anemia	ftp://ftp.rgd.mcw.edu/pub/data_release	Tf
Disease.RGD	0.0649258	2	67	9.62578	DOID:0060193 amyotrophic lateral sclerosis type 1	ftp://ftp.rgd.mcw.edu/pub/data_release	Penk Calb2
Disease.RGD	0.0649258	1	6	53.744	DOID:0050460 Wolf-Hirschhorn syndrome	ftp://ftp.rgd.mcw.edu/pub/data_release	Cplx1
Disease.RGD	0.0649258	1	6	53.744	DOID:9003565 Paratuberculosis	ftp://ftp.rgd.mcw.edu/pub/data_release	Tf
Disease.RGD	0.0681334	2	70	9.21325	DOID:3328 temporal lobe epilepsy	ftp://ftp.rgd.mcw.edu/pub/data_release	Grm5 Mbp
Disease.RGD	0.0681334	3	191	5.06488	DOID:9007692 Insulin Resistance	ftp://ftp.rgd.mcw.edu/pub/data_release	Prkcb Tf Tcf7l2
Disease.RGD	0.0681334	1	7	46.0663	DOID:1926 Gaucher's disease	ftp://ftp.rgd.mcw.edu/pub/data_release	Snca
Disease.RGD	0.0681334	1	7	46.0663	DOID:13088 periventricular leukomalacia	ftp://ftp.rgd.mcw.edu/pub/data_release	Mbp
Disease.RGD	0.0681334	1	7	46.0663	DOID:9004673 Hearing Loss Cisplatin-Induced	ftp://ftp.rgd.mcw.edu/pub/data_release	Camk2a
Disease.RGD	0.0681334	1	7	46.0663	DOID:9006341 Pyridoxine-Dependent Epilepsy	ftp://ftp.rgd.mcw.edu/pub/data_release	Gad1
Disease.RGD	0.0681334	1	7	46.0663	DOID:2559 opiate dependence	ftp://ftp.rgd.mcw.edu/pub/data_release	Penk
Disease.RGD	0.0690642	2	74	8.71524	DOID:4195 hyperglycemia	ftp://ftp.rgd.mcw.edu/pub/data_release	Prkcb Tf
Disease.RGD	0.0743174	1	8	40.308	DOID:4890 juvenile myoclonic epilepsy	ftp://ftp.rgd.mcw.edu/pub/data_release	Cacna1g
Disease.RGD	0.0743174	1	8	40.308	DOID:2914 immune system disease	ftp://ftp.rgd.mcw.edu/pub/data_release	Prkcb
Disease.RGD	0.0751318	5	540	2.98578	DOID:9005643 Diabetes Mellitus Experimental	ftp://ftp.rgd.mcw.edu/pub/data_release	Snap25 Prkcb Mbp Tf Ywhah
Disease.RGD	0.0751318	1	9	35.8293	DOID:3324 mood disorder	ftp://ftp.rgd.mcw.edu/pub/data_release	Sst
Disease.RGD	0.0751318	1	9	35.8293	DOID:0060870 isolated growth hormone deficiency	ftp://ftp.rgd.mcw.edu/pub/data_release	Hpca
Disease.RGD	0.0751318	1	9	35.8293	DOID:8869 neuromyelitis optica	ftp://ftp.rgd.mcw.edu/pub/data_release	Mbp
Disease.RGD	0.0751318	1	9	35.8293	DOID:0060475 childhood onset epileptic encephalopathy	ftp://ftp.rgd.mcw.edu/pub/data_release	Rbfox1
Disease.RGD	0.0751318	1	9	35.8293	DOID:4500 hypokalemia	ftp://ftp.rgd.mcw.edu/pub/data_release	Sst
Disease.RGD	0.0751318	1	9	35.8293	DOID:9005246 Paralysis	ftp://ftp.rgd.mcw.edu/pub/data_release	Mog
Disease.RGD	0.0751318	1	9	35.8293	DOID:9446 cholangitis	ftp://ftp.rgd.mcw.edu/pub/data_release	Car2
Disease.RGD	0.0823236	1	10	32.2464	DOID:9001834 Peritoneal Neoplasms	ftp://ftp.rgd.mcw.edu/pub/data_release	Calb2
Disease.RGD	0.0851613	1	11	29.3149	DOID:4752 multiple system atrophy	ftp://ftp.rgd.mcw.edu/pub/data_release	Snca
Disease.RGD	0.0851613	1	11	29.3149	DOID:1210 optic neuritis	ftp://ftp.rgd.mcw.edu/pub/data_release	Mog
Disease.RGD	0.0851613	1	11	29.3149	DOID:1206 Rett syndrome	ftp://ftp.rgd.mcw.edu/pub/data_release	Gabbr2
Disease.RGD	0.0851613	1	11	29.3149	DOID:0050742 nicotine dependence	ftp://ftp.rgd.mcw.edu/pub/data_release	Gabbr2
Disease.RGD	0.0851613	1	11	29.3149	DOID:678 progressive supranuclear palsy	ftp://ftp.rgd.mcw.edu/pub/data_release	Mobp
Disease.RGD	0.086447	2	94	6.86093	DOID:9002955 Nerve Degeneration	ftp://ftp.rgd.mcw.edu/pub/data_release	Snca Tf
Disease.RGD	0.0867123	1	12	26.872	DOID:12700 hyperprolactinemia	ftp://ftp.rgd.mcw.edu/pub/data_release	Gad1
Disease.RGD	0.0867123	1	12	26.872	DOID:3192 neurilemmoma	ftp://ftp.rgd.mcw.edu/pub/data_release	Snca
Disease.RGD	0.0867123	1	12	26.872	DOID:9588 encephalitis	ftp://ftp.rgd.mcw.edu/pub/data_release	Mbp
Disease.RGD	0.0867123	1	12	26.872	DOID:9004837 Overactive Urinary Bladder	ftp://ftp.rgd.mcw.edu/pub/data_release	Penk
Disease.RGD	0.0867123	4	402	3.20859	DOID:1059 intellectual disability	ftp://ftp.rgd.mcw.edu/pub/data_release	Gria4 Camk2a Prkcg Cacna1g
Disease.RGD	0.0895447	2	100	6.44928	DOID:9008683 Parkinsonian Disorders	ftp://ftp.rgd.mcw.edu/pub/data_release	Snca Pnoc
Disease.RGD	0.0895447	2	100	6.44928	DOID:1596 mental depression	ftp://ftp.rgd.mcw.edu/pub/data_release	Snap25 Snca
Disease.RGD	0.0908335	1	13	24.8049	DOID:9000304 Manganese Poisoning	ftp://ftp.rgd.mcw.edu/pub/data_release	Snca
Disease.RGD	0.0916873	3	245	3.94854	DOID:1793 pancreatic cancer	ftp://ftp.rgd.mcw.edu/pub/data_release	Sst Fgf13 Tcf7l2
Disease.RGD	0.0916873	2	104	6.20123	DOID:9006646 Metabolic Syndrome	ftp://ftp.rgd.mcw.edu/pub/data_release	Tf Htr2c
Disease.RGD	0.0916873	1	14	23.0331	DOID:9002315 Kidney Calculi	ftp://ftp.rgd.mcw.edu/pub/data_release	Car2
Disease.RGD	0.0916873	2	106	6.08422	DOID:1790 malignant mesothelioma	ftp://ftp.rgd.mcw.edu/pub/data_release	Calb2 Tf
Disease.RGD	0.0916873	1	14	23.0331	DOID:9003104 Intracranial Hemorrhages	ftp://ftp.rgd.mcw.edu/pub/data_release	Tf
Disease.RGD	0.0916873	1	14	23.0331	DOID:9001234 Prenatal Exposure Delayed Effects	ftp://ftp.rgd.mcw.edu/pub/data_release	Nrgn
Disease.RGD	0.0916873	1	14	23.0331	DOID:12098 trigeminal neuralgia	ftp://ftp.rgd.mcw.edu/pub/data_release	Prkcg
Disease.RGD	0.0931026	3	253	3.82368	DOID:9002165 Diabetic Nephropathies	ftp://ftp.rgd.mcw.edu/pub/data_release	Prkcb Tf Tcf7l2
Disease.RGD	0.0945384	1	15	21.4976	DOID:11983 Prader-Willi syndrome	ftp://ftp.rgd.mcw.edu/pub/data_release	Htr2c
Disease.RGD	0.0945384	1	15	21.4976	DOID:9007068 Burn-Mckeown Syndrome	ftp://ftp.rgd.mcw.edu/pub/data_release	Mbp
Disease.RGD	0.0968705	2	114	5.65726	DOID:299 adenocarcinoma	ftp://ftp.rgd.mcw.edu/pub/data_release	Car2 Tcf7l2
Disease.RGD	0.0968705	1	16	20.154	DOID:9007980 Sleep Deprivation	ftp://ftp.rgd.mcw.edu/pub/data_release	Nrgn
Disease.RGD	0.0968705	1	16	20.154	DOID:11949 Creutzfeldt-Jakob disease	ftp://ftp.rgd.mcw.edu/pub/data_release	Snca
Disease.RGD	0.0968705	1	16	20.154	DOID:9001579 Neurogenic Inflammation	ftp://ftp.rgd.mcw.edu/pub/data_release	Pnoc
Disease.RGD	0.0968705	1	16	20.154	DOID:9005725 Iron Overload	ftp://ftp.rgd.mcw.edu/pub/data_release	Tf
Disease.RGD	0.0992562	1	17	18.9685	DOID:13533 osteopetrosis	ftp://ftp.rgd.mcw.edu/pub/data_release	Car2
Disease.RGD	0.0992562	1	17	18.9685	DOID:9005183 Gastrointestinal Diseases	ftp://ftp.rgd.mcw.edu/pub/data_release	Tf
Disease.RGD	0.0992562	1	17	18.9685	DOID:8646 substance-induced psychosis	ftp://ftp.rgd.mcw.edu/pub/data_release	Snca
Disease.RGD	0.0993945	2	118	5.46549	DOID:11476 osteoporosis	ftp://ftp.rgd.mcw.edu/pub/data_release	Car2 Htr2c
Disease.RGD	0.101348	1	18	17.9147	DOID:9976 heroin dependence	ftp://ftp.rgd.mcw.edu/pub/data_release	Penk
Disease.RGD	0.101348	2	121	5.32998	DOID:0060071 pre-malignant neoplasm	ftp://ftp.rgd.mcw.edu/pub/data_release	Dpp10 Chn2
Disease.RGD	0.101348	1	18	17.9147	DOID:9002916 Hyperphagia	ftp://ftp.rgd.mcw.edu/pub/data_release	Penk
Disease.RGD	0.105911	1	19	16.9718	DOID:9004713 Acute-Phase Reaction	ftp://ftp.rgd.mcw.edu/pub/data_release	Tf
Disease.RGD	0.109461	2	128	5.0385	DOID:9004616 Left Ventricular Hypertrophy	ftp://ftp.rgd.mcw.edu/pub/data_release	Prkcb Cacna1g
Disease.RGD	0.109461	1	20	16.1232	DOID:2237 hepatitis	ftp://ftp.rgd.mcw.edu/pub/data_release	Tf
Disease.RGD	0.113812	1	21	15.3554	DOID:8761 megakaryocytic leukemia	ftp://ftp.rgd.mcw.edu/pub/data_release	Sncb
Disease.RGD	0.117115	1	22	14.6574	DOID:11758 iron deficiency anemia	ftp://ftp.rgd.mcw.edu/pub/data_release	Tf
Disease.RGD	0.117115	1	22	14.6574	DOID:0050861 colorectal adenocarcinoma	ftp://ftp.rgd.mcw.edu/pub/data_release	Hpca
Disease.RGD	0.121267	1	23	14.0202	DOID:9002498 Wallerian Degeneration	ftp://ftp.rgd.mcw.edu/pub/data_release	Mag
Disease.RGD	0.126978	2	143	4.50998	DOID:9351 diabetes mellitus	ftp://ftp.rgd.mcw.edu/pub/data_release	Gad1 Tcf7l2
Disease.RGD	0.127307	1	25	12.8986	DOID:10325 silicosis	ftp://ftp.rgd.mcw.edu/pub/data_release	Prkcb
Disease.RGD	0.127307	1	25	12.8986	DOID:13001 carotid stenosis	ftp://ftp.rgd.mcw.edu/pub/data_release	Cnp
Disease.RGD	0.127307	1	25	12.8986	DOID:0050562 West syndrome	ftp://ftp.rgd.mcw.edu/pub/data_release	Gad1
Disease.RGD	0.133595	2	150	4.29952	DOID:916 liver benign neoplasm	ftp://ftp.rgd.mcw.edu/pub/data_release	Dpp10 Chn2
Disease.RGD	0.138689	1	28	11.5166	DOID:9002906 Multiple Organ Failure	ftp://ftp.rgd.mcw.edu/pub/data_release	Sst
Disease.RGD	0.138689	1	28	11.5166	DOID:3635 congenital myasthenic syndrome	ftp://ftp.rgd.mcw.edu/pub/data_release	Snap25
Disease.RGD	0.141269	1	29	11.1194	DOID:9004866 Ataxia	ftp://ftp.rgd.mcw.edu/pub/data_release	Cplx1
Disease.RGD	0.141269	1	29	11.1194	DOID:9206 Barrett's esophagus	ftp://ftp.rgd.mcw.edu/pub/data_release	Sst
Disease.RGD	0.144831	1	30	10.7488	DOID:11830 myopia	ftp://ftp.rgd.mcw.edu/pub/data_release	Gria4
Disease.RGD	0.151756	1	32	10.077	DOID:10976 membranous glomerulonephritis	ftp://ftp.rgd.mcw.edu/pub/data_release	Tf
Disease.RGD	0.151756	1	32	10.077	DOID:9002362 Hyperkinesis	ftp://ftp.rgd.mcw.edu/pub/data_release	Htr2c
Disease.RGD	0.152497	2	168	3.83885	DOID:9007653 Multiple Abnormalities	ftp://ftp.rgd.mcw.edu/pub/data_release	Snap25 Cacna1g
Disease.RGD	0.153319	2	170	3.79369	DOID:0110199 Charcot-Marie-Tooth disease dominant intermediate C	ftp://ftp.rgd.mcw.edu/pub/data_release	Hpca Ncdn
Disease.RGD	0.153319	1	33	9.77163	DOID:3329 benign epilepsy with centrotemporal spikes	ftp://ftp.rgd.mcw.edu/pub/data_release	Rbfox1
Disease.RGD	0.156749	2	173	3.7279	DOID:9002928 Colonic Neoplasms	ftp://ftp.rgd.mcw.edu/pub/data_release	Gap43 Tcf7l2
Disease.RGD	0.158253	1	35	9.21325	DOID:14018 alcoholic liver cirrhosis	ftp://ftp.rgd.mcw.edu/pub/data_release	Cnp
Disease.RGD	0.158253	1	35	9.21325	DOID:1827 idiopathic generalized epilepsy	ftp://ftp.rgd.mcw.edu/pub/data_release	Rbfox1
Disease.RGD	0.174056	1	39	8.2683	DOID:0050523 adult T-cell leukemia	ftp://ftp.rgd.mcw.edu/pub/data_release	Prkcb
Disease.RGD	0.17492	2	188	3.43047	DOID:289 endometriosis	ftp://ftp.rgd.mcw.edu/pub/data_release	Sst Rasgrp1
Disease.RGD	0.175548	2	190	3.39436	DOID:224 transient cerebral ischemia	ftp://ftp.rgd.mcw.edu/pub/data_release	Mbp Camk2a
Disease.RGD	0.175548	1	40	8.06159	DOID:9001793 Generalized Epilepsy	ftp://ftp.rgd.mcw.edu/pub/data_release	Gabbr2
Disease.RGD	0.176271	1	41	7.86497	DOID:14250 Down syndrome	ftp://ftp.rgd.mcw.edu/pub/data_release	Snap25
Disease.RGD	0.176271	1	41	7.86497	DOID:543 dystonia	ftp://ftp.rgd.mcw.edu/pub/data_release	Penk
Disease.RGD	0.179089	1	42	7.67771	DOID:8692 myeloid leukemia	ftp://ftp.rgd.mcw.edu/pub/data_release	Snca
Disease.RGD	0.181916	4	618	2.08714	DOID:10283 prostate cancer	ftp://ftp.rgd.mcw.edu/pub/data_release	Arpp21 Tf Htr2c Tcf7l2
Disease.RGD	0.184578	1	44	7.32872	DOID:9002331 Knee Osteoarthritis	ftp://ftp.rgd.mcw.edu/pub/data_release	Penk
Disease.RGD	0.187251	1	45	7.16586	DOID:9001600 Wounds and Injuries	ftp://ftp.rgd.mcw.edu/pub/data_release	Pnoc
Disease.RGD	0.192456	1	47	6.86093	DOID:10808 gastric ulcer	ftp://ftp.rgd.mcw.edu/pub/data_release	Sst
Disease.RGD	0.192456	1	47	6.86093	DOID:9002221 Hyperplasia	ftp://ftp.rgd.mcw.edu/pub/data_release	Tcf7l2
Disease.RGD	0.197685	1	49	6.58089	DOID:9000772 Bronchial Hyperreactivity	ftp://ftp.rgd.mcw.edu/pub/data_release	Dpp10
Disease.RGD	0.197685	2	213	3.02783	DOID:9005372 Inflammation	ftp://ftp.rgd.mcw.edu/pub/data_release	Camk2a Tf
TF.Target.TFact	0.00197445	2	6	107.488	EGR2 target gene	http://www.tfacts.org	Mbp Mag
TF.Target.TFact	0.0235011	1	4	80.6159	NR2F1 DOWN target gene	http://www.tfacts.org	Tf
TF.Target.TFact	0.0235011	1	5	64.4928	ATF1 target gene	http://www.tfacts.org	Sst
TF.Target.TFact	0.0235011	1	4	80.6159	ATF2 target gene	http://www.tfacts.org	Sst
TF.Target.TFact	0.0235011	1	3	107.488	ATF4 target gene	http://www.tfacts.org	Sst
TF.Target.TFact	0.0235011	1	6	53.744	CEBPB target gene	http://www.tfacts.org	Sst
TF.Target.TFact	0.0235011	2	35	18.4265	CREB1 target gene	http://www.tfacts.org	Sst Kcnc1
TF.Target.TFact	0.0235011	1	6	53.744	CREM target gene	http://www.tfacts.org	Sst
TF.Target.TFact	0.0235011	1	6	53.744	NR2F1 target gene	http://www.tfacts.org	Tf
TF.Target.TFact	0.0235011	1	3	107.488	PAX6 target gene	http://www.tfacts.org	Sst
TF.Target.TFact	0.0235011	1	3	107.488	SOX10 target gene	http://www.tfacts.org	Mag
TF.Target.TFact	0.0356862	1	10	32.2464	FOS target gene	http://www.tfacts.org	Sst
TF.Target.TFact	0.0490372	1	15	21.4976	CEBPA target gene	http://www.tfacts.org	Sst

## Sheet: 4_LB_LCI_Female-Unique
Pathway Database	Enrichment FDR	nGenes	Pathway Genes	Fold Enrichment	Pathway	URL	Genes
GO-BP	0.0335626	5	189	9.05576	Potassium ion transport	http://amigo.geneontology.org/amigo/term/GO:0006813	Kcnh1 Slc12a5 Kcna2 Ptk2b Kcnab1
GO-BP	0.0335626	8	515	5.3174	Cellular ion homeostasis	http://amigo.geneontology.org/amigo/term/GO:0006873	Itpr1 Tac1 Tmem178a Slc8a1 Calcr Slc12a5 Ptk2b Slc25a23
GO-BP	0.0335626	9	709	4.34523	Metal ion transport	http://amigo.geneontology.org/amigo/term/GO:0030001	Kcnh1 Slc6a1 Itpr1 Slc8a1 Slc12a5 Kcna2 Ptk2b Slc25a23 Kcnab1
GO-BP	0.0335626	4	97	14.1158	Activation of protein kinase activity	http://amigo.geneontology.org/amigo/term/GO:0032147	Angpt1 Fgf1 Agap2 Ptk2b
GO-BP	0.0335626	2	4	171.154	Protein localization to paranode region of axon	http://amigo.geneontology.org/amigo/term/GO:0002175	Mal Cntnap1
GO-BP	0.0335626	9	618	4.98506	Ion homeostasis	http://amigo.geneontology.org/amigo/term/GO:0050801	Itpr1 Tac1 Tmem178a Slc8a1 Calcr Grm2 Slc12a5 Ptk2b Slc25a23
GO-BP	0.0335626	9	707	4.35752	Cation transmembrane transport	http://amigo.geneontology.org/amigo/term/GO:0098655	Kcnh1 Slc6a1 Itpr1 Slc8a1 Slc12a5 Kcna2 Ptk2b Slc25a23 Kcnab1
GO-BP	0.0335626	9	662	4.65373	Inorganic ion transmembrane transport	http://amigo.geneontology.org/amigo/term/GO:0098660	Kcnh1 Slc6a1 Itpr1 Slc8a1 Slc12a5 Kcna2 Ptk2b Slc25a23 Kcnab1
GO-BP	0.0335626	9	609	5.05873	Inorganic cation transmembrane transport	http://amigo.geneontology.org/amigo/term/GO:0098662	Kcnh1 Slc6a1 Itpr1 Slc8a1 Slc12a5 Kcna2 Ptk2b Slc25a23 Kcnab1
GO-BP	0.0335626	2	7	97.8022	Protein localization to axon	http://amigo.geneontology.org/amigo/term/GO:0099612	Mal Cntnap1
GO-BP	0.0345281	4	108	12.6781	Response to calcium ion	http://amigo.geneontology.org/amigo/term/GO:0051592	Kcnh1 Cpne4 Ptk2b Slc25a23
GO-BP	0.0345281	8	579	4.72964	Inorganic ion homeostasis	http://amigo.geneontology.org/amigo/term/GO:0098771	Itpr1 Tac1 Tmem178a Slc8a1 Calcr Slc12a5 Ptk2b Slc25a23
GO-BP	0.0398258	6	346	5.93597	Cellular calcium ion homeostasis	http://amigo.geneontology.org/amigo/term/GO:0006874	Itpr1 Tac1 Tmem178a Calcr Ptk2b Slc25a23
GO-BP	0.0398258	7	462	5.18648	Cellular metal ion homeostasis	http://amigo.geneontology.org/amigo/term/GO:0006875	Itpr1 Tac1 Tmem178a Slc8a1 Calcr Ptk2b Slc25a23
GO-BP	0.0398258	15	1956	2.62506	Nervous system development	http://amigo.geneontology.org/amigo/term/GO:0007399	Dlx1 Pcdh19 Lrtm2 Csrp1 Fezf2 Gpm6a Adgrb2 Mal Slc12a5 Kcna2 Cntnap1 Ptk2b Pam Wasf1 Adcyap1
GO-BP	0.0398258	5	223	7.67506	Second-messenger-mediated signaling	http://amigo.geneontology.org/amigo/term/GO:0019932	Itpr1 Gucy1a1 Adgrb2 Ptk2b Adcyap1
GO-BP	0.0398258	2	11	62.2378	Cerebral cortex GABAergic interneuron differentiation	http://amigo.geneontology.org/amigo/term/GO:0021892	Dlx1 Fezf2
GO-BP	0.0398258	8	636	4.30576	Cellular chemical homeostasis	http://amigo.geneontology.org/amigo/term/GO:0055082	Itpr1 Tac1 Tmem178a Slc8a1 Calcr Slc12a5 Ptk2b Slc25a23
GO-BP	0.0398258	2	11	62.2378	Sodium ion import across plasma membrane	http://amigo.geneontology.org/amigo/term/GO:0098719	Slc6a1 Slc8a1
GO-BP	0.0412324	4	130	10.5325	Negative regulation of neuron apoptotic process	http://amigo.geneontology.org/amigo/term/GO:0043524	Dlx1 Angpt1 Agap2 Ptk2b
GO-BP	0.0412324	6	355	5.78548	Calcium ion homeostasis	http://amigo.geneontology.org/amigo/term/GO:0055074	Itpr1 Tac1 Tmem178a Calcr Ptk2b Slc25a23
GO-BP	0.0418226	7	504	4.75427	Cellular cation homeostasis	http://amigo.geneontology.org/amigo/term/GO:0030003	Itpr1 Tac1 Tmem178a Slc8a1 Calcr Ptk2b Slc25a23
GO-BP	0.0418226	3	58	17.7056	Cellular response to calcium ion	http://amigo.geneontology.org/amigo/term/GO:0071277	Kcnh1 Cpne4 Slc25a23
GO-BP	0.0439703	7	512	4.67999	Metal ion homeostasis	http://amigo.geneontology.org/amigo/term/GO:0055065	Itpr1 Tac1 Tmem178a Slc8a1 Calcr Ptk2b Slc25a23
GO-BP	0.0442107	6	372	5.52109	Cellular divalent inorganic cation homeostasis	http://amigo.geneontology.org/amigo/term/GO:0072503	Itpr1 Tac1 Tmem178a Calcr Ptk2b Slc25a23
GO-BP	0.0447838	3	65	15.7988	Response to osmotic stress	http://amigo.geneontology.org/amigo/term/GO:0006970	Slc12a5 Ptk2b Slc25a23
GO-BP	0.0447838	8	699	3.91768	Cellular homeostasis	http://amigo.geneontology.org/amigo/term/GO:0019725	Itpr1 Tac1 Tmem178a Slc8a1 Calcr Slc12a5 Ptk2b Slc25a23
GO-BP	0.0447838	12	1459	2.81542	Homeostatic process	http://amigo.geneontology.org/amigo/term/GO:0042592	Angpt1 Itpr1 Tac1 Tmem178a Slc8a1 Calcr Grm2 Slc12a5 Ildr2 Ptk2b Slc25a23 Adcyap1
GO-BP	0.0447838	5	258	6.63387	Regulation of cytosolic calcium ion concentration	http://amigo.geneontology.org/amigo/term/GO:0051480	Itpr1 Tac1 Tmem178a Calcr Ptk2b
GO-BP	0.0447838	6	388	5.29342	Divalent inorganic cation homeostasis	http://amigo.geneontology.org/amigo/term/GO:0072507	Itpr1 Tac1 Tmem178a Calcr Ptk2b Slc25a23
GO-BP	0.0447838	2	15	45.641	GABAergic neuron differentiation	http://amigo.geneontology.org/amigo/term/GO:0097154	Dlx1 Fezf2
GO-BP	0.0481995	3	69	14.8829	Mucopolysaccharide metabolic process	http://amigo.geneontology.org/amigo/term/GO:1903510	Angpt1 Chst1 Spock3
GO-BP	0.0481995	4	154	8.89111	Potassium ion transmembrane transport	http://amigo.geneontology.org/amigo/term/GO:0071805	Kcnh1 Slc12a5 Kcna2 Kcnab1
GO-BP	0.0491798	5	271	6.31564	Response to metal ion	http://amigo.geneontology.org/amigo/term/GO:0010038	Kcnh1 Cpne4 Ptk2b Pam Slc25a23
GO-BP	0.0491798	9	899	3.42688	Ion transmembrane transport	http://amigo.geneontology.org/amigo/term/GO:0034220	Kcnh1 Slc6a1 Itpr1 Slc8a1 Slc12a5 Kcna2 Ptk2b Slc25a23 Kcnab1
GO-BP	0.0493598	4	160	8.55769	Adenylate cyclase-modulating G protein-coupled receptor signaling pathway	http://amigo.geneontology.org/amigo/term/GO:0007188	Calcr Adgrb2 Rxfp1 Adcyap1
GO-BP	0.0493598	2	18	38.0342	Neuromuscular process controlling posture	http://amigo.geneontology.org/amigo/term/GO:0050884	Cntnap1 Prrt2
GO-BP	0.0499478	7	569	4.21117	Cell junction organization	http://amigo.geneontology.org/amigo/term/GO:0034330	Slc6a1 Lrtm2 Adgrb2 Cntnap1 Ptk2b Wasf1 Cdh8
GO-BP	0.0499478	7	568	4.21858	Cation homeostasis	http://amigo.geneontology.org/amigo/term/GO:0055080	Itpr1 Tac1 Tmem178a Slc8a1 Calcr Ptk2b Slc25a23
GO-BP	0.0547751	6	425	4.83258	Response to inorganic substance	http://amigo.geneontology.org/amigo/term/GO:0010035	Kcnh1 Slc6a1 Cpne4 Ptk2b Pam Slc25a23
GO-BP	0.0565321	4	171	8.0072	Negative regulation of neuron death	http://amigo.geneontology.org/amigo/term/GO:1901215	Dlx1 Angpt1 Agap2 Ptk2b
GO-BP	0.0591746	10	1145	2.98959	Cell-cell signaling	http://amigo.geneontology.org/amigo/term/GO:0007267	Gucy1a1 Grm2 Slc12a5 Kcna2 Ptprn Ildr2 Ptk2b Prrt2 Adcyap1 Cdh8
GO-BP	0.0594932	2	22	31.1189	Negative regulation of potassium ion transport	http://amigo.geneontology.org/amigo/term/GO:0043267	Ptk2b Kcnab1
GO-BP	0.0594932	4	178	7.69231	Regulation of neuron apoptotic process	http://amigo.geneontology.org/amigo/term/GO:0043523	Dlx1 Angpt1 Agap2 Ptk2b
GO-BP	0.0594932	5	300	5.70513	Positive regulation of protein kinase activity	http://amigo.geneontology.org/amigo/term/GO:0045860	Angpt1 Fgf1 Agap2 Ptk2b Adcyap1
GO-BP	0.0594932	9	959	3.21248	Chemical homeostasis	http://amigo.geneontology.org/amigo/term/GO:0048878	Itpr1 Tac1 Tmem178a Slc8a1 Calcr Grm2 Slc12a5 Ptk2b Slc25a23
GO-BP	0.0621507	9	973	3.16626	Cation transport	http://amigo.geneontology.org/amigo/term/GO:0006812	Kcnh1 Slc6a1 Itpr1 Slc8a1 Slc12a5 Kcna2 Ptk2b Slc25a23 Kcnab1
GO-BP	0.0624819	3	86	11.941	Positive regulation of endothelial cell migration	http://amigo.geneontology.org/amigo/term/GO:0010595	Angpt1 Fgf1 Ptk2b
GO-BP	0.0664801	2	24	28.5256	Cerebral cortex neuron differentiation	http://amigo.geneontology.org/amigo/term/GO:0021895	Dlx1 Fezf2
GO-BP	0.0667504	4	189	7.24461	Regulation of epithelial cell migration	http://amigo.geneontology.org/amigo/term/GO:0010632	Ptprr Angpt1 Fgf1 Ptk2b
GO-BP	0.0669486	3	90	11.4103	Glycosaminoglycan metabolic process	http://amigo.geneontology.org/amigo/term/GO:0030203	Angpt1 Chst1 Spock3
GO-BP	0.0743005	3	94	10.9247	Adenylate cyclase-activating G protein-coupled receptor signaling pathway	http://amigo.geneontology.org/amigo/term/GO:0007189	Calcr Adgrb2 Adcyap1
GO-BP	0.0759497	8	829	3.30333	Neuron projection development	http://amigo.geneontology.org/amigo/term/GO:0031175	Lrtm2 Fezf2 Gpm6a Slc12a5 Cntnap1 Ptk2b Wasf1 Adcyap1
GO-BP	0.0759497	3	96	10.6971	Regulation of sequestering of calcium ion	http://amigo.geneontology.org/amigo/term/GO:0051282	Itpr1 Ptk2b Slc25a23
GO-BP	0.0764225	6	491	4.18299	Chemical synaptic transmission	http://amigo.geneontology.org/amigo/term/GO:0007268	Gucy1a1 Grm2 Slc12a5 Ptk2b Prrt2 Cdh8
GO-BP	0.0764225	3	98	10.4788	Sequestering of calcium ion	http://amigo.geneontology.org/amigo/term/GO:0051208	Itpr1 Ptk2b Slc25a23
GO-BP	0.0764225	4	205	6.67917	Neuron apoptotic process	http://amigo.geneontology.org/amigo/term/GO:0051402	Dlx1 Angpt1 Agap2 Ptk2b
GO-BP	0.0764225	2	28	24.4505	Anion homeostasis	http://amigo.geneontology.org/amigo/term/GO:0055081	Grm2 Slc12a5
GO-BP	0.0764225	6	491	4.18299	Anterograde trans-synaptic signaling	http://amigo.geneontology.org/amigo/term/GO:0098916	Gucy1a1 Grm2 Slc12a5 Ptk2b Prrt2 Cdh8
GO-BP	0.0785111	3	102	10.0679	Sprouting angiogenesis	http://amigo.geneontology.org/amigo/term/GO:0002040	Angpt1 Fgf1 Ptk2b
GO-BP	0.0785111	5	344	4.9754	Synapse organization	http://amigo.geneontology.org/amigo/term/GO:0050808	Slc6a1 Lrtm2 Adgrb2 Wasf1 Cdh8
GO-BP	0.0785111	6	497	4.13249	Trans-synaptic signaling	http://amigo.geneontology.org/amigo/term/GO:0099537	Gucy1a1 Grm2 Slc12a5 Ptk2b Prrt2 Cdh8
GO-BP	0.079654	3	105	9.78022	Aminoglycan metabolic process	http://amigo.geneontology.org/amigo/term/GO:0006022	Angpt1 Chst1 Spock3
GO-BP	0.079654	2	31	22.0844	Regulation of alcohol biosynthetic process	http://amigo.geneontology.org/amigo/term/GO:1902930	Fgf1 Ptk2b
GO-BP	0.079654	2	31	22.0844	Response to nerve growth factor	http://amigo.geneontology.org/amigo/term/GO:1990089	Tac1 Wasf1
GO-BP	0.079654	2	31	22.0844	Cellular response to nerve growth factor stimulus	http://amigo.geneontology.org/amigo/term/GO:1990090	Tac1 Wasf1
GO-BP	0.079654	5	351	4.87618	Positive regulation of kinase activity	http://amigo.geneontology.org/amigo/term/GO:0033674	Angpt1 Fgf1 Agap2 Ptk2b Adcyap1
GO-BP	0.079654	8	862	3.17687	Negative regulation of multicellular organismal process	http://amigo.geneontology.org/amigo/term/GO:0051241	Dlx1 Ptprr Angpt1 Tmem178a Calcr Gucy1a1 Adgrb2 Ptk2b
GO-BP	0.083322	6	516	3.98032	Synaptic signaling	http://amigo.geneontology.org/amigo/term/GO:0099536	Gucy1a1 Grm2 Slc12a5 Ptk2b Prrt2 Cdh8
GO-BP	0.0838005	3	109	9.42131	Regulation of ossification	http://amigo.geneontology.org/amigo/term/GO:0030278	Slc8a1 Calcr Ptk2b
GO-BP	0.0915211	2	34	20.1357	Negative regulation of ossification	http://amigo.geneontology.org/amigo/term/GO:0030279	Calcr Ptk2b
GO-BP	0.0921177	4	229	5.97917	Positive regulation of cytosolic calcium ion concentration	http://amigo.geneontology.org/amigo/term/GO:0007204	Itpr1 Tac1 Calcr Ptk2b
GO-BP	0.100384	8	920	2.97659	Response to abiotic stimulus	http://amigo.geneontology.org/amigo/term/GO:0009628	Itpr1 Slc8a1 Fgf1 Slc12a5 Ptk2b Pam Slc25a23 Cdh8
GO-BP	0.100384	3	119	8.62961	Positive regulation of epithelial cell migration	http://amigo.geneontology.org/amigo/term/GO:0010634	Angpt1 Fgf1 Ptk2b
GO-BP	0.100384	5	384	4.45713	Signal release	http://amigo.geneontology.org/amigo/term/GO:0023061	Kcna2 Ptprn Ildr2 Prrt2 Adcyap1
GO-BP	0.100384	10	1337	2.56027	Transmembrane transport	http://amigo.geneontology.org/amigo/term/GO:0055085	Kcnh1 Slc6a1 Itpr1 Slc8a1 Slc12a5 Kcna2 Ptk2b Slc25a1 Slc25a23 Kcnab1
GO-BP	0.100384	4	239	5.729	Regulation of ERK1 and ERK2 cascade	http://amigo.geneontology.org/amigo/term/GO:0070372	Ptprr Angpt1 Ptk2b Adcyap1
GO-BP	0.102133	4	243	5.63469	Epithelial cell migration	http://amigo.geneontology.org/amigo/term/GO:0010631	Ptprr Angpt1 Fgf1 Ptk2b
GO-BP	0.102133	2	38	18.0162	Positive regulation of receptor signaling pathway via JAK-STAT	http://amigo.geneontology.org/amigo/term/GO:0046427	Agap2 Ptk2b
GO-BP	0.102133	4	243	5.63469	Calcium ion transmembrane transport	http://amigo.geneontology.org/amigo/term/GO:0070588	Itpr1 Slc8a1 Ptk2b Slc25a23
GO-BP	0.103692	2	39	17.5542	Regulation of phosphatidylinositol 3-kinase activity	http://amigo.geneontology.org/amigo/term/GO:0043551	Agap2 Ptk2b
GO-BP	0.103692	4	245	5.5887	Epithelium migration	http://amigo.geneontology.org/amigo/term/GO:0090132	Ptprr Angpt1 Fgf1 Ptk2b
GO-BP	0.107409	4	250	5.47692	Regulation of neuron death	http://amigo.geneontology.org/amigo/term/GO:1901214	Dlx1 Angpt1 Agap2 Ptk2b
GO-BP	0.107409	4	250	5.47692	Tissue migration	http://amigo.geneontology.org/amigo/term/GO:0090130	Ptprr Angpt1 Fgf1 Ptk2b
GO-BP	0.10751	1	3	114.103	Positive regulation of synaptic vesicle membrane organization	http://amigo.geneontology.org/amigo/term/GO:1901634	Prrt2
GO-BP	0.10751	1	3	114.103	Negative regulation of cellular response to transforming growth factor beta stimulus	http://amigo.geneontology.org/amigo/term/GO:1903845	Dlx1
GO-BP	0.10751	2	41	16.6979	Positive regulation of receptor signaling pathway via STAT	http://amigo.geneontology.org/amigo/term/GO:1904894	Agap2 Ptk2b
GO-BP	0.10751	1	3	114.103	Dense core granule maturation	http://amigo.geneontology.org/amigo/term/GO:1990502	Ptprn
GO-BP	0.10751	1	3	114.103	Regulation of macrophage migration inhibitory factor signaling pathway	http://amigo.geneontology.org/amigo/term/GO:2000446	Angpt1
GO-BP	0.10751	7	798	3.0027	Enzyme linked receptor protein signaling pathway	http://amigo.geneontology.org/amigo/term/GO:0007167	Dlx1 Ptprr Angpt1 Fgf1 Htra1 Ptk2b Wasf1
GO-BP	0.10751	3	139	7.38794	Response to temperature stimulus	http://amigo.geneontology.org/amigo/term/GO:0009266	Fgf1 Slc12a5 Cdh8
GO-BP	0.10751	4	267	5.12821	Protein secretion	http://amigo.geneontology.org/amigo/term/GO:0009306	Ptprn Ildr2 Pam Adcyap1
GO-BP	0.10751	3	138	7.44147	Regulation of endothelial cell migration	http://amigo.geneontology.org/amigo/term/GO:0010594	Angpt1 Fgf1 Ptk2b
GO-BP	0.10751	1	3	114.103	Forebrain anterior/posterior pattern specification	http://amigo.geneontology.org/amigo/term/GO:0021797	Fezf2
GO-BP	0.10751	2	42	16.3004	Forebrain neuron differentiation	http://amigo.geneontology.org/amigo/term/GO:0021879	Dlx1 Fezf2
GO-BP	0.10751	9	1184	2.602	Neuron differentiation	http://amigo.geneontology.org/amigo/term/GO:0030182	Dlx1 Lrtm2 Fezf2 Gpm6a Slc12a5 Cntnap1 Ptk2b Wasf1 Adcyap1
GO-BP	0.10751	1	3	114.103	Cellular monovalent inorganic anion homeostasis	http://amigo.geneontology.org/amigo/term/GO:0030320	Slc12a5
GO-BP	0.10751	1	3	114.103	Cellular chloride ion homeostasis	http://amigo.geneontology.org/amigo/term/GO:0030644	Slc12a5
GO-BP	0.10751	3	141	7.28314	Mammary gland development	http://amigo.geneontology.org/amigo/term/GO:0030879	Rxfp1 Agap2 Pam
GO-BP	0.10751	1	3	114.103	Positive regulation of synaptic vesicle fusion to presynaptic active zone membrane	http://amigo.geneontology.org/amigo/term/GO:0031632	Prrt2
GO-BP	0.10751	4	268	5.10907	Establishment of protein localization to extracellular region	http://amigo.geneontology.org/amigo/term/GO:0035592	Ptprn Ildr2 Pam Adcyap1
GO-BP	0.10751	1	3	114.103	Macrophage migration inhibitory factor signaling pathway	http://amigo.geneontology.org/amigo/term/GO:0035691	Angpt1
GO-BP	0.10751	1	3	114.103	ERBB2 signaling pathway	http://amigo.geneontology.org/amigo/term/GO:0038128	Ptprr
GO-BP	0.10751	3	135	7.60684	Phosphatidylinositol-mediated signaling	http://amigo.geneontology.org/amigo/term/GO:0048015	Kcnh1 Angpt1 Agap2
GO-BP	0.10751	2	45	15.2137	Inositol phosphate-mediated signaling	http://amigo.geneontology.org/amigo/term/GO:0048016	Itpr1 Adgrb2
GO-BP	0.10751	3	139	7.38794	Inositol lipid-mediated signaling	http://amigo.geneontology.org/amigo/term/GO:0048017	Kcnh1 Angpt1 Agap2
GO-BP	0.10751	8	961	2.8496	Neuron development	http://amigo.geneontology.org/amigo/term/GO:0048666	Lrtm2 Fezf2 Gpm6a Slc12a5 Cntnap1 Ptk2b Wasf1 Adcyap1
GO-BP	0.10751	5	427	4.00829	Gland development	http://amigo.geneontology.org/amigo/term/GO:0048732	Fgf1 Dbp Rxfp1 Agap2 Pam
GO-BP	0.10751	5	422	4.05578	Positive regulation of transferase activity	http://amigo.geneontology.org/amigo/term/GO:0051347	Angpt1 Fgf1 Agap2 Ptk2b Adcyap1
GO-BP	0.10751	3	144	7.13141	Cytosolic calcium ion transport	http://amigo.geneontology.org/amigo/term/GO:0060401	Itpr1 Ptk2b Slc25a23
GO-BP	0.10751	1	3	114.103	Secretory granule maturation	http://amigo.geneontology.org/amigo/term/GO:0061792	Ptprn
GO-BP	0.10751	4	253	5.41198	ERK1 and ERK2 cascade	http://amigo.geneontology.org/amigo/term/GO:0070371	Ptprr Angpt1 Ptk2b Adcyap1
GO-BP	0.10751	1	3	114.103	Protein localization to juxtaparanode region of axon	http://amigo.geneontology.org/amigo/term/GO:0071205	Cntnap1
GO-BP	0.10751	3	139	7.38794	Cellular response to metal ion	http://amigo.geneontology.org/amigo/term/GO:0071248	Kcnh1 Cpne4 Slc25a23
GO-BP	0.10751	4	274	4.99719	Protein localization to extracellular region	http://amigo.geneontology.org/amigo/term/GO:0071692	Ptprn Ildr2 Pam Adcyap1
GO-BP	0.10751	4	251	5.4551	Regulation of cellular response to growth factor stimulus	http://amigo.geneontology.org/amigo/term/GO:0090287	Dlx1 Fgf1 Htra1 Wasf1
GO-BP	0.10751	1	3	114.103	Urea homeostasis	http://amigo.geneontology.org/amigo/term/GO:0097274	Slc25a23
GO-BP	0.10751	1	3	114.103	Positive regulation of the force of heart contraction	http://amigo.geneontology.org/amigo/term/GO:0098735	Slc8a1
GO-BP	0.10751	1	3	114.103	Calcium-dependent activation of synaptic vesicle fusion	http://amigo.geneontology.org/amigo/term/GO:0099502	Prrt2
GO-BP	0.110365	2	49	13.9717	Chloride transmembrane transport	http://amigo.geneontology.org/amigo/term/GO:1902476	Slc6a1 Slc12a5
GO-BP	0.113532	3	150	6.84615	Calcium-mediated signaling	http://amigo.geneontology.org/amigo/term/GO:0019722	Itpr1 Adgrb2 Ptk2b
GO-BP	0.113532	2	51	13.4238	Forebrain generation of neurons	http://amigo.geneontology.org/amigo/term/GO:0021872	Dlx1 Fezf2
GO-BP	0.113532	2	51	13.4238	Negative regulation of BMP signaling pathway	http://amigo.geneontology.org/amigo/term/GO:0030514	Dlx1 Htra1
GO-BP	0.113532	2	50	13.6923	Regulation of lipid kinase activity	http://amigo.geneontology.org/amigo/term/GO:0043550	Agap2 Ptk2b
GO-BP	0.113532	3	150	6.84615	Neuromuscular process	http://amigo.geneontology.org/amigo/term/GO:0050905	Itpr1 Cntnap1 Prrt2
GO-BP	0.113532	4	284	4.82124	Neuron death	http://amigo.geneontology.org/amigo/term/GO:0070997	Dlx1 Angpt1 Agap2 Ptk2b
GO-BP	0.118172	1	4	85.5769	Regulation of cellular hyperosmotic salinity response	http://amigo.geneontology.org/amigo/term/GO:1900069	Slc25a23
GO-BP	0.118172	1	4	85.5769	Regulation of response to salt stress	http://amigo.geneontology.org/amigo/term/GO:1901000	Slc25a23
GO-BP	0.118172	1	4	85.5769	Regulation of amacrine cell differentiation	http://amigo.geneontology.org/amigo/term/GO:1902869	Dlx1
GO-BP	0.118172	1	4	85.5769	Positive regulation of blood-brain barrier permeability	http://amigo.geneontology.org/amigo/term/GO:1905605	Angpt1
GO-BP	0.118172	1	4	85.5769	Cellular response to brain-derived neurotrophic factor stimulus	http://amigo.geneontology.org/amigo/term/GO:1990416	Wasf1
GO-BP	0.118172	1	4	85.5769	Positive regulation of nitric oxide mediated signal transduction	http://amigo.geneontology.org/amigo/term/GO:0010750	Gucy1a1
GO-BP	0.118172	3	158	6.49951	Insulin secretion	http://amigo.geneontology.org/amigo/term/GO:0030073	Ptprn Ildr2 Adcyap1
GO-BP	0.118172	1	4	85.5769	Negative regulation of vesicle fusion	http://amigo.geneontology.org/amigo/term/GO:0031339	Prrt2
GO-BP	0.118172	6	650	3.15976	Secretion by cell	http://amigo.geneontology.org/amigo/term/GO:0032940	Kcna2 Ptprn Ildr2 Prrt2 Pam Adcyap1
GO-BP	0.118172	1	4	85.5769	Regulation of inositol trisphosphate biosynthetic process	http://amigo.geneontology.org/amigo/term/GO:0032960	Ptk2b
GO-BP	0.118172	6	635	3.2344	Cellular component morphogenesis	http://amigo.geneontology.org/amigo/term/GO:0032989	Lrtm2 Csrp1 Fezf2 Gpm6a Cntnap1 Wasf1
GO-BP	0.118172	1	4	85.5769	Keratan sulfate metabolic process	http://amigo.geneontology.org/amigo/term/GO:0042339	Chst1
GO-BP	0.118172	1	4	85.5769	Tie signaling pathway	http://amigo.geneontology.org/amigo/term/GO:0048014	Angpt1
GO-BP	0.118172	2	56	12.2253	Positive regulation of synapse assembly	http://amigo.geneontology.org/amigo/term/GO:0051965	Lrtm2 Adgrb2
GO-BP	0.118172	3	161	6.3784	Positive regulation of ERK1 and ERK2 cascade	http://amigo.geneontology.org/amigo/term/GO:0070374	Angpt1 Ptk2b Adcyap1
GO-BP	0.118172	3	159	6.45864	Cellular response to inorganic substance	http://amigo.geneontology.org/amigo/term/GO:0071241	Kcnh1 Cpne4 Slc25a23
GO-BP	0.118172	1	4	85.5769	Positive regulation of chemokine (C-C motif) ligand 5 production	http://amigo.geneontology.org/amigo/term/GO:0071651	Adcyap1
GO-BP	0.118172	2	56	12.2253	Inorganic cation import across plasma membrane	http://amigo.geneontology.org/amigo/term/GO:0098659	Slc6a1 Slc8a1
GO-BP	0.118172	2	56	12.2253	Inorganic ion import across plasma membrane	http://amigo.geneontology.org/amigo/term/GO:0099587	Slc6a1 Slc8a1
GO-BP	0.120455	2	57	12.0108	Peripheral nervous system development	http://amigo.geneontology.org/amigo/term/GO:0007422	Adgrb2 Cntnap1
GO-BP	0.120455	2	57	12.0108	Regulation of calcium-mediated signaling	http://amigo.geneontology.org/amigo/term/GO:0050848	Itpr1 Ptk2b
GO-BP	0.123683	2	58	11.8037	Cyclic-nucleotide-mediated signaling	http://amigo.geneontology.org/amigo/term/GO:0019935	Ptk2b Adcyap1
GO-BP	0.125708	1	5	68.4615	Positive regulation of sterol biosynthetic process	http://amigo.geneontology.org/amigo/term/GO:0106120	Fgf1
GO-BP	0.125708	1	5	68.4615	Regulation of endothelial tube morphogenesis	http://amigo.geneontology.org/amigo/term/GO:1901509	Fgf1
GO-BP	0.125708	9	1305	2.36074	Ion transport	http://amigo.geneontology.org/amigo/term/GO:0006811	Kcnh1 Slc6a1 Itpr1 Slc8a1 Slc12a5 Kcna2 Ptk2b Slc25a23 Kcnab1
GO-BP	0.125708	5	487	3.51445	Chemotaxis	http://amigo.geneontology.org/amigo/term/GO:0006935	Angpt1 Lrtm2 Fezf2 Fgf1 Ptk2b
GO-BP	0.125708	1	5	68.4615	Activation of transmembrane receptor protein tyrosine kinase activity	http://amigo.geneontology.org/amigo/term/GO:0007171	Angpt1
GO-BP	0.125708	1	5	68.4615	Tachykinin receptor signaling pathway	http://amigo.geneontology.org/amigo/term/GO:0007217	Tac1
GO-BP	0.125708	2	60	11.4103	Positive regulation of phosphatidylinositol 3-kinase signaling	http://amigo.geneontology.org/amigo/term/GO:0014068	Angpt1 Agap2
GO-BP	0.125708	2	59	11.6037	Synaptic transmission, glutamatergic	http://amigo.geneontology.org/amigo/term/GO:0035249	Ptk2b Cdh8
GO-BP	0.125708	5	490	3.49294	Taxis	http://amigo.geneontology.org/amigo/term/GO:0042330	Angpt1 Lrtm2 Fezf2 Fgf1 Ptk2b
GO-BP	0.125708	3	174	5.90186	Endothelial cell migration	http://amigo.geneontology.org/amigo/term/GO:0043542	Angpt1 Fgf1 Ptk2b
GO-BP	0.125708	1	5	68.4615	Dedifferentiation	http://amigo.geneontology.org/amigo/term/GO:0043696	Fezf2
GO-BP	0.125708	1	5	68.4615	Cell dedifferentiation	http://amigo.geneontology.org/amigo/term/GO:0043697	Fezf2
GO-BP	0.125708	1	5	68.4615	Positive regulation of cholesterol biosynthetic process	http://amigo.geneontology.org/amigo/term/GO:0045542	Fgf1
GO-BP	0.125708	9	1309	2.35353	Generation of neurons	http://amigo.geneontology.org/amigo/term/GO:0048699	Dlx1 Lrtm2 Fezf2 Gpm6a Slc12a5 Cntnap1 Ptk2b Wasf1 Adcyap1
GO-BP	0.125708	3	169	6.07647	Positive regulation of epithelial cell proliferation	http://amigo.geneontology.org/amigo/term/GO:0050679	Fgf1 Ptprn Agap2
GO-BP	0.125708	8	1102	2.48499	Positive regulation of developmental process	http://amigo.geneontology.org/amigo/term/GO:0051094	Dlx1 Lrtm2 Slc8a1 Fezf2 Fgf1 Adgrb2 Agap2 Ptk2b
GO-BP	0.125708	1	5	68.4615	Positive regulation of neurotrophin TRK receptor signaling pathway	http://amigo.geneontology.org/amigo/term/GO:0051388	Wasf1
GO-BP	0.125708	1	5	68.4615	Branch elongation involved in ureteric bud branching	http://amigo.geneontology.org/amigo/term/GO:0060681	Fgf1
GO-BP	0.125708	1	5	68.4615	Chorionic trophoblast cell differentiation	http://amigo.geneontology.org/amigo/term/GO:0060718	Htra1
GO-BP	0.125708	2	60	11.4103	Calcium ion import	http://amigo.geneontology.org/amigo/term/GO:0070509	Slc8a1 Slc25a23
GO-BP	0.125708	1	5	68.4615	Positive regulation of cholesterol metabolic process	http://amigo.geneontology.org/amigo/term/GO:0090205	Fgf1
GO-BP	0.125708	1	5	68.4615	Glutamate homeostasis	http://amigo.geneontology.org/amigo/term/GO:0090461	Grm2
GO-BP	0.127675	6	688	2.98524	Export from cell	http://amigo.geneontology.org/amigo/term/GO:0140352	Kcna2 Ptprn Ildr2 Prrt2 Pam Adcyap1
GO-BP	0.127675	5	497	3.44374	Transmembrane receptor protein tyrosine kinase signaling pathway	http://amigo.geneontology.org/amigo/term/GO:0007169	Ptprr Angpt1 Fgf1 Ptk2b Wasf1
GO-BP	0.127675	3	177	5.80183	Regulation of synapse organization	http://amigo.geneontology.org/amigo/term/GO:0050807	Lrtm2 Adgrb2 Cdh8
GO-BP	0.128356	5	499	3.42994	Regulation of MAPK cascade	http://amigo.geneontology.org/amigo/term/GO:0043408	Ptprr Angpt1 Fgf1 Ptk2b Adcyap1
GO-BP	0.128457	2	65	10.5325	Neuron fate commitment	http://amigo.geneontology.org/amigo/term/GO:0048663	Dlx1 Fezf2
GO-BP	0.128457	3	179	5.737	Regulation of synapse structure or activity	http://amigo.geneontology.org/amigo/term/GO:0050803	Lrtm2 Adgrb2 Cdh8
GO-BP	0.128457	2	65	10.5325	Inorganic anion transmembrane transport	http://amigo.geneontology.org/amigo/term/GO:0098661	Slc6a1 Slc12a5
GO-BP	0.128959	4	329	4.1618	Calcium ion transport	http://amigo.geneontology.org/amigo/term/GO:0006816	Itpr1 Slc8a1 Ptk2b Slc25a23
GO-BP	0.130575	2	70	9.78022	Neural retina development	http://amigo.geneontology.org/amigo/term/GO:0003407	Dlx1 Gpm6a
GO-BP	0.130575	5	534	3.20513	Plasma membrane bounded cell projection morphogenesis	http://amigo.geneontology.org/amigo/term/GO:0120039	Lrtm2 Fezf2 Gpm6a Cntnap1 Wasf1
GO-BP	0.130575	6	706	2.90913	Positive regulation of intracellular signal transduction	http://amigo.geneontology.org/amigo/term/GO:1902533	Angpt1 Gucy1a1 Fgf1 Agap2 Ptk2b Adcyap1
GO-BP	0.130575	1	7	48.9011	Negative regulation of voltage-gated potassium channel activity	http://amigo.geneontology.org/amigo/term/GO:1903817	Kcnab1
GO-BP	0.130575	1	7	48.9011	Regulation of cell chemotaxis to fibroblast growth factor	http://amigo.geneontology.org/amigo/term/GO:1904847	Fgf1
GO-BP	0.130575	1	6	57.0513	Regulation of blood-brain barrier permeability	http://amigo.geneontology.org/amigo/term/GO:1905603	Angpt1
GO-BP	0.130575	8	1145	2.39167	Regulation of multicellular organismal development	http://amigo.geneontology.org/amigo/term/GO:2000026	Dlx1 Lrtm2 Tmem178a Slc8a1 Fezf2 Fgf1 Adgrb2 Ptk2b
GO-BP	0.130575	1	7	48.9011	Regulation of endothelial cell chemotaxis to fibroblast growth factor	http://amigo.geneontology.org/amigo/term/GO:2000544	Fgf1
GO-BP	0.130575	1	7	48.9011	Cellular defense response	http://amigo.geneontology.org/amigo/term/GO:0006968	Ptk2b
GO-BP	0.130575	1	7	48.9011	Hypotonic response	http://amigo.geneontology.org/amigo/term/GO:0006971	Slc12a5
GO-BP	0.130575	8	1165	2.35061	Positive regulation of signal transduction	http://amigo.geneontology.org/amigo/term/GO:0009967	Angpt1 Gucy1a1 Fgf1 Mal Agap2 Ptk2b Wasf1 Adcyap1
GO-BP	0.130575	1	7	48.9011	Regulation of inositol phosphate biosynthetic process	http://amigo.geneontology.org/amigo/term/GO:0010919	Ptk2b
GO-BP	0.130575	1	6	57.0513	Optic nerve morphogenesis	http://amigo.geneontology.org/amigo/term/GO:0021631	Kcna2
GO-BP	0.130575	2	74	9.25156	Hippocampus development	http://amigo.geneontology.org/amigo/term/GO:0021766	Dlx1 Fezf2
GO-BP	0.130575	1	7	48.9011	Substrate-independent telencephalic tangential migration	http://amigo.geneontology.org/amigo/term/GO:0021826	Fezf2
GO-BP	0.130575	1	7	48.9011	Interneuron migration from the subpallium to the cortex	http://amigo.geneontology.org/amigo/term/GO:0021830	Fezf2
GO-BP	0.130575	1	7	48.9011	Substrate-independent telencephalic tangential interneuron migration	http://amigo.geneontology.org/amigo/term/GO:0021843	Fezf2
GO-BP	0.130575	1	6	57.0513	Cerebral cortex GABAergic interneuron migration	http://amigo.geneontology.org/amigo/term/GO:0021853	Fezf2
GO-BP	0.130575	1	7	48.9011	Cerebral cortex GABAergic interneuron development	http://amigo.geneontology.org/amigo/term/GO:0021894	Fezf2
GO-BP	0.130575	1	7	48.9011	Commitment of neuronal cell to specific neuron type in forebrain	http://amigo.geneontology.org/amigo/term/GO:0021902	Fezf2
GO-BP	0.130575	3	193	5.32084	Peptide hormone secretion	http://amigo.geneontology.org/amigo/term/GO:0030072	Ptprn Ildr2 Adcyap1
GO-BP	0.130575	2	68	10.0679	Regulation of bone mineralization	http://amigo.geneontology.org/amigo/term/GO:0030500	Slc8a1 Ptk2b
GO-BP	0.130575	1	6	57.0513	Paranodal junction assembly	http://amigo.geneontology.org/amigo/term/GO:0030913	Cntnap1
GO-BP	0.130575	1	6	57.0513	Inositol trisphosphate biosynthetic process	http://amigo.geneontology.org/amigo/term/GO:0032959	Ptk2b
GO-BP	0.130575	4	332	4.12419	Cell junction assembly	http://amigo.geneontology.org/amigo/term/GO:0034329	Lrtm2 Adgrb2 Cntnap1 Ptk2b
GO-BP	0.130575	1	7	48.9011	Regulation of SNARE complex assembly	http://amigo.geneontology.org/amigo/term/GO:0035542	Prrt2
GO-BP	0.130575	1	7	48.9011	B cell chemotaxis	http://amigo.geneontology.org/amigo/term/GO:0035754	Ptk2b
GO-BP	0.130575	1	7	48.9011	Cell chemotaxis to fibroblast growth factor	http://amigo.geneontology.org/amigo/term/GO:0035766	Fgf1
GO-BP	0.130575	1	7	48.9011	Endothelial cell chemotaxis to fibroblast growth factor	http://amigo.geneontology.org/amigo/term/GO:0035768	Fgf1
GO-BP	0.130575	1	7	48.9011	Marginal zone B cell differentiation	http://amigo.geneontology.org/amigo/term/GO:0002315	Ptk2b
GO-BP	0.130575	2	67	10.2181	Regulation of potassium ion transport	http://amigo.geneontology.org/amigo/term/GO:0043266	Ptk2b Kcnab1
GO-BP	0.130575	2	72	9.50855	Positive regulation of MAP kinase activity	http://amigo.geneontology.org/amigo/term/GO:0043406	Fgf1 Ptk2b
GO-BP	0.130575	4	345	3.96878	Positive regulation of MAPK cascade	http://amigo.geneontology.org/amigo/term/GO:0043410	Angpt1 Fgf1 Ptk2b Adcyap1
GO-BP	0.130575	2	70	9.78022	Negative regulation of neuron differentiation	http://amigo.geneontology.org/amigo/term/GO:0045665	Dlx1 Fezf2
GO-BP	0.130575	5	511	3.34939	Regulation of protein kinase activity	http://amigo.geneontology.org/amigo/term/GO:0045859	Angpt1 Fgf1 Agap2 Ptk2b Adcyap1
GO-BP	0.130575	2	75	9.12821	Regulation of receptor signaling pathway via JAK-STAT	http://amigo.geneontology.org/amigo/term/GO:0046425	Agap2 Ptk2b
GO-BP	0.130575	1	7	48.9011	Negative regulation of photoreceptor cell differentiation	http://amigo.geneontology.org/amigo/term/GO:0046533	Dlx1
GO-BP	0.130575	5	521	3.2851	Neuron projection morphogenesis	http://amigo.geneontology.org/amigo/term/GO:0048812	Lrtm2 Fezf2 Gpm6a Cntnap1 Wasf1
GO-BP	0.130575	5	537	3.18722	Cell projection morphogenesis	http://amigo.geneontology.org/amigo/term/GO:0048858	Lrtm2 Fezf2 Gpm6a Cntnap1 Wasf1
GO-BP	0.130575	1	6	57.0513	Voluntary musculoskeletal movement	http://amigo.geneontology.org/amigo/term/GO:0050882	Itpr1
GO-BP	0.130575	3	186	5.52109	Regulation of chemotaxis	http://amigo.geneontology.org/amigo/term/GO:0050920	Fezf2 Fgf1 Ptk2b
GO-BP	0.130575	4	343	3.99193	Negative regulation of transport	http://amigo.geneontology.org/amigo/term/GO:0051051	Angpt1 Ptk2b Prrt2 Kcnab1
GO-BP	0.130575	3	188	5.46236	Maintenance of location in cell	http://amigo.geneontology.org/amigo/term/GO:0051651	Itpr1 Ptk2b Slc25a23
GO-BP	0.130575	3	198	5.18648	Peptide secretion	http://amigo.geneontology.org/amigo/term/GO:0002790	Ptprn Ildr2 Adcyap1
GO-BP	0.130575	1	6	57.0513	Chloride ion homeostasis	http://amigo.geneontology.org/amigo/term/GO:0055064	Slc12a5
GO-BP	0.130575	1	6	57.0513	Monovalent inorganic anion homeostasis	http://amigo.geneontology.org/amigo/term/GO:0055083	Slc12a5
GO-BP	0.130575	1	7	48.9011	Relaxation of vascular associated smooth muscle	http://amigo.geneontology.org/amigo/term/GO:0060087	Gucy1a1
GO-BP	0.130575	1	6	57.0513	Chorion development	http://amigo.geneontology.org/amigo/term/GO:0060717	Htra1
GO-BP	0.130575	1	7	48.9011	Amino acid homeostasis	http://amigo.geneontology.org/amigo/term/GO:0080144	Grm2
GO-BP	0.130575	1	7	48.9011	Endothelin receptor signaling pathway	http://amigo.geneontology.org/amigo/term/GO:0086100	Ptk2b
GO-BP	0.134658	4	360	3.80342	Ameboidal-type cell migration	http://amigo.geneontology.org/amigo/term/GO:0001667	Ptprr Angpt1 Fgf1 Ptk2b
GO-BP	0.136117	1	8	42.7885	Galactose metabolic process	http://amigo.geneontology.org/amigo/term/GO:0006012	Chst1
GO-BP	0.136117	1	8	42.7885	Regulation of synaptic vesicle membrane organization	http://amigo.geneontology.org/amigo/term/GO:1901632	Prrt2
GO-BP	0.136117	1	8	42.7885	Extraembryonic membrane development	http://amigo.geneontology.org/amigo/term/GO:1903867	Htra1
GO-BP	0.136117	2	79	8.66602	Regulation of receptor signaling pathway via STAT	http://amigo.geneontology.org/amigo/term/GO:1904892	Agap2 Ptk2b
GO-BP	0.136117	1	8	42.7885	Interneuron migration	http://amigo.geneontology.org/amigo/term/GO:1904936	Fezf2
GO-BP	0.136117	1	8	42.7885	Regulation of nitric oxide mediated signal transduction	http://amigo.geneontology.org/amigo/term/GO:0010749	Gucy1a1
GO-BP	0.136117	3	205	5.00938	Tissue homeostasis	http://amigo.geneontology.org/amigo/term/GO:0001894	Angpt1 Ildr2 Ptk2b
GO-BP	0.136117	1	8	42.7885	Peptide cross-linking via chondroitin 4-sulfate glycosaminoglycan	http://amigo.geneontology.org/amigo/term/GO:0019800	Spock3
GO-BP	0.136117	9	1433	2.14987	Neurogenesis	http://amigo.geneontology.org/amigo/term/GO:0022008	Dlx1 Lrtm2 Fezf2 Gpm6a Slc12a5 Cntnap1 Ptk2b Wasf1 Adcyap1
GO-BP	0.136117	1	8	42.7885	Regulation of synaptic vesicle fusion to presynaptic active zone membrane	http://amigo.geneontology.org/amigo/term/GO:0031630	Prrt2
GO-BP	0.136117	5	556	3.07831	Cell part morphogenesis	http://amigo.geneontology.org/amigo/term/GO:0032990	Lrtm2 Fezf2 Gpm6a Cntnap1 Wasf1
GO-BP	0.136117	1	8	42.7885	Positive regulation of mammary gland epithelial cell proliferation	http://amigo.geneontology.org/amigo/term/GO:0033601	Agap2
GO-BP	0.136117	1	8	42.7885	Epithelial fluid transport	http://amigo.geneontology.org/amigo/term/GO:0042045	Itpr1
GO-BP	0.136117	1	8	42.7885	Regulation of circadian sleep/wake cycle, non-REM sleep	http://amigo.geneontology.org/amigo/term/GO:0045188	Kcna2
GO-BP	0.136117	2	79	8.66602	Negative regulation of myeloid cell differentiation	http://amigo.geneontology.org/amigo/term/GO:0045638	Tmem178a Ptk2b
GO-BP	0.136117	1	8	42.7885	Regulation of photoreceptor cell differentiation	http://amigo.geneontology.org/amigo/term/GO:0046532	Dlx1
GO-BP	0.136117	1	8	42.7885	Neuron fate determination	http://amigo.geneontology.org/amigo/term/GO:0048664	Fezf2
GO-BP	0.136117	1	8	42.7885	Regulation of type B pancreatic cell proliferation	http://amigo.geneontology.org/amigo/term/GO:0061469	Ptprn
GO-BP	0.136117	1	8	42.7885	Chemokine (C-C motif) ligand 5 production	http://amigo.geneontology.org/amigo/term/GO:0071609	Adcyap1
GO-BP	0.136117	1	8	42.7885	Regulation of chemokine (C-C motif) ligand 5 production	http://amigo.geneontology.org/amigo/term/GO:0071649	Adcyap1
GO-BP	0.137496	2	81	8.45204	Regulation of phosphatidylinositol 3-kinase signaling	http://amigo.geneontology.org/amigo/term/GO:0014066	Angpt1 Agap2
GO-BP	0.140075	2	82	8.34897	Positive regulation of actin filament polymerization	http://amigo.geneontology.org/amigo/term/GO:0030838	Ptk2b Wasf1
GO-BP	0.140075	5	562	3.04544	Cellular response to growth factor stimulus	http://amigo.geneontology.org/amigo/term/GO:0071363	Dlx1 Tac1 Fgf1 Htra1 Wasf1
GO-BP	0.141984	1	9	38.0342	Positive regulation of hepatocyte proliferation	http://amigo.geneontology.org/amigo/term/GO:2000347	Fgf1
GO-BP	0.141984	3	217	4.73236	Peptide transport	http://amigo.geneontology.org/amigo/term/GO:0015833	Ptprn Ildr2 Adcyap1
GO-BP	0.141984	1	9	38.0342	Neuronal action potential propagation	http://amigo.geneontology.org/amigo/term/GO:0019227	Cntnap1
GO-BP	0.141984	5	573	2.98698	MAPK cascade	http://amigo.geneontology.org/amigo/term/GO:0000165	Ptprr Angpt1 Fgf1 Ptk2b Adcyap1
GO-BP	0.141984	6	773	2.65698	Hemopoiesis	http://amigo.geneontology.org/amigo/term/GO:0030097	Dnajb9 Angpt1 Tmem178a Calcr Tmem91 Ptk2b
GO-BP	0.141984	1	9	38.0342	Positive regulation of vesicle fusion	http://amigo.geneontology.org/amigo/term/GO:0031340	Prrt2
GO-BP	0.141984	1	9	38.0342	Inositol trisphosphate metabolic process	http://amigo.geneontology.org/amigo/term/GO:0032957	Ptk2b
GO-BP	0.141984	1	9	38.0342	Amacrine cell differentiation	http://amigo.geneontology.org/amigo/term/GO:0035881	Dlx1
GO-BP	0.141984	1	9	38.0342	Circadian sleep/wake cycle, non-REM sleep	http://amigo.geneontology.org/amigo/term/GO:0042748	Kcna2
GO-BP	0.141984	1	9	38.0342	Relaxation of smooth muscle	http://amigo.geneontology.org/amigo/term/GO:0044557	Gucy1a1
GO-BP	0.141984	6	771	2.66387	Secretion	http://amigo.geneontology.org/amigo/term/GO:0046903	Kcna2 Ptprn Ildr2 Prrt2 Pam Adcyap1
GO-BP	0.141984	4	381	3.59378	Regulation of nervous system development	http://amigo.geneontology.org/amigo/term/GO:0051960	Dlx1 Lrtm2 Fezf2 Adgrb2
GO-BP	0.141984	1	9	38.0342	Ureteric bud elongation	http://amigo.geneontology.org/amigo/term/GO:0060677	Fgf1
GO-BP	0.141984	2	85	8.0543	Regulation of biomineral tissue development	http://amigo.geneontology.org/amigo/term/GO:0070167	Slc8a1 Ptk2b
GO-BP	0.141984	1	9	38.0342	Cellular hyperosmotic salinity response	http://amigo.geneontology.org/amigo/term/GO:0071475	Slc25a23
GO-BP	0.141984	1	9	38.0342	Action potential propagation	http://amigo.geneontology.org/amigo/term/GO:0098870	Cntnap1
GO-BP	0.144831	2	87	7.86914	Regulation of biomineralization	http://amigo.geneontology.org/amigo/term/GO:0110149	Slc8a1 Ptk2b
GO-BP	0.144831	8	1234	2.21917	Regulation of intracellular signal transduction	http://amigo.geneontology.org/amigo/term/GO:1902531	Ptprr Angpt1 Itpr1 Gucy1a1 Fgf1 Agap2 Ptk2b Adcyap1
GO-BP	0.144831	5	577	2.96627	Response to growth factor	http://amigo.geneontology.org/amigo/term/GO:0070848	Dlx1 Tac1 Fgf1 Htra1 Wasf1
GO-BP	0.147381	2	88	7.77972	Chloride transport	http://amigo.geneontology.org/amigo/term/GO:0006821	Slc6a1 Slc12a5
GO-BP	0.149678	1	10	34.2308	Regulation of cellular response to osmotic stress	http://amigo.geneontology.org/amigo/term/GO:0106049	Slc25a23
GO-BP	0.149678	1	10	34.2308	Positive regulation of Arp2/3 complex-mediated actin nucleation	http://amigo.geneontology.org/amigo/term/GO:2000601	Wasf1
GO-BP	0.149678	1	10	34.2308	Regulation of skeletal muscle satellite cell proliferation	http://amigo.geneontology.org/amigo/term/GO:0014842	Angpt1
GO-BP	0.149678	1	10	34.2308	Forebrain neuron fate commitment	http://amigo.geneontology.org/amigo/term/GO:0021877	Fezf2
GO-BP	0.149678	1	10	34.2308	Heparin biosynthetic process	http://amigo.geneontology.org/amigo/term/GO:0030210	Angpt1
GO-BP	0.149678	1	10	34.2308	Activation of Janus kinase activity	http://amigo.geneontology.org/amigo/term/GO:0042976	Ptk2b
GO-BP	0.149678	5	590	2.90091	Regulation of kinase activity	http://amigo.geneontology.org/amigo/term/GO:0043549	Angpt1 Fgf1 Agap2 Ptk2b Adcyap1
GO-BP	0.149678	2	90	7.60684	Positive regulation of neuron differentiation	http://amigo.geneontology.org/amigo/term/GO:0045666	Dlx1 Fezf2
GO-BP	0.149678	1	10	34.2308	Positive regulation of mitochondrial calcium ion concentration	http://amigo.geneontology.org/amigo/term/GO:0051561	Slc25a23
GO-BP	0.149678	2	89	7.69231	Regulation of synapse assembly	http://amigo.geneontology.org/amigo/term/GO:0051963	Lrtm2 Adgrb2
GO-BP	0.149678	1	10	34.2308	Retrograde trans-synaptic signaling	http://amigo.geneontology.org/amigo/term/GO:0098917	Gucy1a1
GO-BP	0.149949	8	1254	2.18378	Plasma membrane bounded cell projection organization	http://amigo.geneontology.org/amigo/term/GO:0120036	Lrtm2 Fezf2 Gpm6a Slc12a5 Cntnap1 Ptk2b Wasf1 Adcyap1
GO-BP	0.151612	2	92	7.44147	Cellular component assembly involved in morphogenesis	http://amigo.geneontology.org/amigo/term/GO:0010927	Csrp1 Cntnap1
GO-BP	0.151612	2	92	7.44147	Osteoclast differentiation	http://amigo.geneontology.org/amigo/term/GO:0030316	Tmem178a Calcr
GO-BP	0.151612	2	92	7.44147	Regulation of BMP signaling pathway	http://amigo.geneontology.org/amigo/term/GO:0030510	Dlx1 Htra1
GO-BP	0.152047	3	235	4.36989	Regulation of vasculature development	http://amigo.geneontology.org/amigo/term/GO:1901342	Fgf1 Adgrb2 Ptk2b
GO-BP	0.152047	2	94	7.28314	Positive regulation of cell junction assembly	http://amigo.geneontology.org/amigo/term/GO:1901890	Lrtm2 Adgrb2
GO-BP	0.152047	1	11	31.1189	CGMP biosynthetic process	http://amigo.geneontology.org/amigo/term/GO:0006182	Gucy1a1
GO-BP	0.152047	1	11	31.1189	Negative regulation of protein import	http://amigo.geneontology.org/amigo/term/GO:1904590	Angpt1
GO-BP	0.152047	1	11	31.1189	Parturition	http://amigo.geneontology.org/amigo/term/GO:0007567	Rxfp1
GO-BP	0.152047	1	11	31.1189	Gamma-aminobutyric acid transport	http://amigo.geneontology.org/amigo/term/GO:0015812	Slc6a1
GO-BP	0.152047	5	603	2.83837	Positive regulation of protein phosphorylation	http://amigo.geneontology.org/amigo/term/GO:0001934	Angpt1 Fgf1 Agap2 Ptk2b Adcyap1
GO-BP	0.152047	1	11	31.1189	Cellular anion homeostasis	http://amigo.geneontology.org/amigo/term/GO:0030002	Slc12a5
GO-BP	0.152047	8	1273	2.15119	Cell projection organization	http://amigo.geneontology.org/amigo/term/GO:0030030	Lrtm2 Fezf2 Gpm6a Slc12a5 Cntnap1 Ptk2b Wasf1 Adcyap1
GO-BP	0.152047	5	600	2.85256	Actin cytoskeleton organization	http://amigo.geneontology.org/amigo/term/GO:0030036	Csrp1 Agap2 Ptk2b Pam Wasf1
GO-BP	0.152047	2	93	7.36146	ERBB signaling pathway	http://amigo.geneontology.org/amigo/term/GO:0038127	Ptprr Ptk2b
GO-BP	0.152047	1	11	31.1189	Negative regulation of protein import into nucleus	http://amigo.geneontology.org/amigo/term/GO:0042308	Angpt1
GO-BP	0.152047	3	232	4.42639	Regulation of angiogenesis	http://amigo.geneontology.org/amigo/term/GO:0045765	Fgf1 Adgrb2 Ptk2b
GO-BP	0.152047	1	11	31.1189	Negative regulation of oligodendrocyte differentiation	http://amigo.geneontology.org/amigo/term/GO:0048715	Dlx1
GO-BP	0.152047	2	95	7.20648	Release of sequestered calcium ion into cytosol	http://amigo.geneontology.org/amigo/term/GO:0051209	Itpr1 Ptk2b
GO-BP	0.152047	2	95	7.20648	Negative regulation of sequestering of calcium ion	http://amigo.geneontology.org/amigo/term/GO:0051283	Itpr1 Ptk2b
GO-BP	0.152047	2	93	7.36146	Negative regulation of cellular response to growth factor stimulus	http://amigo.geneontology.org/amigo/term/GO:0090288	Dlx1 Htra1
GO-BP	0.152047	1	11	31.1189	Trans-synaptic signaling, modulating synaptic transmission	http://amigo.geneontology.org/amigo/term/GO:0099550	Gucy1a1
GO-BP	0.154436	1	12	28.5256	Regulation of sterol biosynthetic process	http://amigo.geneontology.org/amigo/term/GO:0106118	Fgf1
GO-BP	0.154436	1	12	28.5256	Regulation of axon guidance	http://amigo.geneontology.org/amigo/term/GO:1902667	Fezf2
GO-BP	0.154436	1	12	28.5256	Positive regulation of alcohol biosynthetic process	http://amigo.geneontology.org/amigo/term/GO:1902932	Fgf1
GO-BP	0.154436	3	243	4.22602	Response to hypoxia	http://amigo.geneontology.org/amigo/term/GO:0001666	Itpr1 Ptk2b Pam
GO-BP	0.154436	1	12	28.5256	Positive regulation of steroid biosynthetic process	http://amigo.geneontology.org/amigo/term/GO:0010893	Fgf1
GO-BP	0.154436	1	12	28.5256	Skeletal muscle satellite cell proliferation	http://amigo.geneontology.org/amigo/term/GO:0014841	Angpt1
GO-BP	0.154436	1	12	28.5256	Regulation of skeletal muscle cell proliferation	http://amigo.geneontology.org/amigo/term/GO:0014857	Angpt1
GO-BP	0.154436	1	12	28.5256	Optic nerve development	http://amigo.geneontology.org/amigo/term/GO:0021554	Kcna2
GO-BP	0.154436	1	12	28.5256	Cranial nerve structural organization	http://amigo.geneontology.org/amigo/term/GO:0021604	Kcna2
GO-BP	0.154436	2	99	6.91531	Limbic system development	http://amigo.geneontology.org/amigo/term/GO:0021761	Dlx1 Fezf2
GO-BP	0.154436	1	12	28.5256	Heparin metabolic process	http://amigo.geneontology.org/amigo/term/GO:0030202	Angpt1
GO-BP	0.154436	1	12	28.5256	SNARE complex assembly	http://amigo.geneontology.org/amigo/term/GO:0035493	Prrt2
GO-BP	0.154436	1	12	28.5256	Maintenance of blood-brain barrier	http://amigo.geneontology.org/amigo/term/GO:0035633	Angpt1
GO-BP	0.154436	1	12	28.5256	Calcium import into the mitochondrion	http://amigo.geneontology.org/amigo/term/GO:0036444	Slc25a23
GO-BP	0.154436	1	12	28.5256	Positive regulation of vascular permeability	http://amigo.geneontology.org/amigo/term/GO:0043117	Angpt1
GO-BP	0.154436	2	99	6.91531	Blood vessel endothelial cell migration	http://amigo.geneontology.org/amigo/term/GO:0043534	Angpt1 Ptk2b
GO-BP	0.154436	1	12	28.5256	Regulation of cholesterol biosynthetic process	http://amigo.geneontology.org/amigo/term/GO:0045540	Fgf1
GO-BP	0.154436	2	98	6.98587	Alcohol biosynthetic process	http://amigo.geneontology.org/amigo/term/GO:0046165	Fgf1 Ptk2b
GO-BP	0.154436	1	12	28.5256	Regulation of response to osmotic stress	http://amigo.geneontology.org/amigo/term/GO:0047484	Slc25a23
GO-BP	0.154436	3	244	4.2087	Rhythmic process	http://amigo.geneontology.org/amigo/term/GO:0048511	Kcna2 Dbp Pam
GO-BP	0.154436	6	821	2.50164	Hematopoietic or lymphoid organ development	http://amigo.geneontology.org/amigo/term/GO:0048534	Dnajb9 Angpt1 Tmem178a Calcr Tmem91 Ptk2b
GO-BP	0.154436	2	99	6.91531	Oligodendrocyte differentiation	http://amigo.geneontology.org/amigo/term/GO:0048709	Dlx1 Cntnap1
GO-BP	0.154436	3	238	4.3148	Anatomical structure homeostasis	http://amigo.geneontology.org/amigo/term/GO:0060249	Angpt1 Ildr2 Ptk2b
GO-BP	0.154957	7	1062	2.25627	Positive regulation of transcription by RNA polymerase II	http://amigo.geneontology.org/amigo/term/GO:0045944	Dlx1 Fezf2 Fgf1 Ptprn Dbp Agap2 Adcyap1
GO-BP	0.155969	4	423	3.23695	Angiogenesis	http://amigo.geneontology.org/amigo/term/GO:0001525	Angpt1 Fgf1 Adgrb2 Ptk2b
GO-BP	0.155969	2	101	6.77837	Integrin-mediated signaling pathway	http://amigo.geneontology.org/amigo/term/GO:0007229	Adam11 Ptk2b
GO-BP	0.157333	3	247	4.15758	Amide transport	http://amigo.geneontology.org/amigo/term/GO:0042886	Ptprn Ildr2 Adcyap1
GO-BP	0.158071	4	426	3.21416	Multicellular organismal homeostasis	http://amigo.geneontology.org/amigo/term/GO:0048871	Angpt1 Ildr2 Ptk2b Adcyap1
GO-BP	0.159336	1	13	26.3314	N-acetylglucosamine metabolic process	http://amigo.geneontology.org/amigo/term/GO:0006044	Chst1
GO-BP	0.159336	2	103	6.64675	Regulation of cellular response to transforming growth factor beta stimulus	http://amigo.geneontology.org/amigo/term/GO:1903844	Dlx1 Htra1
GO-BP	0.159336	8	1317	2.07932	Positive regulation of cell communication	http://amigo.geneontology.org/amigo/term/GO:0010647	Angpt1 Gucy1a1 Fgf1 Mal Agap2 Ptk2b Wasf1 Adcyap1
GO-BP	0.159336	1	13	26.3314	Regulation of cGMP-mediated signaling	http://amigo.geneontology.org/amigo/term/GO:0010752	Ptk2b
GO-BP	0.159336	2	104	6.58284	Bone mineralization	http://amigo.geneontology.org/amigo/term/GO:0030282	Slc8a1 Ptk2b
GO-BP	0.159336	1	13	26.3314	Synaptic vesicle fusion to presynaptic active zone membrane	http://amigo.geneontology.org/amigo/term/GO:0031629	Prrt2
GO-BP	0.159336	3	250	4.10769	Response to decreased oxygen levels	http://amigo.geneontology.org/amigo/term/GO:0036293	Itpr1 Ptk2b Pam
GO-BP	0.159336	3	251	4.09133	Hormone secretion	http://amigo.geneontology.org/amigo/term/GO:0046879	Ptprn Ildr2 Adcyap1
GO-BP	0.159336	1	13	26.3314	Regulation of neurotrophin TRK receptor signaling pathway	http://amigo.geneontology.org/amigo/term/GO:0051386	Wasf1
GO-BP	0.159336	1	13	26.3314	Modification of postsynaptic actin cytoskeleton	http://amigo.geneontology.org/amigo/term/GO:0098885	Wasf1
GO-BP	0.161867	10	1824	1.87669	Cell development	http://amigo.geneontology.org/amigo/term/GO:0048468	Dlx1 Lrtm2 Csrp1 Fezf2 Gpm6a Slc12a5 Cntnap1 Ptk2b Wasf1 Adcyap1
GO-BP	0.162676	8	1324	2.06832	Positive regulation of signaling	http://amigo.geneontology.org/amigo/term/GO:0023056	Angpt1 Gucy1a1 Fgf1 Mal Agap2 Ptk2b Wasf1 Adcyap1
GO-BP	0.16291	2	106	6.45864	Negative regulation of transmembrane receptor protein serine/threonine kinase signaling pathway	http://amigo.geneontology.org/amigo/term/GO:0090101	Dlx1 Htra1
GO-BP	0.163247	1	14	24.4505	Regulation of NMDA receptor activity	http://amigo.geneontology.org/amigo/term/GO:2000310	Ptk2b
GO-BP	0.163247	1	14	24.4505	Toxin metabolic process	http://amigo.geneontology.org/amigo/term/GO:0009404	Pam
GO-BP	0.163247	3	258	3.98032	Hormone transport	http://amigo.geneontology.org/amigo/term/GO:0009914	Ptprn Ildr2 Adcyap1
GO-BP	0.163247	1	14	24.4505	Skeletal muscle cell proliferation	http://amigo.geneontology.org/amigo/term/GO:0014856	Angpt1
GO-BP	0.163247	1	14	24.4505	Negative regulation of bone mineralization	http://amigo.geneontology.org/amigo/term/GO:0030502	Ptk2b
GO-BP	0.163247	2	108	6.33903	Positive regulation of protein polymerization	http://amigo.geneontology.org/amigo/term/GO:0032273	Ptk2b Wasf1
GO-BP	0.163247	1	14	24.4505	Hyperosmotic salinity response	http://amigo.geneontology.org/amigo/term/GO:0042538	Slc25a23
GO-BP	0.163247	4	441	3.10483	Positive regulation of cellular component biogenesis	http://amigo.geneontology.org/amigo/term/GO:0044089	Lrtm2 Adgrb2 Ptk2b Wasf1
GO-BP	0.163247	1	14	24.4505	Negative regulation of smooth muscle contraction	http://amigo.geneontology.org/amigo/term/GO:0045986	Gucy1a1
GO-BP	0.163247	1	14	24.4505	Synaptic vesicle membrane organization	http://amigo.geneontology.org/amigo/term/GO:0048499	Prrt2
GO-BP	0.163247	1	14	24.4505	Cellular response to salt stress	http://amigo.geneontology.org/amigo/term/GO:0071472	Slc25a23
GO-BP	0.163247	1	14	24.4505	Cellular hyperosmotic response	http://amigo.geneontology.org/amigo/term/GO:0071474	Slc25a23
GO-BP	0.163247	2	108	6.33903	Calcium ion transmembrane import into cytosol	http://amigo.geneontology.org/amigo/term/GO:0097553	Itpr1 Ptk2b
GO-BP	0.163247	1	14	24.4505	Vesicle fusion to plasma membrane	http://amigo.geneontology.org/amigo/term/GO:0099500	Prrt2
GO-BP	0.164234	2	109	6.28088	Negative regulation of ion transport	http://amigo.geneontology.org/amigo/term/GO:0043271	Ptk2b Kcnab1
GO-BP	0.165793	6	870	2.36074	Cell morphogenesis	http://amigo.geneontology.org/amigo/term/GO:0000902	Lrtm2 Fezf2 Gpm6a Cntnap1 Ptk2b Wasf1
GO-BP	0.165793	2	110	6.22378	Phosphatidylinositol 3-kinase signaling	http://amigo.geneontology.org/amigo/term/GO:0014065	Angpt1 Agap2
GO-BP	0.165793	2	110	6.22378	Sodium ion transmembrane transport	http://amigo.geneontology.org/amigo/term/GO:0035725	Slc6a1 Slc8a1
GO-BP	0.166892	6	872	2.35533	Immune system development	http://amigo.geneontology.org/amigo/term/GO:0002520	Dnajb9 Angpt1 Tmem178a Calcr Tmem91 Ptk2b
GO-BP	0.167994	6	874	2.34994	Positive regulation of cellular component organization	http://amigo.geneontology.org/amigo/term/GO:0051130	Angpt1 Lrtm2 Adgrb2 Ptk2b Prrt2 Wasf1
GO-BP	0.16812	1	15	22.8205	Negative regulation of potassium ion transmembrane transporter activity	http://amigo.geneontology.org/amigo/term/GO:1901017	Kcnab1
GO-BP	0.16812	1	15	22.8205	Positive regulation of extrinsic apoptotic signaling pathway via death domain receptors	http://amigo.geneontology.org/amigo/term/GO:1902043	Mal
GO-BP	0.16812	1	15	22.8205	Regulation of hepatocyte proliferation	http://amigo.geneontology.org/amigo/term/GO:2000345	Fgf1
GO-BP	0.16812	1	15	22.8205	ATP transport	http://amigo.geneontology.org/amigo/term/GO:0015867	Slc25a23
GO-BP	0.16812	1	15	22.8205	Dentate gyrus development	http://amigo.geneontology.org/amigo/term/GO:0021542	Fezf2
GO-BP	0.16812	1	15	22.8205	Regulation of circadian sleep/wake cycle, sleep	http://amigo.geneontology.org/amigo/term/GO:0045187	Kcna2
GO-BP	0.16812	1	15	22.8205	Cellular response to fluid shear stress	http://amigo.geneontology.org/amigo/term/GO:0071498	Ptk2b
GO-BP	0.16812	1	15	22.8205	Lamellipodium morphogenesis	http://amigo.geneontology.org/amigo/term/GO:0072673	Wasf1
GO-BP	0.168724	2	113	6.05854	Positive regulation of lipid metabolic process	http://amigo.geneontology.org/amigo/term/GO:0045834	Fgf1 Ptk2b
GO-BP	0.170456	5	661	2.58932	Positive regulation of phosphorylation	http://amigo.geneontology.org/amigo/term/GO:0042327	Angpt1 Fgf1 Agap2 Ptk2b Adcyap1
GO-BP	0.171286	1	16	21.3942	Positive regulation of lymphocyte chemotaxis	http://amigo.geneontology.org/amigo/term/GO:0140131	Ptk2b
GO-BP	0.171286	3	270	3.80342	Sulfur compound metabolic process	http://amigo.geneontology.org/amigo/term/GO:0006790	Angpt1 Chst1 Spock3
GO-BP	0.171286	1	16	21.3942	Nitric oxide mediated signal transduction	http://amigo.geneontology.org/amigo/term/GO:0007263	Gucy1a1
GO-BP	0.171286	5	665	2.57374	Actin filament-based process	http://amigo.geneontology.org/amigo/term/GO:0030029	Csrp1 Agap2 Ptk2b Pam Wasf1
GO-BP	0.171286	2	116	5.90186	B cell differentiation	http://amigo.geneontology.org/amigo/term/GO:0030183	Dnajb9 Ptk2b
GO-BP	0.171286	1	16	21.3942	Negative regulation of vascular permeability	http://amigo.geneontology.org/amigo/term/GO:0043116	Angpt1
GO-BP	0.171286	1	16	21.3942	CGMP metabolic process	http://amigo.geneontology.org/amigo/term/GO:0046068	Gucy1a1
GO-BP	0.171286	1	16	21.3942	Negative regulation of calcium-mediated signaling	http://amigo.geneontology.org/amigo/term/GO:0050849	Itpr1
GO-BP	0.171286	1	16	21.3942	Positive regulation of actin nucleation	http://amigo.geneontology.org/amigo/term/GO:0051127	Wasf1
GO-BP	0.171286	1	16	21.3942	Mammary gland alveolus development	http://amigo.geneontology.org/amigo/term/GO:0060749	Agap2
GO-BP	0.171286	1	16	21.3942	Endothelial tube morphogenesis	http://amigo.geneontology.org/amigo/term/GO:0061154	Fgf1
GO-BP	0.171286	1	16	21.3942	Mammary gland lobule development	http://amigo.geneontology.org/amigo/term/GO:0061377	Agap2
GO-BP	0.171286	3	269	3.81756	Response to oxygen levels	http://amigo.geneontology.org/amigo/term/GO:0070482	Itpr1 Ptk2b Pam
GO-BP	0.171286	1	16	21.3942	Morphogenesis of an endothelium	http://amigo.geneontology.org/amigo/term/GO:0003159	Fgf1
GO-BP	0.171286	2	116	5.90186	Import across plasma membrane	http://amigo.geneontology.org/amigo/term/GO:0098739	Slc6a1 Slc8a1
GO-BP	0.174457	2	118	5.80183	Regulation of cation channel activity	http://amigo.geneontology.org/amigo/term/GO:2001257	Ptk2b Kcnab1
GO-BP	0.175061	3	276	3.72074	Maintenance of location	http://amigo.geneontology.org/amigo/term/GO:0051235	Itpr1 Ptk2b Slc25a23
GO-BP	0.175947	1	18	19.0171	Neuron projection fasciculation	http://amigo.geneontology.org/amigo/term/GO:0106030	Fezf2
GO-BP	0.175947	1	18	19.0171	Glucosamine-containing compound metabolic process	http://amigo.geneontology.org/amigo/term/GO:1901071	Chst1
GO-BP	0.175947	1	18	19.0171	Negative regulation of potassium ion transmembrane transport	http://amigo.geneontology.org/amigo/term/GO:1901380	Kcnab1
GO-BP	0.175947	1	18	19.0171	Fatty acid derivative biosynthetic process	http://amigo.geneontology.org/amigo/term/GO:1901570	Pam
GO-BP	0.175947	1	17	20.1357	Positive regulation of sprouting angiogenesis	http://amigo.geneontology.org/amigo/term/GO:1903672	Fgf1
GO-BP	0.175947	1	17	20.1357	Regulation of establishment of cell polarity	http://amigo.geneontology.org/amigo/term/GO:2000114	Ptk2b
GO-BP	0.175947	1	18	19.0171	Regulation of endothelial cell chemotaxis	http://amigo.geneontology.org/amigo/term/GO:2001026	Fgf1
GO-BP	0.175947	1	17	20.1357	Mitochondrial calcium ion transmembrane transport	http://amigo.geneontology.org/amigo/term/GO:0006851	Slc25a23
GO-BP	0.175947	1	18	19.0171	Cellular sodium ion homeostasis	http://amigo.geneontology.org/amigo/term/GO:0006883	Slc8a1
GO-BP	0.175947	2	124	5.52109	Ensheathment of neurons	http://amigo.geneontology.org/amigo/term/GO:0007272	Mal Cntnap1
GO-BP	0.175947	1	18	19.0171	Axonal fasciculation	http://amigo.geneontology.org/amigo/term/GO:0007413	Fezf2
GO-BP	0.175947	2	124	5.52109	Axon ensheathment	http://amigo.geneontology.org/amigo/term/GO:0008366	Mal Cntnap1
GO-BP	0.175947	1	18	19.0171	Response to lithium ion	http://amigo.geneontology.org/amigo/term/GO:0010226	Ptk2b
GO-BP	0.175947	2	123	5.56598	Liver development	http://amigo.geneontology.org/amigo/term/GO:0001889	Fgf1 Dbp
GO-BP	0.175947	1	17	20.1357	Myelin assembly	http://amigo.geneontology.org/amigo/term/GO:0032288	Cntnap1
GO-BP	0.175947	1	18	19.0171	Regulation of oxidative phosphorylation	http://amigo.geneontology.org/amigo/term/GO:0002082	Slc25a23
GO-BP	0.175947	1	18	19.0171	Inositol phosphate biosynthetic process	http://amigo.geneontology.org/amigo/term/GO:0032958	Ptk2b
GO-BP	0.175947	1	17	20.1357	Regulation of mammary gland epithelial cell proliferation	http://amigo.geneontology.org/amigo/term/GO:0033599	Agap2
GO-BP	0.175947	3	278	3.69397	Gliogenesis	http://amigo.geneontology.org/amigo/term/GO:0042063	Dlx1 Cntnap1 Ptk2b
GO-BP	0.175947	2	122	5.6116	Odontogenesis	http://amigo.geneontology.org/amigo/term/GO:0042476	Dlx1 Pam
GO-BP	0.175947	2	122	5.6116	Myelination	http://amigo.geneontology.org/amigo/term/GO:0042552	Mal Cntnap1
[truncated: 580 more rows]

## Sheet: 5_LB_LCI_Male-Unique
Pathway Database	Enrichment FDR	nGenes	Pathway Genes	Fold Enrichment	Pathway	URL	Genes
[truncated: 1,132 more rows]

## Sheet: 6_LB_LCI_Female-All
Pathway Database	Enrichment FDR	nGenes	Pathway Genes	Fold Enrichment	Pathway	URL	Genes
[truncated: 1,181 more rows]

[truncated: 5 more sheets: 7_LB_LCI_Female-All_UR, 8_LB_LCI_Female-All_DR, 9_LB_LCI_Male-All, 10_LB_LCI_Male-All_UR, 11_LB_LCI_Male-All_DR]
