# Supplementary material for: Spatial transcriptomics reveal basal sex differences in supraoptic nucleus gene expression of adult rats related to cell signaling and ribosomal pathways
Source: Biol Sex Differ. 2023 Oct 19;14:71. doi: 10.1186/s13293-023-00554-3 (PMC10585758; doi:10.1186/s13293-023-00554-3)
Supplement: Supplementary file 9 — Additional file 9. Spreadsheet 7. Compiled GO Terms/Pathway Results for DESeq2 Females vs. Males. [file 13293_2023_554_MOESM9_ESM.xlsx]

## Sheet: SuppSpreadsheet7
Supplemental Spreadsheet 7. GO Terms/Pathway Results - DESeq2 (Females vs. Males)
1_DESeq2_FvM	Data input: SON DEGs identified via DESeq2 Females vs. Males
2_DESeq2_FvM_UR	Data input: Upregulated SON DEGs identified via DESeq2 Females vs. Males
3_DESeq2_FvM_DR	Data input: Downregulated SON DEGs identified via DESeq2 Females vs. Males

## Sheet: 1_DESeq2_FvM
Pathway Database	Enrichment FDR	nGenes	Pathway Genes	Fold Enrichment	Pathway	URL	Genes
GO-BP	1.53773e-19	39	888	7.08113	Translation	http://amigo.geneontology.org/amigo/term/GO:0006412	Rpl10a Eif4g1 Rplp2 Dars2 Rpl26 LOC100911372 Rpl15 Rps7 Rpl22l1 Eef1a2 Eif3m Rpl31 Rpl35 Rps12 Rps23 Rps3 LOC100362339 Rpl17 Rmnd1 Rpl23a Ddx3x LOC100360449 Rps29 LOC102555453 LOC306079 LOC103690996 Rpl32 Rpl36 Gatb Rps19l2 Rps28 LOC103693375 Fau Caprin2 LOC690468 Rps8 Rpl10 LOC100911991 Rps9
GO-BP	1.53773e-19	39	904	6.9558	Peptide biosynthetic process	http://amigo.geneontology.org/amigo/term/GO:0043043	Rpl10a Eif4g1 Rplp2 Dars2 Rpl26 LOC100911372 Rpl15 Rps7 Rpl22l1 Eef1a2 Eif3m Rpl31 Rpl35 Rps12 Rps23 Rps3 LOC100362339 Rpl17 Rmnd1 Rpl23a Ddx3x LOC100360449 Rps29 LOC102555453 LOC306079 LOC103690996 Rpl32 Rpl36 Gatb Rps19l2 Rps28 LOC103693375 Fau Caprin2 LOC690468 Rps8 Rpl10 LOC100911991 Rps9
GO-BP	1.76788e-18	40	1041	6.19527	Peptide metabolic process	http://amigo.geneontology.org/amigo/term/GO:0006518	Rpl10a Eif4g1 Rplp2 Dars2 Rpl26 LOC100911372 Rpl15 Rps7 Rpl22l1 Eef1a2 Eif3m Rpl31 Ctsh Rpl35 Rps12 Rps23 Rps3 LOC100362339 Rpl17 Rmnd1 Rpl23a Ddx3x LOC100360449 Rps29 LOC102555453 LOC306079 LOC103690996 Rpl32 Rpl36 Gatb Rps19l2 Rps28 LOC103693375 Fau Caprin2 LOC690468 Rps8 Rpl10 LOC100911991 Rps9
GO-BP	2.96727e-18	39	1002	6.27549	Amide biosynthetic process	http://amigo.geneontology.org/amigo/term/GO:0043604	Rpl10a Eif4g1 Rplp2 Dars2 Rpl26 LOC100911372 Rpl15 Rps7 Rpl22l1 Eef1a2 Eif3m Rpl31 Rpl35 Rps12 Rps23 Rps3 LOC100362339 Rpl17 Rmnd1 Rpl23a Ddx3x LOC100360449 Rps29 LOC102555453 LOC306079 LOC103690996 Rpl32 Rpl36 Gatb Rps19l2 Rps28 LOC103693375 Fau Caprin2 LOC690468 Rps8 Rpl10 LOC100911991 Rps9
GO-BP	6.67313e-17	41	1237	5.34398	Cellular amide metabolic process	http://amigo.geneontology.org/amigo/term/GO:0043603	Rpl10a Eif4g1 Rplp2 Dars2 Rpl26 LOC100911372 Rpl15 Rps7 Rpl22l1 Eef1a2 Eif3m Rpl31 Ctsh Rpl35 Rps12 Rps23 Rps3 LOC100362339 Rpl17 Rmnd1 Rpl23a Ddx3x Hexb LOC100360449 Rps29 LOC102555453 LOC306079 LOC103690996 Rpl32 Rpl36 Gatb Rps19l2 Rps28 LOC103693375 Fau Caprin2 LOC690468 Rps8 Rpl10 LOC100911991 Rps9
GO-BP	2.09568e-12	41	1671	3.95602	Organonitrogen compound biosynthetic process	http://amigo.geneontology.org/amigo/term/GO:1901566	Rpl10a Eif4g1 Rplp2 Dars2 Rpl26 Angpt1 LOC100911372 Rpl15 Rps7 Rpl22l1 Mpdu1 Eef1a2 Eif3m Rpl31 Rpl35 Rps12 Rps23 Rps3 LOC100362339 Rpl17 Rmnd1 Rpl23a Ddx3x LOC100360449 Rps29 LOC102555453 LOC306079 LOC103690996 Rpl32 Rpl36 Gatb Rps19l2 Rps28 LOC103693375 Fau Caprin2 LOC690468 Rps8 Rpl10 LOC100911991 Rps9
GO-BP	0.00586241	7	139	8.11959	Cytoplasmic translation	http://amigo.geneontology.org/amigo/term/GO:0002181	Rpl10a Rplp2 Rpl22l1 Eif3m Rpl31 Rps23 Rpl36
GO-BP	0.0125038	3	13	37.2074	Mitochondrial electron transport, ubiquinol to cytochrome c	http://amigo.geneontology.org/amigo/term/GO:0006122	Uqcrh Uqcrb LOC100363502
GO-BP	0.0199351	6	122	7.92944	Electron transport chain	http://amigo.geneontology.org/amigo/term/GO:0022900	Cox6c Ndufb3 Uqcrh Uqcrb LOC100363502 Cox7a2l2
GO-BP	0.0310805	10	399	4.0409	Ribonucleoprotein complex biogenesis	http://amigo.geneontology.org/amigo/term/GO:0022613	Rplp0 LOC100911372 Eif3m Ddx3x LOC100359574 Rexo4 LOC306079 Snrpg Rpl7a Lsm6
GO-BP	0.0537768	2	5	64.4928	Positive regulation of translation in response to endoplasmic reticulum stress	http://amigo.geneontology.org/amigo/term/GO:0036493	Eif4g1 Ddx3x
GO-BP	0.0593864	8	289	4.46317	Ribosome biogenesis	http://amigo.geneontology.org/amigo/term/GO:0042254	Rplp0 LOC100911372 Ddx3x LOC100359574 Rexo4 LOC306079 Rpl7a Lsm6
GO-BP	0.0679774	2	6	53.744	Positive regulation of translation in response to stress	http://amigo.geneontology.org/amigo/term/GO:0032056	Eif4g1 Ddx3x
GO-BP	0.0849592	5	115	7.01008	Oxidative phosphorylation	http://amigo.geneontology.org/amigo/term/GO:0006119	Cox6c Uqcrh Uqcrb LOC100363502 Cox7a2l2
GO-BP	0.10908	2	8	40.308	Corpus callosum morphogenesis	http://amigo.geneontology.org/amigo/term/GO:0021540	Grcc10 Szt2
GO-BP	0.163017	2	10	32.2464	Regulation of translation in response to endoplasmic reticulum stress	http://amigo.geneontology.org/amigo/term/GO:0036490	Eif4g1 Ddx3x
GO-CC	8.48035e-19	32	591	8.72998	Ribosome	http://amigo.geneontology.org/amigo/term/GO:0005840	Rpl10a Rplp2 Rpl26 LOC100911372 Rpl15 Rps7 Rpl22l1 Rpl31 Rpl35 Rps12 Rps23 Rps3 LOC100362339 Rpl17 Rpl23a Ddx3x LOC100360449 Rps29 LOC102555453 LOC306079 LOC103690996 Rpl32 Rpl36 Rps19l2 Rps28 LOC103693375 Fau Rpl7a LOC690468 Rps8 Rpl10 Rps9
GO-CC	1.38161e-05	15	435	5.55972	Ribosomal subunit	http://amigo.geneontology.org/amigo/term/GO:0044391	Rpl10a Rplp2 Rpl26 LOC100911372 Rpl31 Rps12 Rps23 Rps3 Rpl17 Ddx3x LOC306079 Rpl36 Rpl7a Rps8 Rps9
GO-CC	1.67129e-05	13	335	6.25676	Cytosolic ribosome	http://amigo.geneontology.org/amigo/term/GO:0022626	Rpl10a Rplp2 LOC100911372 Rpl15 Rpl31 Rps12 Rps23 Ddx3x LOC306079 Rpl36 Rpl7a Rps8 Rps9
GO-CC	1.67129e-05	21	913	3.70851	Ribonucleoprotein complex	http://amigo.geneontology.org/amigo/term/GO:1990904	Rpl10a Eif4g1 Rplp2 Rpl26 LOC100911372 Eif3m Rpl31 Rps12 Rps23 Rps3 Rpl17 Ddx3x LOC100359574 LOC306079 Snrpe Snrpg Rpl36 Rpl7a Lsm6 Rps8 Rps9
GO-CC	0.000198854	7	101	11.1745	Respirasome	http://amigo.geneontology.org/amigo/term/GO:0070469	Cox6c Ndufb3 Uqcrb LOC100363502 Cox6b1 Cox7a2l2 Ndufa3
GO-CC	0.000591383	4	23	28.0403	Polysomal ribosome	http://amigo.geneontology.org/amigo/term/GO:0042788	Rpl10a Rpl31 Rps23 Rpl36
GO-CC	0.00122126	5	57	14.1431	Polysome	http://amigo.geneontology.org/amigo/term/GO:0005844	Rpl10a Eif4g1 Rpl31 Rps23 Rpl36
GO-CC	0.00158326	7	149	7.57465	Small ribosomal subunit	http://amigo.geneontology.org/amigo/term/GO:0015935	LOC100911372 Rps12 Rps23 Rps3 Ddx3x Rps8 Rps9
GO-CC	0.0021087	6	109	8.87515	Cytosolic small ribosomal subunit	http://amigo.geneontology.org/amigo/term/GO:0022627	LOC100911372 Rps12 Rps23 Ddx3x Rps8 Rps9
GO-CC	0.00521084	5	83	9.71276	Mitochondrial respirasome	http://amigo.geneontology.org/amigo/term/GO:0005746	Cox6c Ndufb3 Uqcrb Cox7a2l2 Ndufa3
GO-CC	0.00591038	5	87	9.2662	Respiratory chain complex	http://amigo.geneontology.org/amigo/term/GO:0098803	Cox6c Ndufb3 Uqcrb Cox6b1 Ndufa3
GO-CC	0.011475	8	288	4.47866	Large ribosomal subunit	http://amigo.geneontology.org/amigo/term/GO:0015934	Rpl10a Rplp2 Rpl26 Rpl31 Rpl17 LOC306079 Rpl36 Rpl7a
GO-CC	0.0180743	3	29	16.6792	Cytochrome complex	http://amigo.geneontology.org/amigo/term/GO:0070069	Cox6c Uqcrb Cox6b1
GO-CC	0.0448612	9	455	3.1892	Vacuole	http://amigo.geneontology.org/amigo/term/GO:0005773	Ttc3 Anxa6 Ctsh Gabarapl2 Lamtor1 LOC100360087 Fth1 Hexb Szt2
GO-CC	0.0448612	14	939	2.40388	Synapse	http://amigo.geneontology.org/amigo/term/GO:0045202	Eif4g1 Syn2 Rims4 Eef1a2 Cript Rps23 Rps3 Syt9 Colq Ppfibp1 Mapk8ip2 LOC100361457 Rpl10 Rps9
GO-CC	0.0461448	17	1291	2.12312	Mitochondrion	http://amigo.geneontology.org/amigo/term/GO:0005739	Lias Dars2 Nipsnap3b Anxa6 Cox6c Ndufb3 Uqcrh Rmnd1 Tmem126b Uqcrb LOC100363502 Cox6b1 Gatb Cox7a2l2 Caprin2 Fkbp8 Ndufa3
GO-CC	0.0461448	6	220	4.39723	Cytosolic large ribosomal subunit	http://amigo.geneontology.org/amigo/term/GO:0022625	Rpl10a Rplp2 Rpl31 LOC306079 Rpl36 Rpl7a
GO-CC	0.0461448	2	12	26.872	Dense core granule	http://amigo.geneontology.org/amigo/term/GO:0031045	Syt9 Ecrg4
GO-CC	0.046473	2	13	24.8049	Autolysosome	http://amigo.geneontology.org/amigo/term/GO:0044754	LOC100360087 Fth1
GO-CC	0.0512987	2	14	23.0331	Secondary lysosome	http://amigo.geneontology.org/amigo/term/GO:0005767	LOC100360087 Fth1
GO-CC	0.0583476	2	16	20.154	P granule	http://amigo.geneontology.org/amigo/term/GO:0043186	Ddx3x Snrpg
GO-CC	0.0583476	2	16	20.154	Pole plasm	http://amigo.geneontology.org/amigo/term/GO:0045495	Ddx3x Snrpg
GO-CC	0.0583476	2	16	20.154	Germ plasm	http://amigo.geneontology.org/amigo/term/GO:0060293	Ddx3x Snrpg
GO-CC	0.0707176	2	18	17.9147	Eukaryotic translation initiation factor 3 complex	http://amigo.geneontology.org/amigo/term/GO:0005852	Eif3m Ddx3x
GO-CC	0.0829951	5	190	4.24294	Cytoplasmic ribonucleoprotein granule	http://amigo.geneontology.org/amigo/term/GO:0036464	LOC100911372 Ctsh Ddx3x Snrpg Lsm6
GO-CC	0.088515	2	21	15.3554	Respiratory chain complex IV	http://amigo.geneontology.org/amigo/term/GO:0045277	Cox6c Cox6b1
GO-CC	0.0892458	7	367	3.07527	Lytic vacuole	http://amigo.geneontology.org/amigo/term/GO:0000323	Anxa6 Ctsh Lamtor1 LOC100360087 Fth1 Hexb Szt2
GO-CC	0.0892458	7	367	3.07527	Lysosome	http://amigo.geneontology.org/amigo/term/GO:0005764	Anxa6 Ctsh Lamtor1 LOC100360087 Fth1 Hexb Szt2
GO-CC	0.0919467	5	202	3.99089	Ribonucleoprotein granule	http://amigo.geneontology.org/amigo/term/GO:0035770	LOC100911372 Ctsh Ddx3x Snrpg Lsm6
GO-CC	0.101034	4	134	4.81289	Inner mitochondrial membrane protein complex	http://amigo.geneontology.org/amigo/term/GO:0098800	Cox6c Ndufb3 Uqcrb Ndufa3
GO-CC	0.140086	3	81	5.97155	Autophagosome	http://amigo.geneontology.org/amigo/term/GO:0005776	Gabarapl2 LOC100360087 Fth1
GO-CC	0.148198	10	727	2.21777	Nucleolus	http://amigo.geneontology.org/amigo/term/GO:0005730	Ttc3 Llph Arl14ep LOC100911372 LOC100359574 Rexo4 Rpl36 Lsm6 Rps9 Kdm5d
GO-CC	0.151172	16	1441	1.79022	Cell junction	http://amigo.geneontology.org/amigo/term/GO:0030054	Eif4g1 Arl14ep Syn2 Cldn11 Rims4 Eef1a2 Cript Rps23 Rps3 Syt9 Colq Ppfibp1 Mapk8ip2 LOC100361457 Rpl10 Rps9
GO-CC	0.151172	1	3	53.744	Glutamyl-tRNA(Gln) amidotransferase complex	http://amigo.geneontology.org/amigo/term/GO:0030956	Gatb
GO-CC	0.151172	2	32	10.077	U4/U6 x U5 tri-snRNP complex	http://amigo.geneontology.org/amigo/term/GO:0046540	Snrpg Lsm6
GO-CC	0.151172	1	3	53.744	SLIK (SAGA-like) complex	http://amigo.geneontology.org/amigo/term/GO:0046695	Taf6
GO-CC	0.151172	2	33	9.77163	Spliceosomal tri-snRNP complex	http://amigo.geneontology.org/amigo/term/GO:0097526	Snrpg Lsm6
GO-CC	0.151172	3	90	5.3744	Peptidase complex	http://amigo.geneontology.org/amigo/term/GO:1905368	Taf6 Psmd2 Psmb6
GO-CC	0.163675	5	252	3.19905	Secretory granule	http://amigo.geneontology.org/amigo/term/GO:0030141	Ctsh Catsper4 Syt9 Ecrg4 Hexb
GO-CC	0.17721	1	4	40.308	Eukaryotic translation elongation factor 1 complex	http://amigo.geneontology.org/amigo/term/GO:0005853	Eef1a2
GO-CC	0.17721	1	4	40.308	Cortical granule	http://amigo.geneontology.org/amigo/term/GO:0060473	Hexb
GO-CC	0.17721	1	4	40.308	Alveolar lamellar body	http://amigo.geneontology.org/amigo/term/GO:0097208	Ctsh
GO-CC	0.17721	1	4	40.308	Presynaptic cytoskeleton	http://amigo.geneontology.org/amigo/term/GO:0099569	LOC100361457
GO-CC	0.188778	6	366	2.64315	Secretory vesicle	http://amigo.geneontology.org/amigo/term/GO:0099503	Syn2 Ctsh Catsper4 Syt9 Ecrg4 Hexb
GO-CC	0.195261	3	106	4.56317	Oxidoreductase complex	http://amigo.geneontology.org/amigo/term/GO:1990204	Ndufb3 Uqcrb Ndufa3
GO-CC	0.197829	1	5	32.2464	Ubiquitin conjugating enzyme complex	http://amigo.geneontology.org/amigo/term/GO:0031371	LOC100912618
GO-CC	0.197829	2	44	7.32872	Myelin sheath	http://amigo.geneontology.org/amigo/term/GO:0043209	Plp1 Mbp
GO-CC	0.197829	1	5	32.2464	KICSTOR complex	http://amigo.geneontology.org/amigo/term/GO:0140007	Szt2
GO-MF	1.92225e-18	30	513	9.42877	Structural constituent of ribosome	http://amigo.geneontology.org/amigo/term/GO:0003735	Rpl10a Rplp2 Rpl26 LOC100911372 Rpl15 Rps7 Rpl22l1 Rpl31 Rpl35 Rps12 Rps23 Rps3 LOC100362339 Rpl17 Rpl23a LOC100360449 Rps29 LOC102555453 LOC306079 LOC103690996 Rpl32 Rpl36 Rps19l2 Rps28 LOC103693375 Fau LOC690468 Rps8 Rpl10 Rps9
GO-MF	3.61788e-16	33	801	6.64251	Structural molecule activity	http://amigo.geneontology.org/amigo/term/GO:0005198	Rpl10a Rplp2 Rpl26 LOC100911372 Rpl15 Rps7 Cldn11 Rpl22l1 Rpl31 Rpl35 Rps12 Mbp Rps23 Rps3 LOC100362339 Rpl17 Rpl23a LOC100360449 Rps29 LOC102555453 LOC306079 LOC103690996 Rpl32 Rpl36 Rps19l2 Rps28 LOC103693375 Fau LOC690468 LOC100361457 Rps8 Rpl10 Rps9
GO-MF	0.00753971	19	1135	2.69904	RNA binding	http://amigo.geneontology.org/amigo/term/GO:0003723	Rpl10a Eif4g1 Rpl26 Rpl22l1 Eef1a2 Eif3m Rps3 Rpl23a Ddx3x LOC100359574 LOC100360449 LOC306079 Snrpg Caprin2 Rpl7a Lsm6 LOC100911991 Rps9 Eif2s3y
GO-MF	0.0505147	3	28	17.2748	Translation initiation factor binding	http://amigo.geneontology.org/amigo/term/GO:0031369	Eif4g1 Eif3m Ddx3x
GO-MF	0.0544359	2	8	40.308	Eukaryotic initiation factor 4E binding	http://amigo.geneontology.org/amigo/term/GO:0008190	Eif4g1 Ddx3x
GO-MF	0.0544359	5	125	6.44928	Translation regulator activity	http://amigo.geneontology.org/amigo/term/GO:0045182	Eif4g1 Eef1a2 Eif3m LOC100911991 Rps9
GO-MF	0.0816985	4	86	7.49916	Translation factor activity, RNA binding	http://amigo.geneontology.org/amigo/term/GO:0008135	Eif4g1 Eef1a2 Eif3m LOC100911991
GO-MF	0.0816985	4	88	7.32872	Electron transfer activity	http://amigo.geneontology.org/amigo/term/GO:0009055	Cox6c Uqcrh LOC100363502 Cox7a2l2
GO-MF	0.128215	4	103	6.26143	Translation regulator activity, nucleic acid binding	http://amigo.geneontology.org/amigo/term/GO:0090079	Eif4g1 Eef1a2 Eif3m LOC100911991
GO-MF	0.193643	2	21	15.3554	Translation elongation factor activity	http://amigo.geneontology.org/amigo/term/GO:0003746	Eef1a2 LOC100911991
GO-MF	0.193643	2	23	14.0202	Cytochrome-c oxidase activity	http://amigo.geneontology.org/amigo/term/GO:0004129	Cox6c Cox7a2l2
GO-MF	0.193643	2	24	13.436	Ferric iron binding	http://amigo.geneontology.org/amigo/term/GO:0008199	LOC100360087 Fth1
GO-MF	0.193643	3	63	7.67771	Oxidoreduction-driven active transmembrane transporter activity	http://amigo.geneontology.org/amigo/term/GO:0015453	Cox6c Uqcrh Cox7a2l2
GO-MF	0.193643	2	23	14.0202	Oxidoreductase activity, acting on a heme group of donors	http://amigo.geneontology.org/amigo/term/GO:0016675	Cox6c Cox7a2l2
GO-MF	0.193643	3	71	6.81261	RRNA binding	http://amigo.geneontology.org/amigo/term/GO:0019843	Rpl23a LOC100360449 Rps9
KEGG	9.0455e-29	27	167	26.0674	Ribosome	http://www.genome.jp/kegg-bin/show_pathway?rno03010	Rps10 Rpl10a Rplp0 Rpl24 Rpl26 Rpl15 Rps7 Rpl22l1 Rpl31 Rpl35 Rps12 Rps23 Rps3 Rpl17 Rpl23a LOC100360449 Rps25 Rps29 Rpl36 Rps19l2 Rps28 LOC103693375 Rpl7a LOC690468 Rps8 Rpl10 Rps9
KEGG	1.25437e-23	27	262	16.6155	Coronavirus disease	http://www.genome.jp/kegg-bin/show_pathway?rno05171	Rps10 Rpl10a Rplp0 Rpl24 Rpl26 Rpl15 Rps7 Rpl22l1 Rpl31 Rpl35 Rps12 Rps23 Rps3 Rpl17 Rpl23a LOC100360449 Rps25 Rps29 Rpl36 Rps19l2 Rps28 LOC103693375 Rpl7a LOC690468 Rps8 Rpl10 Rps9
KEGG	0.00078814	7	136	8.2987	Oxidative phosphorylation	http://www.genome.jp/kegg-bin/show_pathway?rno00190	Cox6c Ndufb3 Uqcrh Uqcrb LOC100363502 Cox7a2l2 Ndufa3
KEGG	0.000961763	9	263	5.51744	Parkinson disease	http://www.genome.jp/kegg-bin/show_pathway?rno05012	Psmd2 Cox6c Ndufb3 Uqcrh Psmb6 Uqcrb LOC100363502 Cox7a2l2 Ndufa3
KEGG	0.000961763	9	268	5.4145	Prion disease	http://www.genome.jp/kegg-bin/show_pathway?rno05020	Psmd2 Cox6c Ndufb3 Uqcrh Psmb6 Uqcrb LOC100363502 Cox7a2l2 Ndufa3
KEGG	0.000987514	7	157	7.18868	Non-alcoholic fatty liver disease	http://www.genome.jp/kegg-bin/show_pathway?rno04932	Cox6c Ndufb3 Uqcrh Uqcrb LOC100363502 Cox7a2l2 Ndufa3
KEGG	0.00113581	10	355	4.54174	Amyotrophic lateral sclerosis	http://www.genome.jp/kegg-bin/show_pathway?rno05014	Psmd2 Cox6c Ndufb3 Uqcrh Psmb6 Uqcrb LOC100363502 Cox7a2l2 LOC100361457 Ndufa3
KEGG	0.00122277	9	294	4.93567	Huntington disease	http://www.genome.jp/kegg-bin/show_pathway?rno05016	Psmd2 Cox6c Ndufb3 Uqcrh Psmb6 Uqcrb LOC100363502 Cox7a2l2 Ndufa3
KEGG	0.00612285	7	227	4.97191	Thermogenesis	http://www.genome.jp/kegg-bin/show_pathway?rno04714	Cox6c Ndufb3 Uqcrh Uqcrb Cox7a2l2 LOC100361457 Ndufa3
KEGG	0.00612285	9	377	3.84904	Alzheimer disease	http://www.genome.jp/kegg-bin/show_pathway?rno05010	Psmd2 Cox6c Ndufb3 Uqcrh Psmb6 Uqcrb LOC100363502 Cox7a2l2 Ndufa3
KEGG	0.0168554	4	85	7.58738	Cardiac muscle contraction	http://www.genome.jp/kegg-bin/show_pathway?rno04260	Cox6c Uqcrh Uqcrb Cox7a2l2
KEGG	0.0168554	6	205	4.71898	Diabetic cardiomyopathy	http://www.genome.jp/kegg-bin/show_pathway?rno05415	Cox6c Ndufb3 Uqcrh Uqcrb Cox7a2l2 Ndufa3
KEGG	0.0184169	9	459	3.16141	Pathways of neurodegeneration	http://www.genome.jp/kegg-bin/show_pathway?rno05022	Psmd2 Cox6c Ndufb3 Uqcrh Psmb6 Uqcrb LOC100363502 Cox7a2l2 Ndufa3
KEGG	0.0210989	6	225	4.29952	Chemical carcinogenesis	http://www.genome.jp/kegg-bin/show_pathway?rno05208	Cox6c Ndufb3 Uqcrh Uqcrb Cox7a2l2 Ndufa3
KEGG	0.168917	2	39	8.2683	Ferroptosis	http://www.genome.jp/kegg-bin/show_pathway?rno04216	LOC100360087 Fth1
KEGG	0.198161	2	44	7.32872	Aminoacyl-tRNA biosynthesis	http://www.genome.jp/kegg-bin/show_pathway?rno00970	Dars2 Gatb
Reactome	1.1946e-34	30	150	32.2464	L13a-mediated translational silencing of Ceruloplasmin expression	https://reactome.org/download/current	Rps10 Rpl10a Rplp0 Rpl24 Eif4g1 Rplp2 Rpl26 LOC100911372 Rpl15 Rps7 Rpl22l1 Eif3m Rpl31 Rpl35 Rps12 Rps23 Rps3 Rpl17 LOC100360449 Rps25 Rps29 LOC103690996 Rpl32 Rps19l2 Rps28 LOC103693375 Rpl7a Rps8 Rpl10 Rps9
Reactome	1.31703e-34	30	157	30.8086	Eukaryotic Translation Initiation	https://reactome.org/download/current	Rps10 Rpl10a Rplp0 Rpl24 Eif4g1 Rplp2 Rpl26 LOC100911372 Rpl15 Rps7 Rpl22l1 Eif3m Rpl31 Rpl35 Rps12 Rps23 Rps3 Rpl17 LOC100360449 Rps25 Rps29 LOC103690996 Rpl32 Rps19l2 Rps28 LOC103693375 Rpl7a Rps8 Rpl10 Rps9
Reactome	1.31703e-34	30	157	30.8086	Cap-dependent Translation Initiation	https://reactome.org/download/current	Rps10 Rpl10a Rplp0 Rpl24 Eif4g1 Rplp2 Rpl26 LOC100911372 Rpl15 Rps7 Rpl22l1 Eif3m Rpl31 Rpl35 Rps12 Rps23 Rps3 Rpl17 LOC100360449 Rps25 Rps29 LOC103690996 Rpl32 Rps19l2 Rps28 LOC103693375 Rpl7a Rps8 Rpl10 Rps9
Reactome	1.31703e-34	29	136	34.3803	Nonsense Mediated Decay (NMD) independent of the Exon Junction Complex (EJC)	https://reactome.org/download/current	Rps10 Rpl10a Rplp0 Rpl24 Eif4g1 Rplp2 Rpl26 LOC100911372 Rpl15 Rps7 Rpl22l1 Rpl31 Rpl35 Rps12 Rps23 Rps3 Rpl17 LOC100360449 Rps25 Rps29 LOC103690996 Rpl32 Rps19l2 Rps28 LOC103693375 Rpl7a Rps8 Rpl10 Rps9
Reactome	1.35754e-34	29	140	33.398	Formation of a pool of free 40S subunits	https://reactome.org/download/current	Rps10 Rpl10a Rplp0 Rpl24 Rplp2 Rpl26 LOC100911372 Rpl15 Rps7 Rpl22l1 Eif3m Rpl31 Rpl35 Rps12 Rps23 Rps3 Rpl17 LOC100360449 Rps25 Rps29 LOC103690996 Rpl32 Rps19l2 Rps28 LOC103693375 Rpl7a Rps8 Rpl10 Rps9
Reactome	3.76534e-34	28	128	35.2695	GTP hydrolysis and joining of the 60S ribosomal subunit	https://reactome.org/download/current	Rps10 Rpl10a Rplp0 Rpl24 Rplp2 Rpl26 LOC100911372 Rpl15 Rps7 Rpl22l1 Rpl31 Rpl35 Rps12 Rps23 Rps3 Rpl17 LOC100360449 Rps25 Rps29 LOC103690996 Rpl32 Rps19l2 Rps28 LOC103693375 Rpl7a Rps8 Rpl10 Rps9
Reactome	1.04873e-33	28	133	33.9436	SRP-dependent cotranslational protein targeting to membrane	https://reactome.org/download/current	Rps10 Rpl10a Rplp0 Rpl24 Rplp2 Rpl26 LOC100911372 Rpl15 Rps7 Rpl22l1 Rpl31 Rpl35 Rps12 Rps23 Rps3 Rpl17 LOC100360449 Rps25 Rps29 LOC103690996 Rpl32 Rps19l2 Rps28 LOC103693375 Rpl7a Rps8 Rpl10 Rps9
Reactome	1.85617e-33	29	155	30.166	Nonsense-Mediated Decay (NMD)	https://reactome.org/download/current	Rps10 Rpl10a Rplp0 Rpl24 Eif4g1 Rplp2 Rpl26 LOC100911372 Rpl15 Rps7 Rpl22l1 Rpl31 Rpl35 Rps12 Rps23 Rps3 Rpl17 LOC100360449 Rps25 Rps29 LOC103690996 Rpl32 Rps19l2 Rps28 LOC103693375 Rpl7a Rps8 Rpl10 Rps9
Reactome	1.85617e-33	29	155	30.166	Nonsense Mediated Decay (NMD) enhanced by the Exon Junction Complex (EJC)	https://reactome.org/download/current	Rps10 Rpl10a Rplp0 Rpl24 Eif4g1 Rplp2 Rpl26 LOC100911372 Rpl15 Rps7 Rpl22l1 Rpl31 Rpl35 Rps12 Rps23 Rps3 Rpl17 LOC100360449 Rps25 Rps29 LOC103690996 Rpl32 Rps19l2 Rps28 LOC103693375 Rpl7a Rps8 Rpl10 Rps9
Reactome	4.74683e-29	29	218	21.4483	Major pathway of rRNA processing in the nucleolus and cytosol	https://reactome.org/download/current	Rps10 Rpl10a Rplp0 Rpl24 Rplp2 Rpl26 LOC100911372 Rpl15 Rps7 Rpl22l1 Rpl31 Rpl35 Rps12 Rps23 Rps3 Rpl17 LOC100359574 LOC100360449 Rps25 Rps29 LOC103690996 Rpl32 Rps19l2 Rps28 LOC103693375 Rpl7a Rps8 Rpl10 Rps9
Reactome	4.74683e-29	29	218	21.4483	RRNA processing	https://reactome.org/download/current	Rps10 Rpl10a Rplp0 Rpl24 Rplp2 Rpl26 LOC100911372 Rpl15 Rps7 Rpl22l1 Rpl31 Rpl35 Rps12 Rps23 Rps3 Rpl17 LOC100359574 LOC100360449 Rps25 Rps29 LOC103690996 Rpl32 Rps19l2 Rps28 LOC103693375 Rpl7a Rps8 Rpl10 Rps9
Reactome	4.74683e-29	29	218	21.4483	RRNA processing in the nucleus and cytosol	https://reactome.org/download/current	Rps10 Rpl10a Rplp0 Rpl24 Rplp2 Rpl26 LOC100911372 Rpl15 Rps7 Rpl22l1 Rpl31 Rpl35 Rps12 Rps23 Rps3 Rpl17 LOC100359574 LOC100360449 Rps25 Rps29 LOC103690996 Rpl32 Rps19l2 Rps28 LOC103693375 Rpl7a Rps8 Rpl10 Rps9
Reactome	5.02367e-28	30	264	18.3218	Translation	https://reactome.org/download/current	Rps10 Rpl10a Rplp0 Rpl24 Eif4g1 Rplp2 Rpl26 LOC100911372 Rpl15 Rps7 Rpl22l1 Eif3m Rpl31 Rpl35 Rps12 Rps23 Rps3 Rpl17 LOC100360449 Rps25 Rps29 LOC103690996 Rpl32 Rps19l2 Rps28 LOC103693375 Rpl7a Rps8 Rpl10 Rps9
Reactome	1.17675e-20	32	559	9.22973	Metabolism of RNA	https://reactome.org/download/current	Rps10 Rpl10a Rplp0 Rpl24 Eif4g1 Rplp2 Rpl26 LOC100911372 Rpl15 Rps7 Rpl22l1 Rpl31 Rpl35 Rps12 Rps23 Rps3 Rpl17 LOC100359574 LOC100360449 Rps25 Rps29 Snrpg LOC103690996 Rpl32 Rps19l2 Rps28 LOC103693375 Rpl7a Lsm6 Rps8 Rpl10 Rps9
Reactome	1.01114e-16	14	67	33.6902	Ribosomal scanning and start codon recognition	https://reactome.org/download/current	Rps10 Eif4g1 LOC100911372 Rps7 Eif3m Rps12 Rps23 Rps3 Rps25 Rps29 Rps19l2 Rps28 Rps8 Rps9
Reactome	1.18749e-16	14	68	33.1948	Translation initiation complex formation	https://reactome.org/download/current	Rps10 Eif4g1 LOC100911372 Rps7 Eif3m Rps12 Rps23 Rps3 Rps25 Rps29 Rps19l2 Rps28 Rps8 Rps9
Reactome	1.39483e-16	14	69	32.7137	Activation of the mRNA upon binding of the cap-binding complex and eIFs and subsequent binding to 43S	https://reactome.org/download/current	Rps10 Eif4g1 LOC100911372 Rps7 Eif3m Rps12 Rps23 Rps3 Rps25 Rps29 Rps19l2 Rps28 Rps8 Rps9
Reactome	1.03166e-15	13	61	34.3609	Formation of the ternary complex and subsequently the 43S complex	https://reactome.org/download/current	Rps10 LOC100911372 Rps7 Eif3m Rps12 Rps23 Rps3 Rps25 Rps29 Rps19l2 Rps28 Rps8 Rps9
Reactome	8.87898e-14	41	1650	4.00637	Metabolism of proteins	https://reactome.org/download/current	Rps10 Rpl10a Rplp0 Vgf Rpl24 Psmd2 Eif4g1 Rplp2 Nsf Rpl26 LOC100911372 Rpl15 Rps7 Rpl22l1 Mpdu1 Eif3m Rpl31 Ctsh Rpl35 Cct7 Rps12 Rps23 Rps3 Vwa1 Rpl17 Psmb6 Gng10 LOC100360449 Rps25 Rps29 LOC103690996 Rpl32 Rps19l2 Rps28 LOC103693375 Rpl7a Hist2h2aa2 Rps8 Rpl10 Fkbp8 Rps9
Reactome	0.00693587	3	24	20.154	MTORC1-mediated signalling	https://reactome.org/download/current	Eif4g1 LOC100911372 Lamtor1
Reactome	0.0258412	3	38	12.7288	MTOR signalling	https://reactome.org/download/current	Eif4g1 LOC100911372 Lamtor1
Reactome	0.0574243	3	51	9.48423	Complex I biogenesis	https://reactome.org/download/current	Ndufb3 Tmem126b Ndufa3
Reactome	0.0714877	3	56	8.63742	Respiratory electron transport	https://reactome.org/download/current	Ndufb3 Tmem126b Ndufa3
Reactome	0.15928	8	496	2.60051	Neutrophil degranulation	https://reactome.org/download/current	Psmd2 LOC103692716 Ctsh Ghdc Lamtor1 LOC100360087 Fth1 Hexb
Reactome	0.15928	3	77	6.28176	Respiratory electron transport ATP synthesis by chemiosmotic coupling and heat production by uncoupling proteins.	https://reactome.org/download/current	Ndufb3 Tmem126b Ndufa3
RGD	4.507e-29	21	67	50.5354	PW:0000101 translation pathway	ftp://ftp.rgd.mcw.edu/pub/ontology/annotated_rgd_objects_by_ontology/with_terms/rattus_terms_pw/	Rps10 Rpl10a Rplp0 Rpl24 Rpl26 Rpl15 Rps7 Rpl31 Rpl35 Rps12 Rps23 Rps3 Rpl17 Rpl23a LOC100360449 Rps25 Rpl36 Rps28 LOC103693375 Rps8 Rpl10
RGD	3.84982e-20	21	170	19.9169	PW:0001066 ribosome biogenesis pathway	ftp://ftp.rgd.mcw.edu/pub/ontology/annotated_rgd_objects_by_ontology/with_terms/rattus_terms_pw/	Rps10 Rpl10a Rplp0 Rpl24 Rpl26 Rpl15 Rps7 Rpl31 Rpl35 Rps12 Rps23 Rps3 Rpl17 Rpl23a LOC100360449 Rps25 Rpl36 Rps28 LOC103693375 Rps8 Rpl10
RGD	0.000901473	6	107	9.04104	PW:0001059 oxidative phosphorylation pathway	ftp://ftp.rgd.mcw.edu/pub/ontology/annotated_rgd_objects_by_ontology/with_terms/rattus_terms_pw/	Cox6c Ndufb3 Uqcrh Uqcrb Cox7a2l2 Ndufa3
RGD	0.00174786	6	127	7.61725	PW:0000018 Parkinson's disease pathway	ftp://ftp.rgd.mcw.edu/pub/ontology/annotated_rgd_objects_by_ontology/with_terms/rattus_terms_pw/	Cox6c Ndufb3 Uqcrh Uqcrb Cox7a2l2 Ndufa3
RGD	0.00222736	2	4	80.6159	PW:0000592 iron storage pathway	ftp://ftp.rgd.mcw.edu/pub/ontology/annotated_rgd_objects_by_ontology/with_terms/rattus_terms_pw/	LOC100360087 Fth1
RGD	0.00382395	6	163	5.93492	PW:0000017 Huntington's disease pathway	ftp://ftp.rgd.mcw.edu/pub/ontology/annotated_rgd_objects_by_ontology/with_terms/rattus_terms_pw/	Cox6c Ndufb3 Uqcrh Uqcrb Cox7a2l2 Ndufa3
RGD	0.00382395	6	160	6.0462	PW:0000015 Alzheimer's disease pathway	ftp://ftp.rgd.mcw.edu/pub/ontology/annotated_rgd_objects_by_ontology/with_terms/rattus_terms_pw/	Cox6c Ndufb3 Uqcrh Uqcrb Cox7a2l2 Ndufa3
RGD	0.0689638	2	26	12.4025	PW:0000190 porphyrin and chlorophyll metabolic pathway	ftp://ftp.rgd.mcw.edu/pub/ontology/annotated_rgd_objects_by_ontology/with_terms/rattus_terms_pw/	LOC100360087 Fth1
RGD	0.100681	1	3	53.744	PW:0001063 lipoic acid metabolic pathway	ftp://ftp.rgd.mcw.edu/pub/ontology/annotated_rgd_objects_by_ontology/with_terms/rattus_terms_pw/	Lias
RGD	0.153333	2	46	7.01008	PW:0000055 nucleotide sugar metabolic pathway	ftp://ftp.rgd.mcw.edu/pub/ontology/annotated_rgd_objects_by_ontology/with_terms/rattus_terms_pw/	Cyb5r1 Hexb
RGD	0.153333	2	47	6.86093	PW:0000152 amino sugar metabolic pathway	ftp://ftp.rgd.mcw.edu/pub/ontology/annotated_rgd_objects_by_ontology/with_terms/rattus_terms_pw/	Cyb5r1 Hexb
RGD	0.191366	3	142	3.40631	PW:0001073 spliceosome pathway	ftp://ftp.rgd.mcw.edu/pub/ontology/annotated_rgd_objects_by_ontology/with_terms/rattus_terms_pw/	Snrpe Snrpg Lsm6
RGD	0.191366	2	63	5.11847	PW:0000640 glycolysis pathway	ftp://ftp.rgd.mcw.edu/pub/ontology/annotated_rgd_objects_by_ontology/with_terms/rattus_terms_pw/	Pkm Pfkfb4
RGD	0.191366	1	9	17.9147	PW:0000498 reverse cholesterol transport pathway	ftp://ftp.rgd.mcw.edu/pub/ontology/annotated_rgd_objects_by_ontology/with_terms/rattus_terms_pw/	Lcat
RGD	0.191366	2	58	5.55972	PW:0000816 Retinoic acid-inducible gene (RIG) I-like receptor signaling pathway	ftp://ftp.rgd.mcw.edu/pub/ontology/annotated_rgd_objects_by_ontology/with_terms/rattus_terms_pw/	Ddx3x Ddx3
Disease.RGD	0.00211288	5	47	17.1523	DOID:1339 Diamond-Blackfan anemia	ftp://ftp.rgd.mcw.edu/pub/data_release	Rps10 Rpl26 Rpl15 Rps7 Rps19l2
Disease.RGD	0.0113535	2	3	107.488	DOID:9000776 Hyperglycinemia Lactic Acidosis and Seizures	ftp://ftp.rgd.mcw.edu/pub/data_release	Lias LOC100360449
Disease.RGD	0.0713854	2	9	35.8293	DOID:9261 nasopharynx carcinoma	ftp://ftp.rgd.mcw.edu/pub/data_release	Snrpe Snrpg
Disease.RGD	0.0713854	3	36	13.436	DOID:9000058 Keloid	ftp://ftp.rgd.mcw.edu/pub/data_release	Prdx1 LOC100360087 Fth1
Disease.RGD	0.131722	2	14	23.0331	DOID:9007874 Liver Failure	ftp://ftp.rgd.mcw.edu/pub/data_release	Rps10 LOC100911372
Disease.RGD	0.174699	7	407	2.77303	DOID:11832 visual epilepsy	ftp://ftp.rgd.mcw.edu/pub/data_release	Ttc3 Plp1 Nalcn Syn2 Eef1a2 Grcc10 Szt2
Disease.RGD	0.174699	3	100	4.83696	DOID:1596 mental depression	ftp://ftp.rgd.mcw.edu/pub/data_release	LOC100360087 Fth1 Uqcrb
Disease.RGD	0.174699	6	273	3.54356	DOID:9000217 Stomach Neoplasms	ftp://ftp.rgd.mcw.edu/pub/data_release	Rnf43 LOC100911372 Rpl15 Eef1a2 Cct7 Rps19l2
Disease.RGD	0.174699	1	4	40.308	DOID:9003420 Carbon Monoxide Poisoning	ftp://ftp.rgd.mcw.edu/pub/data_release	Mbp
Disease.RGD	0.174699	2	31	10.4021	DOID:3213 demyelinating disease	ftp://ftp.rgd.mcw.edu/pub/data_release	Plp1 Mbp
Disease.RGD	0.174699	4	173	3.7279	DOID:9004575 Neoplasm Invasiveness	ftp://ftp.rgd.mcw.edu/pub/data_release	Angpt1 Pkm LOC100360087 Fth1
Disease.RGD	0.174699	4	148	4.35762	DOID:9000918 Disease Progression	ftp://ftp.rgd.mcw.edu/pub/data_release	LOC100911372 Rpl15 Cct7 Rps19l2
Disease.RGD	0.174699	1	3	53.744	DOID:9001596 Diamond-Blackfan Anemia 1	ftp://ftp.rgd.mcw.edu/pub/data_release	Rps19l2
Disease.RGD	0.174699	1	3	53.744	DOID:3323 Sandhoff disease	ftp://ftp.rgd.mcw.edu/pub/data_release	Hexb
Disease.RGD	0.174699	2	25	12.8986	DOID:11836 clubfoot	ftp://ftp.rgd.mcw.edu/pub/data_release	Dars2 Fkbp8
Disease.RGD	0.174699	1	3	53.744	DOID:0070187 Y-linked spermatogenic failure 2	ftp://ftp.rgd.mcw.edu/pub/data_release	Kdm5d
Disease.RGD	0.174699	2	29	11.1194	DOID:700 mitochondrial metabolism disease	ftp://ftp.rgd.mcw.edu/pub/data_release	Rmnd1 Tmem126b
Disease.RGD	0.174699	1	3	53.744	DOID:0110698 hypotrichosis 1	ftp://ftp.rgd.mcw.edu/pub/data_release	Snrpe
Disease.RGD	0.174699	1	4	40.308	DOID:0080505 Cornelia de Lange syndrome 1	ftp://ftp.rgd.mcw.edu/pub/data_release	Taf6
Disease.RGD	0.174699	1	4	40.308	DOID:3210 Pelizaeus-Merzbacher disease	ftp://ftp.rgd.mcw.edu/pub/data_release	Plp1
Disease.RGD	0.174699	1	3	53.744	DOID:0090050 dystonia 27	ftp://ftp.rgd.mcw.edu/pub/data_release	Col6a2
Disease.RGD	0.174699	1	4	40.308	DOID:0050663 Bethlem myopathy	ftp://ftp.rgd.mcw.edu/pub/data_release	Col6a2
Disease.RGD	0.174699	1	4	40.308	DOID:0050558 Ullrich congenital muscular dystrophy	ftp://ftp.rgd.mcw.edu/pub/data_release	Col6a2
Disease.RGD	0.174699	1	3	53.744	DOID:9008673 Diamond-Blackfan Anemia with Microtia and Cleft Palate	ftp://ftp.rgd.mcw.edu/pub/data_release	Rps28
Disease.RGD	0.174699	1	3	53.744	DOID:9006390 Diamond-Blackfan Anemia 15 with Mandibulofacial Dysostosis	ftp://ftp.rgd.mcw.edu/pub/data_release	Rps28
Disease.RGD	0.174699	1	4	40.308	DOID:0080463 early infantile epileptic encephalopathy 33	ftp://ftp.rgd.mcw.edu/pub/data_release	Eef1a2
Disease.RGD	0.174699	1	3	53.744	DOID:9001196 Nervous System Heredodegenerative Disorders	ftp://ftp.rgd.mcw.edu/pub/data_release	LOC100360087
Disease.RGD	0.174699	1	3	53.744	DOID:9000777 Mitochondrial Cardiomyopathy	ftp://ftp.rgd.mcw.edu/pub/data_release	Gatb
Disease.RGD	0.184718	1	5	32.2464	DOID:9007590 Arthritis Gouty	ftp://ftp.rgd.mcw.edu/pub/data_release	Dars2
Disease.RGD	0.184718	1	5	32.2464	DOID:4535 hypotrichosis	ftp://ftp.rgd.mcw.edu/pub/data_release	Snrpe
Disease.RGD	0.184718	1	5	32.2464	DOID:9008533 Plasminogen Activator Inhibitor-1 Deficiency	ftp://ftp.rgd.mcw.edu/pub/data_release	Vgf
Disease.RGD	0.184718	1	5	32.2464	DOID:1395 schistosomiasis	ftp://ftp.rgd.mcw.edu/pub/data_release	Prdx1
Disease.RGD	0.184718	1	5	32.2464	DOID:9002563 Gait Ataxia	ftp://ftp.rgd.mcw.edu/pub/data_release	Dars2
Disease.RGD	0.191905	1	6	26.872	DOID:9006617 Fatigue	ftp://ftp.rgd.mcw.edu/pub/data_release	Col6a2
Disease.RGD	0.191905	2	47	6.86093	DOID:10808 gastric ulcer	ftp://ftp.rgd.mcw.edu/pub/data_release	Vgf Angpt1
Disease.RGD	0.191905	1	6	26.872	DOID:2351 iron metabolism disease	ftp://ftp.rgd.mcw.edu/pub/data_release	LOC100360087
Disease.RGD	0.191905	2	46	7.01008	DOID:0060536 mitochondrial complex I deficiency	ftp://ftp.rgd.mcw.edu/pub/data_release	Ndufb3 Tmem126b
Disease.RGD	0.191905	1	6	26.872	DOID:9277 primary cerebellar degeneration	ftp://ftp.rgd.mcw.edu/pub/data_release	Dars2
Disease.RGD	0.19725	1	7	23.0331	DOID:0060873 isolated growth hormone deficiency type IA	ftp://ftp.rgd.mcw.edu/pub/data_release	Cript
Disease.RGD	0.19725	1	7	23.0331	DOID:13088 periventricular leukomalacia	ftp://ftp.rgd.mcw.edu/pub/data_release	Mbp
Disease.RGD	0.19725	1	7	23.0331	DOID:9009360 Bethlem Myopathy 1	ftp://ftp.rgd.mcw.edu/pub/data_release	Col6a2
Disease.RGD	0.19725	1	7	23.0331	DOID:0111139 mitochondrial complex III deficiency	ftp://ftp.rgd.mcw.edu/pub/data_release	Uqcrb
Disease.RGD	0.19725	1	7	23.0331	DOID:9003155 Parasitic Liver Diseases	ftp://ftp.rgd.mcw.edu/pub/data_release	Rnf43
TF.Target.TFact	7.71181e-05	5	53	15.2106	MYC UP target gene	http://www.tfacts.org	Rps7 Rpl35 Rps12 Rps23 Rps9
TF.Target.TFact	0.000182751	5	73	11.0433	MYC target gene	http://www.tfacts.org	Rps7 Rpl35 Rps12 Rps23 Rps9
TF.Target.TFact	0.0366453	1	6	26.872	EGR2 target gene	http://www.tfacts.org	Mbp
TF.Target.TFact	0.0366453	1	5	32.2464	JUND target gene	http://www.tfacts.org	Vgf

## Sheet: 2_DESeq2_FvM_UR
Pathway Database	Enrichment FDR	nGenes	Pathway Genes	Fold Enrichment	Pathway	URL	Genes
GO-BP	0.0135635	2	6	239.247	Positive regulation of translation in response to stress	http://amigo.geneontology.org/amigo/term/GO:0032056	Eif4g1 Ddx3x
GO-BP	0.0135635	2	5	287.097	Positive regulation of translation in response to endoplasmic reticulum stress	http://amigo.geneontology.org/amigo/term/GO:0036493	Eif4g1 Ddx3x
GO-BP	0.0269156	3	81	26.583	Positive regulation of peptidyl-serine phosphorylation	http://amigo.geneontology.org/amigo/term/GO:0033138	Eif4g1 Angpt1 Caprin2
GO-BP	0.0269156	2	10	143.548	Regulation of translation in response to endoplasmic reticulum stress	http://amigo.geneontology.org/amigo/term/GO:0036490	Eif4g1 Ddx3x
GO-BP	0.0269156	2	15	95.6989	Regulation of translation in response to stress	http://amigo.geneontology.org/amigo/term/GO:0043555	Eif4g1 Ddx3x
GO-BP	0.0269156	7	874	5.74851	Positive regulation of cellular component organization	http://amigo.geneontology.org/amigo/term/GO:0051130	Eif4g1 Angpt1 Tasor Cct7 Syt9 Ddx3x Caprin2
GO-BP	0.0269156	8	1210	4.7454	Positive regulation of protein metabolic process	http://amigo.geneontology.org/amigo/term/GO:0051247	Eif4g1 Nsf Angpt1 Ehd4 Tiparp Rmnd1 Ddx3x Caprin2
GO-BP	0.0316793	6	661	6.51506	Positive regulation of phosphorylation	http://amigo.geneontology.org/amigo/term/GO:0042327	Eif4g1 Angpt1 Ehd4 Eef1a2 Ddx3x Caprin2
GO-BP	0.0353352	6	716	6.0146	Positive regulation of phosphorus metabolic process	http://amigo.geneontology.org/amigo/term/GO:0010562	Eif4g1 Angpt1 Ehd4 Eef1a2 Ddx3x Caprin2
GO-BP	0.0353352	3	101	21.3191	Positive regulation of translation	http://amigo.geneontology.org/amigo/term/GO:0045727	Eif4g1 Rmnd1 Ddx3x
GO-BP	0.0353352	6	716	6.0146	Positive regulation of phosphate metabolic process	http://amigo.geneontology.org/amigo/term/GO:0045937	Eif4g1 Angpt1 Ehd4 Eef1a2 Ddx3x Caprin2
GO-BP	0.041607	3	113	19.0551	Regulation of peptidyl-serine phosphorylation	http://amigo.geneontology.org/amigo/term/GO:0033135	Eif4g1 Angpt1 Caprin2
GO-BP	0.0428544	4	293	9.79852	Regulation of translation	http://amigo.geneontology.org/amigo/term/GO:0006417	Eif4g1 Rmnd1 Ddx3x Caprin2
GO-BP	0.0428544	6	789	5.45811	Negative regulation of gene expression	http://amigo.geneontology.org/amigo/term/GO:0010629	Eif4g1 Angpt1 Tiparp Tasor Ddx3x Caprin2
GO-BP	0.0428544	3	126	17.0891	Gene silencing	http://amigo.geneontology.org/amigo/term/GO:0016458	Eif4g1 Tasor Ddx3x
GO-BP	0.0428544	3	125	17.2258	Positive regulation of cellular amide metabolic process	http://amigo.geneontology.org/amigo/term/GO:0034250	Eif4g1 Rmnd1 Ddx3x
GO-BP	0.0457154	2	31	46.3059	Positive regulation of G1/S transition of mitotic cell cycle	http://amigo.geneontology.org/amigo/term/GO:1900087	Eif4g1 Ddx3x
GO-BP	0.0457154	9	1901	3.39804	Regulation of cellular component organization	http://amigo.geneontology.org/amigo/term/GO:0051128	Eif4g1 Angpt1 Ehd4 Tasor Cct7 Syt9 Ddx3x Plekhg2 Caprin2
GO-BP	0.0472268	2	40	35.8871	Positive regulation of cell cycle G1/S phase transition	http://amigo.geneontology.org/amigo/term/GO:1902808	Eif4g1 Ddx3x
GO-BP	0.0472268	6	888	4.84961	Translation	http://amigo.geneontology.org/amigo/term/GO:0006412	Eif4g1 Eef1a2 Rmnd1 Ddx3x Gatb Caprin2
GO-BP	0.0472268	3	154	13.982	Neurotransmitter transport	http://amigo.geneontology.org/amigo/term/GO:0006836	Syn2 Rims4 Syt9
GO-BP	0.0472268	2	37	38.7969	Behavioral fear response	http://amigo.geneontology.org/amigo/term/GO:0001662	Eif4g1 Mapk8ip2
GO-BP	0.0472268	3	144	14.953	Negative regulation of translation	http://amigo.geneontology.org/amigo/term/GO:0017148	Eif4g1 Ddx3x Caprin2
GO-BP	0.0472268	2	39	36.8073	Calcium-ion regulated exocytosis	http://amigo.geneontology.org/amigo/term/GO:0017156	Syn2 Syt9
GO-BP	0.0472268	5	603	5.95143	Positive regulation of protein phosphorylation	http://amigo.geneontology.org/amigo/term/GO:0001934	Eif4g1 Angpt1 Ehd4 Ddx3x Caprin2
GO-BP	0.0472268	2	38	37.7759	Behavioral defense response	http://amigo.geneontology.org/amigo/term/GO:0002209	Eif4g1 Mapk8ip2
GO-BP	0.0472268	4	341	8.41926	Regulation of cellular amide metabolic process	http://amigo.geneontology.org/amigo/term/GO:0034248	Eif4g1 Rmnd1 Ddx3x Caprin2
GO-BP	0.0472268	3	160	13.4577	Negative regulation of cellular amide metabolic process	http://amigo.geneontology.org/amigo/term/GO:0034249	Eif4g1 Ddx3x Caprin2
GO-BP	0.0472268	6	904	4.76377	Peptide biosynthetic process	http://amigo.geneontology.org/amigo/term/GO:0043043	Eif4g1 Eef1a2 Rmnd1 Ddx3x Gatb Caprin2
GO-BP	0.0503062	2	42	34.1782	Fear response	http://amigo.geneontology.org/amigo/term/GO:0042596	Eif4g1 Mapk8ip2
GO-BP	0.0672952	2	51	28.1467	Regulation of translational initiation	http://amigo.geneontology.org/amigo/term/GO:0006446	Eif4g1 Ddx3x
GO-BP	0.0672952	4	401	7.15952	Posttranscriptional regulation of gene expression	http://amigo.geneontology.org/amigo/term/GO:0010608	Eif4g1 Rmnd1 Ddx3x Caprin2
GO-BP	0.0672952	6	1002	4.29786	Amide biosynthetic process	http://amigo.geneontology.org/amigo/term/GO:0043604	Eif4g1 Eef1a2 Rmnd1 Ddx3x Gatb Caprin2
GO-BP	0.0730104	2	54	26.583	Mitochondrial translation	http://amigo.geneontology.org/amigo/term/GO:0032543	Rmnd1 Gatb
GO-BP	0.076838	6	1041	4.13684	Peptide metabolic process	http://amigo.geneontology.org/amigo/term/GO:0006518	Eif4g1 Eef1a2 Rmnd1 Ddx3x Gatb Caprin2
GO-BP	0.0772309	6	1049	4.10529	Regulation of phosphorylation	http://amigo.geneontology.org/amigo/term/GO:0042325	Eif4g1 Angpt1 Ehd4 Eef1a2 Ddx3x Caprin2
GO-BP	0.0772309	2	58	24.7497	Regulation of gene silencing	http://amigo.geneontology.org/amigo/term/GO:0060968	Eif4g1 Tasor
GO-BP	0.0772322	1	3	239.247	Positive regulation of synaptic vesicle membrane organization	http://amigo.geneontology.org/amigo/term/GO:1901634	Syt9
GO-BP	0.0772322	2	68	21.1101	Positive regulation of mitotic cell cycle phase transition	http://amigo.geneontology.org/amigo/term/GO:1901992	Eif4g1 Ddx3x
GO-BP	0.0772322	1	3	239.247	Regulation of macrophage migration inhibitory factor signaling pathway	http://amigo.geneontology.org/amigo/term/GO:2000446	Angpt1
GO-BP	0.0772322	3	237	9.08534	Peptidyl-serine phosphorylation	http://amigo.geneontology.org/amigo/term/GO:0018105	Eif4g1 Angpt1 Caprin2
GO-BP	0.0772322	1	3	239.247	Positive regulation of synaptic vesicle fusion to presynaptic active zone membrane	http://amigo.geneontology.org/amigo/term/GO:0031632	Syt9
GO-BP	0.0772322	6	1138	3.78423	Positive regulation of cellular protein metabolic process	http://amigo.geneontology.org/amigo/term/GO:0032270	Eif4g1 Angpt1 Ehd4 Rmnd1 Ddx3x Caprin2
GO-BP	0.0772322	1	3	239.247	Ral protein signal transduction	http://amigo.geneontology.org/amigo/term/GO:0032484	Ralgps2
GO-BP	0.0772322	1	3	239.247	Regulation of Ral protein signal transduction	http://amigo.geneontology.org/amigo/term/GO:0032485	Ralgps2
GO-BP	0.0772322	1	3	239.247	Regulation of toll-like receptor 8 signaling pathway	http://amigo.geneontology.org/amigo/term/GO:0034159	Ddx3x
GO-BP	0.0772322	1	3	239.247	Positive regulation of toll-like receptor 8 signaling pathway	http://amigo.geneontology.org/amigo/term/GO:0034161	Ddx3x
GO-BP	0.0772322	2	71	20.2181	Post-transcriptional gene silencing by RNA	http://amigo.geneontology.org/amigo/term/GO:0035194	Eif4g1 Ddx3x
GO-BP	0.0772322	2	66	21.7498	Gene silencing by miRNA	http://amigo.geneontology.org/amigo/term/GO:0035195	Eif4g1 Ddx3x
GO-BP	0.0772322	1	3	239.247	SNARE complex disassembly	http://amigo.geneontology.org/amigo/term/GO:0035494	Nsf
GO-BP	0.0772322	1	3	239.247	Macrophage migration inhibitory factor signaling pathway	http://amigo.geneontology.org/amigo/term/GO:0035691	Angpt1
GO-BP	0.0772322	2	61	23.5325	Regulation of viral genome replication	http://amigo.geneontology.org/amigo/term/GO:0045069	Tasor Ddx3x
GO-BP	0.0772322	1	3	239.247	Mesodermal to mesenchymal transition involved in gastrulation	http://amigo.geneontology.org/amigo/term/GO:0060809	Tasor
GO-BP	0.0772322	1	3	239.247	Glutaminyl-tRNAGln biosynthesis via transamidation	http://amigo.geneontology.org/amigo/term/GO:0070681	Gatb
GO-BP	0.0772322	1	3	239.247	Calcium-dependent activation of synaptic vesicle fusion	http://amigo.geneontology.org/amigo/term/GO:0099502	Syt9
GO-BP	0.0779529	2	72	19.9373	Positive regulation of chromosome organization	http://amigo.geneontology.org/amigo/term/GO:2001252	Tasor Cct7
GO-BP	0.0814906	2	78	18.4036	Mitochondrial gene expression	http://amigo.geneontology.org/amigo/term/GO:0140053	Rmnd1 Gatb
GO-BP	0.0814906	1	4	179.435	Positive regulation of protein K63-linked ubiquitination	http://amigo.geneontology.org/amigo/term/GO:1902523	Ddx3x
GO-BP	0.0814906	1	4	179.435	Response to 2,3,7,8-tetrachlorodibenzodioxine	http://amigo.geneontology.org/amigo/term/GO:1904612	Tiparp
GO-BP	0.0814906	1	4	179.435	Positive regulation of blood-brain barrier permeability	http://amigo.geneontology.org/amigo/term/GO:1905605	Angpt1
GO-BP	0.0814906	2	75	19.1398	Posttranscriptional gene silencing	http://amigo.geneontology.org/amigo/term/GO:0016441	Eif4g1 Ddx3x
GO-BP	0.0814906	3	260	8.28164	Peptidyl-serine modification	http://amigo.geneontology.org/amigo/term/GO:0018209	Eif4g1 Angpt1 Caprin2
GO-BP	0.0814906	5	820	4.37648	Positive regulation of protein modification process	http://amigo.geneontology.org/amigo/term/GO:0031401	Eif4g1 Angpt1 Ehd4 Ddx3x Caprin2
GO-BP	0.0814906	2	76	18.8879	Multicellular organismal response to stress	http://amigo.geneontology.org/amigo/term/GO:0033555	Eif4g1 Mapk8ip2
GO-BP	0.0814906	1	4	179.435	Toll-like receptor 8 signaling pathway	http://amigo.geneontology.org/amigo/term/GO:0034158	Ddx3x
GO-BP	0.0814906	1	4	179.435	Tie signaling pathway	http://amigo.geneontology.org/amigo/term/GO:0048014	Angpt1
GO-BP	0.0837905	6	1212	3.55318	Regulation of phosphate metabolic process	http://amigo.geneontology.org/amigo/term/GO:0019220	Eif4g1 Angpt1 Ehd4 Eef1a2 Ddx3x Caprin2
GO-BP	0.0837905	6	1213	3.55025	Regulation of phosphorus metabolic process	http://amigo.geneontology.org/amigo/term/GO:0051174	Eif4g1 Angpt1 Ehd4 Eef1a2 Ddx3x Caprin2
GO-BP	0.0852286	2	87	16.4998	Positive regulation of cell cycle phase transition	http://amigo.geneontology.org/amigo/term/GO:1901989	Eif4g1 Ddx3x
GO-BP	0.0852286	2	85	16.888	Regulation of cell morphogenesis involved in differentiation	http://amigo.geneontology.org/amigo/term/GO:0010769	Ttc3 Caprin2
GO-BP	0.0852286	2	84	17.0891	Gene silencing by RNA	http://amigo.geneontology.org/amigo/term/GO:0031047	Eif4g1 Ddx3x
GO-BP	0.0852286	2	87	16.4998	Protein localization to chromosome	http://amigo.geneontology.org/amigo/term/GO:0034502	Tasor Cct7
GO-BP	0.0852286	6	1237	3.48137	Cellular amide metabolic process	http://amigo.geneontology.org/amigo/term/GO:0043603	Eif4g1 Eef1a2 Rmnd1 Ddx3x Gatb Caprin2
GO-BP	0.0852286	2	87	16.4998	Positive regulation of canonical Wnt signaling pathway	http://amigo.geneontology.org/amigo/term/GO:0090263	Ddx3x Caprin2
GO-BP	0.0860425	1	5	143.548	Positive regulation of mRNA binding	http://amigo.geneontology.org/amigo/term/GO:1902416	Eif4g1
GO-BP	0.0860425	1	5	143.548	Protein localization to cytoplasmic stress granule	http://amigo.geneontology.org/amigo/term/GO:1903608	Ddx3x
GO-BP	0.0860425	1	5	143.548	Activation of transmembrane receptor protein tyrosine kinase activity	http://amigo.geneontology.org/amigo/term/GO:0007171	Angpt1
GO-BP	0.0860425	2	89	16.129	Viral genome replication	http://amigo.geneontology.org/amigo/term/GO:0019079	Tasor Ddx3x
GO-BP	0.0862871	7	1671	3.0067	Organonitrogen compound biosynthetic process	http://amigo.geneontology.org/amigo/term/GO:1901566	Eif4g1 Angpt1 Eef1a2 Rmnd1 Ddx3x Gatb Caprin2
GO-BP	0.0878341	2	92	15.6031	Regulation of G1/S transition of mitotic cell cycle	http://amigo.geneontology.org/amigo/term/GO:2000045	Eif4g1 Ddx3x
GO-BP	0.0896929	3	290	7.42492	Exocytosis	http://amigo.geneontology.org/amigo/term/GO:0006887	Syn2 Rims4 Syt9
GO-BP	0.0899329	1	6	119.624	Regulation of mRNA binding	http://amigo.geneontology.org/amigo/term/GO:1902415	Eif4g1
GO-BP	0.0899329	1	6	119.624	Positive regulation of RNA binding	http://amigo.geneontology.org/amigo/term/GO:1905216	Eif4g1
GO-BP	0.0899329	1	6	119.624	Regulation of blood-brain barrier permeability	http://amigo.geneontology.org/amigo/term/GO:1905603	Angpt1
GO-BP	0.0899329	6	1302	3.30757	Vesicle-mediated transport	http://amigo.geneontology.org/amigo/term/GO:0016192	Nsf Angpt1 Ehd4 Syn2 Rims4 Syt9
GO-BP	0.0899329	7	1708	2.94157	Phosphorylation	http://amigo.geneontology.org/amigo/term/GO:0016310	Eif4g1 Angpt1 Ehd4 Eef1a2 Pfkfb4 Ddx3x Caprin2
GO-BP	0.0899329	2	99	14.4998	Positive regulation of protein ubiquitination	http://amigo.geneontology.org/amigo/term/GO:0031398	Angpt1 Ddx3x
GO-BP	0.0899329	1	6	119.624	Regulation of toll-like receptor 7 signaling pathway	http://amigo.geneontology.org/amigo/term/GO:0034155	Ddx3x
GO-BP	0.0899329	1	6	119.624	Positive regulation of toll-like receptor 7 signaling pathway	http://amigo.geneontology.org/amigo/term/GO:0034157	Ddx3x
GO-BP	0.0899329	2	97	14.7988	Positive regulation of mitotic cell cycle	http://amigo.geneontology.org/amigo/term/GO:0045931	Eif4g1 Ddx3x
GO-BP	0.0905749	2	101	14.2127	Translational initiation	http://amigo.geneontology.org/amigo/term/GO:0006413	Eif4g1 Ddx3x
GO-BP	0.0905749	5	931	3.85468	Regulation of protein phosphorylation	http://amigo.geneontology.org/amigo/term/GO:0001932	Eif4g1 Angpt1 Ehd4 Ddx3x Caprin2
GO-BP	0.0905749	3	306	7.03669	Regulation of binding	http://amigo.geneontology.org/amigo/term/GO:0051098	Eif4g1 Angpt1 Caprin2
GO-BP	0.0930403	1	7	102.535	Fructose 2,6-bisphosphate metabolic process	http://amigo.geneontology.org/amigo/term/GO:0006003	Pfkfb4
GO-BP	0.0930403	1	7	102.535	Positive regulation of NLRP3 inflammasome complex assembly	http://amigo.geneontology.org/amigo/term/GO:1900227	Ddx3x
GO-BP	0.0930403	2	107	13.4157	Regulation of cell cycle G1/S phase transition	http://amigo.geneontology.org/amigo/term/GO:1902806	Eif4g1 Ddx3x
GO-BP	0.0930403	1	7	102.535	Regulation of miRNA mediated inhibition of translation	http://amigo.geneontology.org/amigo/term/GO:1905616	Eif4g1
GO-BP	0.0930403	1	7	102.535	Positive regulation of miRNA mediated inhibition of translation	http://amigo.geneontology.org/amigo/term/GO:1905618	Eif4g1
GO-BP	0.0930403	3	314	6.85741	Regulation of cell growth	http://amigo.geneontology.org/amigo/term/GO:0001558	Eif4g1 Ddx3x Caprin2
GO-BP	0.0930403	1	7	102.535	Mature ribosome assembly	http://amigo.geneontology.org/amigo/term/GO:0042256	Ddx3x
GO-BP	0.0930403	1	7	102.535	Negative regulation of single stranded viral RNA replication via double stranded DNA intermediate	http://amigo.geneontology.org/amigo/term/GO:0045869	Tasor
GO-BP	0.0954561	2	109	13.1696	Regulation of viral life cycle	http://amigo.geneontology.org/amigo/term/GO:1903900	Tasor Ddx3x
GO-BP	0.0956823	1	8	89.7177	Regulation of synaptic vesicle membrane organization	http://amigo.geneontology.org/amigo/term/GO:1901632	Syt9
GO-BP	0.0956823	1	8	89.7177	Regulation of RNA binding	http://amigo.geneontology.org/amigo/term/GO:1905214	Eif4g1
GO-BP	0.0956823	1	8	89.7177	RNA secondary structure unwinding	http://amigo.geneontology.org/amigo/term/GO:0010501	Ddx3x
GO-BP	0.0956823	2	114	12.592	Positive regulation of Wnt signaling pathway	http://amigo.geneontology.org/amigo/term/GO:0030177	Ddx3x Caprin2
GO-BP	0.0956823	1	8	89.7177	Regulation of synaptic vesicle fusion to presynaptic active zone membrane	http://amigo.geneontology.org/amigo/term/GO:0031630	Syt9
GO-BP	0.0956823	3	328	6.56471	Regulation of protein catabolic process	http://amigo.geneontology.org/amigo/term/GO:0042176	Psmd2 Nsf Tiparp
GO-BP	0.0956823	6	1386	3.10711	Protein-containing complex subunit organization	http://amigo.geneontology.org/amigo/term/GO:0043933	Eif4g1 Nsf Angpt1 Ehd4 Ddx3x Plekhg2
GO-BP	0.0956823	1	8	89.7177	Regulation of single stranded viral RNA replication via double stranded DNA intermediate	http://amigo.geneontology.org/amigo/term/GO:0045091	Tasor
GO-BP	0.0956823	1	8	89.7177	Nonassociative learning	http://amigo.geneontology.org/amigo/term/GO:0046958	Mapk8ip2
GO-BP	0.0956823	1	8	89.7177	Positive regulation of DNA methylation-dependent heterochromatin assembly	http://amigo.geneontology.org/amigo/term/GO:0090309	Tasor
GO-BP	0.096202	2	116	12.3749	Neurotransmitter secretion	http://amigo.geneontology.org/amigo/term/GO:0007269	Syn2 Syt9
GO-BP	0.096202	2	116	12.3749	Signal release from synapse	http://amigo.geneontology.org/amigo/term/GO:0099643	Syn2 Syt9
GO-BP	0.098079	1	9	79.7491	Positive regulation of heterochromatin organization	http://amigo.geneontology.org/amigo/term/GO:0120263	Tasor
GO-BP	0.098079	1	9	79.7491	Fructose metabolic process	http://amigo.geneontology.org/amigo/term/GO:0006000	Pfkfb4
GO-BP	0.098079	2	118	12.1651	Positive regulation of protein modification by small protein conjugation or removal	http://amigo.geneontology.org/amigo/term/GO:1903322	Angpt1 Ddx3x
GO-BP	0.098079	1	9	79.7491	Positive regulation of establishment of protein localization to telomere	http://amigo.geneontology.org/amigo/term/GO:1904851	Cct7
GO-BP	0.098079	1	9	79.7491	Positive regulation of vesicle fusion	http://amigo.geneontology.org/amigo/term/GO:0031340	Syt9
GO-BP	0.098079	1	9	79.7491	Positive regulation of heterochromatin assembly	http://amigo.geneontology.org/amigo/term/GO:0031453	Tasor
GO-BP	0.098079	6	1422	3.02845	Cellular protein localization	http://amigo.geneontology.org/amigo/term/GO:0034613	Nsf Angpt1 Ehd4 Tasor Cct7 Ddx3x
GO-BP	0.098079	2	120	11.9624	Dendrite morphogenesis	http://amigo.geneontology.org/amigo/term/GO:0048813	Mapk8ip2 Caprin2
GO-BP	0.098079	3	344	6.25938	Synapse organization	http://amigo.geneontology.org/amigo/term/GO:0050808	Eif4g1 Ppfibp1 Caprin2
GO-BP	0.0983009	3	351	6.13455	Positive regulation of kinase activity	http://amigo.geneontology.org/amigo/term/GO:0033674	Angpt1 Eef1a2 Ddx3x
GO-BP	0.0983639	1	10	71.7742	Protein mono-ADP-ribosylation	http://amigo.geneontology.org/amigo/term/GO:0140289	Tiparp
GO-BP	0.0983639	1	10	71.7742	Regulation of NLRP3 inflammasome complex assembly	http://amigo.geneontology.org/amigo/term/GO:1900225	Ddx3x
GO-BP	0.0983639	1	10	71.7742	Positive regulation of chromatin organization	http://amigo.geneontology.org/amigo/term/GO:1905269	Tasor
GO-BP	0.0983639	1	10	71.7742	Regulation of skeletal muscle satellite cell proliferation	http://amigo.geneontology.org/amigo/term/GO:0014842	Angpt1
GO-BP	0.0983639	1	10	71.7742	Heparin biosynthetic process	http://amigo.geneontology.org/amigo/term/GO:0030210	Angpt1
GO-BP	0.0983639	2	128	11.2147	Positive regulation of cell growth	http://amigo.geneontology.org/amigo/term/GO:0030307	Eif4g1 Ddx3x
GO-BP	0.0983639	1	10	71.7742	Primary miRNA processing	http://amigo.geneontology.org/amigo/term/GO:0031053	Ddx3x
GO-BP	0.0983639	1	10	71.7742	Single stranded viral RNA replication via double stranded DNA intermediate	http://amigo.geneontology.org/amigo/term/GO:0039692	Tasor
GO-BP	0.0983639	3	360	5.98118	Regulation of protein-containing complex assembly	http://amigo.geneontology.org/amigo/term/GO:0043254	Eif4g1 Ddx3x Plekhg2
GO-BP	0.0983639	2	125	11.4839	Regulation of viral process	http://amigo.geneontology.org/amigo/term/GO:0050792	Tasor Ddx3x
GO-BP	0.0983639	1	10	71.7742	Regulation of establishment of protein localization to telomere	http://amigo.geneontology.org/amigo/term/GO:0070203	Cct7
GO-BP	0.0983639	6	1434	3.0031	Cellular macromolecule localization	http://amigo.geneontology.org/amigo/term/GO:0070727	Nsf Angpt1 Ehd4 Tasor Cct7 Ddx3x
GO-BP	0.0996628	1	11	65.2493	Regulation of protein K63-linked ubiquitination	http://amigo.geneontology.org/amigo/term/GO:1900044	Ddx3x
GO-BP	0.0996628	1	11	65.2493	Negative regulation of protein import	http://amigo.geneontology.org/amigo/term/GO:1904590	Angpt1
GO-BP	0.0996628	1	11	65.2493	Positive regulation of protein localization to chromosome, telomeric region	http://amigo.geneontology.org/amigo/term/GO:1904816	Cct7
GO-BP	0.0996628	1	11	65.2493	Tripartite regional subdivision	http://amigo.geneontology.org/amigo/term/GO:0007351	Tasor
GO-BP	0.0996628	1	11	65.2493	Parturition	http://amigo.geneontology.org/amigo/term/GO:0007567	Rxfp1
GO-BP	0.0996628	1	11	65.2493	Anterior/posterior axis specification, embryo	http://amigo.geneontology.org/amigo/term/GO:0008595	Tasor
GO-BP	0.0996628	3	377	5.71147	Cell growth	http://amigo.geneontology.org/amigo/term/GO:0016049	Eif4g1 Ddx3x Caprin2
GO-BP	0.0996628	1	11	65.2493	Toll-like receptor 7 signaling pathway	http://amigo.geneontology.org/amigo/term/GO:0034154	Ddx3x
GO-BP	0.0996628	1	11	65.2493	Negative regulation of protein import into nucleus	http://amigo.geneontology.org/amigo/term/GO:0042308	Angpt1
GO-BP	0.0996628	1	11	65.2493	Regulation of establishment of protein localization to chromosome	http://amigo.geneontology.org/amigo/term/GO:0070202	Cct7
GO-BP	0.0996628	1	11	65.2493	Regulation of DNA methylation-dependent heterochromatin assembly	http://amigo.geneontology.org/amigo/term/GO:0090308	Tasor
GO-BP	0.0996628	1	11	65.2493	Synaptic vesicle clustering	http://amigo.geneontology.org/amigo/term/GO:0097091	Syn2
GO-BP	0.102111	7	1950	2.57651	Protein localization	http://amigo.geneontology.org/amigo/term/GO:0008104	Nsf Angpt1 Ehd4 Tasor Cct7 Syt9 Ddx3x
GO-BP	0.102111	1	12	59.8118	Skeletal muscle satellite cell proliferation	http://amigo.geneontology.org/amigo/term/GO:0014841	Angpt1
GO-BP	0.102111	1	12	59.8118	Regulation of skeletal muscle cell proliferation	http://amigo.geneontology.org/amigo/term/GO:0014857	Angpt1
GO-BP	0.102111	1	12	59.8118	Positive regulation of receptor recycling	http://amigo.geneontology.org/amigo/term/GO:0001921	Nsf
GO-BP	0.102111	1	12	59.8118	Heparin metabolic process	http://amigo.geneontology.org/amigo/term/GO:0030202	Angpt1
GO-BP	0.102111	1	12	59.8118	Maintenance of blood-brain barrier	http://amigo.geneontology.org/amigo/term/GO:0035633	Angpt1
GO-BP	0.102111	2	141	10.1807	Receptor metabolic process	http://amigo.geneontology.org/amigo/term/GO:0043112	Nsf Angpt1
GO-BP	0.102111	1	12	59.8118	Positive regulation of vascular permeability	http://amigo.geneontology.org/amigo/term/GO:0043117	Angpt1
GO-BP	0.102111	1	12	59.8118	NLRP3 inflammasome complex assembly	http://amigo.geneontology.org/amigo/term/GO:0044546	Ddx3x
GO-BP	0.102581	2	143	10.0383	G1/S transition of mitotic cell cycle	http://amigo.geneontology.org/amigo/term/GO:0000082	Eif4g1 Ddx3x
GO-BP	0.102581	2	143	10.0383	Positive regulation of binding	http://amigo.geneontology.org/amigo/term/GO:0051099	Eif4g1 Caprin2
GO-BP	0.104552	1	13	55.2109	Inflammasome complex assembly	http://amigo.geneontology.org/amigo/term/GO:0140632	Ddx3x
GO-BP	0.104552	1	13	55.2109	Positive regulation of protein polyubiquitination	http://amigo.geneontology.org/amigo/term/GO:1902916	Ddx3x
GO-BP	0.104552	1	13	55.2109	Regulation of protein localization to chromosome, telomeric region	http://amigo.geneontology.org/amigo/term/GO:1904814	Cct7
GO-BP	0.104552	1	13	55.2109	Synaptic vesicle fusion to presynaptic active zone membrane	http://amigo.geneontology.org/amigo/term/GO:0031629	Syt9
GO-BP	0.104552	4	725	3.95996	Protein localization to organelle	http://amigo.geneontology.org/amigo/term/GO:0033365	Angpt1 Tasor Cct7 Ddx3x
GO-BP	0.104552	1	13	55.2109	Protein auto-ADP-ribosylation	http://amigo.geneontology.org/amigo/term/GO:0070213	Tiparp
GO-BP	0.104552	2	147	9.7652	Synaptic vesicle cycle	http://amigo.geneontology.org/amigo/term/GO:0099504	Syn2 Syt9
GO-BP	0.106126	1	14	51.2673	Regulation of heterochromatin organization	http://amigo.geneontology.org/amigo/term/GO:0120261	Tasor
GO-BP	0.106126	1	14	51.2673	Regulation of NMDA receptor activity	http://amigo.geneontology.org/amigo/term/GO:2000310	Mapk8ip2
GO-BP	0.106126	1	14	51.2673	Negative regulation of peptidyl-threonine phosphorylation	http://amigo.geneontology.org/amigo/term/GO:0010801	Eif4g1
GO-BP	0.106126	1	14	51.2673	Skeletal muscle cell proliferation	http://amigo.geneontology.org/amigo/term/GO:0014856	Angpt1
GO-BP	0.106126	2	152	9.44397	Negative regulation of cell growth	http://amigo.geneontology.org/amigo/term/GO:0030308	Ddx3x Caprin2
GO-BP	0.106126	1	14	51.2673	Regulation of heterochromatin assembly	http://amigo.geneontology.org/amigo/term/GO:0031445	Tasor
GO-BP	0.106126	1	14	51.2673	Synaptic vesicle membrane organization	http://amigo.geneontology.org/amigo/term/GO:0048499	Syt9
GO-BP	0.106126	1	14	51.2673	Establishment of protein localization to telomere	http://amigo.geneontology.org/amigo/term/GO:0070200	Cct7
GO-BP	0.106126	3	407	5.29048	Regulation of establishment of protein localization	http://amigo.geneontology.org/amigo/term/GO:0070201	Angpt1 Cct7 Syt9
GO-BP	0.106126	1	14	51.2673	Vesicle fusion to plasma membrane	http://amigo.geneontology.org/amigo/term/GO:0099500	Syt9
GO-BP	0.106946	2	158	9.08534	Regulation of neurotransmitter levels	http://amigo.geneontology.org/amigo/term/GO:0001505	Syn2 Syt9
GO-BP	0.106946	5	1145	3.13424	Cell-cell signaling	http://amigo.geneontology.org/amigo/term/GO:0007267	Syn2 Syt9 Ddx3x Mapk8ip2 Caprin2
GO-BP	0.106946	1	15	47.8495	Blastoderm segmentation	http://amigo.geneontology.org/amigo/term/GO:0007350	Tasor
GO-BP	0.106946	4	759	3.78257	Regulation of catabolic process	http://amigo.geneontology.org/amigo/term/GO:0009894	Psmd2 Eif4g1 Nsf Tiparp
GO-BP	0.106946	3	419	5.13896	Positive regulation of organelle organization	http://amigo.geneontology.org/amigo/term/GO:0010638	Tasor Cct7 Syt9
GO-BP	0.106946	1	15	47.8495	Negative regulation of cell morphogenesis involved in differentiation	http://amigo.geneontology.org/amigo/term/GO:0010771	Ttc3
GO-BP	0.106946	2	157	9.14321	Regulation of chromosome organization	http://amigo.geneontology.org/amigo/term/GO:0033044	Tasor Cct7
GO-BP	0.106946	2	159	9.0282	Cell cycle G1/S phase transition	http://amigo.geneontology.org/amigo/term/GO:0044843	Eif4g1 Ddx3x
GO-BP	0.106946	2	155	9.26119	Positive regulation of peptidyl-tyrosine phosphorylation	http://amigo.geneontology.org/amigo/term/GO:0050731	Angpt1 Ehd4
GO-BP	0.106946	3	422	5.10243	Positive regulation of transferase activity	http://amigo.geneontology.org/amigo/term/GO:0051347	Angpt1 Eef1a2 Ddx3x
GO-BP	0.106946	1	15	47.8495	Positive regulation of dendritic spine morphogenesis	http://amigo.geneontology.org/amigo/term/GO:0061003	Caprin2
GO-BP	0.107116	2	160	8.97177	Vesicle-mediated transport in synapse	http://amigo.geneontology.org/amigo/term/GO:0099003	Syn2 Syt9
GO-BP	0.108764	3	430	5.0075	Cell surface receptor signaling pathway involved in cell-cell signaling	http://amigo.geneontology.org/amigo/term/GO:1905114	Ddx3x Mapk8ip2 Caprin2
GO-BP	0.108764	1	16	44.8589	MiRNA mediated inhibition of translation	http://amigo.geneontology.org/amigo/term/GO:0035278	Eif4g1
GO-BP	0.108764	1	16	44.8589	Negative regulation of translation, ncRNA-mediated	http://amigo.geneontology.org/amigo/term/GO:0040033	Eif4g1
GO-BP	0.108764	1	16	44.8589	Negative regulation of vascular permeability	http://amigo.geneontology.org/amigo/term/GO:0043116	Angpt1
GO-BP	0.108764	1	16	44.8589	Positive regulation of translational initiation	http://amigo.geneontology.org/amigo/term/GO:0045948	Ddx3x
GO-BP	0.108764	1	16	44.8589	Regulation of translation, ncRNA-mediated	http://amigo.geneontology.org/amigo/term/GO:0045974	Eif4g1
GO-BP	0.108764	3	428	5.0309	Regulation of vesicle-mediated transport	http://amigo.geneontology.org/amigo/term/GO:0060627	Angpt1 Ehd4 Syt9
GO-BP	0.108764	1	16	44.8589	Cellular response to arsenic-containing substance	http://amigo.geneontology.org/amigo/term/GO:0071243	Ddx3x
GO-BP	0.110724	2	167	8.59571	Regulation of endocytosis	http://amigo.geneontology.org/amigo/term/GO:0030100	Angpt1 Ehd4
GO-BP	0.112032	1	17	42.2201	Mating behavior	http://amigo.geneontology.org/amigo/term/GO:0007617	Mapk8ip2
GO-BP	0.112032	1	17	42.2201	Estrogen metabolic process	http://amigo.geneontology.org/amigo/term/GO:0008210	Tiparp
GO-BP	0.112032	2	171	8.39464	Regulation of protein ubiquitination	http://amigo.geneontology.org/amigo/term/GO:0031396	Angpt1 Ddx3x
GO-BP	0.112032	1	17	42.2201	Positive regulation of protein autophosphorylation	http://amigo.geneontology.org/amigo/term/GO:0031954	Ddx3x
GO-BP	0.112032	4	795	3.61128	Regulation of cellular component biogenesis	http://amigo.geneontology.org/amigo/term/GO:0044087	Eif4g1 Tasor Ddx3x Plekhg2
GO-BP	0.112032	3	441	4.8826	Positive regulation of cellular component biogenesis	http://amigo.geneontology.org/amigo/term/GO:0044089	Eif4g1 Tasor Ddx3x
GO-BP	0.112032	1	17	42.2201	Positive regulation of mitochondrial translation	http://amigo.geneontology.org/amigo/term/GO:0070131	Rmnd1
GO-BP	0.115145	1	18	39.8746	DNA methylation-dependent heterochromatin assembly	http://amigo.geneontology.org/amigo/term/GO:0006346	Tasor
GO-BP	0.115145	1	18	39.8746	Regulation of AMPA receptor activity	http://amigo.geneontology.org/amigo/term/GO:2000311	Mapk8ip2
GO-BP	0.115145	1	18	39.8746	Negative regulation of nucleocytoplasmic transport	http://amigo.geneontology.org/amigo/term/GO:0046823	Angpt1
GO-BP	0.115145	1	18	39.8746	Negative regulation of cytokine production involved in immune response	http://amigo.geneontology.org/amigo/term/GO:0002719	Angpt1
GO-BP	0.115176	2	177	8.11008	Regulation of protein binding	http://amigo.geneontology.org/amigo/term/GO:0043393	Angpt1 Caprin2
GO-BP	0.115176	2	177	8.11008	Regulation of neuron differentiation	http://amigo.geneontology.org/amigo/term/GO:0045664	Ttc3 Eif4g1
GO-BP	0.115176	2	177	8.11008	Regulation of synapse organization	http://amigo.geneontology.org/amigo/term/GO:0050807	Eif4g1 Caprin2
GO-BP	0.115889	1	19	37.7759	Pinocytosis	http://amigo.geneontology.org/amigo/term/GO:0006907	Ehd4
GO-BP	0.115889	1	19	37.7759	Androgen metabolic process	http://amigo.geneontology.org/amigo/term/GO:0008209	Tiparp
GO-BP	0.115889	4	817	3.51404	Protein catabolic process	http://amigo.geneontology.org/amigo/term/GO:0030163	Ttc3 Psmd2 Nsf Tiparp
GO-BP	0.115889	1	19	37.7759	Regulation of vesicle fusion	http://amigo.geneontology.org/amigo/term/GO:0031338	Syt9
GO-BP	0.115889	1	19	37.7759	Positive regulation of receptor internalization	http://amigo.geneontology.org/amigo/term/GO:0002092	Angpt1
GO-BP	0.115889	2	179	8.01946	Regulation of synapse structure or activity	http://amigo.geneontology.org/amigo/term/GO:0050803	Eif4g1 Caprin2
GO-BP	0.115889	5	1226	2.92717	Protein-containing complex assembly	http://amigo.geneontology.org/amigo/term/GO:0065003	Eif4g1 Angpt1 Ehd4 Ddx3x Plekhg2
GO-BP	0.11917	1	21	34.1782	Negative regulation of NIK/NF-kappaB signaling	http://amigo.geneontology.org/amigo/term/GO:1901223	Ddx3x
GO-BP	0.11917	5	1257	2.85498	Reproduction	http://amigo.geneontology.org/amigo/term/GO:0000003	Tiparp Cct7 Ddx3x Rxfp1 Mapk8ip2
GO-BP	0.11917	3	480	4.48589	Positive regulation of cell death	http://amigo.geneontology.org/amigo/term/GO:0010942	Eif4g1 Eef1a2 Ddx3x
GO-BP	0.11917	1	20	35.8871	Regulation of calcium ion-dependent exocytosis	http://amigo.geneontology.org/amigo/term/GO:0017158	Syt9
GO-BP	0.11917	2	187	7.67638	Viral life cycle	http://amigo.geneontology.org/amigo/term/GO:0019058	Tasor Ddx3x
GO-BP	0.11917	1	20	35.8871	Regulation of receptor recycling	http://amigo.geneontology.org/amigo/term/GO:0001919	Nsf
GO-BP	0.11917	5	1256	2.85725	Reproductive process	http://amigo.geneontology.org/amigo/term/GO:0022414	Tiparp Cct7 Ddx3x Rxfp1 Mapk8ip2
GO-BP	0.11917	1	21	34.1782	Positive regulation of interferon-alpha production	http://amigo.geneontology.org/amigo/term/GO:0032727	Ddx3x
GO-BP	0.11917	4	845	3.39759	Cellular protein-containing complex assembly	http://amigo.geneontology.org/amigo/term/GO:0034622	Eif4g1 Angpt1 Ddx3x Plekhg2
GO-BP	0.11917	5	1252	2.86638	Positive regulation of molecular function	http://amigo.geneontology.org/amigo/term/GO:0044093	Eif4g1 Angpt1 Eef1a2 Ddx3x Caprin2
GO-BP	0.11917	2	189	7.59515	Regulated exocytosis	http://amigo.geneontology.org/amigo/term/GO:0045055	Syn2 Syt9
GO-BP	0.11917	1	21	34.1782	Positive regulation of viral genome replication	http://amigo.geneontology.org/amigo/term/GO:0045070	Ddx3x
GO-BP	0.11917	2	184	7.80154	Positive regulation of protein catabolic process	http://amigo.geneontology.org/amigo/term/GO:0045732	Nsf Tiparp
GO-BP	0.11917	1	21	34.1782	Establishment of protein localization to chromosome	http://amigo.geneontology.org/amigo/term/GO:0070199	Cct7
GO-BP	0.11917	1	21	34.1782	Glomerulus vasculature development	http://amigo.geneontology.org/amigo/term/GO:0072012	Angpt1
GO-BP	0.11917	2	187	7.67638	Positive regulation of cell cycle process	http://amigo.geneontology.org/amigo/term/GO:0090068	Eif4g1 Ddx3x
GO-BP	0.120585	4	850	3.37761	Negative regulation of cellular protein metabolic process	http://amigo.geneontology.org/amigo/term/GO:0032269	Eif4g1 Angpt1 Ddx3x Caprin2
GO-BP	0.121463	2	194	7.3994	Protein polyubiquitination	http://amigo.geneontology.org/amigo/term/GO:0000209	Ttc3 Ddx3x
GO-BP	0.121463	2	194	7.3994	Positive regulation of protein-containing complex assembly	http://amigo.geneontology.org/amigo/term/GO:0031334	Eif4g1 Ddx3x
GO-BP	0.12159	2	195	7.36146	Lung development	http://amigo.geneontology.org/amigo/term/GO:0030324	Eif4g1 Rxfp1
GO-BP	0.12159	4	856	3.35393	Multi-organism reproductive process	http://amigo.geneontology.org/amigo/term/GO:0044703	Cct7 Ddx3x Rxfp1 Mapk8ip2
GO-BP	0.121812	3	491	4.38539	Chemical synaptic transmission	http://amigo.geneontology.org/amigo/term/GO:0007268	Syn2 Syt9 Mapk8ip2
GO-BP	0.121812	3	491	4.38539	Anterograde trans-synaptic signaling	http://amigo.geneontology.org/amigo/term/GO:0098916	Syn2 Syt9 Mapk8ip2
GO-BP	0.122046	1	23	31.2062	Regulation of protein polyubiquitination	http://amigo.geneontology.org/amigo/term/GO:1902914	Ddx3x
GO-BP	0.122046	2	198	7.24992	Respiratory tube development	http://amigo.geneontology.org/amigo/term/GO:0030323	Eif4g1 Rxfp1
GO-BP	0.122046	1	23	31.2062	Interferon-alpha production	http://amigo.geneontology.org/amigo/term/GO:0032607	Ddx3x
GO-BP	0.122046	1	23	31.2062	Regulation of interferon-alpha production	http://amigo.geneontology.org/amigo/term/GO:0032647	Ddx3x
GO-BP	0.122046	1	23	31.2062	Viral RNA genome replication	http://amigo.geneontology.org/amigo/term/GO:0039694	Tasor
GO-BP	0.122046	4	870	3.29996	Multi-organism process	http://amigo.geneontology.org/amigo/term/GO:0051704	Cct7 Ddx3x Rxfp1 Mapk8ip2
GO-BP	0.122046	1	23	31.2062	Renal system vasculature development	http://amigo.geneontology.org/amigo/term/GO:0061437	Angpt1
GO-BP	0.122046	1	23	31.2062	Kidney vasculature development	http://amigo.geneontology.org/amigo/term/GO:0061440	Angpt1
GO-BP	0.122046	3	497	4.33245	Trans-synaptic signaling	http://amigo.geneontology.org/amigo/term/GO:0099537	Syn2 Syt9 Mapk8ip2
GO-BP	0.122831	2	203	7.07135	Regulation of protein modification by small protein conjugation or removal	http://amigo.geneontology.org/amigo/term/GO:1903320	Angpt1 Ddx3x
GO-BP	0.122831	2	203	7.07135	Negative regulation of apoptotic signaling pathway	http://amigo.geneontology.org/amigo/term/GO:2001234	Ddx3x Mapk8ip2
GO-BP	0.122831	5	1302	2.75631	Regulation of cell death	http://amigo.geneontology.org/amigo/term/GO:0010941	Eif4g1 Angpt1 Eef1a2 Ddx3x Mapk8ip2
GO-BP	0.122831	2	204	7.03669	Dendrite development	http://amigo.geneontology.org/amigo/term/GO:0016358	Mapk8ip2 Caprin2
GO-BP	0.122831	5	1301	2.75842	Regulation of protein modification process	http://amigo.geneontology.org/amigo/term/GO:0031399	Eif4g1 Angpt1 Ehd4 Ddx3x Caprin2
GO-BP	0.122831	3	503	4.28077	Regulation of growth	http://amigo.geneontology.org/amigo/term/GO:0040008	Eif4g1 Ddx3x Caprin2
GO-BP	0.122831	2	204	7.03669	Negative regulation of growth	http://amigo.geneontology.org/amigo/term/GO:0045926	Ddx3x Caprin2
GO-BP	0.123276	1	24	29.9059	Stress granule assembly	http://amigo.geneontology.org/amigo/term/GO:0034063	Ddx3x
GO-BP	0.124936	1	25	28.7097	Mating	http://amigo.geneontology.org/amigo/term/GO:0007618	Mapk8ip2
GO-BP	0.124936	1	25	28.7097	Reproductive behavior	http://amigo.geneontology.org/amigo/term/GO:0019098	Mapk8ip2
GO-BP	0.124936	1	25	28.7097	Response to arsenic-containing substance	http://amigo.geneontology.org/amigo/term/GO:0046685	Ddx3x
GO-BP	0.124936	1	25	28.7097	Carbohydrate phosphorylation	http://amigo.geneontology.org/amigo/term/GO:0046835	Pfkfb4
GO-BP	0.124936	1	25	28.7097	Smooth muscle tissue development	http://amigo.geneontology.org/amigo/term/GO:0048745	Tiparp
GO-BP	0.124936	2	208	6.90136	Regulation of canonical Wnt signaling pathway	http://amigo.geneontology.org/amigo/term/GO:0060828	Ddx3x Caprin2
GO-BP	0.124936	1	25	28.7097	Regulation of mitochondrial translation	http://amigo.geneontology.org/amigo/term/GO:0070129	Rmnd1
GO-BP	0.125191	3	516	4.17292	Synaptic signaling	http://amigo.geneontology.org/amigo/term/GO:0099536	Syn2 Syt9 Mapk8ip2
GO-BP	0.126288	4	898	3.19707	Negative regulation of protein metabolic process	http://amigo.geneontology.org/amigo/term/GO:0051248	Eif4g1 Angpt1 Ddx3x Caprin2
GO-BP	0.126365	2	212	6.77115	Regulation of peptidyl-tyrosine phosphorylation	http://amigo.geneontology.org/amigo/term/GO:0050730	Angpt1 Ehd4
GO-BP	0.126656	1	26	27.6055	Negative regulation of extrinsic apoptotic signaling pathway via death domain receptors	http://amigo.geneontology.org/amigo/term/GO:1902042	Ddx3x
GO-BP	0.126656	1	26	27.6055	Positive regulation of gene silencing by miRNA	http://amigo.geneontology.org/amigo/term/GO:2000637	Eif4g1
GO-BP	0.126656	1	26	27.6055	Positive regulation of toll-like receptor signaling pathway	http://amigo.geneontology.org/amigo/term/GO:0034123	Ddx3x
GO-BP	0.126656	2	214	6.70787	Positive regulation of growth	http://amigo.geneontology.org/amigo/term/GO:0045927	Eif4g1 Ddx3x
GO-BP	0.130324	1	27	26.583	Positive regulation of posttranscriptional gene silencing	http://amigo.geneontology.org/amigo/term/GO:0060148	Eif4g1
GO-BP	0.130324	1	27	26.583	Positive regulation of lipid kinase activity	http://amigo.geneontology.org/amigo/term/GO:0090218	Eef1a2
GO-BP	0.13308	1	28	25.6336	Regulation of presynapse assembly	http://amigo.geneontology.org/amigo/term/GO:1905606	Eif4g1
GO-BP	0.13308	4	924	3.10711	Regulation of organelle organization	http://amigo.geneontology.org/amigo/term/GO:0033043	Tasor Cct7 Syt9 Plekhg2
GO-BP	0.13308	2	223	6.43715	Respiratory system development	http://amigo.geneontology.org/amigo/term/GO:0060541	Eif4g1 Rxfp1
GO-BP	0.13308	1	28	25.6336	Protein localization to chromosome, telomeric region	http://amigo.geneontology.org/amigo/term/GO:0070198	Cct7
GO-BP	0.13308	1	28	25.6336	Protein localization to chromatin	http://amigo.geneontology.org/amigo/term/GO:0071168	Tasor
GO-BP	0.134868	2	226	6.3517	Regulation of mitotic cell cycle phase transition	http://amigo.geneontology.org/amigo/term/GO:1901990	Eif4g1 Ddx3x
GO-BP	0.134868	1	29	24.7497	Regulation of chromatin organization	http://amigo.geneontology.org/amigo/term/GO:1902275	Tasor
GO-BP	0.134868	1	29	24.7497	Negative regulation of endothelial cell apoptotic process	http://amigo.geneontology.org/amigo/term/GO:2000352	Angpt1
GO-BP	0.134868	2	226	6.3517	Response to endoplasmic reticulum stress	http://amigo.geneontology.org/amigo/term/GO:0034976	Eif4g1 Ddx3x
GO-BP	0.134868	1	29	24.7497	Regulation of presynapse organization	http://amigo.geneontology.org/amigo/term/GO:0099174	Eif4g1
GO-BP	0.137489	1	30	23.9247	Negative regulation of protein localization to nucleus	http://amigo.geneontology.org/amigo/term/GO:1900181	Angpt1
GO-BP	0.137489	1	30	23.9247	Positive regulation of telomere maintenance via telomerase	http://amigo.geneontology.org/amigo/term/GO:0032212	Cct7
GO-BP	0.137489	1	30	23.9247	Negative regulation of production of molecular mediator of immune response	http://amigo.geneontology.org/amigo/term/GO:0002701	Angpt1
GO-BP	0.137489	1	30	23.9247	Energy homeostasis	http://amigo.geneontology.org/amigo/term/GO:0097009	Eif4g1
GO-BP	0.139554	1	31	23.153	Embryonic axis specification	http://amigo.geneontology.org/amigo/term/GO:0000578	Tasor
GO-BP	0.139554	1	31	23.153	Receptor recycling	http://amigo.geneontology.org/amigo/term/GO:0001881	Nsf
GO-BP	0.139554	1	31	23.153	Positive regulation of interferon-beta production	http://amigo.geneontology.org/amigo/term/GO:0032728	Ddx3x
GO-BP	0.139554	1	31	23.153	Regulation of vascular permeability	http://amigo.geneontology.org/amigo/term/GO:0043114	Angpt1
GO-BP	0.139554	1	31	23.153	Regulation of mitochondrial gene expression	http://amigo.geneontology.org/amigo/term/GO:0062125	Rmnd1
GO-BP	0.141283	3	564	3.81778	Mitotic cell cycle process	http://amigo.geneontology.org/amigo/term/GO:1903047	Eif4g1 Tasor Ddx3x
GO-BP	0.141283	1	32	22.4294	Positive regulation of telomere maintenance via telomere lengthening	http://amigo.geneontology.org/amigo/term/GO:1904358	Cct7
GO-BP	0.141283	5	1415	2.53619	Protein phosphorylation	http://amigo.geneontology.org/amigo/term/GO:0006468	Eif4g1 Angpt1 Ehd4 Ddx3x Caprin2
GO-BP	0.141283	1	32	22.4294	Protein ADP-ribosylation	http://amigo.geneontology.org/amigo/term/GO:0006471	Tiparp
GO-BP	0.141283	4	967	2.96894	Positive regulation of gene expression	http://amigo.geneontology.org/amigo/term/GO:0010628	Eif4g1 Angpt1 Rmnd1 Ddx3x
GO-BP	0.141283	3	569	3.78423	Cell junction organization	http://amigo.geneontology.org/amigo/term/GO:0034330	Eif4g1 Ppfibp1 Caprin2
GO-BP	0.141283	4	968	2.96588	Tube development	http://amigo.geneontology.org/amigo/term/GO:0035295	Eif4g1 Angpt1 Tiparp Rxfp1
GO-BP	0.141283	1	32	22.4294	Positive regulation of dendrite morphogenesis	http://amigo.geneontology.org/amigo/term/GO:0050775	Caprin2
GO-BP	0.141283	1	32	22.4294	Regulation of dendritic spine morphogenesis	http://amigo.geneontology.org/amigo/term/GO:0061001	Caprin2
GO-BP	0.143462	1	33	21.7498	Social behavior	http://amigo.geneontology.org/amigo/term/GO:0035176	Mapk8ip2
GO-BP	0.146741	2	247	5.81168	Viral process	http://amigo.geneontology.org/amigo/term/GO:0016032	Tasor Ddx3x
GO-BP	0.146741	1	34	21.1101	Face morphogenesis	http://amigo.geneontology.org/amigo/term/GO:0060325	Tiparp
GO-BP	0.149486	1	35	20.5069	Binding of sperm to zona pellucida	http://amigo.geneontology.org/amigo/term/GO:0007339	Cct7
GO-BP	0.149486	1	35	20.5069	Heterochromatin assembly	http://amigo.geneontology.org/amigo/term/GO:0031507	Tasor
GO-BP	0.149486	1	35	20.5069	Positive regulation of dendritic spine development	http://amigo.geneontology.org/amigo/term/GO:0060999	Caprin2
GO-BP	0.149772	2	252	5.69636	Regulation of cell morphogenesis	http://amigo.geneontology.org/amigo/term/GO:0022604	Ttc3 Caprin2
GO-BP	0.150046	3	590	3.64954	Regulation of kinase activity	http://amigo.geneontology.org/amigo/term/GO:0043549	Angpt1 Eef1a2 Ddx3x
GO-BP	0.150718	1	36	19.9373	Regulation of protein autophosphorylation	http://amigo.geneontology.org/amigo/term/GO:0031952	Ddx3x
GO-BP	0.150718	1	36	19.9373	Biological process involved in intraspecies interaction between organisms	http://amigo.geneontology.org/amigo/term/GO:0051703	Mapk8ip2
GO-BP	0.150718	2	255	5.62935	Canonical Wnt signaling pathway	http://amigo.geneontology.org/amigo/term/GO:0060070	Ddx3x Caprin2
GO-BP	0.150718	1	36	19.9373	Negative regulation of intracellular protein transport	http://amigo.geneontology.org/amigo/term/GO:0090317	Angpt1
GO-BP	0.152853	1	37	19.3984	Neuromuscular junction development	http://amigo.geneontology.org/amigo/term/GO:0007528	Ppfibp1
GO-BP	0.152853	1	37	19.3984	Regulation of peptidyl-threonine phosphorylation	http://amigo.geneontology.org/amigo/term/GO:0010799	Eif4g1
GO-BP	0.152853	1	37	19.3984	Cellular response to osmotic stress	http://amigo.geneontology.org/amigo/term/GO:0071470	Ddx3x
GO-BP	0.152853	1	37	19.3984	Presynapse assembly	http://amigo.geneontology.org/amigo/term/GO:0099054	Eif4g1
GO-BP	0.155413	1	38	18.8879	Positive regulation of protein acetylation	http://amigo.geneontology.org/amigo/term/GO:1901985	Ddx3x
GO-BP	0.155413	1	38	18.8879	Negative regulation of epithelial cell apoptotic process	http://amigo.geneontology.org/amigo/term/GO:1904036	Angpt1
GO-BP	0.155413	3	607	3.54732	Protein ubiquitination	http://amigo.geneontology.org/amigo/term/GO:0016567	Ttc3 Angpt1 Ddx3x
GO-BP	0.156163	2	264	5.43744	Regulation of Wnt signaling pathway	http://amigo.geneontology.org/amigo/term/GO:0030111	Ddx3x Caprin2
GO-BP	0.157783	2	266	5.39656	Positive regulation of cell cycle	http://amigo.geneontology.org/amigo/term/GO:0045787	Eif4g1 Ddx3x
GO-BP	0.157921	1	39	18.4036	Negative regulation of viral genome replication	http://amigo.geneontology.org/amigo/term/GO:0045071	Tasor
GO-BP	0.159887	6	1991	2.16296	Regulation of cellular protein metabolic process	http://amigo.geneontology.org/amigo/term/GO:0032268	Eif4g1 Angpt1 Ehd4 Rmnd1 Ddx3x Caprin2
GO-BP	0.159887	1	40	17.9435	Head morphogenesis	http://amigo.geneontology.org/amigo/term/GO:0060323	Tiparp
GO-BP	0.159887	1	40	17.9435	Regulation of gene silencing by miRNA	http://amigo.geneontology.org/amigo/term/GO:0060964	Eif4g1
GO-BP	0.159887	1	40	17.9435	Positive regulation of pattern recognition receptor signaling pathway	http://amigo.geneontology.org/amigo/term/GO:0062208	Ddx3x
GO-BP	0.160238	3	621	3.46735	Cell morphogenesis involved in differentiation	http://amigo.geneontology.org/amigo/term/GO:0000904	Ttc3 Mapk8ip2 Caprin2
GO-BP	0.160833	1	41	17.5059	Glycosaminoglycan biosynthetic process	http://amigo.geneontology.org/amigo/term/GO:0006024	Angpt1
GO-BP	0.160833	1	41	17.5059	Toxin transport	http://amigo.geneontology.org/amigo/term/GO:1901998	Cct7
GO-BP	0.160833	1	41	17.5059	Sperm-egg recognition	http://amigo.geneontology.org/amigo/term/GO:0035036	Cct7
GO-BP	0.160833	1	41	17.5059	Positive regulation of receptor-mediated endocytosis	http://amigo.geneontology.org/amigo/term/GO:0048260	Angpt1
GO-BP	0.160833	1	41	17.5059	Synaptic vesicle localization	http://amigo.geneontology.org/amigo/term/GO:0097479	Syn2
GO-BP	0.163665	4	1053	2.72647	Peptidyl-amino acid modification	http://amigo.geneontology.org/amigo/term/GO:0018193	Eif4g1 Angpt1 Ehd4 Caprin2
GO-BP	0.163665	1	42	17.0891	Heterochromatin organization	http://amigo.geneontology.org/amigo/term/GO:0070828	Tasor
GO-BP	0.164995	2	281	5.10848	Kidney development	http://amigo.geneontology.org/amigo/term/GO:0001822	Angpt1 Tiparp
GO-BP	0.164995	1	43	16.6917	Production of miRNAs involved in gene silencing by miRNA	http://amigo.geneontology.org/amigo/term/GO:0035196	Ddx3x
GO-BP	0.164995	1	43	16.6917	Regulation of synaptic transmission, glutamatergic	http://amigo.geneontology.org/amigo/term/GO:0051966	Mapk8ip2
GO-BP	0.164995	1	43	16.6917	Regulation of posttranscriptional gene silencing	http://amigo.geneontology.org/amigo/term/GO:0060147	Eif4g1
GO-BP	0.164995	1	43	16.6917	Presynapse organization	http://amigo.geneontology.org/amigo/term/GO:0099172	Eif4g1
GO-BP	0.165356	4	1063	2.70082	Organonitrogen compound catabolic process	http://amigo.geneontology.org/amigo/term/GO:1901565	Ttc3 Psmd2 Nsf Tiparp
GO-BP	0.165361	1	45	15.9498	Regulation of extrinsic apoptotic signaling pathway via death domain receptors	http://amigo.geneontology.org/amigo/term/GO:1902041	Ddx3x
GO-BP	0.165361	2	283	5.07238	Negative regulation of protein phosphorylation	http://amigo.geneontology.org/amigo/term/GO:0001933	Eif4g1 Angpt1
GO-BP	0.165361	1	45	15.9498	DsRNA processing	http://amigo.geneontology.org/amigo/term/GO:0031050	Ddx3x
GO-BP	0.165361	1	45	15.9498	Regulation of telomere maintenance via telomerase	http://amigo.geneontology.org/amigo/term/GO:0032210	Cct7
GO-BP	0.165361	1	44	16.3123	Interferon-beta production	http://amigo.geneontology.org/amigo/term/GO:0032608	Ddx3x
GO-BP	0.165361	1	45	15.9498	Regulation of receptor internalization	http://amigo.geneontology.org/amigo/term/GO:0002090	Angpt1
GO-BP	0.165361	1	44	16.3123	Regulation of interferon-beta production	http://amigo.geneontology.org/amigo/term/GO:0032648	Ddx3x
GO-BP	0.165361	3	650	3.31266	Secretion by cell	http://amigo.geneontology.org/amigo/term/GO:0032940	Syn2 Rims4 Syt9
GO-BP	0.165361	1	45	15.9498	Negative regulation of gene expression, epigenetic	http://amigo.geneontology.org/amigo/term/GO:0045814	Tasor
GO-BP	0.165361	1	45	15.9498	Positive chemotaxis	http://amigo.geneontology.org/amigo/term/GO:0050918	Angpt1
GO-BP	0.165361	1	44	16.3123	Regulation of gene silencing by RNA	http://amigo.geneontology.org/amigo/term/GO:0060966	Eif4g1
GO-BP	0.165361	1	45	15.9498	Protein K63-linked ubiquitination	http://amigo.geneontology.org/amigo/term/GO:0070534	Ddx3x
GO-BP	0.165361	1	45	15.9498	Production of small RNA involved in gene silencing by RNA	http://amigo.geneontology.org/amigo/term/GO:0070918	Ddx3x
GO-BP	0.165361	1	45	15.9498	Regulation of neurotransmitter receptor activity	http://amigo.geneontology.org/amigo/term/GO:0099601	Mapk8ip2
GO-BP	0.166303	2	290	4.94994	Renal system development	http://amigo.geneontology.org/amigo/term/GO:0072001	Angpt1 Tiparp
GO-BP	0.166758	5	1559	2.30193	Positive regulation of macromolecule biosynthetic process	http://amigo.geneontology.org/amigo/term/GO:0010557	Eif4g1 Cct7 Rmnd1 Ddx3x Caprin2
GO-BP	0.166758	3	655	3.28737	Protein modification by small protein conjugation	http://amigo.geneontology.org/amigo/term/GO:0032446	Ttc3 Angpt1 Ddx3x
GO-BP	0.166758	1	46	15.6031	Dendritic spine morphogenesis	http://amigo.geneontology.org/amigo/term/GO:0060997	Caprin2
GO-BP	0.166758	1	46	15.6031	Regulation of dendritic spine development	http://amigo.geneontology.org/amigo/term/GO:0060998	Caprin2
GO-BP	0.166997	2	293	4.89926	Regulation of cell cycle phase transition	http://amigo.geneontology.org/amigo/term/GO:1901987	Eif4g1 Ddx3x
GO-BP	0.168497	1	47	15.2711	Positive regulation of telomere maintenance	http://amigo.geneontology.org/amigo/term/GO:0032206	Cct7
GO-BP	0.168497	1	47	15.2711	Positive regulation of blood vessel endothelial cell migration	http://amigo.geneontology.org/amigo/term/GO:0043536	Angpt1
GO-BP	0.168609	2	296	4.84961	Peptidyl-tyrosine phosphorylation	http://amigo.geneontology.org/amigo/term/GO:0018108	Angpt1 Ehd4
GO-BP	0.169294	1	48	14.953	Regulation of endothelial cell apoptotic process	http://amigo.geneontology.org/amigo/term/GO:2000351	Angpt1
GO-BP	0.169294	1	48	14.953	Anterior/posterior axis specification	http://amigo.geneontology.org/amigo/term/GO:0009948	Tasor
GO-BP	0.169294	2	299	4.80095	Peptidyl-tyrosine modification	http://amigo.geneontology.org/amigo/term/GO:0018212	Angpt1 Ehd4
GO-BP	0.169294	1	48	14.953	Regulation of protein import into nucleus	http://amigo.geneontology.org/amigo/term/GO:0042306	Angpt1
GO-BP	0.169294	1	48	14.953	TRNA aminoacylation	http://amigo.geneontology.org/amigo/term/GO:0043039	Gatb
GO-BP	0.169826	2	300	4.78495	Positive regulation of protein kinase activity	http://amigo.geneontology.org/amigo/term/GO:0045860	Angpt1 Ddx3x
GO-BP	0.170262	5	1582	2.26846	Cell death	http://amigo.geneontology.org/amigo/term/GO:0008219	Eif4g1 Angpt1 Eef1a2 Ddx3x Mapk8ip2
GO-BP	0.171199	1	49	14.6478	Amino acid activation	http://amigo.geneontology.org/amigo/term/GO:0043038	Gatb
GO-BP	0.171435	4	1109	2.58879	Macromolecule catabolic process	http://amigo.geneontology.org/amigo/term/GO:0009057	Ttc3 Psmd2 Nsf Tiparp
GO-BP	0.172724	1	50	14.3548	Regulation of telomere maintenance via telomere lengthening	http://amigo.geneontology.org/amigo/term/GO:1904356	Cct7
GO-BP	0.172724	1	50	14.3548	Negative regulation of intracellular transport	http://amigo.geneontology.org/amigo/term/GO:0032387	Angpt1
GO-BP	0.172724	1	50	14.3548	Regulation of lipid kinase activity	http://amigo.geneontology.org/amigo/term/GO:0043550	Eef1a2
GO-BP	0.173478	3	680	3.16651	Regulation of transferase activity	http://amigo.geneontology.org/amigo/term/GO:0051338	Angpt1 Eef1a2 Ddx3x
GO-BP	0.173756	1	51	14.0734	Translational elongation	http://amigo.geneontology.org/amigo/term/GO:0006414	Eef1a2
GO-BP	0.173756	1	51	14.0734	Positive regulation of type I interferon production	http://amigo.geneontology.org/amigo/term/GO:0032481	Ddx3x
GO-BP	0.173756	1	51	14.0734	Positive regulation of viral process	http://amigo.geneontology.org/amigo/term/GO:0048524	Ddx3x
GO-BP	0.173756	1	51	14.0734	Endothelial cell apoptotic process	http://amigo.geneontology.org/amigo/term/GO:0072577	Angpt1
GO-BP	0.175211	3	688	3.12969	Export from cell	http://amigo.geneontology.org/amigo/term/GO:0140352	Syn2 Rims4 Syt9
GO-BP	0.175211	1	52	13.8027	Aminoglycan biosynthetic process	http://amigo.geneontology.org/amigo/term/GO:0006023	Angpt1
GO-BP	0.175211	1	52	13.8027	Regulation of protein import	http://amigo.geneontology.org/amigo/term/GO:1904589	Angpt1
GO-BP	0.175211	3	687	3.13424	Mitotic cell cycle	http://amigo.geneontology.org/amigo/term/GO:0000278	Eif4g1 Tasor Ddx3x
GO-BP	0.175416	3	690	3.12062	Regulation of protein localization	http://amigo.geneontology.org/amigo/term/GO:0032880	Angpt1 Cct7 Syt9
GO-BP	0.176613	1	53	13.5423	Cell-cell recognition	http://amigo.geneontology.org/amigo/term/GO:0009988	Cct7
GO-BP	0.176613	3	695	3.09817	Chromosome organization	http://amigo.geneontology.org/amigo/term/GO:0051276	Tasor Cct7 Ddx3x
GO-BP	0.176613	1	53	13.5423	Face development	http://amigo.geneontology.org/amigo/term/GO:0060324	Tiparp
GO-BP	0.176613	1	53	13.5423	Mitotic spindle assembly	http://amigo.geneontology.org/amigo/term/GO:0090307	Tasor
GO-BP	0.177146	1	55	13.0499	RNA-dependent DNA biosynthetic process	http://amigo.geneontology.org/amigo/term/GO:0006278	Cct7
GO-BP	0.177146	1	55	13.0499	Telomere maintenance via telomerase	http://amigo.geneontology.org/amigo/term/GO:0007004	Cct7
GO-BP	0.177146	1	54	13.2915	Body morphogenesis	http://amigo.geneontology.org/amigo/term/GO:0010171	Tiparp
GO-BP	0.177146	5	1634	2.19627	Positive regulation of cellular biosynthetic process	http://amigo.geneontology.org/amigo/term/GO:0031328	Eif4g1 Cct7 Rmnd1 Ddx3x Caprin2
GO-BP	0.177146	1	55	13.0499	Glomerulus development	http://amigo.geneontology.org/amigo/term/GO:0032835	Angpt1
GO-BP	0.177146	2	322	4.45802	Negative regulation of phosphorylation	http://amigo.geneontology.org/amigo/term/GO:0042326	Eif4g1 Angpt1
GO-BP	0.177146	2	322	4.45802	Regulation of membrane potential	http://amigo.geneontology.org/amigo/term/GO:0042391	Rims4 Mapk8ip2
GO-BP	0.177146	1	54	13.2915	Regulation of dendrite morphogenesis	http://amigo.geneontology.org/amigo/term/GO:0048814	Caprin2
GO-BP	0.177146	5	1630	2.20166	Establishment of localization in cell	http://amigo.geneontology.org/amigo/term/GO:0051649	Nsf Angpt1 Ehd4 Syn2 Syt9
GO-BP	0.177146	1	55	13.0499	Protein K48-linked ubiquitination	http://amigo.geneontology.org/amigo/term/GO:0070936	Ttc3
GO-BP	0.177146	2	321	4.47191	Establishment of protein localization to organelle	http://amigo.geneontology.org/amigo/term/GO:0072594	Angpt1 Cct7
GO-BP	0.177146	1	55	13.0499	Cellular response to virus	http://amigo.geneontology.org/amigo/term/GO:0098586	Ddx3x
GO-BP	0.177845	2	324	4.43051	Non-membrane-bounded organelle assembly	http://amigo.geneontology.org/amigo/term/GO:0140694	Tasor Ddx3x
GO-BP	0.177845	2	324	4.43051	Mitotic cell cycle phase transition	http://amigo.geneontology.org/amigo/term/GO:0044772	Eif4g1 Ddx3x
GO-BP	0.178355	2	325	4.41687	Regulation of apoptotic signaling pathway	http://amigo.geneontology.org/amigo/term/GO:2001233	Ddx3x Mapk8ip2
GO-BP	0.178475	1	56	12.8168	Platelet-derived growth factor receptor signaling pathway	http://amigo.geneontology.org/amigo/term/GO:0048008	Tiparp
GO-BP	0.180356	3	714	3.01572	Sexual reproduction	http://amigo.geneontology.org/amigo/term/GO:0019953	Cct7 Ddx3x Mapk8ip2
GO-BP	0.180654	1	57	12.592	Protein localization to cell surface	http://amigo.geneontology.org/amigo/term/GO:0034394	Angpt1
GO-BP	0.181433	4	1167	2.46013	Regulation of apoptotic process	http://amigo.geneontology.org/amigo/term/GO:0042981	Angpt1 Eef1a2 Ddx3x Mapk8ip2
GO-BP	0.181482	1	58	12.3749	Positive regulation of DNA biosynthetic process	http://amigo.geneontology.org/amigo/term/GO:2000573	Cct7
GO-BP	0.181482	2	331	4.33681	Urogenital system development	http://amigo.geneontology.org/amigo/term/GO:0001655	Angpt1 Tiparp
GO-BP	0.181482	5	1663	2.15797	Positive regulation of biosynthetic process	http://amigo.geneontology.org/amigo/term/GO:0009891	Eif4g1 Cct7 Rmnd1 Ddx3x Caprin2
GO-BP	0.181482	1	58	12.3749	Striated muscle cell proliferation	http://amigo.geneontology.org/amigo/term/GO:0014855	Angpt1
GO-BP	0.182286	1	59	12.1651	Positive regulation of NIK/NF-kappaB signaling	http://amigo.geneontology.org/amigo/term/GO:1901224	Ddx3x
GO-BP	0.182286	1	59	12.1651	Transcription initiation from RNA polymerase II promoter	http://amigo.geneontology.org/amigo/term/GO:0006367	Taf6
GO-BP	0.182286	1	59	12.1651	Regulation of toll-like receptor signaling pathway	http://amigo.geneontology.org/amigo/term/GO:0034121	Ddx3x
GO-BP	0.182286	1	59	12.1651	Synaptic transmission, glutamatergic	http://amigo.geneontology.org/amigo/term/GO:0035249	Mapk8ip2
GO-BP	0.182286	3	724	2.97407	Organelle assembly	http://amigo.geneontology.org/amigo/term/GO:0070925	Ehd4 Tasor Ddx3x
GO-BP	0.1835	1	60	11.9624	Embryonic pattern specification	http://amigo.geneontology.org/amigo/term/GO:0009880	Tasor
GO-BP	0.1835	1	60	11.9624	Negative regulation of autophagy	http://amigo.geneontology.org/amigo/term/GO:0010507	Eif4g1
GO-BP	0.1835	1	60	11.9624	Positive regulation of phosphatidylinositol 3-kinase signaling	http://amigo.geneontology.org/amigo/term/GO:0014068	Angpt1
GO-BP	0.1835	4	1184	2.4248	Neuron differentiation	http://amigo.geneontology.org/amigo/term/GO:0030182	Ttc3 Eif4g1 Mapk8ip2 Caprin2
GO-BP	0.188918	1	62	11.5765	Exocytic process	http://amigo.geneontology.org/amigo/term/GO:0140029	Syt9
GO-BP	0.189172	4	1199	2.39447	Regulation of programmed cell death	http://amigo.geneontology.org/amigo/term/GO:0043067	Angpt1 Eef1a2 Ddx3x Mapk8ip2
GO-BP	0.189301	2	346	4.1488	Wnt signaling pathway	http://amigo.geneontology.org/amigo/term/GO:0016055	Ddx3x Caprin2
GO-BP	0.189997	1	63	11.3927	Endocytic recycling	http://amigo.geneontology.org/amigo/term/GO:0032456	Ehd4
GO-BP	0.189997	3	746	2.88636	Negative regulation of apoptotic process	http://amigo.geneontology.org/amigo/term/GO:0043066	Angpt1 Ddx3x Mapk8ip2
GO-BP	0.189997	1	63	11.3927	Dendritic spine organization	http://amigo.geneontology.org/amigo/term/GO:0097061	Caprin2
GO-BP	0.190327	2	349	4.11313	Cell-cell signaling by wnt	http://amigo.geneontology.org/amigo/term/GO:0198738	Ddx3x Caprin2
GO-BP	0.191589	1	64	11.2147	Telomere maintenance via telomere lengthening	http://amigo.geneontology.org/amigo/term/GO:0010833	Cct7
GO-BP	0.191918	4	1212	2.36879	Establishment of protein localization	http://amigo.geneontology.org/amigo/term/GO:0045184	Nsf Angpt1 Cct7 Syt9
GO-BP	0.193555	1	65	11.0422	Response to osmotic stress	http://amigo.geneontology.org/amigo/term/GO:0006970	Ddx3x
GO-BP	0.195949	1	66	10.8749	DNA duplex unwinding	http://amigo.geneontology.org/amigo/term/GO:0032508	Ddx3x
GO-BP	0.197674	1	67	10.7126	Ribosome assembly	http://amigo.geneontology.org/amigo/term/GO:0042255	Ddx3x
GO-BP	0.197674	3	765	2.81467	Negative regulation of programmed cell death	http://amigo.geneontology.org/amigo/term/GO:0043069	Angpt1 Ddx3x Mapk8ip2
GO-BP	0.197674	1	67	10.7126	Regulation of postsynapse organization	http://amigo.geneontology.org/amigo/term/GO:0099175	Caprin2
GO-BP	0.198329	1	68	10.555	Neuron projection organization	http://amigo.geneontology.org/amigo/term/GO:0106027	Caprin2
GO-BP	0.198329	4	1234	2.32655	Regulation of intracellular signal transduction	http://amigo.geneontology.org/amigo/term/GO:1902531	Ralgps2 Angpt1 Ddx3x Mapk8ip2
GO-BP	0.198329	1	69	10.4021	Mucopolysaccharide metabolic process	http://amigo.geneontology.org/amigo/term/GO:1903510	Angpt1
GO-BP	0.198329	4	1242	2.31157	Negative regulation of cellular macromolecule biosynthetic process	http://amigo.geneontology.org/amigo/term/GO:2000113	Eif4g1 Ddx3x Ikzf5 Caprin2
GO-BP	0.198329	1	68	10.555	Vesicle fusion	http://amigo.geneontology.org/amigo/term/GO:0006906	Syt9
GO-BP	0.198329	4	1241	2.31343	Cell cycle	http://amigo.geneontology.org/amigo/term/GO:0007049	Taf6 Eif4g1 Tasor Ddx3x
GO-BP	0.198329	1	69	10.4021	Positive regulation of cell morphogenesis involved in differentiation	http://amigo.geneontology.org/amigo/term/GO:0010770	Caprin2
GO-BP	0.198329	1	68	10.555	Regulation of telomere maintenance	http://amigo.geneontology.org/amigo/term/GO:0032204	Cct7
GO-BP	0.198329	3	771	2.79277	Secretion	http://amigo.geneontology.org/amigo/term/GO:0046903	Syn2 Rims4 Syt9
GO-BP	0.198329	1	69	10.4021	Negative regulation of viral process	http://amigo.geneontology.org/amigo/term/GO:0048525	Tasor
GO-BP	0.198329	3	772	2.78915	Regulation of cell cycle	http://amigo.geneontology.org/amigo/term/GO:0051726	Taf6 Eif4g1 Ddx3x
GO-BP	0.198579	1	70	10.2535	Regulation of protein acetylation	http://amigo.geneontology.org/amigo/term/GO:1901983	Ddx3x
GO-BP	0.198579	1	70	10.2535	Regulation of epithelial cell apoptotic process	http://amigo.geneontology.org/amigo/term/GO:1904035	Angpt1
GO-BP	0.198579	2	368	3.90077	Regulation of mitotic cell cycle	http://amigo.geneontology.org/amigo/term/GO:0007346	Eif4g1 Ddx3x
GO-BP	0.198579	1	70	10.2535	Negative regulation of cysteine-type endopeptidase activity involved in apoptotic process	http://amigo.geneontology.org/amigo/term/GO:0043154	Ddx3x
GO-BP	0.198579	1	70	10.2535	Negative regulation of neuron differentiation	http://amigo.geneontology.org/amigo/term/GO:0045665	Ttc3
GO-BP	0.198942	3	780	2.76055	Protein modification by small protein conjugation or removal	http://amigo.geneontology.org/amigo/term/GO:0070647	Ttc3 Angpt1 Ddx3x
GO-BP	0.199084	1	71	10.109	Extrinsic apoptotic signaling pathway via death domain receptors	http://amigo.geneontology.org/amigo/term/GO:0008625	Ddx3x
GO-BP	0.199084	4	1252	2.29311	Negative regulation of macromolecule biosynthetic process	http://amigo.geneontology.org/amigo/term/GO:0010558	Eif4g1 Ddx3x Ikzf5 Caprin2
GO-BP	0.199084	1	71	10.109	DNA geometric change	http://amigo.geneontology.org/amigo/term/GO:0032392	Ddx3x
GO-BP	0.199084	1	71	10.109	Organelle membrane fusion	http://amigo.geneontology.org/amigo/term/GO:0090174	Syt9
GO-CC	0.0307368	7	939	5.35058	Synapse	http://amigo.geneontology.org/amigo/term/GO:0045202	Eif4g1 Syn2 Rims4 Eef1a2 Syt9 Ppfibp1 Mapk8ip2
GO-CC	0.0727493	7	1441	3.4866	Cell junction	http://amigo.geneontology.org/amigo/term/GO:0030054	Eif4g1 Syn2 Rims4 Eef1a2 Syt9 Ppfibp1 Mapk8ip2
GO-CC	0.0727493	2	49	29.2956	Synaptic vesicle membrane	http://amigo.geneontology.org/amigo/term/GO:0030672	Syn2 Syt9
GO-CC	0.0727493	1	3	239.247	Glutamyl-tRNA(Gln) amidotransferase complex	http://amigo.geneontology.org/amigo/term/GO:0030956	Gatb
GO-CC	0.0727493	1	3	239.247	SLIK (SAGA-like) complex	http://amigo.geneontology.org/amigo/term/GO:0046695	Taf6
GO-CC	0.0727493	3	222	9.69922	Neuron to neuron synapse	http://amigo.geneontology.org/amigo/term/GO:0098984	Syn2 Syt9 Mapk8ip2
GO-CC	0.0727493	2	49	29.2956	Exocytic vesicle membrane	http://amigo.geneontology.org/amigo/term/GO:0099501	Syn2 Syt9
GO-CC	0.0807852	1	4	179.435	Eukaryotic translation elongation factor 1 complex	http://amigo.geneontology.org/amigo/term/GO:0005853	Eef1a2
GO-CC	0.0807852	2	83	17.295	Transport vesicle membrane	http://amigo.geneontology.org/amigo/term/GO:0030658	Syn2 Syt9
GO-CC	0.0850529	2	90	15.9498	Peptidase complex	http://amigo.geneontology.org/amigo/term/GO:1905368	Taf6 Psmd2
GO-CC	0.0920304	1	8	89.7177	SAGA complex	http://amigo.geneontology.org/amigo/term/GO:0000124	Taf6
GO-CC	0.0920304	1	10	71.7742	Zona pellucida receptor complex	http://amigo.geneontology.org/amigo/term/GO:0002199	Cct7
GO-CC	0.0920304	1	11	65.2493	Chaperonin-containing T-complex	http://amigo.geneontology.org/amigo/term/GO:0005832	Cct7
GO-CC	0.0920304	2	119	12.0629	Synaptic vesicle	http://amigo.geneontology.org/amigo/term/GO:0008021	Syn2 Syt9
GO-CC	0.0920304	1	8	89.7177	Eukaryotic translation initiation factor 4F complex	http://amigo.geneontology.org/amigo/term/GO:0016281	Eif4g1
GO-CC	0.0920304	1	12	59.8118	Integral component of synaptic vesicle membrane	http://amigo.geneontology.org/amigo/term/GO:0030285	Syt9
GO-CC	0.0920304	1	12	59.8118	Dense core granule	http://amigo.geneontology.org/amigo/term/GO:0031045	Syt9
GO-CC	0.0920304	1	12	59.8118	Transcription factor TFTC complex	http://amigo.geneontology.org/amigo/term/GO:0033276	Taf6
GO-CC	0.0920304	1	10	71.7742	Inflammasome complex	http://amigo.geneontology.org/amigo/term/GO:0061702	Ddx3x
GO-CC	0.0920304	2	129	11.1278	Exocytic vesicle	http://amigo.geneontology.org/amigo/term/GO:0070382	Syn2 Syt9
GO-CC	0.0920304	1	6	119.624	NLRP3 inflammasome complex	http://amigo.geneontology.org/amigo/term/GO:0072559	Ddx3x
GO-CC	0.0920304	3	340	6.33302	Presynapse	http://amigo.geneontology.org/amigo/term/GO:0098793	Syn2 Syt9 Ppfibp1
GO-CC	0.10355	1	16	44.8589	P granule	http://amigo.geneontology.org/amigo/term/GO:0043186	Ddx3x
GO-CC	0.10355	1	16	44.8589	Pole plasm	http://amigo.geneontology.org/amigo/term/GO:0045495	Ddx3x
GO-CC	0.10355	1	16	44.8589	Germ plasm	http://amigo.geneontology.org/amigo/term/GO:0060293	Ddx3x
GO-CC	0.10355	3	428	5.0309	Postsynapse	http://amigo.geneontology.org/amigo/term/GO:0098794	Eif4g1 Syn2 Mapk8ip2
GO-CC	0.104302	1	18	39.8746	Proteasome regulatory particle	http://amigo.geneontology.org/amigo/term/GO:0005838	Psmd2
GO-CC	0.104302	1	18	39.8746	Eukaryotic translation initiation factor 3 complex	http://amigo.geneontology.org/amigo/term/GO:0005852	Ddx3x
GO-CC	0.104302	1	18	39.8746	Intrinsic component of synaptic vesicle membrane	http://amigo.geneontology.org/amigo/term/GO:0098563	Syt9
GO-CC	0.109292	3	474	4.54267	Cytoplasmic vesicle membrane	http://amigo.geneontology.org/amigo/term/GO:0030659	Ehd4 Syn2 Syt9
GO-CC	0.109292	1	20	35.8871	SAGA-type complex	http://amigo.geneontology.org/amigo/term/GO:0070461	Taf6
GO-CC	0.111428	3	493	4.3676	Vesicle membrane	http://amigo.geneontology.org/amigo/term/GO:0012506	Ehd4 Syn2 Syt9
GO-CC	0.111428	2	200	7.17742	Postsynaptic density	http://amigo.geneontology.org/amigo/term/GO:0014069	Syn2 Mapk8ip2
GO-CC	0.111428	1	24	29.9059	Proteasome accessory complex	http://amigo.geneontology.org/amigo/term/GO:0022624	Psmd2
GO-CC	0.111428	2	211	6.80324	Transport vesicle	http://amigo.geneontology.org/amigo/term/GO:0030133	Syn2 Syt9
GO-CC	0.111428	2	203	7.07135	Asymmetric synapse	http://amigo.geneontology.org/amigo/term/GO:0032279	Syn2 Mapk8ip2
GO-CC	0.111428	1	26	27.6055	MLL1/2 complex	http://amigo.geneontology.org/amigo/term/GO:0044665	Taf6
GO-CC	0.111428	1	26	27.6055	MLL1 complex	http://amigo.geneontology.org/amigo/term/GO:0071339	Taf6
GO-CC	0.111428	1	25	28.7097	Chaperone complex	http://amigo.geneontology.org/amigo/term/GO:0101031	Cct7
GO-CC	0.112497	1	28	25.6336	Transcription factor TFIID complex	http://amigo.geneontology.org/amigo/term/GO:0005669	Taf6
GO-CC	0.112497	1	29	24.7497	SNARE complex	http://amigo.geneontology.org/amigo/term/GO:0031201	Syn2
GO-CC	0.112497	1	27	26.583	Hippocampal mossy fiber to CA3 synapse	http://amigo.geneontology.org/amigo/term/GO:0098686	Syt9
GO-CC	0.112497	2	225	6.37993	Postsynaptic specialization	http://amigo.geneontology.org/amigo/term/GO:0099572	Syn2 Mapk8ip2
GO-CC	0.157843	1	42	17.0891	Recycling endosome membrane	http://amigo.geneontology.org/amigo/term/GO:0055038	Ehd4
GO-CC	0.183395	3	679	3.17117	Intracellular protein-containing complex	http://amigo.geneontology.org/amigo/term/GO:0140535	Taf6 Psmd2 Gatb
GO-CC	0.185683	1	52	13.8027	Presynaptic active zone	http://amigo.geneontology.org/amigo/term/GO:0048786	Ppfibp1
GO-CC	0.198543	1	57	12.592	Polysome	http://amigo.geneontology.org/amigo/term/GO:0005844	Eif4g1
GO-MF	0.00863415	2	8	179.435	Eukaryotic initiation factor 4E binding	http://amigo.geneontology.org/amigo/term/GO:0008190	Eif4g1 Ddx3x
GO-MF	0.0086707	8	1312	4.37648	ATP binding	http://amigo.geneontology.org/amigo/term/GO:0005524	Eif4g1 Nsf Ehd4 Syn2 Cct7 Pfkfb4 Ddx3x Gatb
GO-MF	0.0086707	9	1704	3.79089	Purine nucleotide binding	http://amigo.geneontology.org/amigo/term/GO:0017076	Eif4g1 Nsf Ehd4 Syn2 Eef1a2 Cct7 Pfkfb4 Ddx3x Gatb
GO-MF	0.0086707	8	1358	4.22823	Adenyl nucleotide binding	http://amigo.geneontology.org/amigo/term/GO:0030554	Eif4g1 Nsf Ehd4 Syn2 Cct7 Pfkfb4 Ddx3x Gatb
GO-MF	0.0086707	9	1704	3.79089	Ribonucleotide binding	http://amigo.geneontology.org/amigo/term/GO:0032553	Eif4g1 Nsf Ehd4 Syn2 Eef1a2 Cct7 Pfkfb4 Ddx3x Gatb
GO-MF	0.0086707	9	1688	3.82682	Purine ribonucleotide binding	http://amigo.geneontology.org/amigo/term/GO:0032555	Eif4g1 Nsf Ehd4 Syn2 Eef1a2 Cct7 Pfkfb4 Ddx3x Gatb
GO-MF	0.0086707	8	1349	4.25644	Adenyl ribonucleotide binding	http://amigo.geneontology.org/amigo/term/GO:0032559	Eif4g1 Nsf Ehd4 Syn2 Cct7 Pfkfb4 Ddx3x Gatb
GO-MF	0.0086707	9	1643	3.93164	Purine ribonucleoside triphosphate binding	http://amigo.geneontology.org/amigo/term/GO:0035639	Eif4g1 Nsf Ehd4 Syn2 Eef1a2 Cct7 Pfkfb4 Ddx3x Gatb
GO-MF	0.0127282	2	28	51.2673	Translation initiation factor binding	http://amigo.geneontology.org/amigo/term/GO:0031369	Eif4g1 Ddx3x
GO-MF	0.0142531	9	1932	3.34352	Nucleotide binding	http://amigo.geneontology.org/amigo/term/GO:0000166	Eif4g1 Nsf Ehd4 Syn2 Eef1a2 Cct7 Pfkfb4 Ddx3x Gatb
GO-MF	0.0142531	9	1955	3.30418	Carbohydrate derivative binding	http://amigo.geneontology.org/amigo/term/GO:0097367	Eif4g1 Nsf Ehd4 Syn2 Eef1a2 Cct7 Pfkfb4 Ddx3x Gatb
GO-MF	0.0142531	9	1932	3.34352	Nucleoside phosphate binding	http://amigo.geneontology.org/amigo/term/GO:1901265	Eif4g1 Nsf Ehd4 Syn2 Eef1a2 Cct7 Pfkfb4 Ddx3x Gatb
GO-MF	0.0485583	2	72	19.9373	SNARE binding	http://amigo.geneontology.org/amigo/term/GO:0000149	Nsf Syt9
GO-MF	0.0485583	1	5	143.548	6-phosphofructo-2-kinase activity	http://amigo.geneontology.org/amigo/term/GO:0003873	Pfkfb4
GO-MF	0.0485583	1	4	179.435	Cytochrome-b5 reductase activity, acting on NAD(P)H	http://amigo.geneontology.org/amigo/term/GO:0004128	Cyb5r1
GO-MF	0.0485583	2	86	16.6917	Translation factor activity, RNA binding	http://amigo.geneontology.org/amigo/term/GO:0008135	Eif4g1 Eef1a2
GO-MF	0.0485583	4	546	5.25818	Pyrophosphatase activity	http://amigo.geneontology.org/amigo/term/GO:0016462	Nsf Eef1a2 Cct7 Ddx3x
GO-MF	0.0485583	4	555	5.17291	Hydrolase activity, acting on acid anhydrides	http://amigo.geneontology.org/amigo/term/GO:0016817	Nsf Eef1a2 Cct7 Ddx3x
GO-MF	0.0485583	4	555	5.17291	Hydrolase activity, acting on acid anhydrides, in phosphorus-containing anhydrides	http://amigo.geneontology.org/amigo/term/GO:0016818	Nsf Eef1a2 Cct7 Ddx3x
GO-MF	0.0485583	4	490	5.85912	Nucleoside-triphosphatase activity	http://amigo.geneontology.org/amigo/term/GO:0017111	Nsf Eef1a2 Cct7 Ddx3x
GO-MF	0.0485583	4	543	5.28723	Protein kinase binding	http://amigo.geneontology.org/amigo/term/GO:0019901	Nsf Angpt1 Eef1a2 Mapk8ip2
GO-MF	0.0485583	1	4	179.435	RNA strand annealing activity	http://amigo.geneontology.org/amigo/term/GO:0033592	Ddx3x
GO-MF	0.0485583	1	4	179.435	CTPase activity	http://amigo.geneontology.org/amigo/term/GO:0043273	Ddx3x
GO-MF	0.0485583	1	3	239.247	Glutaminyl-tRNA synthase (glutamine-hydrolyzing) activity	http://amigo.geneontology.org/amigo/term/GO:0050567	Gatb
GO-MF	0.0549874	1	6	119.624	Fructose-2,6-bisphosphate 2-phosphatase activity	http://amigo.geneontology.org/amigo/term/GO:0004331	Pfkfb4
GO-MF	0.0573815	2	103	13.9367	Translation regulator activity, nucleic acid binding	http://amigo.geneontology.org/amigo/term/GO:0090079	Eif4g1 Eef1a2
GO-MF	0.0581223	4	605	4.7454	Kinase binding	http://amigo.geneontology.org/amigo/term/GO:0019900	Nsf Angpt1 Eef1a2 Mapk8ip2
GO-MF	0.0643082	1	9	79.7491	MAP-kinase scaffold activity	http://amigo.geneontology.org/amigo/term/GO:0005078	Mapk8ip2
GO-MF	0.0643082	1	8	89.7177	Phosphofructokinase activity	http://amigo.geneontology.org/amigo/term/GO:0008443	Pfkfb4
GO-MF	0.0643082	1	9	79.7491	Oxidoreductase activity, acting on NAD(P)H, heme protein as acceptor	http://amigo.geneontology.org/amigo/term/GO:0016653	Cyb5r1
GO-MF	0.0643082	1	9	79.7491	Aryl hydrocarbon receptor binding	http://amigo.geneontology.org/amigo/term/GO:0017162	Taf6
GO-MF	0.0643082	1	9	79.7491	Primary miRNA binding	http://amigo.geneontology.org/amigo/term/GO:0070878	Ddx3x
GO-MF	0.0654471	2	125	11.4839	Translation regulator activity	http://amigo.geneontology.org/amigo/term/GO:0045182	Eif4g1 Eef1a2
GO-MF	0.0672052	1	10	71.7742	Carbon-nitrogen ligase activity, with glutamine as amido-N-donor	http://amigo.geneontology.org/amigo/term/GO:0016884	Gatb
GO-MF	0.0717652	1	11	65.2493	Sugar-phosphatase activity	http://amigo.geneontology.org/amigo/term/GO:0050308	Pfkfb4
GO-MF	0.0720601	1	12	59.8118	Carbohydrate phosphatase activity	http://amigo.geneontology.org/amigo/term/GO:0019203	Pfkfb4
GO-MF	0.0720601	1	12	59.8118	RNA stem-loop binding	http://amigo.geneontology.org/amigo/term/GO:0035613	Ddx3x
GO-MF	0.0720601	1	12	59.8118	Annealing activity	http://amigo.geneontology.org/amigo/term/GO:0140666	Ddx3x
GO-MF	0.0853988	1	15	47.8495	Ribosomal small subunit binding	http://amigo.geneontology.org/amigo/term/GO:0043024	Ddx3x
GO-MF	0.0853988	1	15	47.8495	Protein ADP-ribosylase activity	http://amigo.geneontology.org/amigo/term/GO:1990404	Tiparp
GO-MF	0.086696	1	16	44.8589	Neuropeptide hormone activity	http://amigo.geneontology.org/amigo/term/GO:0005184	Vgf
GO-MF	0.086696	1	16	44.8589	Syntaxin-1 binding	http://amigo.geneontology.org/amigo/term/GO:0017075	Nsf
GO-MF	0.0999163	1	21	34.1782	Translation elongation factor activity	http://amigo.geneontology.org/amigo/term/GO:0003746	Eef1a2
GO-MF	0.0999163	1	23	31.2062	NAD+ ADP-ribosyltransferase activity	http://amigo.geneontology.org/amigo/term/GO:0003950	Tiparp
GO-MF	0.0999163	2	197	7.28672	Guanyl-nucleotide exchange factor activity	http://amigo.geneontology.org/amigo/term/GO:0005085	Ralgps2 Plekhg2
GO-MF	0.0999163	5	1287	2.78843	Signaling receptor binding	http://amigo.geneontology.org/amigo/term/GO:0005102	Taf6 Vgf Nsf Angpt1 Caprin2
GO-MF	0.0999163	1	20	35.8871	Poly(A) binding	http://amigo.geneontology.org/amigo/term/GO:0008143	Ddx3x
GO-MF	0.0999163	1	23	31.2062	RNA polymerase II general transcription initiation factor activity	http://amigo.geneontology.org/amigo/term/GO:0016251	Taf6
GO-MF	0.0999163	2	202	7.10636	ATP hydrolysis activity	http://amigo.geneontology.org/amigo/term/GO:0016887	Nsf Cct7
GO-MF	0.0999163	1	22	32.6246	Carbohydrate kinase activity	http://amigo.geneontology.org/amigo/term/GO:0019200	Pfkfb4
GO-MF	0.0999163	1	21	34.1782	Ionotropic glutamate receptor binding	http://amigo.geneontology.org/amigo/term/GO:0035255	Nsf
GO-MF	0.0999163	1	22	32.6246	MRNA 5 -UTR binding	http://amigo.geneontology.org/amigo/term/GO:0048027	Ddx3x
GO-MF	0.0999163	3	475	4.53311	ATP-dependent activity	http://amigo.geneontology.org/amigo/term/GO:0140657	Nsf Cct7 Ddx3x
GO-MF	0.10884	1	26	27.6055	Poly-purine tract binding	http://amigo.geneontology.org/amigo/term/GO:0070717	Ddx3x
GO-MF	0.110897	1	27	26.583	General transcription initiation factor activity	http://amigo.geneontology.org/amigo/term/GO:0140223	Taf6
GO-MF	0.116828	1	29	24.7497	Protein folding chaperone	http://amigo.geneontology.org/amigo/term/GO:0044183	Cct7
GO-MF	0.118656	1	30	23.9247	Gamma-tubulin binding	http://amigo.geneontology.org/amigo/term/GO:0043015	Ddx3x
GO-MF	0.123442	2	243	5.90734	MRNA binding	http://amigo.geneontology.org/amigo/term/GO:0003729	Eif4g1 Ddx3x
GO-MF	0.123442	1	32	22.4294	Kinesin binding	http://amigo.geneontology.org/amigo/term/GO:0019894	Mapk8ip2
GO-MF	0.123442	4	979	2.93255	Enzyme regulator activity	http://amigo.geneontology.org/amigo/term/GO:0030234	Psmd2 Ralgps2 Ddx3x Plekhg2
GO-MF	0.123442	1	33	21.7498	Protein serine/threonine kinase activator activity	http://amigo.geneontology.org/amigo/term/GO:0043539	Ddx3x
GO-MF	0.133911	1	37	19.3984	Glutamate receptor binding	http://amigo.geneontology.org/amigo/term/GO:0035254	Nsf
GO-MF	0.135257	1	38	18.8879	Phosphatidylserine binding	http://amigo.geneontology.org/amigo/term/GO:0001786	Syt9
GO-MF	0.146266	2	282	5.09037	GTPase activity	http://amigo.geneontology.org/amigo/term/GO:0003924	Eef1a2 Ddx3x
GO-MF	0.146266	1	43	16.6917	Signaling adaptor activity	http://amigo.geneontology.org/amigo/term/GO:0035591	Mapk8ip2
GO-MF	0.146266	5	1522	2.35789	Molecular function regulator	http://amigo.geneontology.org/amigo/term/GO:0098772	Vgf Psmd2 Ralgps2 Ddx3x Plekhg2
GO-MF	0.153135	1	46	15.6031	Ligase activity, forming carbon-nitrogen bonds	http://amigo.geneontology.org/amigo/term/GO:0016879	Gatb
GO-MF	0.157233	1	48	14.953	Syntaxin binding	http://amigo.geneontology.org/amigo/term/GO:0019905	Nsf
GO-MF	0.162586	4	1135	2.52949	RNA binding	http://amigo.geneontology.org/amigo/term/GO:0003723	Eif4g1 Eef1a2 Ddx3x Caprin2
GO-MF	0.162586	1	52	13.8027	RNA helicase activity	http://amigo.geneontology.org/amigo/term/GO:0003724	Ddx3x
GO-MF	0.162586	1	55	13.0499	Translation initiation factor activity	http://amigo.geneontology.org/amigo/term/GO:0003743	Eif4g1
GO-MF	0.162586	1	54	13.2915	ATP-dependent activity, acting on RNA	http://amigo.geneontology.org/amigo/term/GO:0008186	Ddx3x
GO-MF	0.162586	1	53	13.5423	Pentosyltransferase activity	http://amigo.geneontology.org/amigo/term/GO:0016763	Tiparp
GO-MF	0.162586	1	55	13.0499	Receptor tyrosine kinase binding	http://amigo.geneontology.org/amigo/term/GO:0030971	Angpt1
GO-MF	0.162586	2	321	4.47191	Catalytic activity, acting on RNA	http://amigo.geneontology.org/amigo/term/GO:0140098	Ddx3x Gatb
GO-MF	0.163255	1	56	12.8168	Hormone binding	http://amigo.geneontology.org/amigo/term/GO:0042562	Rxfp1
GO-MF	0.167825	1	60	11.9624	DNA helicase activity	http://amigo.geneontology.org/amigo/term/GO:0003678	Ddx3x
GO-MF	0.167825	5	1677	2.13996	Enzyme binding	http://amigo.geneontology.org/amigo/term/GO:0019899	Nsf Angpt1 Rims4 Eef1a2 Mapk8ip2
GO-MF	0.167825	1	59	12.1651	Modified amino acid binding	http://amigo.geneontology.org/amigo/term/GO:0072341	Syt9
GO-MF	0.172178	2	346	4.1488	GTP binding	http://amigo.geneontology.org/amigo/term/GO:0005525	Ehd4 Eef1a2
GO-MF	0.174576	1	65	11.0422	Phosphatidylinositol-4,5-bisphosphate binding	http://amigo.geneontology.org/amigo/term/GO:0005546	Syt9
GO-MF	0.174576	1	65	11.0422	PDZ domain binding	http://amigo.geneontology.org/amigo/term/GO:0030165	Nsf
GO-MF	0.17543	1	67	10.7126	Protein kinase activator activity	http://amigo.geneontology.org/amigo/term/GO:0030295	Ddx3x
GO-MF	0.17543	2	359	3.99856	Guanyl ribonucleotide binding	http://amigo.geneontology.org/amigo/term/GO:0032561	Ehd4 Eef1a2
GO-MF	0.178317	2	366	3.92209	Guanyl nucleotide binding	http://amigo.geneontology.org/amigo/term/GO:0019001	Ehd4 Eef1a2
GO-MF	0.178665	1	70	10.2535	Oxidoreductase activity, acting on NAD(P)H	http://amigo.geneontology.org/amigo/term/GO:0016651	Cyb5r1
GO-MF	0.179458	2	375	3.82796	GTPase activator activity	http://amigo.geneontology.org/amigo/term/GO:0005096	Ralgps2 Plekhg2
GO-MF	0.179458	1	72	9.96864	Kinase activator activity	http://amigo.geneontology.org/amigo/term/GO:0019209	Ddx3x
GO-MF	0.182982	2	387	3.70926	GTPase regulator activity	http://amigo.geneontology.org/amigo/term/GO:0030695	Ralgps2 Plekhg2
GO-MF	0.182982	1	76	9.44397	Unfolded protein binding	http://amigo.geneontology.org/amigo/term/GO:0051082	Cct7
GO-MF	0.182982	2	387	3.70926	Nucleoside-triphosphatase regulator activity	http://amigo.geneontology.org/amigo/term/GO:0060589	Ralgps2 Plekhg2
GO-MF	0.187362	1	79	9.08534	Protein tyrosine kinase binding	http://amigo.geneontology.org/amigo/term/GO:1990782	Angpt1
KEGG					No results
Reactome					No results
RGD					No significant results
RGD	0.126303	1	27	26.583	PW:0000313 c-Jun N-terminal kinases MAPK signaling pathway	ftp://ftp.rgd.mcw.edu/pub/ontology/annotated_rgd_objects_by_ontology/with_terms/rattus_terms_pw/	Mapk8ip2
RGD	0.126303	1	18	39.8746	PW:0000674 insulin secretion pathway	ftp://ftp.rgd.mcw.edu/pub/ontology/annotated_rgd_objects_by_ontology/with_terms/rattus_terms_pw/	Syt9
RGD	0.126303	1	63	11.3927	PW:0000640 glycolysis pathway	ftp://ftp.rgd.mcw.edu/pub/ontology/annotated_rgd_objects_by_ontology/with_terms/rattus_terms_pw/	Pfkfb4
RGD	0.126303	1	54	13.2915	PW:0000198 p38 MAPK signaling pathway	ftp://ftp.rgd.mcw.edu/pub/ontology/annotated_rgd_objects_by_ontology/with_terms/rattus_terms_pw/	Mapk8ip2
RGD	0.126303	1	56	12.8168	PW:0001274 RNA polymerase II transcription initiation pathway	ftp://ftp.rgd.mcw.edu/pub/ontology/annotated_rgd_objects_by_ontology/with_terms/rattus_terms_pw/	Taf6
RGD	0.126303	1	21	34.1782	PW:0002582 ADP-ribosylation pathway mono and poly-ribosylation	ftp://ftp.rgd.mcw.edu/pub/ontology/annotated_rgd_objects_by_ontology/with_terms/rattus_terms_pw/	Tiparp
RGD	0.126303	1	31	23.153	PW:0000041 fructose and mannose metabolic pathway	ftp://ftp.rgd.mcw.edu/pub/ontology/annotated_rgd_objects_by_ontology/with_terms/rattus_terms_pw/	Pfkfb4
RGD	0.126303	1	46	15.6031	PW:0000055 nucleotide sugar metabolic pathway	ftp://ftp.rgd.mcw.edu/pub/ontology/annotated_rgd_objects_by_ontology/with_terms/rattus_terms_pw/	Cyb5r1
RGD	0.126303	1	47	15.2711	PW:0000152 amino sugar metabolic pathway	ftp://ftp.rgd.mcw.edu/pub/ontology/annotated_rgd_objects_by_ontology/with_terms/rattus_terms_pw/	Cyb5r1
RGD	0.126303	1	49	14.6478	PW:0000713 vasopressin signaling pathway via receptor type 2	ftp://ftp.rgd.mcw.edu/pub/ontology/annotated_rgd_objects_by_ontology/with_terms/rattus_terms_pw/	Nsf
RGD	0.126303	1	58	12.3749	PW:0000816 Retinoic acid-inducible gene (RIG) I-like receptor signaling pathway	ftp://ftp.rgd.mcw.edu/pub/ontology/annotated_rgd_objects_by_ontology/with_terms/rattus_terms_pw/	Ddx3x
RGD	0.126303	2	139	10.3272	PW:0001160 RNA transport pathway	ftp://ftp.rgd.mcw.edu/pub/ontology/annotated_rgd_objects_by_ontology/with_terms/rattus_terms_pw/	Eif4g1 Eef1a2
RGD	0.132704	1	78	9.20182	PW:0001019 rheumatoid arthritis pathway	ftp://ftp.rgd.mcw.edu/pub/ontology/annotated_rgd_objects_by_ontology/with_terms/rattus_terms_pw/	Angpt1
RGD	0.132704	1	73	9.83208	PW:0001037 myocarditis pathway	ftp://ftp.rgd.mcw.edu/pub/ontology/annotated_rgd_objects_by_ontology/with_terms/rattus_terms_pw/	Eif4g1
D-RGD	0.0439624	4	407	7.05397	DOID:11832 visual epilepsy	ftp://ftp.rgd.mcw.edu/pub/data_release	Ttc3 Nalcn Syn2 Eef1a2
D-RGD	0.0439624	3	165	13.0499	DOID:1826 epilepsy	ftp://ftp.rgd.mcw.edu/pub/data_release	Syn2 Eef1a2 Ddx3x
D-RGD	0.0439624	2	47	30.5422	DOID:10808 gastric ulcer	ftp://ftp.rgd.mcw.edu/pub/data_release	Vgf Angpt1
D-RGD	0.0439624	2	55	26.0997	DOID:9006461 Currarino Triad	ftp://ftp.rgd.mcw.edu/pub/data_release	Psmd2 Eif4g1
D-RGD	0.0524396	1	4	179.435	DOID:0080505 Cornelia de Lange syndrome 1	ftp://ftp.rgd.mcw.edu/pub/data_release	Taf6
D-RGD	0.0524396	1	4	179.435	DOID:0080463 early infantile epileptic encephalopathy 33	ftp://ftp.rgd.mcw.edu/pub/data_release	Eef1a2
D-RGD	0.0524396	1	3	239.247	DOID:9000777 Mitochondrial Cardiomyopathy	ftp://ftp.rgd.mcw.edu/pub/data_release	Gatb
D-RGD	0.0556044	2	94	15.2711	DOID:9004429 Neurodevelopmental Disorders	ftp://ftp.rgd.mcw.edu/pub/data_release	Eef1a2 Ddx3x
D-RGD	0.0556044	1	5	143.548	DOID:9008533 Plasminogen Activator Inhibitor-1 Deficiency	ftp://ftp.rgd.mcw.edu/pub/data_release	Vgf
D-RGD	0.0596768	2	103	13.9367	DOID:2394 ovarian cancer	ftp://ftp.rgd.mcw.edu/pub/data_release	Angpt1 Eef1a2
D-RGD	0.0605177	3	323	6.66633	DOID:0060041 autism spectrum disorder	ftp://ftp.rgd.mcw.edu/pub/data_release	Syn2 Vat1l Mapk8ip2
D-RGD	0.0685955	1	9	79.7491	DOID:0050888 syndromic intellectual disability	ftp://ftp.rgd.mcw.edu/pub/data_release	Taf6
D-RGD	0.0717652	1	11	65.2493	DOID:0060681 autosomal dominant nocturnal frontal lobe epilepsy	ftp://ftp.rgd.mcw.edu/pub/data_release	Eef1a2
D-RGD	0.0717652	1	11	65.2493	DOID:0060806 syndromic X-linked intellectual disability Hedera type	ftp://ftp.rgd.mcw.edu/pub/data_release	Ddx3x
D-RGD	0.0730209	1	12	59.8118	DOID:14711 FG syndrome	ftp://ftp.rgd.mcw.edu/pub/data_release	Ddx3x
D-RGD	0.0853988	1	15	47.8495	DOID:9000040 Hypertrophy	ftp://ftp.rgd.mcw.edu/pub/data_release	Angpt1
D-RGD	0.0958944	1	19	37.7759	DOID:2870 endometrial adenocarcinoma	ftp://ftp.rgd.mcw.edu/pub/data_release	Angpt1
D-RGD	0.0958944	1	19	37.7759	DOID:0060892 late onset Parkinson's disease	ftp://ftp.rgd.mcw.edu/pub/data_release	Eif4g1
D-RGD	0.100275	1	21	34.1782	DOID:9005436 T-Cell Lymphoma	ftp://ftp.rgd.mcw.edu/pub/data_release	Ddx3x
D-RGD	0.11378	1	28	25.6336	DOID:8719 in situ carcinoma	ftp://ftp.rgd.mcw.edu/pub/data_release	Angpt1
D-RGD	0.11378	1	28	25.6336	DOID:0050709 early infantile epileptic encephalopathy	ftp://ftp.rgd.mcw.edu/pub/data_release	Eef1a2
D-RGD	0.11378	1	29	24.7497	DOID:700 mitochondrial metabolism disease	ftp://ftp.rgd.mcw.edu/pub/data_release	Rmnd1
D-RGD	0.11378	1	27	26.583	DOID:0060286 combined oxidative phosphorylation deficiency	ftp://ftp.rgd.mcw.edu/pub/data_release	Rmnd1
D-RGD	0.13284	1	37	19.3984	DOID:10286 prostate carcinoma	ftp://ftp.rgd.mcw.edu/pub/data_release	Angpt1
D-RGD	0.13284	4	1000	2.87097	DOID:630 genetic disease	ftp://ftp.rgd.mcw.edu/pub/data_release	Nalcn Eef1a2 Rmnd1 Ddx3x
D-RGD	0.139155	2	273	5.25818	DOID:9000217 Stomach Neoplasms	ftp://ftp.rgd.mcw.edu/pub/data_release	Eef1a2 Cct7
D-RGD	0.139155	1	42	17.0891	DOID:2527 nephrosis	ftp://ftp.rgd.mcw.edu/pub/data_release	Angpt1
D-RGD	0.140387	1	44	16.3123	DOID:9001708 Hemorrhagic Shock	ftp://ftp.rgd.mcw.edu/pub/data_release	Angpt1
D-RGD	0.163396	2	317	4.52834	DOID:5844 myocardial infarction	ftp://ftp.rgd.mcw.edu/pub/data_release	Angpt1 Cct7
D-RGD	0.165431	1	56	12.8168	DOID:9004667 Malformations of Cortical Development Group II	ftp://ftp.rgd.mcw.edu/pub/data_release	Plekhg2
D-RGD	0.194679	1	70	10.2535	DOID:3328 temporal lobe epilepsy	ftp://ftp.rgd.mcw.edu/pub/data_release	Nsf
D-RGD	0.194679	1	71	10.109	DOID:0050902 medulloblastoma	ftp://ftp.rgd.mcw.edu/pub/data_release	Ddx3x
TF.Target.TFact					No results

## Sheet: 3_DESeq2_FvM_DR
Pathway Database	Enrichment FDR	nGenes	Pathway Genes	Fold Enrichment	Pathway	URL	Genes
GO-BP	8.40395e-18	33	888	7.72765	Translation	http://amigo.geneontology.org/amigo/term/GO:0006412	Rpl10a Rplp2 Dars2 Rpl26 LOC100911372 Rpl15 Rps7 Rpl22l1 Eif3m Rpl31 Rpl35 Rps12 Rps23 Rps3 LOC100362339 Rpl17 Rpl23a LOC100360449 Rps29 LOC102555453 LOC306079 LOC103690996 Rpl32 Rpl36 Rps19l2 Rps28 LOC103693375 Fau LOC690468 Rps8 Rpl10 LOC100911991 Rps9
GO-BP	8.40395e-18	33	904	7.59087	Peptide biosynthetic process	http://amigo.geneontology.org/amigo/term/GO:0043043	Rpl10a Rplp2 Dars2 Rpl26 LOC100911372 Rpl15 Rps7 Rpl22l1 Eif3m Rpl31 Rpl35 Rps12 Rps23 Rps3 LOC100362339 Rpl17 Rpl23a LOC100360449 Rps29 LOC102555453 LOC306079 LOC103690996 Rpl32 Rpl36 Rps19l2 Rps28 LOC103693375 Fau LOC690468 Rps8 Rpl10 LOC100911991 Rps9
GO-BP	4.15564e-17	34	1041	6.79164	Peptide metabolic process	http://amigo.geneontology.org/amigo/term/GO:0006518	Rpl10a Rplp2 Dars2 Rpl26 LOC100911372 Rpl15 Rps7 Rpl22l1 Eif3m Rpl31 Ctsh Rpl35 Rps12 Rps23 Rps3 LOC100362339 Rpl17 Rpl23a LOC100360449 Rps29 LOC102555453 LOC306079 LOC103690996 Rpl32 Rpl36 Rps19l2 Rps28 LOC103693375 Fau LOC690468 Rps8 Rpl10 LOC100911991 Rps9
GO-BP	9.56667e-17	33	1002	6.84845	Amide biosynthetic process	http://amigo.geneontology.org/amigo/term/GO:0043604	Rpl10a Rplp2 Dars2 Rpl26 LOC100911372 Rpl15 Rps7 Rpl22l1 Eif3m Rpl31 Rpl35 Rps12 Rps23 Rps3 LOC100362339 Rpl17 Rpl23a LOC100360449 Rps29 LOC102555453 LOC306079 LOC103690996 Rpl32 Rpl36 Rps19l2 Rps28 LOC103693375 Fau LOC690468 Rps8 Rpl10 LOC100911991 Rps9
GO-BP	5.92881e-16	35	1237	5.88362	Cellular amide metabolic process	http://amigo.geneontology.org/amigo/term/GO:0043603	Rpl10a Rplp2 Dars2 Rpl26 LOC100911372 Rpl15 Rps7 Rpl22l1 Eif3m Rpl31 Ctsh Rpl35 Rps12 Rps23 Rps3 LOC100362339 Rpl17 Rpl23a Hexb LOC100360449 Rps29 LOC102555453 LOC306079 LOC103690996 Rpl32 Rpl36 Rps19l2 Rps28 LOC103693375 Fau LOC690468 Rps8 Rpl10 LOC100911991 Rps9
GO-BP	2.9566e-11	34	1671	4.23106	Organonitrogen compound biosynthetic process	http://amigo.geneontology.org/amigo/term/GO:1901566	Rpl10a Rplp2 Dars2 Rpl26 LOC100911372 Rpl15 Rps7 Rpl22l1 Mpdu1 Eif3m Rpl31 Rpl35 Rps12 Rps23 Rps3 LOC100362339 Rpl17 Rpl23a LOC100360449 Rps29 LOC102555453 LOC306079 LOC103690996 Rpl32 Rpl36 Rps19l2 Rps28 LOC103693375 Fau LOC690468 Rps8 Rpl10 LOC100911991 Rps9
GO-BP	0.000701534	7	139	10.472	Cytoplasmic translation	http://amigo.geneontology.org/amigo/term/GO:0002181	Rpl10a Rplp2 Rpl22l1 Eif3m Rpl31 Rps23 Rpl36
GO-BP	0.00329443	3	13	47.9871	Mitochondrial electron transport, ubiquinol to cytochrome c	http://amigo.geneontology.org/amigo/term/GO:0006122	Uqcrh Uqcrb LOC100363502
GO-BP	0.00329443	6	122	10.2268	Electron transport chain	http://amigo.geneontology.org/amigo/term/GO:0022900	Cox6c Ndufb3 Uqcrh Uqcrb LOC100363502 Cox7a2l2
GO-BP	0.0132728	9	399	4.69046	Ribonucleoprotein complex biogenesis	http://amigo.geneontology.org/amigo/term/GO:0022613	Rplp0 LOC100911372 Eif3m LOC100359574 Rexo4 LOC306079 Snrpg Rpl7a Lsm6
GO-BP	0.0213181	5	115	9.04104	Oxidative phosphorylation	http://amigo.geneontology.org/amigo/term/GO:0006119	Cox6c Uqcrh Uqcrb LOC100363502 Cox7a2l2
GO-BP	0.041378	7	289	5.0367	Ribosome biogenesis	http://amigo.geneontology.org/amigo/term/GO:0042254	Rplp0 LOC100911372 LOC100359574 Rexo4 LOC306079 Rpl7a Lsm6
GO-BP	0.0480849	2	8	51.986	Corpus callosum morphogenesis	http://amigo.geneontology.org/amigo/term/GO:0021540	Grcc10 Szt2
GO-BP	0.0582591	5	151	6.88556	Aerobic respiration	http://amigo.geneontology.org/amigo/term/GO:0009060	Cox6c Uqcrh Uqcrb LOC100363502 Cox7a2l2
GO-BP	0.126446	5	185	5.62011	Cellular respiration	http://amigo.geneontology.org/amigo/term/GO:0045333	Cox6c Uqcrh Uqcrb LOC100363502 Cox7a2l2
GO-BP	0.126446	6	272	4.587	ATP metabolic process	http://amigo.geneontology.org/amigo/term/GO:0046034	Cox6c Pkm Uqcrh Uqcrb LOC100363502 Cox7a2l2
GO-BP	0.138172	3	55	11.3424	Aerobic electron transport chain	http://amigo.geneontology.org/amigo/term/GO:0019646	Uqcrh Uqcrb LOC100363502
GO-BP	0.165509	7	397	3.66652	Generation of precursor metabolites and energy	http://amigo.geneontology.org/amigo/term/GO:0006091	Cox6c Pkm Ndufb3 Uqcrh Uqcrb LOC100363502 Cox7a2l2
GO-BP	0.165509	2	18	23.1049	Intracellular sequestering of iron ion	http://amigo.geneontology.org/amigo/term/GO:0006880	LOC100360087 Fth1
GO-BP	0.165509	2	18	23.1049	Corpus callosum development	http://amigo.geneontology.org/amigo/term/GO:0022038	Grcc10 Szt2
GO-BP	0.167638	3	64	9.74737	Mitochondrial ATP synthesis coupled electron transport	http://amigo.geneontology.org/amigo/term/GO:0042775	Uqcrh Uqcrb LOC100363502
GO-BP	0.167638	2	19	21.8888	Sequestering of iron ion	http://amigo.geneontology.org/amigo/term/GO:0097577	LOC100360087 Fth1
GO-BP	0.178877	3	67	9.31092	ATP synthesis coupled electron transport	http://amigo.geneontology.org/amigo/term/GO:0042773	Uqcrh Uqcrb LOC100363502
GO-CC	2.06565e-21	31	591	10.9074	Ribosome	http://amigo.geneontology.org/amigo/term/GO:0005840	Rpl10a Rplp2 Rpl26 LOC100911372 Rpl15 Rps7 Rpl22l1 Rpl31 Rpl35 Rps12 Rps23 Rps3 LOC100362339 Rpl17 Rpl23a LOC100360449 Rps29 LOC102555453 LOC306079 LOC103690996 Rpl32 Rpl36 Rps19l2 Rps28 LOC103693375 Fau Rpl7a LOC690468 Rps8 Rpl10 Rps9
GO-CC	2.96144e-06	14	435	6.69245	Ribosomal subunit	http://amigo.geneontology.org/amigo/term/GO:0044391	Rpl10a Rplp2 Rpl26 LOC100911372 Rpl31 Rps12 Rps23 Rps3 Rpl17 LOC306079 Rpl36 Rpl7a Rps8 Rps9
GO-CC	5.05474e-06	12	335	7.44874	Cytosolic ribosome	http://amigo.geneontology.org/amigo/term/GO:0022626	Rpl10a Rplp2 LOC100911372 Rpl15 Rpl31 Rps12 Rps23 LOC306079 Rpl36 Rpl7a Rps8 Rps9
GO-CC	5.05474e-06	19	913	4.32742	Ribonucleoprotein complex	http://amigo.geneontology.org/amigo/term/GO:1990904	Rpl10a Rplp2 Rpl26 LOC100911372 Eif3m Rpl31 Rps12 Rps23 Rps3 Rpl17 LOC100359574 LOC306079 Snrpe Snrpg Rpl36 Rpl7a Lsm6 Rps8 Rps9
GO-CC	3.04473e-05	7	101	14.412	Respirasome	http://amigo.geneontology.org/amigo/term/GO:0070469	Cox6c Ndufb3 Uqcrb LOC100363502 Cox6b1 Cox7a2l2 Ndufa3
GO-CC	0.000182858	4	23	36.1642	Polysomal ribosome	http://amigo.geneontology.org/amigo/term/GO:0042788	Rpl10a Rpl31 Rps23 Rpl36
GO-CC	0.0018956	5	83	12.5267	Mitochondrial respirasome	http://amigo.geneontology.org/amigo/term/GO:0005746	Cox6c Ndufb3 Uqcrb Cox7a2l2 Ndufa3
GO-CC	0.00207895	5	87	11.9508	Respiratory chain complex	http://amigo.geneontology.org/amigo/term/GO:0098803	Cox6c Ndufb3 Uqcrb Cox6b1 Ndufa3
GO-CC	0.00222201	8	288	5.77622	Large ribosomal subunit	http://amigo.geneontology.org/amigo/term/GO:0015934	Rpl10a Rplp2 Rpl26 Rpl31 Rpl17 LOC306079 Rpl36 Rpl7a
GO-CC	0.00222201	6	149	8.37358	Small ribosomal subunit	http://amigo.geneontology.org/amigo/term/GO:0015935	LOC100911372 Rps12 Rps23 Rps3 Rps8 Rps9
GO-CC	0.00392402	4	57	14.5926	Polysome	http://amigo.geneontology.org/amigo/term/GO:0005844	Rpl10a Rpl31 Rps23 Rpl36
GO-CC	0.00403058	5	109	9.53871	Cytosolic small ribosomal subunit	http://amigo.geneontology.org/amigo/term/GO:0022627	LOC100911372 Rps12 Rps23 Rps8 Rps9
GO-CC	0.00729741	3	29	21.5114	Cytochrome complex	http://amigo.geneontology.org/amigo/term/GO:0070069	Cox6c Uqcrb Cox6b1
GO-CC	0.0129198	6	220	5.6712	Cytosolic large ribosomal subunit	http://amigo.geneontology.org/amigo/term/GO:0022625	Rpl10a Rplp2 Rpl31 LOC306079 Rpl36 Rpl7a
GO-CC	0.0277909	7	367	3.96623	Lytic vacuole	http://amigo.geneontology.org/amigo/term/GO:0000323	Anxa6 Ctsh Lamtor1 LOC100360087 Fth1 Hexb Szt2
GO-CC	0.0277909	7	367	3.96623	Lysosome	http://amigo.geneontology.org/amigo/term/GO:0005764	Anxa6 Ctsh Lamtor1 LOC100360087 Fth1 Hexb Szt2
GO-CC	0.0277909	2	14	29.7063	Secondary lysosome	http://amigo.geneontology.org/amigo/term/GO:0005767	LOC100360087 Fth1
GO-CC	0.0277909	8	455	3.65616	Vacuole	http://amigo.geneontology.org/amigo/term/GO:0005773	Anxa6 Ctsh Gabarapl2 Lamtor1 LOC100360087 Fth1 Hexb Szt2
GO-CC	0.0277909	2	13	31.9914	Autolysosome	http://amigo.geneontology.org/amigo/term/GO:0044754	LOC100360087 Fth1
GO-CC	0.0466332	14	1291	2.25501	Mitochondrion	http://amigo.geneontology.org/amigo/term/GO:0005739	Lias Dars2 Nipsnap3b Anxa6 Cox6c Ndufb3 Uqcrh Tmem126b Uqcrb LOC100363502 Cox6b1 Cox7a2l2 Fkbp8 Ndufa3
GO-CC	0.0503737	4	134	6.20728	Inner mitochondrial membrane protein complex	http://amigo.geneontology.org/amigo/term/GO:0098800	Cox6c Ndufb3 Uqcrb Ndufa3
GO-CC	0.0541855	2	21	19.8042	Respiratory chain complex IV	http://amigo.geneontology.org/amigo/term/GO:0045277	Cox6c Cox6b1
GO-CC	0.0803871	3	81	7.70163	Autophagosome	http://amigo.geneontology.org/amigo/term/GO:0005776	Gabarapl2 LOC100360087 Fth1
GO-CC	0.0923916	9	727	2.57427	Nucleolus	http://amigo.geneontology.org/amigo/term/GO:0005730	Llph Arl14ep LOC100911372 LOC100359574 Rexo4 Rpl36 Lsm6 Rps9 Kdm5d
GO-CC	0.108819	2	32	12.9965	U4/U6 x U5 tri-snRNP complex	http://amigo.geneontology.org/amigo/term/GO:0046540	Snrpg Lsm6
GO-CC	0.111038	2	33	12.6027	Spliceosomal tri-snRNP complex	http://amigo.geneontology.org/amigo/term/GO:0097526	Snrpg Lsm6
GO-CC	0.114633	7	511	2.84855	Mitochondrial envelope	http://amigo.geneontology.org/amigo/term/GO:0005740	Cox6c Ndufb3 Uqcrb LOC100363502 Cox7a2l2 Fkbp8 Ndufa3
GO-CC	0.126263	4	190	4.37777	Cytoplasmic ribonucleoprotein granule	http://amigo.geneontology.org/amigo/term/GO:0036464	LOC100911372 Ctsh Snrpg Lsm6
GO-CC	0.132259	3	106	5.88521	Oxidoreductase complex	http://amigo.geneontology.org/amigo/term/GO:1990204	Ndufb3 Uqcrb Ndufa3
GO-CC	0.13541	5	306	3.39778	Mitochondrial inner membrane	http://amigo.geneontology.org/amigo/term/GO:0005743	Cox6c Ndufb3 Uqcrb Cox7a2l2 Ndufa3
GO-CC	0.13541	4	199	4.17978	Vacuolar membrane	http://amigo.geneontology.org/amigo/term/GO:0005774	Anxa6 Gabarapl2 Lamtor1 Szt2
GO-CC	0.13541	4	202	4.1177	Ribonucleoprotein granule	http://amigo.geneontology.org/amigo/term/GO:0035770	LOC100911372 Ctsh Snrpg Lsm6
GO-CC	0.139528	2	44	9.452	Myelin sheath	http://amigo.geneontology.org/amigo/term/GO:0043209	Plp1 Mbp
GO-CC	0.139528	1	4	51.986	Cortical granule	http://amigo.geneontology.org/amigo/term/GO:0060473	Hexb
GO-CC	0.139528	1	4	51.986	Alveolar lamellar body	http://amigo.geneontology.org/amigo/term/GO:0097208	Ctsh
GO-CC	0.139528	1	4	51.986	Presynaptic cytoskeleton	http://amigo.geneontology.org/amigo/term/GO:0099569	LOC100361457
GO-CC	0.157555	5	341	3.04903	Organelle inner membrane	http://amigo.geneontology.org/amigo/term/GO:0019866	Cox6c Ndufb3 Uqcrb Cox7a2l2 Ndufa3
GO-CC	0.157555	1	5	41.5888	Ubiquitin conjugating enzyme complex	http://amigo.geneontology.org/amigo/term/GO:0031371	LOC100912618
GO-CC	0.157555	6	462	2.70057	Mitochondrial membrane	http://amigo.geneontology.org/amigo/term/GO:0031966	Cox6c Ndufb3 Uqcrb Cox7a2l2 Fkbp8 Ndufa3
GO-CC	0.157555	2	49	8.48751	U2-type precatalytic spliceosome	http://amigo.geneontology.org/amigo/term/GO:0071005	Snrpg Lsm6
GO-CC	0.157555	1	5	41.5888	KICSTOR complex	http://amigo.geneontology.org/amigo/term/GO:0140007	Szt2
GO-CC	0.160348	1	7	29.7063	U7 snRNP	http://amigo.geneontology.org/amigo/term/GO:0005683	Snrpg
GO-CC	0.160348	2	59	7.04895	Mitochondrial respiratory chain complex I	http://amigo.geneontology.org/amigo/term/GO:0005747	Ndufb3 Ndufa3
GO-CC	0.160348	1	7	29.7063	Mitochondrial respiratory chain complex III	http://amigo.geneontology.org/amigo/term/GO:0005750	Uqcrb
GO-CC	0.160348	1	7	29.7063	Neurofilament	http://amigo.geneontology.org/amigo/term/GO:0005883	Cldn11
GO-CC	0.160348	4	252	3.3007	Secretory granule	http://amigo.geneontology.org/amigo/term/GO:0030141	Ctsh Catsper4 Ecrg4 Hexb
GO-CC	0.160348	2	59	7.04895	NADH dehydrogenase complex	http://amigo.geneontology.org/amigo/term/GO:0030964	Ndufb3 Ndufa3
GO-CC	0.160348	1	6	34.6573	Eukaryotic 48S preinitiation complex	http://amigo.geneontology.org/amigo/term/GO:0033290	Eif3m
GO-CC	0.160348	2	59	7.04895	Respiratory chain complex I	http://amigo.geneontology.org/amigo/term/GO:0045271	Ndufb3 Ndufa3
GO-CC	0.160348	1	7	29.7063	Mitotic spindle astral microtubule	http://amigo.geneontology.org/amigo/term/GO:0061673	Ccsap
GO-CC	0.160348	2	55	7.5616	Precatalytic spliceosome	http://amigo.geneontology.org/amigo/term/GO:0071011	Snrpg Lsm6
GO-CC	0.160348	2	56	7.42657	Spliceosomal snRNP complex	http://amigo.geneontology.org/amigo/term/GO:0097525	Snrpg Lsm6
GO-CC	0.160348	4	250	3.3271	Mitochondrial protein-containing complex	http://amigo.geneontology.org/amigo/term/GO:0098798	Cox6c Ndufb3 Uqcrb Ndufa3
GO-CC	0.160348	1	6	34.6573	Postsynaptic actin cytoskeleton	http://amigo.geneontology.org/amigo/term/GO:0098871	LOC100361457
GO-CC	0.160348	1	6	34.6573	GATOR1 complex	http://amigo.geneontology.org/amigo/term/GO:1990130	Szt2
GO-CC	0.161511	2	64	6.49825	Small nuclear ribonucleoprotein complex	http://amigo.geneontology.org/amigo/term/GO:0030532	Snrpg Lsm6
GO-CC	0.161511	1	8	25.993	Respiratory chain complex III	http://amigo.geneontology.org/amigo/term/GO:0045275	Uqcrb
GO-CC	0.161511	1	8	25.993	Eukaryotic translation initiation factor 3 complex, eIF3m	http://amigo.geneontology.org/amigo/term/GO:0071541	Eif3m
GO-CC	0.161511	1	8	25.993	Ragulator complex	http://amigo.geneontology.org/amigo/term/GO:0071986	Lamtor1
GO-CC	0.161511	1	8	25.993	Dense body	http://amigo.geneontology.org/amigo/term/GO:0097433	LOC100361457
GO-CC	0.161511	1	8	25.993	Postsynaptic cytoskeleton	http://amigo.geneontology.org/amigo/term/GO:0099571	LOC100361457
GO-CC	0.161511	1	8	25.993	Lsm2-8 complex	http://amigo.geneontology.org/amigo/term/GO:0120115	Lsm6
GO-CC	0.16808	2	66	6.30133	Ciliary transition zone	http://amigo.geneontology.org/amigo/term/GO:0035869	Ccsap Tmem216
GO-CC	0.169217	1	9	23.1049	Primary lysosome	http://amigo.geneontology.org/amigo/term/GO:0005766	Hexb
GO-CC	0.169217	1	9	23.1049	Azurophil granule	http://amigo.geneontology.org/amigo/term/GO:0042582	Hexb
GO-CC	0.169217	1	9	23.1049	GATOR2 complex	http://amigo.geneontology.org/amigo/term/GO:0061700	Szt2
GO-CC	0.171943	1	10	20.7944	Astral microtubule	http://amigo.geneontology.org/amigo/term/GO:0000235	Ccsap
GO-CC	0.171943	3	165	3.7808	Spliceosomal complex	http://amigo.geneontology.org/amigo/term/GO:0005681	Snrpe Snrpg Lsm6
GO-CC	0.171943	1	10	20.7944	U6 snRNP	http://amigo.geneontology.org/amigo/term/GO:0005688	Lsm6
GO-CC	0.171943	1	10	20.7944	Aster	http://amigo.geneontology.org/amigo/term/GO:0005818	Ccsap
GO-CC	0.171943	1	10	20.7944	CatSper complex	http://amigo.geneontology.org/amigo/term/GO:0036128	Catsper4
GO-CC	0.171943	1	10	20.7944	Lamellar body	http://amigo.geneontology.org/amigo/term/GO:0042599	Ctsh
GO-CC	0.174921	1	11	18.904	U4 snRNP	http://amigo.geneontology.org/amigo/term/GO:0005687	Snrpg
GO-CC	0.174921	1	11	18.904	Mitochondrial respiratory chain complex IV	http://amigo.geneontology.org/amigo/term/GO:0005751	Cox6c
GO-CC	0.174921	2	76	5.47221	Late endosome membrane	http://amigo.geneontology.org/amigo/term/GO:0031902	Anxa6 Lamtor1
GO-CC	0.174921	1	11	18.904	Methylosome	http://amigo.geneontology.org/amigo/term/GO:0034709	Snrpg
GO-CC	0.174921	9	996	1.87901	Membrane protein complex	http://amigo.geneontology.org/amigo/term/GO:0098796	Cox6c Ndufb3 Catsper4 Entr1 Lamtor1 Uqcrb Gng10 Cox6b1 Ndufa3
GO-CC	0.174921	2	75	5.54517	Sm-like protein family complex	http://amigo.geneontology.org/amigo/term/GO:0120114	Snrpg Lsm6
GO-CC	0.182539	1	12	17.3287	Eukaryotic 43S preinitiation complex	http://amigo.geneontology.org/amigo/term/GO:0016282	Eif3m
GO-CC	0.182539	1	12	17.3287	Dense core granule	http://amigo.geneontology.org/amigo/term/GO:0031045	Ecrg4
GO-CC	0.182539	1	12	17.3287	Translation preinitiation complex	http://amigo.geneontology.org/amigo/term/GO:0070993	Eif3m
GO-CC	0.190238	1	13	15.9957	MKS complex	http://amigo.geneontology.org/amigo/term/GO:0036038	Tmem216
GO-CC	0.190238	1	13	15.9957	U2-type prespliceosome	http://amigo.geneontology.org/amigo/term/GO:0071004	Snrpg
GO-CC	0.190238	1	13	15.9957	Prespliceosome	http://amigo.geneontology.org/amigo/term/GO:0071010	Snrpg
GO-CC	0.19734	2	86	4.83591	U2-type spliceosomal complex	http://amigo.geneontology.org/amigo/term/GO:0005684	Snrpg Lsm6
GO-CC	0.19734	1	14	14.8531	G-protein beta/gamma-subunit complex	http://amigo.geneontology.org/amigo/term/GO:0031680	Gng10
GO-CC	0.19734	1	14	14.8531	Seh1-associated complex	http://amigo.geneontology.org/amigo/term/GO:0035859	Szt2
GO-CC	0.198196	4	316	2.6322	Transmembrane transporter complex	http://amigo.geneontology.org/amigo/term/GO:1902495	Ndufb3 Catsper4 Uqcrb Ndufa3
GO-MF	4.57453e-22	30	513	12.1605	Structural constituent of ribosome	http://amigo.geneontology.org/amigo/term/GO:0003735	Rpl10a Rplp2 Rpl26 LOC100911372 Rpl15 Rps7 Rpl22l1 Rpl31 Rpl35 Rps12 Rps23 Rps3 LOC100362339 Rpl17 Rpl23a LOC100360449 Rps29 LOC102555453 LOC306079 LOC103690996 Rpl32 Rpl36 Rps19l2 Rps28 LOC103693375 Fau LOC690468 Rps8 Rpl10 Rps9
GO-MF	4.59612e-20	33	801	8.56698	Structural molecule activity	http://amigo.geneontology.org/amigo/term/GO:0005198	Rpl10a Rplp2 Rpl26 LOC100911372 Rpl15 Rps7 Cldn11 Rpl22l1 Rpl31 Rpl35 Rps12 Mbp Rps23 Rps3 LOC100362339 Rpl17 Rpl23a LOC100360449 Rps29 LOC102555453 LOC306079 LOC103690996 Rpl32 Rpl36 Rps19l2 Rps28 LOC103693375 Fau LOC690468 LOC100361457 Rps8 Rpl10 Rps9
GO-MF	0.0259042	15	1135	2.74816	RNA binding	http://amigo.geneontology.org/amigo/term/GO:0003723	Rpl10a Rpl26 Rpl22l1 Eif3m Rps3 Rpl23a LOC100359574 LOC100360449 LOC306079 Snrpg Rpl7a Lsm6 LOC100911991 Rps9 Eif2s3y
GO-MF	0.0486237	4	88	9.452	Electron transfer activity	http://amigo.geneontology.org/amigo/term/GO:0009055	Cox6c Uqcrh LOC100363502 Cox7a2l2
GO-MF	0.147538	2	23	18.0821	Cytochrome-c oxidase activity	http://amigo.geneontology.org/amigo/term/GO:0004129	Cox6c Cox7a2l2
GO-MF	0.147538	2	24	17.3287	Ferric iron binding	http://amigo.geneontology.org/amigo/term/GO:0008199	LOC100360087 Fth1
GO-MF	0.147538	3	63	9.90209	Oxidoreduction-driven active transmembrane transporter activity	http://amigo.geneontology.org/amigo/term/GO:0015453	Cox6c Uqcrh Cox7a2l2
GO-MF	0.147538	2	23	18.0821	Oxidoreductase activity, acting on a heme group of donors	http://amigo.geneontology.org/amigo/term/GO:0016675	Cox6c Cox7a2l2
GO-MF	0.147538	3	71	8.78636	RRNA binding	http://amigo.geneontology.org/amigo/term/GO:0019843	Rpl23a LOC100360449 Rps9
KEGG	4.13214e-32	27	167	33.6197	Ribosome	http://www.genome.jp/kegg-bin/show_pathway?rno03010	Rps10 Rpl10a Rplp0 Rpl24 Rpl26 Rpl15 Rps7 Rpl22l1 Rpl31 Rpl35 Rps12 Rps23 Rps3 Rpl17 Rpl23a LOC100360449 Rps25 Rps29 Rpl36 Rps19l2 Rps28 LOC103693375 Rpl7a LOC690468 Rps8 Rpl10 Rps9
KEGG	6.51986e-27	27	262	21.4293	Coronavirus disease	http://www.genome.jp/kegg-bin/show_pathway?rno05171	Rps10 Rpl10a Rplp0 Rpl24 Rpl26 Rpl15 Rps7 Rpl22l1 Rpl31 Rpl35 Rps12 Rps23 Rps3 Rpl17 Rpl23a LOC100360449 Rps25 Rps29 Rpl36 Rps19l2 Rps28 LOC103693375 Rpl7a LOC690468 Rps8 Rpl10 Rps9
KEGG	0.000128414	7	136	10.703	Oxidative phosphorylation	http://www.genome.jp/kegg-bin/show_pathway?rno00190	Cox6c Ndufb3 Uqcrh Uqcrb LOC100363502 Cox7a2l2 Ndufa3
KEGG	0.00024753	7	157	9.27139	Non-alcoholic fatty liver disease	http://www.genome.jp/kegg-bin/show_pathway?rno04932	Cox6c Ndufb3 Uqcrh Uqcrb LOC100363502 Cox7a2l2 Ndufa3
KEGG	0.000697473	8	263	6.32529	Parkinson disease	http://www.genome.jp/kegg-bin/show_pathway?rno05012	Cox6c Ndufb3 Uqcrh Psmb6 Uqcrb LOC100363502 Cox7a2l2 Ndufa3
KEGG	0.000697473	8	268	6.20728	Prion disease	http://www.genome.jp/kegg-bin/show_pathway?rno05020	Cox6c Ndufb3 Uqcrh Psmb6 Uqcrb LOC100363502 Cox7a2l2 Ndufa3
KEGG	0.000706812	9	355	5.27182	Amyotrophic lateral sclerosis	http://www.genome.jp/kegg-bin/show_pathway?rno05014	Cox6c Ndufb3 Uqcrh Psmb6 Uqcrb LOC100363502 Cox7a2l2 LOC100361457 Ndufa3
KEGG	0.000999526	8	294	5.65834	Huntington disease	http://www.genome.jp/kegg-bin/show_pathway?rno05016	Cox6c Ndufb3 Uqcrh Psmb6 Uqcrb LOC100363502 Cox7a2l2 Ndufa3
KEGG	0.00115203	7	227	6.41237	Thermogenesis	http://www.genome.jp/kegg-bin/show_pathway?rno04714	Cox6c Ndufb3 Uqcrh Uqcrb Cox7a2l2 LOC100361457 Ndufa3
KEGG	0.00391339	8	377	4.4126	Alzheimer disease	http://www.genome.jp/kegg-bin/show_pathway?rno05010	Cox6c Ndufb3 Uqcrh Psmb6 Uqcrb LOC100363502 Cox7a2l2 Ndufa3
KEGG	0.00391339	6	205	6.08616	Diabetic cardiomyopathy	http://www.genome.jp/kegg-bin/show_pathway?rno05415	Cox6c Ndufb3 Uqcrh Uqcrb Cox7a2l2 Ndufa3
KEGG	0.00535277	4	85	9.7856	Cardiac muscle contraction	http://www.genome.jp/kegg-bin/show_pathway?rno04260	Cox6c Uqcrh Uqcrb Cox7a2l2
KEGG	0.00535277	6	225	5.54517	Chemical carcinogenesis	http://www.genome.jp/kegg-bin/show_pathway?rno05208	Cox6c Ndufb3 Uqcrh Uqcrb Cox7a2l2 Ndufa3
KEGG	0.010897	8	459	3.62429	Pathways of neurodegeneration	http://www.genome.jp/kegg-bin/show_pathway?rno05022	Cox6c Ndufb3 Uqcrh Psmb6 Uqcrb LOC100363502 Cox7a2l2 Ndufa3
KEGG	0.0907221	2	39	10.6638	Ferroptosis	http://www.genome.jp/kegg-bin/show_pathway?rno04216	LOC100360087 Fth1
KEGG	0.129271	3	129	4.83591	Spliceosome	http://www.genome.jp/kegg-bin/show_pathway?rno03040	Snrpe Snrpg Lsm6
KEGG	0.129271	3	128	4.87369	Apoptosis	http://www.genome.jp/kegg-bin/show_pathway?rno04210	Ctsh LOC100363502 LOC100361457
KEGG	0.144179	2	55	7.5616	Mineral absorption	http://www.genome.jp/kegg-bin/show_pathway?rno04978	LOC100360087 Fth1
KEGG	0.169837	3	150	4.15888	Retrograde endocannabinoid signaling	http://www.genome.jp/kegg-bin/show_pathway?rno04723	Ndufb3 Gng10 Ndufa3
Reactome	1.50766e-37	29	140	43.0741	Formation of a pool of free 40S subunits	https://reactome.org/download/current	Rps10 Rpl10a Rplp0 Rpl24 Rplp2 Rpl26 LOC100911372 Rpl15 Rps7 Rpl22l1 Eif3m Rpl31 Rpl35 Rps12 Rps23 Rps3 Rpl17 LOC100360449 Rps25 Rps29 LOC103690996 Rpl32 Rps19l2 Rps28 LOC103693375 Rpl7a Rps8 Rpl10 Rps9
Reactome	3.44119e-37	28	128	45.4877	GTP hydrolysis and joining of the 60S ribosomal subunit	https://reactome.org/download/current	Rps10 Rpl10a Rplp0 Rpl24 Rplp2 Rpl26 LOC100911372 Rpl15 Rps7 Rpl22l1 Rpl31 Rpl35 Rps12 Rps23 Rps3 Rpl17 LOC100360449 Rps25 Rps29 LOC103690996 Rpl32 Rps19l2 Rps28 LOC103693375 Rpl7a Rps8 Rpl10 Rps9
Reactome	4.48949e-37	29	150	40.2025	L13a-mediated translational silencing of Ceruloplasmin expression	https://reactome.org/download/current	Rps10 Rpl10a Rplp0 Rpl24 Rplp2 Rpl26 LOC100911372 Rpl15 Rps7 Rpl22l1 Eif3m Rpl31 Rpl35 Rps12 Rps23 Rps3 Rpl17 LOC100360449 Rps25 Rps29 LOC103690996 Rpl32 Rps19l2 Rps28 LOC103693375 Rpl7a Rps8 Rpl10 Rps9
Reactome	5.62899e-37	28	133	43.7777	SRP-dependent cotranslational protein targeting to membrane	https://reactome.org/download/current	Rps10 Rpl10a Rplp0 Rpl24 Rplp2 Rpl26 LOC100911372 Rpl15 Rps7 Rpl22l1 Rpl31 Rpl35 Rps12 Rps23 Rps3 Rpl17 LOC100360449 Rps25 Rps29 LOC103690996 Rpl32 Rps19l2 Rps28 LOC103693375 Rpl7a Rps8 Rpl10 Rps9
Reactome	8.0955e-37	29	157	38.41	Eukaryotic Translation Initiation	https://reactome.org/download/current	Rps10 Rpl10a Rplp0 Rpl24 Rplp2 Rpl26 LOC100911372 Rpl15 Rps7 Rpl22l1 Eif3m Rpl31 Rpl35 Rps12 Rps23 Rps3 Rpl17 LOC100360449 Rps25 Rps29 LOC103690996 Rpl32 Rps19l2 Rps28 LOC103693375 Rpl7a Rps8 Rpl10 Rps9
Reactome	8.0955e-37	29	157	38.41	Cap-dependent Translation Initiation	https://reactome.org/download/current	Rps10 Rpl10a Rplp0 Rpl24 Rplp2 Rpl26 LOC100911372 Rpl15 Rps7 Rpl22l1 Eif3m Rpl31 Rpl35 Rps12 Rps23 Rps3 Rpl17 LOC100360449 Rps25 Rps29 LOC103690996 Rpl32 Rps19l2 Rps28 LOC103693375 Rpl7a Rps8 Rpl10 Rps9
Reactome	8.0955e-37	28	136	42.812	Nonsense Mediated Decay (NMD) independent of the Exon Junction Complex (EJC)	https://reactome.org/download/current	Rps10 Rpl10a Rplp0 Rpl24 Rplp2 Rpl26 LOC100911372 Rpl15 Rps7 Rpl22l1 Rpl31 Rpl35 Rps12 Rps23 Rps3 Rpl17 LOC100360449 Rps25 Rps29 LOC103690996 Rpl32 Rps19l2 Rps28 LOC103693375 Rpl7a Rps8 Rpl10 Rps9
Reactome	2.68008e-35	28	155	37.5641	Nonsense-Mediated Decay (NMD)	https://reactome.org/download/current	Rps10 Rpl10a Rplp0 Rpl24 Rplp2 Rpl26 LOC100911372 Rpl15 Rps7 Rpl22l1 Rpl31 Rpl35 Rps12 Rps23 Rps3 Rpl17 LOC100360449 Rps25 Rps29 LOC103690996 Rpl32 Rps19l2 Rps28 LOC103693375 Rpl7a Rps8 Rpl10 Rps9
Reactome	2.68008e-35	28	155	37.5641	Nonsense Mediated Decay (NMD) enhanced by the Exon Junction Complex (EJC)	https://reactome.org/download/current	Rps10 Rpl10a Rplp0 Rpl24 Rplp2 Rpl26 LOC100911372 Rpl15 Rps7 Rpl22l1 Rpl31 Rpl35 Rps12 Rps23 Rps3 Rpl17 LOC100360449 Rps25 Rps29 LOC103690996 Rpl32 Rps19l2 Rps28 LOC103693375 Rpl7a Rps8 Rpl10 Rps9
Reactome	1.17244e-32	29	218	27.6623	Major pathway of rRNA processing in the nucleolus and cytosol	https://reactome.org/download/current	Rps10 Rpl10a Rplp0 Rpl24 Rplp2 Rpl26 LOC100911372 Rpl15 Rps7 Rpl22l1 Rpl31 Rpl35 Rps12 Rps23 Rps3 Rpl17 LOC100359574 LOC100360449 Rps25 Rps29 LOC103690996 Rpl32 Rps19l2 Rps28 LOC103693375 Rpl7a Rps8 Rpl10 Rps9
Reactome	1.17244e-32	29	218	27.6623	RRNA processing	https://reactome.org/download/current	Rps10 Rpl10a Rplp0 Rpl24 Rplp2 Rpl26 LOC100911372 Rpl15 Rps7 Rpl22l1 Rpl31 Rpl35 Rps12 Rps23 Rps3 Rpl17 LOC100359574 LOC100360449 Rps25 Rps29 LOC103690996 Rpl32 Rps19l2 Rps28 LOC103693375 Rpl7a Rps8 Rpl10 Rps9
Reactome	1.17244e-32	29	218	27.6623	RRNA processing in the nucleus and cytosol	https://reactome.org/download/current	Rps10 Rpl10a Rplp0 Rpl24 Rplp2 Rpl26 LOC100911372 Rpl15 Rps7 Rpl22l1 Rpl31 Rpl35 Rps12 Rps23 Rps3 Rpl17 LOC100359574 LOC100360449 Rps25 Rps29 LOC103690996 Rpl32 Rps19l2 Rps28 LOC103693375 Rpl7a Rps8 Rpl10 Rps9
Reactome	3.39144e-30	29	264	22.8423	Translation	https://reactome.org/download/current	Rps10 Rpl10a Rplp0 Rpl24 Rplp2 Rpl26 LOC100911372 Rpl15 Rps7 Rpl22l1 Eif3m Rpl31 Rpl35 Rps12 Rps23 Rps3 Rpl17 LOC100360449 Rps25 Rps29 LOC103690996 Rpl32 Rps19l2 Rps28 LOC103693375 Rpl7a Rps8 Rpl10 Rps9
Reactome	2.90112e-23	31	559	11.5318	Metabolism of RNA	https://reactome.org/download/current	Rps10 Rpl10a Rplp0 Rpl24 Rplp2 Rpl26 LOC100911372 Rpl15 Rps7 Rpl22l1 Rpl31 Rpl35 Rps12 Rps23 Rps3 Rpl17 LOC100359574 LOC100360449 Rps25 Rps29 Snrpg LOC103690996 Rpl32 Rps19l2 Rps28 LOC103693375 Rpl7a Lsm6 Rps8 Rpl10 Rps9
Reactome	3.41892e-17	13	61	44.3159	Formation of the ternary complex and subsequently the 43S complex	https://reactome.org/download/current	Rps10 LOC100911372 Rps7 Eif3m Rps12 Rps23 Rps3 Rps25 Rps29 Rps19l2 Rps28 Rps8 Rps9
Reactome	1.20958e-16	13	67	40.3473	Ribosomal scanning and start codon recognition	https://reactome.org/download/current	Rps10 LOC100911372 Rps7 Eif3m Rps12 Rps23 Rps3 Rps25 Rps29 Rps19l2 Rps28 Rps8 Rps9
Reactome	1.40199e-16	13	68	39.754	Translation initiation complex formation	https://reactome.org/download/current	Rps10 LOC100911372 Rps7 Eif3m Rps12 Rps23 Rps3 Rps25 Rps29 Rps19l2 Rps28 Rps8 Rps9
Reactome	1.62507e-16	13	69	39.1778	Activation of the mRNA upon binding of the cap-binding complex and eIFs and subsequent binding to 43S	https://reactome.org/download/current	Rps10 LOC100911372 Rps7 Eif3m Rps12 Rps23 Rps3 Rps25 Rps29 Rps19l2 Rps28 Rps8 Rps9
Reactome	4.54402e-14	36	1650	4.53696	Metabolism of proteins	https://reactome.org/download/current	Rps10 Rpl10a Rplp0 Rpl24 Rplp2 Rpl26 LOC100911372 Rpl15 Rps7 Rpl22l1 Mpdu1 Eif3m Rpl31 Ctsh Rpl35 Rps12 Rps23 Rps3 Vwa1 Rpl17 Psmb6 Gng10 LOC100360449 Rps25 Rps29 LOC103690996 Rpl32 Rps19l2 Rps28 LOC103693375 Rpl7a Hist2h2aa2 Rps8 Rpl10 Fkbp8 Rps9
Reactome	0.0259894	3	51	12.232	Complex I biogenesis	https://reactome.org/download/current	Ndufb3 Tmem126b Ndufa3
Reactome	0.0323792	3	56	11.1399	Respiratory electron transport	https://reactome.org/download/current	Ndufb3 Tmem126b Ndufa3
Reactome	0.0725375	3	77	8.10171	Respiratory electron transport ATP synthesis by chemiosmotic coupling and heat production by uncoupling proteins.	https://reactome.org/download/current	Ndufb3 Tmem126b Ndufa3
Reactome	0.0725375	2	24	17.3287	MTORC1-mediated signalling	https://reactome.org/download/current	LOC100911372 Lamtor1
Reactome	0.115012	7	496	2.93469	Neutrophil degranulation	https://reactome.org/download/current	LOC103692716 Ctsh Ghdc Lamtor1 LOC100360087 Fth1 Hexb
Reactome	0.147503	3	103	6.05662	Autophagy	https://reactome.org/download/current	LOC103692716 Gabarapl2 Lamtor1
Reactome	0.151091	2	38	10.9444	MTOR signalling	https://reactome.org/download/current	LOC100911372 Lamtor1
Reactome	0.168135	2	41	10.1436	TP53 Regulates Metabolic Genes	https://reactome.org/download/current	Prdx1 Lamtor1
RGD	1.02308e-31	21	67	65.1765	PW:0000101 translation pathway	ftp://ftp.rgd.mcw.edu/pub/ontology/annotated_rgd_objects_by_ontology/with_terms/rattus_terms_pw/	Rps10 Rpl10a Rplp0 Rpl24 Rpl26 Rpl15 Rps7 Rpl31 Rpl35 Rps12 Rps23 Rps3 Rpl17 Rpl23a LOC100360449 Rps25 Rpl36 Rps28 LOC103693375 Rps8 Rpl10
RGD	1.00325e-22	21	170	25.6872	PW:0001066 ribosome biogenesis pathway	ftp://ftp.rgd.mcw.edu/pub/ontology/annotated_rgd_objects_by_ontology/with_terms/rattus_terms_pw/	Rps10 Rpl10a Rplp0 Rpl24 Rpl26 Rpl15 Rps7 Rpl31 Rpl35 Rps12 Rps23 Rps3 Rpl17 Rpl23a LOC100360449 Rps25 Rpl36 Rps28 LOC103693375 Rps8 Rpl10
RGD	0.000157107	6	107	11.6604	PW:0001059 oxidative phosphorylation pathway	ftp://ftp.rgd.mcw.edu/pub/ontology/annotated_rgd_objects_by_ontology/with_terms/rattus_terms_pw/	Cox6c Ndufb3 Uqcrh Uqcrb Cox7a2l2 Ndufa3
RGD	0.000311876	6	127	9.82412	PW:0000018 Parkinson's disease pathway	ftp://ftp.rgd.mcw.edu/pub/ontology/annotated_rgd_objects_by_ontology/with_terms/rattus_terms_pw/	Cox6c Ndufb3 Uqcrh Uqcrb Cox7a2l2 Ndufa3
RGD	0.000711719	6	163	7.65438	PW:0000017 Huntington's disease pathway	ftp://ftp.rgd.mcw.edu/pub/ontology/annotated_rgd_objects_by_ontology/with_terms/rattus_terms_pw/	Cox6c Ndufb3 Uqcrh Uqcrb Cox7a2l2 Ndufa3
RGD	0.000711719	6	160	7.7979	PW:0000015 Alzheimer's disease pathway	ftp://ftp.rgd.mcw.edu/pub/ontology/annotated_rgd_objects_by_ontology/with_terms/rattus_terms_pw/	Cox6c Ndufb3 Uqcrh Uqcrb Cox7a2l2 Ndufa3
RGD	0.000711719	2	4	103.972	PW:0000592 iron storage pathway	ftp://ftp.rgd.mcw.edu/pub/ontology/annotated_rgd_objects_by_ontology/with_terms/rattus_terms_pw/	LOC100360087 Fth1
RGD	0.0310768	2	26	15.9957	PW:0000190 porphyrin and chlorophyll metabolic pathway	ftp://ftp.rgd.mcw.edu/pub/ontology/annotated_rgd_objects_by_ontology/with_terms/rattus_terms_pw/	LOC100360087 Fth1
RGD	0.0574334	1	3	69.3146	PW:0001063 lipoic acid metabolic pathway	ftp://ftp.rgd.mcw.edu/pub/ontology/annotated_rgd_objects_by_ontology/with_terms/rattus_terms_pw/	Lias
RGD	0.112401	3	142	4.39318	PW:0001073 spliceosome pathway	ftp://ftp.rgd.mcw.edu/pub/ontology/annotated_rgd_objects_by_ontology/with_terms/rattus_terms_pw/	Snrpe Snrpg Lsm6
RGD	0.138977	1	9	23.1049	PW:0000498 reverse cholesterol transport pathway	ftp://ftp.rgd.mcw.edu/pub/ontology/annotated_rgd_objects_by_ontology/with_terms/rattus_terms_pw/	Lcat
RGD	0.190939	1	15	13.8629	PW:0000164 ganglioside metabolic pathway	ftp://ftp.rgd.mcw.edu/pub/ontology/annotated_rgd_objects_by_ontology/with_terms/rattus_terms_pw/	Hexb
RGD	0.190939	1	14	14.8531	PW:0000196 globoside metabolic pathway	ftp://ftp.rgd.mcw.edu/pub/ontology/annotated_rgd_objects_by_ontology/with_terms/rattus_terms_pw/	Hexb
RGD	0.190939	1	16	12.9965	PW:0001154 glycosaminoglycan degradation pathway	ftp://ftp.rgd.mcw.edu/pub/ontology/annotated_rgd_objects_by_ontology/with_terms/rattus_terms_pw/	Hexb
Disease.RGD	0.000483095	5	47	22.1217	DOID:1339 Diamond-Blackfan anemia	ftp://ftp.rgd.mcw.edu/pub/data_release	Rps10 Rpl26 Rpl15 Rps7 Rps19l2
Disease.RGD	0.00541289	2	3	138.629	DOID:9000776 Hyperglycinemia Lactic Acidosis and Seizures	ftp://ftp.rgd.mcw.edu/pub/data_release	Lias LOC100360449
Disease.RGD	0.0318698	2	9	46.2098	DOID:9261 nasopharynx carcinoma	ftp://ftp.rgd.mcw.edu/pub/data_release	Snrpe Snrpg
Disease.RGD	0.0318698	3	36	17.3287	DOID:9000058 Keloid	ftp://ftp.rgd.mcw.edu/pub/data_release	Prdx1 LOC100360087 Fth1
Disease.RGD	0.0634435	2	14	29.7063	DOID:9007874 Liver Failure	ftp://ftp.rgd.mcw.edu/pub/data_release	Rps10 LOC100911372
Disease.RGD	0.141789	3	100	6.23832	DOID:1596 mental depression	ftp://ftp.rgd.mcw.edu/pub/data_release	LOC100360087 Fth1 Uqcrb
Disease.RGD	0.141789	2	31	13.4157	DOID:3213 demyelinating disease	ftp://ftp.rgd.mcw.edu/pub/data_release	Plp1 Mbp
Disease.RGD	0.141789	1	3	69.3146	DOID:9001596 Diamond-Blackfan Anemia 1	ftp://ftp.rgd.mcw.edu/pub/data_release	Rps19l2
Disease.RGD	0.141789	1	3	69.3146	DOID:3323 Sandhoff disease	ftp://ftp.rgd.mcw.edu/pub/data_release	Hexb
Disease.RGD	0.141789	2	25	16.6355	DOID:11836 clubfoot	ftp://ftp.rgd.mcw.edu/pub/data_release	Dars2 Fkbp8
Disease.RGD	0.141789	1	3	69.3146	DOID:0070187 Y-linked spermatogenic failure 2	ftp://ftp.rgd.mcw.edu/pub/data_release	Kdm5d
Disease.RGD	0.141789	1	3	69.3146	DOID:0110698 hypotrichosis 1	ftp://ftp.rgd.mcw.edu/pub/data_release	Snrpe
Disease.RGD	0.141789	1	3	69.3146	DOID:0090050 dystonia 27	ftp://ftp.rgd.mcw.edu/pub/data_release	Col6a2
Disease.RGD	0.141789	1	3	69.3146	DOID:9008673 Diamond-Blackfan Anemia with Microtia and Cleft Palate	ftp://ftp.rgd.mcw.edu/pub/data_release	Rps28
Disease.RGD	0.141789	1	3	69.3146	DOID:9006390 Diamond-Blackfan Anemia 15 with Mandibulofacial Dysostosis	ftp://ftp.rgd.mcw.edu/pub/data_release	Rps28
Disease.RGD	0.141789	1	3	69.3146	DOID:9001196 Nervous System Heredodegenerative Disorders	ftp://ftp.rgd.mcw.edu/pub/data_release	LOC100360087
Disease.RGD	0.150523	1	4	51.986	DOID:9003420 Carbon Monoxide Poisoning	ftp://ftp.rgd.mcw.edu/pub/data_release	Mbp
Disease.RGD	0.150523	2	46	9.04104	DOID:0060536 mitochondrial complex I deficiency	ftp://ftp.rgd.mcw.edu/pub/data_release	Ndufb3 Tmem126b
Disease.RGD	0.150523	1	5	41.5888	DOID:9007590 Arthritis Gouty	ftp://ftp.rgd.mcw.edu/pub/data_release	Dars2
Disease.RGD	0.150523	1	4	51.986	DOID:3210 Pelizaeus-Merzbacher disease	ftp://ftp.rgd.mcw.edu/pub/data_release	Plp1
Disease.RGD	0.150523	1	5	41.5888	DOID:4535 hypotrichosis	ftp://ftp.rgd.mcw.edu/pub/data_release	Snrpe
Disease.RGD	0.150523	1	4	51.986	DOID:0050663 Bethlem myopathy	ftp://ftp.rgd.mcw.edu/pub/data_release	Col6a2
Disease.RGD	0.150523	1	4	51.986	DOID:0050558 Ullrich congenital muscular dystrophy	ftp://ftp.rgd.mcw.edu/pub/data_release	Col6a2
Disease.RGD	0.150523	1	5	41.5888	DOID:1395 schistosomiasis	ftp://ftp.rgd.mcw.edu/pub/data_release	Prdx1
Disease.RGD	0.150523	1	5	41.5888	DOID:9002563 Gait Ataxia	ftp://ftp.rgd.mcw.edu/pub/data_release	Dars2
Disease.RGD	0.154215	3	133	4.69046	DOID:2377 multiple sclerosis	ftp://ftp.rgd.mcw.edu/pub/data_release	Cldn11 Ctsh Mbp
Disease.RGD	0.154215	1	6	34.6573	DOID:9006617 Fatigue	ftp://ftp.rgd.mcw.edu/pub/data_release	Col6a2
Disease.RGD	0.154215	1	7	29.7063	DOID:0060873 isolated growth hormone deficiency type IA	ftp://ftp.rgd.mcw.edu/pub/data_release	Cript
Disease.RGD	0.154215	1	6	34.6573	DOID:2351 iron metabolism disease	ftp://ftp.rgd.mcw.edu/pub/data_release	LOC100360087
Disease.RGD	0.154215	1	7	29.7063	DOID:13088 periventricular leukomalacia	ftp://ftp.rgd.mcw.edu/pub/data_release	Mbp
Disease.RGD	0.154215	1	7	29.7063	DOID:9009360 Bethlem Myopathy 1	ftp://ftp.rgd.mcw.edu/pub/data_release	Col6a2
Disease.RGD	0.154215	1	6	34.6573	DOID:9277 primary cerebellar degeneration	ftp://ftp.rgd.mcw.edu/pub/data_release	Dars2
Disease.RGD	0.154215	1	7	29.7063	DOID:0111139 mitochondrial complex III deficiency	ftp://ftp.rgd.mcw.edu/pub/data_release	Uqcrb
Disease.RGD	0.154215	1	7	29.7063	DOID:9003155 Parasitic Liver Diseases	ftp://ftp.rgd.mcw.edu/pub/data_release	Rnf43
Disease.RGD	0.156488	3	148	4.21508	DOID:9000918 Disease Progression	ftp://ftp.rgd.mcw.edu/pub/data_release	LOC100911372 Rpl15 Rps19l2
Disease.RGD	0.15732	2	62	6.70787	DOID:1289 neurodegenerative disease	ftp://ftp.rgd.mcw.edu/pub/data_release	LOC100360087 Fth1
Disease.RGD	0.15732	1	8	25.993	DOID:9007114 Mobility Limitation	ftp://ftp.rgd.mcw.edu/pub/data_release	Dars2
Disease.RGD	0.15732	1	8	25.993	DOID:9003882 Chromosomal Instability	ftp://ftp.rgd.mcw.edu/pub/data_release	Rps3
Disease.RGD	0.16147	4	273	3.0468	DOID:9000217 Stomach Neoplasms	ftp://ftp.rgd.mcw.edu/pub/data_release	Rnf43 LOC100911372 Rpl15 Rps19l2
Disease.RGD	0.16147	1	9	23.1049	DOID:8869 neuromyelitis optica	ftp://ftp.rgd.mcw.edu/pub/data_release	Mbp
Disease.RGD	0.16147	1	9	23.1049	DOID:0080111 mitochondrial complex III deficiency nuclear type 1	ftp://ftp.rgd.mcw.edu/pub/data_release	Uqcrb
Disease.RGD	0.16147	1	9	23.1049	DOID:0050978 spinocerebellar ataxia type 29	ftp://ftp.rgd.mcw.edu/pub/data_release	Tmem216
Disease.RGD	0.16903	3	166	3.75802	DOID:9006205 Animal Disease Models	ftp://ftp.rgd.mcw.edu/pub/data_release	Rpl10a Cldn11 Snrpg
Disease.RGD	0.16903	1	10	20.7944	DOID:0050454 periventricular nodular heterotopia	ftp://ftp.rgd.mcw.edu/pub/data_release	Rpl10
Disease.RGD	0.171641	3	170	3.6696	DOID:0110199 Charcot-Marie-Tooth disease dominant intermediate C	ftp://ftp.rgd.mcw.edu/pub/data_release	Prdx1 Szt2 Rps8
Disease.RGD	0.173654	3	173	3.60596	DOID:9004575 Neoplasm Invasiveness	ftp://ftp.rgd.mcw.edu/pub/data_release	Pkm LOC100360087 Fth1
Disease.RGD	0.173654	1	11	18.904	DOID:9009266 Mitochondrial Complex I Deficiency Nuclear Type 1	ftp://ftp.rgd.mcw.edu/pub/data_release	Ndufb3
Disease.RGD	0.174781	2	77	5.40114	DOID:769 neuroblastoma	ftp://ftp.rgd.mcw.edu/pub/data_release	Nnat Snrpe
Disease.RGD	0.181278	1	12	17.3287	DOID:9588 encephalitis	ftp://ftp.rgd.mcw.edu/pub/data_release	Mbp
Disease.RGD	0.188238	1	13	15.9957	DOID:13189 gout	ftp://ftp.rgd.mcw.edu/pub/data_release	Dars2
Disease.RGD	0.188238	1	13	15.9957	DOID:679 basal ganglia disease	ftp://ftp.rgd.mcw.edu/pub/data_release	LOC100360087
Disease.RGD	0.19233	6	596	2.0934	DOID:684 hepatocellular carcinoma	ftp://ftp.rgd.mcw.edu/pub/data_release	LOC100911372 Pkm Prdx1 Lcat Fth1 Snrpe
Disease.RGD	0.19233	1	15	13.8629	DOID:13809 familial combined hyperlipidemia	ftp://ftp.rgd.mcw.edu/pub/data_release	Usf1
Disease.RGD	0.19233	1	16	12.9965	DOID:11111 hydronephrosis	ftp://ftp.rgd.mcw.edu/pub/data_release	Grcc10
Disease.RGD	0.19233	1	16	12.9965	DOID:9007980 Sleep Deprivation	ftp://ftp.rgd.mcw.edu/pub/data_release	Ctsh
Disease.RGD	0.19233	1	14	14.8531	DOID:5723 optic atrophy	ftp://ftp.rgd.mcw.edu/pub/data_release	Rpl24
Disease.RGD	0.19233	1	16	12.9965	DOID:9005725 Iron Overload	ftp://ftp.rgd.mcw.edu/pub/data_release	Fth1
Disease.RGD	0.19233	1	16	12.9965	DOID:9007970 Chronic Cerebral Hypoperfusion	ftp://ftp.rgd.mcw.edu/pub/data_release	Fth1
Disease.RGD	0.19233	1	16	12.9965	DOID:0080468 early infantile epileptic encephalopathy 1	ftp://ftp.rgd.mcw.edu/pub/data_release	Szt2
Disease.RGD	0.19233	1	16	12.9965	DOID:0050557 congenital muscular dystrophy	ftp://ftp.rgd.mcw.edu/pub/data_release	Col6a2
Disease.RGD	0.19233	1	15	13.8629	DOID:9007068 Burn-Mckeown Syndrome	ftp://ftp.rgd.mcw.edu/pub/data_release	Mbp
TF.Target.TFact	1.67718e-05	5	53	19.6174	MYC UP target gene	http://www.tfacts.org	Rps7 Rpl35 Rps12 Rps23 Rps9
TF.Target.TFact	4.06709e-05	5	73	14.2427	MYC target gene	http://www.tfacts.org	Rps7 Rpl35 Rps12 Rps23 Rps9
TF.Target.TFact	0.0285124	1	6	34.6573	EGR2 target gene	http://www.tfacts.org	Mbp
