# Supplementary material for: Spatial transcriptomics reveal basal sex differences in supraoptic nucleus gene expression of adult rats related to cell signaling and ribosomal pathways
Source: Biol Sex Differ. 2023 Oct 19;14:71. doi: 10.1186/s13293-023-00554-3 (PMC10585758; doi:10.1186/s13293-023-00554-3)
Supplement: Supplementary file 10 — Additional file 10. Spreadsheet 8. SON DEGs for Loupe Browser Females (Conservative). [file 13293_2023_554_MOESM10_ESM.xlsx]

## Sheet: Female 1 SON DEGs_Conservative
FeatureID	FeatureName	SON Average	SON Log2 Fold Change	SON P-Value
Pdyn	Pdyn	8.51591	4.93904	7.51978e-139
Avp	Avp	1005.78	6.18874	8.5219e-126
Npff	Npff	2.16506	5.41677	9.47971e-76
Oxt	Oxt	1171.88	4.27169	3.07211e-63
Ndnf	Ndnf	1.69596	3.81926	2.49829e-36
Cartpt	Cartpt	13.4956	3.06618	3.87135e-36
Kcnmb4	Kcnmb4	3.17542	3.10491	2.48868e-33
Caprin2	Caprin2	1.51554	3.34053	3.1458e-26
Parm1	Parm1	2.76045	2.75658	4.26997e-24
Fkbp11	Fkbp11	1.24491	3.21079	2.15559e-21
Elapor1	Elapor1	1.29904	3.1173	8.41198e-21
Plpp4	Plpp4	1.73205	2.56439	1.48978e-16
Gpx3	Gpx3	11.3485	2.0126	3.67117e-16
Mrps26	Mrps26	3.03109	1.87125	1.90961e-10
Pou3f2	Pou3f2	1.1547	2.30176	2.31305e-10
Tmed3	Tmed3	2.1831	1.94962	2.98917e-09
Mbp	Mbp	5.82762	-2.79031	2.98917e-09
Celf6	Celf6	2.43569	1.81808	3.63226e-09
Tp53i11	Tp53i11	2.29136	1.75796	2.43821e-08
Ncdn	Ncdn	1.11862	-2.57052	4.74488e-08
Ptgds	Ptgds	30.1124	1.6117	5.80594e-08
Plp1	Plp1	4.69097	-2.59309	6.57286e-08
Mobp	Mobp	1.0284	-2.74017	9.26168e-08
Trnh	Trnh	2.59807	-2.42216	1.03825e-07
Scg2	Scg2	1.33512	-2.45027	1.523e-07
LOC100910069	LOC100910069	2.23723	1.7775	1.70889e-07
LOC102553820	LOC102553820	1.67792	1.77574	2.12404e-07
Ssr4	Ssr4	5.08789	1.48474	4.4329e-07
Erp29	Erp29	5.82762	1.48179	4.48631e-07
Ttr	Ttr	1.38925	-6.391	7.97174e-07
Trnd	Trnd	1.13666	-2.33241	1.04903e-06
Cst6	Cst6	2.52591	1.55831	1.23118e-06
mt-Rnr2	mt-Rnr2	50.3377	-2.00342	2.61852e-06
Sncb	Sncb	1.33512	-2.19715	3.45385e-06
Gpm6a	Gpm6a	1.40729	-2.18871	3.55003e-06
Ptprn	Ptprn	9.67061	1.33844	4.30025e-06
Hyi	Hyi	1.11862	1.7215	7.34893e-06
Pam	Pam	5.88175	1.34959	1.16182e-05
mt-Rnr1	mt-Rnr1	35.2725	-1.84788	1.66289e-05
Gstm5	Gstm5	4.22187	1.3439	1.76725e-05
Rpl10	Rpl10	18.7458	1.2296	4.74572e-05
Tf	Tf	2.48982	-2.02375	5.13942e-05
Snhg4	Snhg4	1.4975	1.47485	7.33303e-05
Ucp2	Ucp2	1.22687	1.51451	8.97159e-05
Vsnl1	Vsnl1	1.56967	-1.87432	9.96778e-05
Tmem178a	Tmem178a	1.01036	1.57872	0.000104704
Gal	Gal	2.09289	1.62427	0.000163317
LOC100911266	LOC100911266	1.33512	1.43328	0.000221244
Vat1	Vat1	3.37389	1.20993	0.000352456
Saraf	Saraf	9.74278	1.11759	0.000387741
Faim2	Faim2	1.60575	-1.73437	0.000416168
Cnp	Cnp	1.22687	-1.87369	0.000442033
Snap25	Snap25	3.95124	-1.63371	0.000597249
Ywhah	Ywhah	4.42033	-1.60935	0.000669973
Rps20	Rps20	16.6529	1.07136	0.000968578
Trnk	Trnk	1.46142	-1.65769	0.00104528
Slc25a1	Slc25a1	1.46142	1.27049	0.00123232
Tcta	Tcta	1.46142	1.25879	0.00137772
Gfap	Gfap	8.85871	1.14988	0.00137772
Rps6	Rps6	16.0936	1.01669	0.00155604
Rps18	Rps18	13.3151	1.00147	0.0022156
LOC100910996	LOC100910996	1.1547	1.62427	0.00252801
Nampt	Nampt	1.20883	1.34259	0.00253767
Glul	Glul	4.9616	-1.47115	0.00277866
Resp18	Resp18	23.7976	0.983746	0.00403944
Slc6a1	Slc6a1	1.01036	-1.5417	0.00428997
Ostc	Ostc	2.21919	1.20589	0.00538707
Nsf	Nsf	1.55163	-1.45688	0.00564765
Calm2	Calm2	6.89211	-1.36813	0.00577573
Eef1g	Eef1g	6.22455	0.976588	0.00587299
LOC102549726	LOC102549726	2.38157	1.03672	0.00707828
Pld3	Pld3	9.61648	0.926398	0.00807207
Vat1l	Vat1l	2.58003	1.00973	0.00866626
Clu	Clu	7.30708	-1.33451	0.00877049
Dnajb9	Dnajb9	1.38925	1.09544	0.0115595
Tmeff2	Tmeff2	1.91247	1.11102	0.0119221
Apod	Apod	1.58771	-1.48085	0.0119221
Tubb4a	Tubb4a	3.03109	-1.37776	0.0124278
LOC100911177	LOC100911177	2.16506	1.00394	0.0128308
Gas5	Gas5	3.08521	0.989703	0.0136109
Rpl3	Rpl3	10.8253	0.862939	0.0161242
Ncam1	Ncam1	1.64184	-1.31785	0.0163211
S100a16	S100a16	1.0284	-1.36773	0.0163367
Trns2	Trns2	1.08253	-1.37036	0.0167246
Rpl32	Rpl32	28.0195	0.862816	0.0176883
LOC108353424	LOC108353424	3.40997	0.920613	0.0181214
H2az1	H2az1	1.13666	-1.32754	0.0198243
Snd1	Snd1	1.42533	1.04857	0.0201269
Rpl8	Rpl8	9.95928	0.84644	0.0203406
Plxnc1	Plxnc1	1.44337	1.12982	0.0206843
Ndn	Ndn	11.547	0.834511	0.0220791
Atp1b1	Atp1b1	6.71169	-1.21002	0.0220791
Arf3	Arf3	1.37121	-1.29442	0.0222466
Aldoc	Aldoc	6.17043	-1.196	0.023804
P4hb	P4hb	2.6522	0.908551	0.0257482
Rnd2	Rnd2	1.06449	-1.32108	0.0290321
Cst3	Cst3	52.5388	-1.10123	0.0293426
Tspan5	Tspan5	1.10057	1.08637	0.0305158
Ppp1cb	Ppp1cb	1.22687	-1.26329	0.0305778
Tuba1b	Tuba1b	6.56735	-1.15966	0.0310049
Ddost	Ddost	1.75009	0.941485	0.031868
Abat	Abat	1.47946	-1.23495	0.0323772
Sncg	Sncg	1.6238	0.989519	0.0339967
Rps9l1	Rps9l1	9.72473	0.803256	0.0343071
Alg2	Alg2	3.57235	0.851632	0.0351995
Gpm6b	Gpm6b	2.25527	-1.22661	0.0356376
Mt1	Mt1	1.06449	1.02649	0.0381111
Ctsf	Ctsf	2.14702	0.921404	0.0386253
Rps27a	Rps27a	31.6279	0.822383	0.0390304
Chn1	Chn1	1.01036	-1.24873	0.0392145
Rpl36al	Rpl36al	6.78386	0.79915	0.039617
Rps28	Rps28	16.4725	0.800757	0.0411569
Nsg1	Nsg1	2.3094	-1.16138	0.0411569
Rps5	Rps5	11.8898	0.77302	0.0432365
Clstn1	Clstn1	1.80422	-1.17756	0.0432365
Rpl6	Rpl6	12.0522	0.771239	0.043722
Tppp3	Tppp3	2.12898	0.869632	0.0476146
Ppp3r1	Ppp3r1	1.13666	-1.1971	0.0488495
Syn1	Syn1	1.08253	-1.20192	0.0500991
Gstm7	Gstm7	5.19615	0.787432	0.0507694
Rpl4	Rpl4	14.3796	0.74887	0.0522348
Atp1a3	Atp1a3	3.82494	-1.10039	0.0525122
Tmem59l	Tmem59l	6.06217	0.770349	0.0541143
Gja1	Gja1	1.8403	-1.1405	0.0573428
Ttyh1	Ttyh1	2.14702	-1.11357	0.0574051
Vkorc1	Vkorc1	1.33512	1.05154	0.0575362
Rpl14	Rpl14	15.2817	0.737774	0.0576354
LOC120098269	LOC120098269	5.71937	0.764258	0.0589814
Gsta1	Gsta1	1.19078	-1.18364	0.0596086
Pebp1	Pebp1	5.01573	-1.06663	0.0608191
Cd151	Cd151	1.85834	0.84689	0.062795
Rpl17	Rpl17	15.1915	0.728577	0.0645231
Tagln	Tagln	1.10057	1.44669	0.0704074
Rps19l2	Rps19l2	17.0859	0.741924	0.0716444
Sec61b	Sec61b	3.04913	0.781115	0.0717132
Pnma8b	Pnma8b	1.9666	-1.08225	0.0746793
Akap12	Akap12	1.19078	0.891356	0.0776983
Id3	Id3	1.53359	0.850813	0.0784006
Rpl5	Rpl5	9.29172	0.726688	0.0784006
Srm	Srm	1.56967	0.850227	0.0802402
Rps12	Rps12	16.3462	0.727992	0.0805084
Qk	Qk	2.00268	-1.12113	0.0818946
Rpl27a	Rpl27a	22.2821	0.719888	0.0832218
Tspan7	Tspan7	4.33012	-1.18862	0.0838539
Rps26	Rps26	27.9654	0.715881	0.0840072
Tecr	Tecr	2.54395	-1.04095	0.0852987
Rpl21	Rpl21	15.2096	0.694028	0.0863997
Hyou1	Hyou1	1.26295	0.866095	0.0876056
Rps15a	Rps15a	19.9186	0.711915	0.0910416
Dennd5a	Dennd5a	1.37121	-1.09889	0.0919507
Nsg2	Nsg2	3.17542	-1.01778	0.092987
Dpysl2	Dpysl2	3.1213	-1.02606	0.0932581
Rps4x	Rps4x	11.8537	0.695357	0.0943926
Manf	Manf	2.38157	0.766905	0.09521
Hdac11	Hdac11	1.24491	-1.07471	0.0965537
Ssr1	Ssr1	2.29136	0.771827	0.0981863
LOC102556004	LOC102556004	2.16506	0.775517	0.100692
Basp1	Basp1	3.44606	-0.990811	0.105887
Crip1	Crip1	1.69596	1.01844	0.108218
Rpl24	Rpl24	16.2199	0.667071	0.108334
Rpl7a	Rpl7a	7.83031	0.682001	0.108787
Sumo2	Sumo2	1.85834	-1.01871	0.108787
LOC100359616	LOC100359616	6.74778	0.695471	0.109653
Fkbp8	Fkbp8	1.60575	-1.02458	0.111901
S100a13	S100a13	1.29904	-1.06011	0.116063
Dnm1	Dnm1	2.90479	-0.983192	0.116063
Slc4a4	Slc4a4	1.17274	-1.04018	0.120525
Impact	Impact	2.86871	-0.97556	0.122162
Elovl5	Elovl5	1.75009	0.794488	0.125386
Slc39a7	Slc39a7	1.42533	0.799636	0.125386
Atp1b2	Atp1b2	1.87639	-0.992752	0.127544
Rrbp1	Rrbp1	1.11862	0.836109	0.129455
Hid1	Hid1	1.26295	0.810391	0.129487
Abhd8	Abhd8	1.37121	-1.00915	0.129658
Abca2	Abca2	1.01036	-1.0894	0.131801
Hnrnpa3	Hnrnpa3	1.42533	-1.00619	0.132116
Serbp1	Serbp1	1.04645	-1.02923	0.133153
Cdh13	Cdh13	1.42533	0.779059	0.133352
Hap1	Hap1	2.86871	-0.955796	0.134006
Mapre2	Mapre2	1.17274	-1.01344	0.137439
Igsf1	Igsf1	1.46142	-0.998967	0.137607
Atp1a1	Atp1a1	1.73205	-0.976988	0.140868
Ubl3	Ubl3	1.08253	-1.03301	0.140868
Rpl36a	Rpl36a	9.86907	0.641391	0.143113
Rplp1	Rplp1	37.2932	0.649486	0.143633
Scd2	Scd2	10.7892	-0.937113	0.14566
Cdip1	Cdip1	1.19078	-1.01236	0.147079
Snx3	Snx3	2.14702	-0.950771	0.150144
Dctn1	Dctn1	1.67792	-0.963351	0.151475
Gnb1	Gnb1	1.19078	-0.993132	0.151923
Mtch1	Mtch1	4.45642	-0.917767	0.152672
Chchd10	Chchd10	6.35085	-0.903409	0.157607
Rpl12	Rpl12	9.38193	0.629686	0.157649
Sptan1	Sptan1	1.93051	-0.943556	0.160412
Rps8	Rps8	19.3051	0.640203	0.163732
Reep1	Reep1	1.47946	0.749562	0.167346
Rpl35	Rpl35	26.9189	0.632863	0.170285
Gnas	Gnas	56.1833	0.627767	0.170438
Rps3a	Rps3a	10.1758	0.625341	0.171744
Gde1	Gde1	1.19078	-0.991749	0.172212
Rpn1	Rpn1	3.84298	0.652602	0.172446
Sdcbp	Sdcbp	1.38925	-0.953591	0.173087
Rps21	Rps21	29.9139	0.626347	0.175041
Rnf187	Rnf187	2.23723	-0.92034	0.175041
Ctss	Ctss	1.94856	-0.962006	0.175872
Rpl13a	Rpl13a	22.8234	0.626079	0.177575
LOC100360841	LOC100360841	8.66025	0.614848	0.178253
Fxyd6	Fxyd6	1.53359	-0.936054	0.179212
Rps3	Rps3	11.8176	0.607601	0.180504
Rpl18	Rpl18	9.14738	0.610026	0.181289
Atp9a	Atp9a	1.78618	-0.922708	0.183931
Selenom	Selenom	6.02609	0.61815	0.186161
Itm2b	Itm2b	7.70401	-0.866832	0.186695
Slc22a17	Slc22a17	6.69365	-0.861805	0.194408
Ndufa8	Ndufa8	3.48214	-0.875842	0.19889
Rps14	Rps14	11.6011	0.592861	0.199074
Ptma	Ptma	2.74241	-0.923288	0.200048
Ndrg2	Ndrg2	6.56735	-0.857645	0.200988
Ywhae	Ywhae	5.55699	-0.857357	0.205999
Rpl18a	Rpl18a	16.1478	0.581951	0.208506
Rps23	Rps23	23.1301	0.606264	0.209528
Ndufa6	Ndufa6	2.88675	-0.870888	0.210972
Tpt1	Tpt1	20.099	0.606356	0.21131
Atp6v1g2	Atp6v1g2	2.3094	-0.879565	0.21131
Calm1	Calm1	4.02341	-0.857643	0.2128
Ywhaq	Ywhaq	3.96928	-0.871863	0.212951
Pdxp	Pdxp	1.37121	-0.909435	0.212951
Fndc3a	Fndc3a	1.06449	0.746691	0.214663
Arnt2	Arnt2	1.06449	0.742401	0.215666
Actb	Actb	10.8253	-0.83813	0.215666
Rnf14	Rnf14	2.58003	-0.869228	0.215666
Ednrb	Ednrb	1.20883	-0.92968	0.21802
Gabbr1	Gabbr1	2.20115	-0.873214	0.21802
Enho	Enho	1.01036	-0.93077	0.218713
Atp1a2	Atp1a2	4.99768	-0.841969	0.220217
Spock2	Spock2	1.89443	-0.880654	0.223597
Tle5	Tle5	4.05949	-0.842015	0.225865
Cyc1	Cyc1	1.89443	-0.871811	0.229429
LOC120093072	LOC120093072	16.1117	0.561786	0.236296
Nptn	Nptn	2.39961	-0.84731	0.243144
Fth1	Fth1	26.7024	-0.761979	0.243159
Serp2	Serp2	1.53359	-0.873273	0.244444
Cyfip2	Cyfip2	1.46142	-0.873078	0.248435
Map2	Map2	2.58003	-0.836862	0.248947
Got1	Got1	1.98464	-0.854827	0.249983
Dner	Dner	1.47946	-0.869232	0.249983
Prkacb	Prkacb	2.56199	-0.834198	0.25271
LOC120102992	LOC120102992	3.17542	0.598465	0.25271
Thy1	Thy1	3.48214	-0.822479	0.25271
Tuba4a	Tuba4a	2.03877	-0.843643	0.25271
Celf4	Celf4	1.76813	-0.850879	0.25271
Tpi1	Tpi1	5.32244	-0.806919	0.253059
Cox7a2l	Cox7a2l	5.80958	0.569329	0.253059
Ttc3	Ttc3	2.36353	-0.829994	0.255718
Ociad1	Ociad1	1.58771	-0.854677	0.256241
Rgmb	Rgmb	1.17274	0.697469	0.256631
Rps27	Rps27	27.8571	0.565466	0.257966
Vgf	Vgf	1.20883	-0.873078	0.258358
Nme2	Nme2	8.19115	0.553187	0.258648
LOC691995	LOC691995	10.4825	0.547852	0.259168
Sparc	Sparc	10.8614	-0.791087	0.260846
Snap91	Snap91	1.22687	-0.862095	0.265593
Mpc2	Mpc2	2.32744	-0.823456	0.265593
Clptm1	Clptm1	1.06449	-0.873916	0.266481
Ntrk2	Ntrk2	2.07485	-0.830368	0.268173
Maged2	Maged2	1.26295	0.666761	0.268787
Ensa	Ensa	1.20883	-0.861187	0.268933
Zdhhc2	Zdhhc2	1.0284	0.700362	0.270471
Rnasek	Rnasek	11.547	0.537518	0.274309
Tafa5	Tafa5	2.16506	0.612904	0.274344
LOC100911992	LOC100911992	2.88675	-0.804802	0.276242
Rpl23a	Rpl23a	11.5109	0.535098	0.279259
Epn1	Epn1	1.1547	-0.854898	0.279964
Sv2a	Sv2a	1.69596	-0.834241	0.28057
Rpl10a	Rpl10a	4.58271	0.557969	0.282345
Lrp1	Lrp1	1.53359	-0.831321	0.287813
Rab6a	Rab6a	2.20115	-0.81093	0.288072
Timm13	Timm13	1.65988	-0.823533	0.291403
Lrrc4b	Lrrc4b	1.04645	-0.857354	0.292291
Sqstm1	Sqstm1	3.77082	-0.784541	0.293238
H3f3b	H3f3b	2.38157	-0.808987	0.293238
Nckap1	Nckap1	1.80422	-0.813049	0.293762
Btbd1	Btbd1	1.0284	-0.853568	0.294511
Syt11	Syt11	3.48214	-0.792801	0.295883
Cspg5	Cspg5	1.04645	-0.852748	0.298313
Dynll2	Dynll2	3.44606	-0.783319	0.298313
Rpl7	Rpl7	8.91284	0.52934	0.299714
Gucy1b1	Gucy1b1	1.60575	0.618251	0.299875
Paqr8	Paqr8	1.1547	-0.860115	0.299926
Ak5	Ak5	1.04645	0.668473	0.300405
Cltb	Cltb	1.53359	-0.813338	0.304018
Amfr	Amfr	1.10057	-0.871453	0.3042
Rpl41	Rpl41	52.0878	0.533773	0.305173
Rps27l	Rps27l	1.4975	0.625832	0.306122
Gnao1	Gnao1	1.98464	-0.795461	0.309307
Ywhag	Ywhag	4.276	-0.764264	0.311026
Cdc42	Cdc42	2.70633	-0.775532	0.315471
Ckb	Ckb	11.4027	-0.742928	0.320838
Rpl23	Rpl23	15.0111	0.50701	0.321897
S100b	S100b	14.1812	-0.746806	0.321897
Mfge8	Mfge8	1.40729	-0.80481	0.324988
LOC120093056	LOC120093056	20.2975	0.529164	0.32546
Slc25a5	Slc25a5	1.20883	-0.812878	0.328609
Psap	Psap	10.8073	-0.736524	0.334207
Pja1	Pja1	2.50786	-0.764096	0.334777
Rpl19	Rpl19	19.9005	0.524961	0.334874
Tubb2a	Tubb2a	6.04413	-0.739354	0.334874
Ppib	Ppib	1.26295	-0.811533	0.338143
Ncald	Ncald	1.06449	-0.853656	0.339678
Rpl26	Rpl26	20.8207	0.5213	0.339678
Rpl15	Rpl15	7.43338	0.5071	0.340713
Atp2a2	Atp2a2	2.48982	-0.762109	0.340846
Rps15	Rps15	15.0833	0.493931	0.342505
Ubqln2	Ubqln2	1.42533	-0.789554	0.342505
Mlf2	Mlf2	2.41765	-0.758956	0.343547
Zfr	Zfr	1.31708	-0.791948	0.343964
Laptm4a	Laptm4a	2.43569	-0.75796	0.343964
Camk2b	Camk2b	1.31708	-0.791469	0.343964
Tspan6	Tspan6	1.73205	0.587046	0.343964
Ly6e	Ly6e	1.60575	0.599508	0.347072
Idh3a	Idh3a	1.13666	-0.798028	0.35649
Kif1b	Kif1b	1.85834	-0.764226	0.356512
Minar2	Minar2	3.22955	0.528848	0.357236
Aprt	Aprt	1.26295	0.614146	0.357236
Uqcc2	Uqcc2	2.00268	-0.754339	0.362124
Stxbp5	Stxbp5	1.06449	0.652723	0.36255
Ndufb10	Ndufb10	2.25527	-0.749289	0.36339
Syn2	Syn2	1.71401	0.567345	0.365362
Selenoh	Selenoh	1.78618	0.568598	0.365535
Wdr61	Wdr61	1.04645	0.632506	0.368572
Rpl9	Rpl9	18.385	0.507979	0.370191
Selenop	Selenop	5.14202	-0.739183	0.370305
LOC102551133	LOC102551133	3.26563	0.517708	0.370482
Ap2s1	Ap2s1	1.67792	-0.755249	0.376889
Scp2	Scp2	2.72437	-0.729536	0.377227
Map1lc3a	Map1lc3a	3.3378	-0.735394	0.377468
Kif5c	Kif5c	1.08253	-0.78374	0.378418
RGD1562420	RGD1562420	1.1547	0.607608	0.379395
Erlec1	Erlec1	2.20115	0.537511	0.379899
Ndufb3	Ndufb3	1.65988	-0.752948	0.380422
Apbb1	Apbb1	1.53359	-0.781268	0.383053
Pfkm	Pfkm	2.21919	-0.733557	0.383952
Myl12b	Myl12b	1.73205	-0.745879	0.384131
Ctsd	Ctsd	5.19615	0.4918	0.387827
Ptms	Ptms	3.48214	-0.725047	0.38786
Ahcyl1	Ahcyl1	1.82226	-0.739089	0.388843
Prdx5	Prdx5	2.14702	-0.730982	0.389974
Vamp2	Vamp2	3.40997	-0.713402	0.389974
Tmem167a	Tmem167a	1.13666	0.620972	0.395951
Ank2	Ank2	1.85834	-0.741257	0.397731
Rnf208	Rnf208	1.0284	-0.769052	0.397731
Xbp1	Xbp1	1.65988	0.548831	0.398665
Timm10b	Timm10b	1.29904	0.576849	0.399094
Eif4h	Eif4h	1.80422	-0.747879	0.399094
Ldhb	Ldhb	5.21419	-0.697748	0.400724
Rab3b	Rab3b	1.06449	-0.765431	0.400724
Ppp2r1a	Ppp2r1a	3.06717	-0.70965	0.40366
Prkaca	Prkaca	1.11862	-0.758687	0.40581
Acsbg1	Acsbg1	1.20883	-0.757827	0.406313
Nrxn2	Nrxn2	1.19078	-0.749503	0.411156
Rps25	Rps25	9.21955	0.466222	0.411417
Dpcd	Dpcd	1.31708	-0.743667	0.411487
Pcmt1	Pcmt1	1.11862	-0.751753	0.412864
Sh3bgrl3	Sh3bgrl3	3.01304	0.508012	0.413692
Mlc1	Mlc1	1.8403	-0.725916	0.420509
Epdr1	Epdr1	2.23723	0.51686	0.420509
Nedd4	Nedd4	1.98464	-0.713262	0.421261
Cldn5	Cldn5	1.26295	0.584642	0.421785
Os9	Os9	1.4975	0.551042	0.42381
Atp6v1d	Atp6v1d	2.05681	-0.710664	0.424073
Prkar1a	Prkar1a	3.31976	-0.691762	0.424073
Bloc1s1	Bloc1s1	1.1547	-0.743835	0.425072
Hk1	Hk1	1.24491	-0.7367	0.428694
Zwint	Zwint	23.96	-0.620743	0.429713
Map4	Map4	2.05681	-0.725444	0.432877
Atp5f1a	Atp5f1a	5.08789	-0.674612	0.434376
Apoe	Apoe	39.35	-0.612148	0.443501
Polr2l	Polr2l	2.39961	-0.692756	0.444232
Vapa	Vapa	1.8403	-0.701727	0.444271
Tusc3	Tusc3	4.20383	0.468265	0.444294
Hspa5	Hspa5	5.7735	0.459525	0.445443
Flot1	Flot1	1.24491	0.555121	0.445997
Ppdpf	Ppdpf	1.19078	-0.747319	0.448306
LOC679739	LOC679739	2.72437	-0.684086	0.450953
Retreg2	Retreg2	1.1547	-0.729082	0.450953
Acot7	Acot7	2.34548	-0.686311	0.45102
Sucla2	Sucla2	1.04645	-0.746875	0.451243
Rit2	Rit2	3.31976	0.474697	0.451243
Herc3	Herc3	1.08253	0.568792	0.453966
Ube2m	Ube2m	2.39961	-0.683648	0.454894
Ndrg4	Ndrg4	6.56735	-0.657227	0.454894
Rplp2	Rplp2	14.4337	0.435996	0.455753
Rps10	Rps10	8.04681	0.443681	0.460477
Hnrnpk	Hnrnpk	1.69596	-0.692741	0.463699
Dnaja2	Dnaja2	1.28099	-0.73093	0.465015
Pcbp2	Pcbp2	1.87639	-0.686582	0.468608
Ptprn2	Ptprn2	2.63416	0.480521	0.469001
Ptges3	Ptges3	1.20883	-0.713324	0.469001
Nsa2	Nsa2	1.04645	0.582521	0.471806
Rps11	Rps11	12.7739	0.430022	0.472746
Surf4	Surf4	1.1547	0.617002	0.473923
Mapk1	Mapk1	1.38925	-0.701539	0.47426
Npc2	Npc2	3.01304	0.494551	0.47463
Tspan3	Tspan3	4.36621	-0.653697	0.477371
Rpsa	Rpsa	10.3743	0.432373	0.481133
Tagln3	Tagln3	2.48982	-0.665912	0.481701
Hnrnpa2b1	Hnrnpa2b1	2.54395	-0.665163	0.483057
Rps7	Rps7	11.2583	0.426478	0.487072
Agap3	Agap3	1.10057	-0.71118	0.487488
Marcks	Marcks	2.12898	-0.677247	0.488296
Cfl1	Cfl1	6.49518	-0.639536	0.489389
Vdac3	Vdac3	3.08521	-0.654338	0.489389
Ywhaz	Ywhaz	3.21151	-0.654086	0.490251
Pkm	Pkm	3.26563	-0.653371	0.490251
Ptprs	Ptprs	1.4975	-0.685673	0.490251
Serinc1	Serinc1	5.23223	-0.640774	0.491514
RGD1561113	RGD1561113	1.93051	0.488295	0.492895
Rpl11	Rpl11	10.9516	0.421872	0.493169
Hnrnpl	Hnrnpl	1.19078	-0.693607	0.493875
Grin1	Grin1	1.17274	-0.697327	0.493875
Rack1	Rack1	6.13434	0.431175	0.496981
Dnajc10	Dnajc10	1.40729	0.511008	0.499375
Arl8b	Arl8b	1.28099	-0.683359	0.500277
Chga	Chga	1.4975	-0.673798	0.50055
Pitpna	Pitpna	1.55163	-0.67209	0.500689
Gng2	Gng2	1.24491	-0.688217	0.501628
Sri	Sri	1.44337	0.519084	0.505533
Ddt	Ddt	1.22687	-0.713599	0.506661
Ivns1abp	Ivns1abp	1.01036	-0.712613	0.510113
Rab11b	Rab11b	1.55163	-0.669427	0.510118
Gosr2	Gosr2	1.13666	0.529433	0.51206
Hm13	Hm13	1.82226	0.477	0.517028
Qdpr	Qdpr	2.43569	-0.694042	0.518418
Csde1	Csde1	1.11862	-0.680813	0.519544
Tsc22d1	Tsc22d1	1.29904	-0.675895	0.520518
Cfap36	Cfap36	1.11862	-0.683852	0.520582
Nudt3	Nudt3	1.06449	-0.702628	0.520582
Ubl5	Ubl5	3.89711	-0.625116	0.525986
Oaz1	Oaz1	5.19615	-0.616253	0.52799
Gapdh	Gapdh	20.7124	-0.560043	0.52849
Ubc	Ubc	6.89211	-0.612809	0.529094
Ndufs7	Ndufs7	1.91247	-0.642904	0.530493
Napa	Napa	1.40729	-0.660456	0.533301
Rplp0	Rplp0	9.25564	0.406685	0.534867
Srsf5	Srsf5	1.38925	-0.678588	0.535271
Ftl1	Ftl1	7.10862	0.421193	0.535543
Vps41	Vps41	1.28099	-0.664367	0.536065
Thra	Thra	1.98464	-0.638417	0.536162
Rpl13	Rpl13	10.8433	0.401349	0.539703
Puf60	Puf60	1.04645	-0.681164	0.540399
Ypel3	Ypel3	2.27331	-0.634769	0.541548
Aldoa	Aldoa	14.0007	-0.598807	0.542153
Phpt1	Phpt1	1.65988	-0.64321	0.543463
Krtcap2	Krtcap2	2.45374	0.439331	0.545133
Atp5me	Atp5me	8.17311	-0.601475	0.545133
Ndfip1	Ndfip1	6.4591	-0.604631	0.545133
Lamp2	Lamp2	1.19078	-0.681934	0.545133
Stxbp1	Stxbp1	2.67024	-0.622777	0.545565
Dusp26	Dusp26	1.80422	0.462786	0.550491
Creld1	Creld1	1.20883	0.494718	0.550978
Kcnip4	Kcnip4	1.24491	0.487098	0.553717
Pdcd5	Pdcd5	1.20883	-0.652247	0.554791
Ndufb4	Ndufb4	4.04145	-0.605294	0.557241
Capza2	Capza2	1.17274	-0.65538	0.558005
Clta	Clta	2.39961	-0.621962	0.558711
Itfg1	Itfg1	3.75277	0.414272	0.558711
Rasgrf1	Rasgrf1	5.37657	0.403916	0.559148
Ctnnb1	Ctnnb1	1.8403	-0.628556	0.559148
Hsph1	Hsph1	1.33512	-0.642685	0.559148
Cntn1	Cntn1	2.29136	-0.619709	0.559158
Itgb1	Itgb1	1.01036	0.627854	0.560697
Gprc5b	Gprc5b	1.64184	-0.647765	0.565991
Uqcr11	Uqcr11	5.4307	-0.596022	0.566118
Naa38	Naa38	1.82226	-0.623988	0.567603
Tro	Tro	2.61612	0.431547	0.567603
Tubb4b	Tubb4b	4.65488	-0.596952	0.568206
Nisch	Nisch	2.63416	-0.610728	0.568235
Tcf25	Tcf25	2.94088	-0.607791	0.570092
Abhd3	Abhd3	1.37121	-0.653478	0.570505
Stmn2	Stmn2	7.32512	0.390666	0.571309
Camk2g	Camk2g	1.28099	-0.64239	0.572136
Ndufb5	Ndufb5	2.67024	-0.605126	0.574389
Pfkp	Pfkp	1.33512	-0.637164	0.576115
Mgst3	Mgst3	1.55163	-0.626379	0.579144
Arpc1a	Arpc1a	1.55163	-0.621107	0.581112
Grina	Grina	3.53627	-0.594909	0.581788
Pfdn5	Pfdn5	4.38425	0.397954	0.584031
Ppp2r5c	Ppp2r5c	1.13666	-0.638181	0.587284
Atp5po	Atp5po	5.14202	-0.583929	0.587284
Mdh2	Mdh2	2.92283	-0.59419	0.589047
Slc25a39	Slc25a39	1.47946	0.450974	0.590909
Atp5mc3	Atp5mc3	6.15238	-0.577542	0.590948
Gnptg	Gnptg	1.0284	0.487841	0.592902
Disp2	Disp2	2.1831	-0.59889	0.592953
Tbca	Tbca	3.84298	0.396809	0.595085
Lsm7	Lsm7	1.11862	-0.629089	0.596404
Pnkd	Pnkd	1.0284	-0.670981	0.59673
Cmip	Cmip	1.10057	-0.634404	0.598942
Actr2	Actr2	1.46142	-0.612333	0.601603
Tsen34	Tsen34	1.0284	-0.631517	0.602899
Calm3	Calm3	2.59807	-0.591506	0.602899
Psma1	Psma1	1.85834	0.420341	0.613058
Uqcrc1	Uqcrc1	2.25527	-0.587663	0.614179
LOC363181	LOC363181	1.31708	0.448057	0.614179
Tkt	Tkt	1.20883	-0.647351	0.614903
Stmn3	Stmn3	7.55967	-0.561249	0.615413
Npm1	Npm1	3.31976	0.39982	0.615484
Nomo1	Nomo1	1.31708	0.443533	0.615805
Psmc1	Psmc1	1.37121	-0.606029	0.615805
Prnp	Prnp	7.6138	-0.559483	0.617091
Fez1	Fez1	1.89443	-0.618627	0.617326
Clip3	Clip3	1.4975	-0.605242	0.618535
Map1b	Map1b	4.56467	-0.564282	0.624659
LOC100360522	LOC100360522	2.3094	0.402338	0.624659
Hprt1	Hprt1	1.35316	-0.599498	0.627687
Rpl34	Rpl34	13.8384	0.355049	0.633125
Rps2	Rps2	9.4541	0.357989	0.633125
Rps16	Rps16	22.0295	0.39548	0.63417
Mff	Mff	1.93051	-0.58295	0.636233
Sumo1	Sumo1	1.4975	-0.592442	0.636687
Sec62	Sec62	1.4975	-0.594866	0.637802
Atox1	Atox1	3.50018	0.381003	0.63918
Ntsr2	Ntsr2	1.47946	-0.593619	0.639206
Phyhipl	Phyhipl	1.19078	-0.658302	0.639206
Kif1a	Kif1a	3.15738	-0.567286	0.64557
Atp6v0c	Atp6v0c	12.3409	-0.542214	0.64557
Plpp3	Plpp3	1.60575	-0.585227	0.645684
Ndufb9	Ndufb9	3.3378	-0.560387	0.646099
Crip2	Crip2	1.29904	-0.594332	0.646192
Dctn2	Dctn2	1.40729	-0.593728	0.647571
Epb41l1	Epb41l1	1.17274	-0.60025	0.650794
Gsk3b	Gsk3b	1.04645	-0.601374	0.65146
Atp6v1b2	Atp6v1b2	3.03109	-0.560278	0.65146
Rpl30	Rpl30	8.96696	0.350955	0.652353
LOC102555659	LOC102555659	3.3378	-0.554438	0.652484
Gtf2i	Gtf2i	1.13666	-0.599415	0.652685
Fasn	Fasn	1.26295	-0.585644	0.659703
Nrcam	Nrcam	1.08253	-0.599222	0.662295
Ckmt1	Ckmt1	1.42533	-0.580469	0.663579
Napb	Napb	1.24491	-0.588117	0.664124
Rpl37a-ps1	Rpl37a-ps1	12.5393	0.341998	0.664812
Ndufs8	Ndufs8	2.03877	-0.56721	0.665325
App	App	7.05449	-0.541079	0.665426
Rpl29	Rpl29	9.43606	0.346042	0.668148
Eno2	Eno2	4.67292	-0.54152	0.671094
Higd1a	Higd1a	1.94856	-0.564134	0.672609
Pgrmc1	Pgrmc1	4.18579	-0.539094	0.67647
Rad23b	Rad23b	1.24491	-0.584609	0.67737
Rnf11l1	Rnf11l1	1.64184	-0.567783	0.679526
Wbp2	Wbp2	1.64184	-0.574527	0.681446
Sec61g	Sec61g	4.58271	0.351092	0.686037
Gaa	Gaa	9.81495	0.335956	0.686225
Fau	Fau	18.3489	0.35933	0.68793
Ddx5	Ddx5	3.71669	-0.536836	0.688735
Got2	Got2	1.53359	-0.561887	0.689028
Aqp4	Aqp4	7.07253	0.348803	0.689522
Ppa1	Ppa1	2.14702	0.376266	0.690549
Csnk2b	Csnk2b	1.11862	-0.579364	0.694205
Polr1d	Polr1d	1.08253	0.427964	0.694611
Nenf	Nenf	4.54663	0.347283	0.695857
Drap1	Drap1	1.1547	-0.570059	0.698406
LOC100911847	LOC100911847	2.12898	0.377213	0.698527
Eef1a1	Eef1a1	6.08021	0.340162	0.699974
Polr2m	Polr2m	1.56967	-0.552483	0.701768
Ndufs3	Ndufs3	1.42533	-0.560034	0.703219
Mboat7	Mboat7	1.40729	-0.560357	0.703864
Selenof	Selenof	5.3044	0.335825	0.705089
Podxl2	Podxl2	2.67024	-0.533564	0.705531
Cpe	Cpe	11.98	-0.512352	0.705531
Ctxn2	Ctxn2	1.13666	0.41108	0.705881
C1qbp	C1qbp	2.02072	0.371958	0.706382
Arl3	Arl3	1.98464	-0.538856	0.707649
Nrsn2	Nrsn2	3.19347	-0.527945	0.707649
Ccdc136	Ccdc136	1.08253	-0.570341	0.707649
LOC103693330	LOC103693330	2.81458	-0.528046	0.707649
Plbd2	Plbd2	1.73205	0.38161	0.707649
Ywhab	Ywhab	4.23991	-0.51873	0.714513
Rtn4	Rtn4	4.13166	-0.520186	0.716182
Vim	Vim	1.44337	-0.633707	0.721927
Eef2	Eef2	6.8019	0.323148	0.722931
Ndufa11	Ndufa11	2.85066	-0.521947	0.724666
Syt5	Syt5	1.20883	-0.557181	0.724948
Cnbp	Cnbp	2.25527	-0.528201	0.725432
Rab6b	Rab6b	2.56199	-0.519213	0.735863
Cct4	Cct4	1.35316	-0.552308	0.740322
Hnrnpu	Hnrnpu	1.10057	-0.557359	0.740538
Pafah1b1	Pafah1b1	2.14702	-0.524697	0.745126
Mapk8ip1	Mapk8ip1	1.67792	-0.529302	0.748145
Asah1	Asah1	1.01036	0.411663	0.749498
Dynlrb1	Dynlrb1	3.62648	-0.503705	0.751845
Arl6ip1	Arl6ip1	2.58003	-0.510957	0.754012
Ndufv1	Ndufv1	1.53359	-0.528838	0.759953
Pygb	Pygb	1.51554	-0.523251	0.761181
Cadps	Cadps	1.55163	0.371335	0.761181
Rpl39	Rpl39	4.97964	0.322495	0.761181
Gpx1	Gpx1	1.51554	-0.525513	0.762581
Isca1	Isca1	1.73205	-0.52043	0.767244
Mmp24os	Mmp24os	2.52591	0.337387	0.767845
Atp6v1a	Atp6v1a	2.34548	-0.505982	0.768641
Mmd2	Mmd2	1.26295	-0.542916	0.769632
Ndufb8	Ndufb8	4.88943	-0.491609	0.769978
Aco2	Aco2	2.94088	-0.499447	0.771112
Stip1	Stip1	1.67792	-0.517476	0.774717
Pdia6	Pdia6	1.9666	0.345152	0.77481
Rtn3	Rtn3	4.43838	-0.489525	0.776377
Serp1	Serp1	1.19078	0.389857	0.776727
Cope	Cope	1.80422	0.351476	0.780801
Cnih2	Cnih2	2.21919	-0.499293	0.782869
Atp5f1b	Atp5f1b	9.65257	-0.474636	0.784566
Atp6v1e1	Atp6v1e1	2.83262	-0.49093	0.784968
Apoo	Apoo	1.01036	0.39031	0.784968
Mea1	Mea1	1.53359	-0.509894	0.786353
Gstm1	Gstm1	2.50786	-0.498216	0.790282
Dynlt3	Dynlt3	1.19078	0.371349	0.791024
Gng10	Gng10	1.51554	-0.518212	0.792646
Slc35b1	Slc35b1	1.29904	0.372869	0.795949
Rogdi	Rogdi	1.69596	-0.500382	0.799892
Cd59	Cd59	3.10325	0.313623	0.800298
Ndufa12	Ndufa12	2.63416	-0.488081	0.801461
Suclg1	Suclg1	1.69596	-0.502666	0.801567
Mdh1	Mdh1	6.47714	-0.473429	0.802412
Lage3	Lage3	2.02072	0.338223	0.810111
Psmb2	Psmb2	1.24491	-0.511363	0.810605
Skp1	Skp1	6.63952	-0.469542	0.811635
Ctbp1	Ctbp1	1.53359	-0.506126	0.811635
Atp5mk	Atp5mk	6.02609	-0.468916	0.814286
Pfn1	Pfn1	2.41765	-0.494119	0.814286
Psma7	Psma7	1.76813	-0.490765	0.817255
Vegfb	Vegfb	1.94856	0.324545	0.818404
Scand1	Scand1	1.46142	-0.514477	0.818843
RGD1560398	RGD1560398	1.26295	-0.530086	0.820179
Mrpl57	Mrpl57	1.17274	0.355003	0.820179
LOC691807	LOC691807	1.28099	-0.507809	0.822424
Rsrp1	Rsrp1	1.35316	-0.516298	0.822999
Necap1	Necap1	1.42533	-0.495027	0.823184
Ndufv2	Ndufv2	2.88675	-0.472486	0.823895
Selenot	Selenot	1.56967	-0.499628	0.824145
Spcs2	Spcs2	2.6522	0.317367	0.828232
Rpl28	Rpl28	11.7815	0.275555	0.828659
Psmc5	Psmc5	1.89443	-0.485835	0.82923
Ube2d3	Ube2d3	1.8403	-0.484613	0.829236
Myl6	Myl6	5.3044	-0.459669	0.832889
Grb2	Grb2	1.10057	-0.504892	0.832889
Elob	Elob	6.54931	-0.455949	0.834296
Unc80	Unc80	1.24491	0.344848	0.834932
Fis1	Fis1	3.31976	-0.470859	0.834932
Pak1	Pak1	1.26295	-0.490899	0.837251
Smim14	Smim14	2.38157	0.308403	0.837251
Usp14	Usp14	1.87639	-0.475719	0.837251
Ina	Ina	1.20883	-0.490564	0.839429
Copa	Copa	1.53359	0.327503	0.840689
Ndufs5	Ndufs5	2.97696	-0.465164	0.843944
Ndufab1	Ndufab1	3.59039	-0.457481	0.84488
Atp6v1f	Atp6v1f	3.55431	-0.458379	0.84488
Cd200	Cd200	1.78618	-0.473392	0.84488
Cox17	Cox17	2.70633	-0.462256	0.84488
Scg3	Scg3	1.46142	-0.481847	0.845983
Pfdn2	Pfdn2	2.1831	-0.465538	0.848584
Gls	Gls	1.0284	-0.494219	0.852147
Cd81	Cd81	9.12934	-0.447702	0.852854
Stard3nl	Stard3nl	1.40729	0.329491	0.852854
Cisd1	Cisd1	2.14702	-0.466404	0.853809
Aplp2	Aplp2	2.21919	-0.460743	0.854254
Sdhc	Sdhc	1.98464	-0.46337	0.856082
G3bp2	G3bp2	1.89443	-0.464567	0.856082
Rps24	Rps24	9.52627	0.262828	0.858413
Nop10	Nop10	4.23991	0.274698	0.858586
Hba-a2	Hba-a2	3.53627	0.383262	0.858586
Cmas	Cmas	2.02072	0.304588	0.860521
Rps17	Rps17	6.74778	0.269957	0.863376
Gng3	Gng3	3.17542	-0.446431	0.86398
Stmn1	Stmn1	7.10862	-0.444071	0.86398
Tmem50a	Tmem50a	2.32744	0.293915	0.86398
Atp5f1d	Atp5f1d	3.15738	-0.448093	0.86398
Anapc13	Anapc13	1.01036	-0.482745	0.86398
Rpl36	Rpl36	6.63952	0.263181	0.86398
Prkar1b	Prkar1b	4.4925	-0.440487	0.865931
Tmem9b	Tmem9b	1.17274	-0.475891	0.869463
Pja2	Pja2	2.83262	-0.446813	0.872419
Rpn2	Rpn2	2.39961	0.283607	0.87844
Sdhd	Sdhd	1.19078	-0.488921	0.87844
Anxa5	Anxa5	1.0284	0.339035	0.878748
Elavl2	Elavl2	1.0284	0.335021	0.881168
Dtd1	Dtd1	1.10057	-0.473827	0.883427
Sparcl1	Sparcl1	19.0165	-0.38368	0.884116
Bscl2	Bscl2	1.22687	0.316861	0.885904
Rnf181	Rnf181	1.28099	0.335095	0.885904
Erh	Erh	1.64184	-0.45804	0.885947
Mt3	Mt3	26.4679	-0.382375	0.885947
Psmc2	Psmc2	1.06449	-0.477664	0.894449
Rbis	Rbis	1.78618	0.29128	0.894917
Flywch1	Flywch1	1.9666	-0.442709	0.894917
Tmed4	Tmed4	1.10057	0.330587	0.894917
Hist1h2bq	Hist1h2bq	1.1547	0.331191	0.894917
Rtn1	Rtn1	12.6476	-0.417488	0.900284
Cox8a	Cox8a	15.5524	-0.416964	0.900308
Tmbim6	Tmbim6	2.20115	-0.445713	0.903526
Rpl35al1	Rpl35al1	1.85834	0.28568	0.904066
Ypel5	Ypel5	1.37121	-0.454987	0.904652
Agt	Agt	8.44374	-0.421356	0.904652
Eif4a2	Eif4a2	9.2376	0.244112	0.904883
Tuba1a	Tuba1a	16.3643	-0.373324	0.906087
Nudc	Nudc	1.24491	-0.458998	0.906763
Cox6c	Cox6c	12.8641	-0.41431	0.907849
Slc48a1	Slc48a1	1.06449	-0.502095	0.907849
Zer1	Zer1	1.1547	-0.460962	0.910455
Ndufs4	Ndufs4	1.38925	-0.448257	0.91072
Atp6v0b	Atp6v0b	3.57235	-0.426048	0.911576
Cox6a1	Cox6a1	11.0238	-0.410672	0.919917
Bin1	Bin1	1.42533	-0.796205	0.920475
Psmd2	Psmd2	1.04645	-0.459366	0.921638
Pomp	Pomp	3.60844	-0.420671	0.923108
Capzb	Capzb	1.46142	-0.438266	0.925917
Glud1	Glud1	4.20383	-0.415554	0.92597
Gdi1	Gdi1	4.56467	-0.413869	0.93004
Mapt	Mapt	1.64184	-0.436485	0.932623
Rgs4	Rgs4	1.24491	0.297147	0.932951
LOC120099865	LOC120099865	1.01036	0.332151	0.934727
Ergic3	Ergic3	2.12898	0.264059	0.937282
Tmed10	Tmed10	1.11862	0.317971	0.938905
Ppp1ca	Ppp1ca	1.76813	-0.426635	0.941695
Cltc	Cltc	3.1213	-0.414851	0.944519
Klhl13	Klhl13	1.20883	0.299131	0.945298
Eif3f	Eif3f	3.21151	0.248692	0.946193
Stx12	Stx12	1.11862	-0.463533	0.946193
Eef1b2	Eef1b2	6.3328	0.234028	0.946193
Ndufa1	Ndufa1	7.01841	0.232092	0.946193
Rpl22l1	Rpl22l1	7.271	0.23001	0.950806
Ppid	Ppid	1.53359	0.274251	0.951787
Tub	Tub	1.22687	0.290479	0.951979
Eid1	Eid1	1.42533	-0.448221	0.951979
LOC100910788	LOC100910788	5.14202	-0.402229	0.951979
Pgk1	Pgk1	4.70901	-0.403139	0.951979
Rab3a	Rab3a	5.84567	-0.398429	0.952288
Pafah1b2	Pafah1b2	1.11862	-0.443948	0.952438
Uqcrb	Uqcrb	4.90747	-0.399986	0.954172
Mpc1	Mpc1	1.93051	-0.412597	0.956648
Ndufb1	Ndufb1	5.25027	-0.393979	0.956648
Ndufa13	Ndufa13	4.74509	-0.397921	0.9567
Rbm39	Rbm39	1.37121	-0.42052	0.958168
Dpp6	Dpp6	1.51554	-0.419776	0.958952
Morf4l1	Morf4l1	6.81994	-0.38973	0.958952
Gabarap	Gabarap	4.25795	0.22913	0.959704
Ndufb7	Ndufb7	2.72437	-0.402386	0.960064
Trim2	Trim2	1.13666	-0.448221	0.960879
Pdia3	Pdia3	2.90479	0.236389	0.960879
Hpcal1	Hpcal1	1.4975	-0.416987	0.960879
LOC103690996	LOC103690996	5.7735	0.222298	0.960879
Ghitm	Ghitm	2.45374	-0.401009	0.960879
Tmem256	Tmem256	1.06449	-0.427904	0.961314
Eif1b	Eif1b	1.8403	-0.428754	0.961384
Tmed9	Tmed9	1.33512	0.274707	0.964937
Atp1b3	Atp1b3	1.87639	0.249232	0.965068
RGD1560394	RGD1560394	4.20383	-0.389027	0.965142
Glo1	Glo1	1.87639	0.248537	0.965348
Bola2	Bola2	2.16506	-0.399085	0.966502
Gsto1	Gsto1	1.01036	-0.420473	0.966502
Pltp	Pltp	1.55163	-0.411934	0.966502
Psmd12	Psmd12	1.04645	-0.425645	0.967905
Wtap	Wtap	1.01036	0.280169	0.969676
Marchf6	Marchf6	1.24491	-0.41622	0.972728
Txn1	Txn1	4.02341	0.220192	0.972728
Epm2aip1	Epm2aip1	1.55163	-0.404749	0.972728
MGC109340	MGC109340	2.07485	0.242809	0.972746
Map1a	Map1a	2.3094	-0.395769	0.972765
Kifap3	Kifap3	1.13666	-0.416559	0.972765
RGD1311744	RGD1311744	1.19078	0.277757	0.9729
Psip1	Psip1	1.10057	-0.417429	0.973264
Epas1	Epas1	1.40729	-0.403952	0.973775
Synj1	Synj1	1.44337	-0.406743	0.974457
Smdt1	Smdt1	3.01304	-0.388769	0.977446
Nucb1	Nucb1	3.44606	0.221151	0.981251
Tmx4	Tmx4	2.54395	-0.388501	0.983555
Ap1s2	Ap1s2	1.37121	0.26251	0.983555
Rtl8a	Rtl8a	2.20115	-0.39209	0.985791
Me1	Me1	1.10057	0.277363	0.98644
Prelid1	Prelid1	1.47946	-0.40157	0.987343
Prune2	Prune2	1.10057	0.274363	0.987539
Mrpl33	Mrpl33	3.26563	0.220991	0.98867
Tst	Tst	1.37121	-0.412447	0.988797
Ddx39b	Ddx39b	1.0284	-0.407414	0.989971
Eif3h	Eif3h	2.41765	0.229924	0.99119
Septin5	Septin5	1.29904	-0.403875	0.991196
Mrpl17	Mrpl17	2.3094	0.230141	0.993474
Arhgdig	Arhgdig	2.36353	0.226894	0.993585
Tubb2b	Tubb2b	2.09289	0.237438	0.999107
Ids	Ids	2.83262	-0.378149	0.999789
Pithd1	Pithd1	1.64184	-0.388052	0.999959
Lrp11	Lrp11	1.76813	0.216399	1
Sf3b5	Sf3b5	1.91247	0.100821	1
Sdha	Sdha	1.22687	-0.320926	1
Clptm1l	Clptm1l	1.17274	-0.113225	1
Gtf2h5	Gtf2h5	1.87639	-0.283795	1
Sod2	Sod2	1.55163	0.0127807	1
Tcp1	Tcp1	1.40729	0.0209175	1
Psmb1	Psmb1	3.51822	-0.0129446	1
Ndufa3	Ndufa3	4.76314	-0.28428	1
Usp29	Usp29	1.01036	-0.165151	1
Peg3	Peg3	7.09058	0.0578393	1
Ube2s	Ube2s	1.28099	-0.153789	1
Chmp2a	Chmp2a	1.24491	-0.222165	1
Selenow	Selenow	7.79422	-0.28017	1
Snrpd2	Snrpd2	2.56199	-0.106522	1
Rabac1	Rabac1	5.53895	-0.0101454	1
Supt5h	Supt5h	1.08253	-0.0278282	1
Ech1	Ech1	1.51554	-0.0384783	1
Eif3k	Eif3k	1.60575	-0.0109201	1
Psmd8	Psmd8	1.29904	0.0741267	1
Spint2	Spint2	2.29136	0.0171828	1
Capns1	Capns1	4.20383	-0.24245	1
Tbcb	Tbcb	1.56967	-0.382915	1
Aplp1	Aplp1	7.88443	-0.358143	1
Psenen	Psenen	1.89443	-0.206984	1
Cox6b1	Cox6b1	7.88443	-0.227274	1
Tmem147	Tmem147	1.04645	-0.353296	1
Fxyd1	Fxyd1	1.42533	-0.221929	1
Gpi	Gpi	5.37657	-0.240055	1
Emc10	Emc10	1.40729	-0.0600312	1
Ptov1	Ptov1	2.61612	-0.152564	1
Ldha	Ldha	4.56467	0.0904031	1
Tm2d3	Tm2d3	1.17274	-0.374681	1
Ngrn	Ngrn	1.06449	-0.0911499	1
Ap3b2	Ap3b2	1.11862	0.176769	1
Mesd	Mesd	1.35316	0.252293	1
Ndufc2	Ndufc2	3.55431	-0.32822	1
Mrpl48	Mrpl48	1.06449	-0.344457	1
Hbb	Hbb	4.85335	0.110858	1
Smpd1	Smpd1	1.06449	0.0975859	1
Taf10	Taf10	1.73205	-0.121569	1
Eif4g2	Eif4g2	4.40229	-0.270999	1
RGD1311703	RGD1311703	1.40729	-0.15984	1
Rps13	Rps13	8.13702	0.0510858	1
Uqcrc2	Uqcrc2	2.21919	-0.303389	1
Mapk3	Mapk3	1.53359	-0.0920105	1
Sez6l2	Sez6l2	2.79654	-0.0862232	1
Cdipt	Cdipt	1.20883	-0.0237974	1
Zfp771	Zfp771	1.01036	0.13815	1
Bnip3	Bnip3	1.55163	-0.336745	1
Caly	Caly	9.88711	-0.258946	1
Taldo1	Taldo1	1.28099	-0.341967	1
Cend1	Cend1	1.75009	-0.381406	1
Slc25a22	Slc25a22	1.08253	-0.295795	1
Ap2a2	Ap2a2	1.85834	-0.283592	1
Igf2	Igf2	1.40729	-0.194241	1
Nap1l4	Nap1l4	1.35316	-0.316204	1
Gstp1	Gstp1	4.69097	-0.0739904	1
Sf3b2	Sf3b2	1.19078	-0.17514	1
Mrpl49	Mrpl49	1.06449	0.196808	1
Trmt112	Trmt112	2.50786	-0.0309164	1
Fkbp2	Fkbp2	2.86871	0.00513585	1
Slc3a2	Slc3a2	1.53359	-0.137217	1
Ubxn1	Ubxn1	1.24491	-0.0819869	1
B3gat3	B3gat3	1.42533	0.210668	1
Tmem258	Tmem258	1.64184	0.0221447	1
Zfand5	Zfand5	1.40729	0.155661	1
Pgam1	Pgam1	5.39461	-0.309016	1
Actr1a	Actr1a	1.28099	-0.119238	1
Prdx3	Prdx3	1.06449	-0.0978646	1
Cox7c	Cox7c	15.9132	0.0629324	1
Btf3	Btf3	2.81458	-0.151488	1
Taf9	Taf9	1.11862	-0.127744	1
Hmgcs1	Hmgcs1	2.29136	0.0904292	1
Slc1a3	Slc1a3	4.78118	-0.366841	1
Sub1	Sub1	4.6188	-0.297906	1
Cct5	Cct5	2.6522	0.147931	1
Fabp5	Fabp5	2.16506	0.220272	1
Dnajc19	Dnajc19	1.1547	-0.203344	1
Ndufc1	Ndufc1	5.3044	-0.020627	1
Dclk1	Dclk1	1.64184	-0.0291595	1
Pfn2	Pfn2	3.31976	-0.278745	1
Ssr3	Ssr3	1.1547	0.225721	1
Bcan	Bcan	1.64184	-0.281078	1
Cct3	Cct3	1.65988	-0.0449655	1
Lamtor2	Lamtor2	2.70633	-0.308249	1
Ssr2	Ssr2	1.20883	0.029164	1
Rusc1	Rusc1	1.28099	-0.0417595	1
Fdps	Fdps	1.37121	-0.268815	1
Dpm3	Dpm3	1.31708	-0.0937851	1
Snapin	Snapin	1.46142	0.150851	1
Psmb4	Psmb4	2.86871	-0.0556222	1
Psmd4	Psmd4	1.28099	-0.144167	1
Mllt11	Mllt11	2.90479	-0.0553301	1
Mrps21	Mrps21	1.78618	-0.085466	1
Anp32e	Anp32e	1.0284	-0.0245022	1
Phgdh	Phgdh	1.1547	-0.352963	1
Atp5pb	Atp5pb	4.67292	-0.162854	1
Psma5	Psma5	1.22687	-0.241794	1
Sars1	Sars1	1.51554	0.091828	1
Rtca	Rtca	1.11862	0.10106	1
LOC103691688	LOC103691688	4.60076	0.050231	1
Rabggtb	Rabggtb	1.33512	-0.171099	1
Npdc1	Npdc1	1.71401	-0.238247	1
Edf1	Edf1	2.32744	-0.27795	1
Swi5	Swi5	2.43569	-0.269805	1
Psmb7	Psmb7	2.20115	-0.189704	1
Arpc5l	Arpc5l	1.82226	-0.00650866	1
Psmd14	Psmd14	1.04645	-0.217911	1
Dync1i2	Dync1i2	1.24491	-0.119642	1
Ola1	Ola1	1.24491	-0.161843	1
Zc3h15	Zc3h15	1.01036	-0.0830559	1
Timm10	Timm10	1.28099	0.0960342	1
Mtch2	Mtch2	1.24491	-0.00883723	1
RGD1309540	RGD1309540	1.1547	-0.0150322	1
Hsd17b12	Hsd17b12	1.33512	0.121119	1
Eif3m	Eif3m	1.17274	0.198838	1
Emc4	Emc4	1.44337	-0.298331	1
Emc7	Emc7	1.80422	-0.308483	1
Scg5	Scg5	7.03645	0.0158147	1
Srp14	Srp14	4.18579	0.0725225	1
Tp53bp1	Tp53bp1	1.10057	0.1226	1
Serf2	Serf2	5.39461	-0.0730573	1
Hypk	Hypk	1.9666	-0.151031	1
B2m	B2m	9.50823	-0.0301806	1
Sirpa	Sirpa	1.33512	-0.137975	1
Idh3b	Idh3b	1.26295	-0.387509	1
Ptpra	Ptpra	1.33512	-0.0269584	1
RGD1311739	RGD1311739	1.29904	0.0591398	1
Chgb	Chgb	3.06717	-0.296771	1
Snx5	Snx5	1.06449	-0.13937	1
Smim26	Smim26	1.69596	-0.0225711	1
Fkbp1a	Fkbp1a	3.77082	-0.190333	1
Romo1	Romo1	3.3378	-0.266168	1
Nnat	Nnat	21.5604	0.135447	1
Serinc3	Serinc3	1.78618	-0.218698	1
Dbndd2	Dbndd2	1.0284	-0.305651	1
Ctsa	Ctsa	1.33512	-0.13462	1
Vapb	Vapb	1.08253	-0.292097	1
Atp5f1e	Atp5f1e	11.2222	-0.322098	1
Eef1a2	Eef1a2	4.36621	-0.266309	1
Tcea2	Tcea2	1.0284	0.0448459	1
Polr3k	Polr3k	1.73205	-0.358653	1
Rheb	Rheb	2.14702	-0.286227	1
Tomm7	Tomm7	5.86371	-0.140685	1
Cyp51	Cyp51	1.06449	-0.196347	1
Sem1	Sem1	3.37389	-0.246749	1
Ndufa4	Ndufa4	13.7842	-0.355243	1
Ndufa5	Ndufa5	3.35585	-0.0929817	1
Arf5	Arf5	1.6238	-0.286363	1
Klhdc10	Klhdc10	1.06449	0.110796	1
Ptn	Ptn	2.47178	-0.205567	1
Ndufb2	Ndufb2	6.56735	-0.0693261	1
Mrps33	Mrps33	1.56967	0.16909	1
Snx10	Snx10	1.29904	-0.115746	1
Tax1bp1	Tax1bp1	1.13666	-0.365304	1
Scrn1	Scrn1	1.22687	-0.177098	1
Adcyap1r1	Adcyap1r1	1.42533	-0.167228	1
Nap1l5	Nap1l5	13.0986	-0.224958	1
Tgoln2	Tgoln2	1.46142	0.238314	1
Tmsb10	Tmsb10	22.3001	0.0917688	1
Bola3	Bola3	1.67792	0.228576	1
Cct7	Cct7	2.39961	-0.142483	1
Pcbp1	Pcbp1	2.21919	-0.197385	1
Copg1	Copg1	2.03877	0.14827	1
Rab7a	Rab7a	2.32744	-0.226153	1
Camk1	Camk1	1.04645	-0.0694852	1
Brk1	Brk1	2.70633	0.0924532	1
Grcc10	Grcc10	3.3378	-0.248895	1
Usp5	Usp5	1.4975	0.0560005	1
Pianp	Pianp	1.73205	0.181916	1
Ndufa9	Ndufa9	1.04645	-0.199888	1
Gabarapl1	Gabarapl1	3.17542	-0.30381	1
Bcat1	Bcat1	14.3435	-0.215064	1
Eloc	Eloc	1.24491	-0.177453	1
Atp6v1h	Atp6v1h	1.44337	-0.280015	1
Calb1	Calb1	2.11093	0.208214	1
Ndufb6	Ndufb6	3.71669	-0.183779	1
Dnaja1	Dnaja1	1.33512	0.0880833	1
Chmp5	Chmp5	1.58771	-0.275431	1
Dctn3	Dctn3	1.6238	-0.310795	1
Vcp	Vcp	2.88675	-0.0505084	1
Tomm5	Tomm5	1.42533	0.140406	1
Atp6v1g1	Atp6v1g1	4.13166	-0.196347	1
Rraga	Rraga	1.20883	-0.227015	1
Dnajc6	Dnajc6	1.40729	-0.306053	1
Tmem59	Tmem59	3.71669	-0.110603	1
Uqcrh	Uqcrh	8.98501	0.0537086	1
Akr1a1	Akr1a1	6.27868	-0.137281	1
Prdx1	Prdx1	2.97696	-0.332399	1
Eri3	Eri3	1.22687	-0.177098	1
RGD1559909	RGD1559909	1.71401	0.0686998	1
Eif3i	Eif3i	1.60575	0.17892	1
Atp5if1	Atp5if1	7.83031	-0.255648	1
Micos10	Micos10	2.50786	-0.376367	1
Sdhb	Sdhb	1.64184	-0.367748	1
Fbxo44	Fbxo44	1.06449	-0.465477	1
Eno1	Eno1	6.17043	-0.059719	1
Park7	Park7	4.43838	-0.0429272	1
Kcnab2	Kcnab2	1.11862	-0.106158	1
Tprg1l	Tprg1l	2.34548	-0.0170163	1
Ssu72	Ssu72	2.38157	-0.0919702	1
Mrpl20	Mrpl20	1.51554	-0.283866	1
Sdf4	Sdf4	1.80422	0.0389711	1
Prepl	Prepl	4.36621	-0.317127	1
Ost4	Ost4	2.58003	-0.0500271	1
Hadhb	Hadhb	1.73205	0.0839859	1
Sf3b6	Sf3b6	1.56967	0.00489059	1
Kidins220	Kidins220	1.56967	-0.370546	1
Tspan13	Tspan13	2.00268	0.129021	1
Pnpla8	Pnpla8	1.33512	-0.0724731	1
Cfl2	Cfl2	1.20883	-0.329816	1
Psma6	Psma6	2.63416	-0.174178	1
Fkbp3	Fkbp3	3.57235	0.0592411	1
Rps29	Rps29	29.1742	0.222747	1
Tmx1	Tmx1	2.45374	0.0422714	1
Churc1	Churc1	1.06449	-0.335556	1
Ahsa1	Ahsa1	1.20883	-0.21772	1
Lgmn	Lgmn	1.33512	0.205994	1
Ifi27	Ifi27	1.17274	0.240029	1
Glrx5	Glrx5	1.22687	-0.388817	1
Setd3	Setd3	1.10057	-0.0638952	1
Evl	Evl	1.58771	-0.0462243	1
RGD1566401	RGD1566401	1.08253	-0.17518	1
Dync1h1	Dync1h1	2.59807	0.135044	1
Eif5	Eif5	1.89443	-0.110673	1
Coa8	Coa8	1.17274	-0.200486	1
Klc1	Klc1	4.09557	-0.0799994	1
LOC100912557	LOC100912557	3.13934	-0.049358	1
Tmem179	Tmem179	1.17274	-0.00974911	1
Akt1	Akt1	1.08253	-0.140871	1
Naca	Naca	5.41265	-0.135313	1
Cnpy2	Cnpy2	1.85834	0.141839	1
Cs	Cs	1.4975	-0.384292	1
Sarnp	Sarnp	1.22687	-0.332288	1
Cd63	Cd63	2.72437	0.165396	1
Mrpl54	Mrpl54	1.40729	-0.227841	1
Sgta	Sgta	1.37121	-0.0546236	1
Ap3d1	Ap3d1	1.04645	-0.194892	1
Mbd3	Mbd3	1.19078	-0.340001	1
Cbarp	Cbarp	3.86103	-0.345629	1
Gpx4	Gpx4	7.50555	-0.239264	1
Polr2e	Polr2e	1.22687	-0.255661	1
Bsg	Bsg	10.3743	0.109438	1
Ndufa7	Ndufa7	2.94088	-0.168912	1
Rtcb	Rtcb	1.01036	0.172365	1
Hsp90b1	Hsp90b1	4.6188	0.159934	1
Slc25a3	Slc25a3	6.54931	-0.313107	1
Nap1l1	Nap1l1	1.75009	0.0108659	1
Cct2	Cct2	2.20115	0.076268	1
Polr2k	Polr2k	2.23723	-0.343279	1
Atp6v1c1	Atp6v1c1	2.14702	-0.224671	1
Ly6h	Ly6h	6.78386	-0.0819946	1
Eef1d	Eef1d	1.33512	0.133199	1
Vps28	Vps28	1.93051	-0.20861	1
Txn2	Txn2	1.20883	0.0425974	1
Atf4	Atf4	1.89443	-0.0687266	1
Rbx1	Rbx1	2.11093	-0.24387	1
Rangap1	Rangap1	1.17274	-0.370366	1
Pmm1	Pmm1	1.08253	-0.342624	1
Atxn10	Atxn10	2.52591	-0.275928	1
Mapk8ip2	Mapk8ip2	1.71401	-0.374591	1
Yaf2	Yaf2	1.08253	-0.0716234	1
Nell2	Nell2	1.58771	-0.255325	1
Slc38a1	Slc38a1	1.29904	-0.199503	1
Cox14	Cox14	1.44337	-0.227849	1
Eif4b	Eif4b	1.1547	-0.108317	1
Atp5mc2	Atp5mc2	4.33012	-0.273282	1
Hnrnpa1	Hnrnpa1	1.93051	-0.275243	1
Copz1	Copz1	1.0284	-0.338701	1
Sesn3	Sesn3	1.29904	-0.36257	1
Cwc15	Cwc15	1.01036	-0.283251	1
Pin1	Pin1	1.80422	-0.189748	1
Eif3g	Eif3g	1.29904	0.0608949	1
Fdx2	Fdx2	1.08253	0.228896	1
Prkcsh	Prkcsh	1.58771	0.170551	1
Hspa8	Hspa8	12.2146	0.0240848	1
Atp5mg	Atp5mg	11.7455	-0.155442	1
Cadm1	Cadm1	1.8403	-0.168908	1
Rexo2	Rexo2	1.1547	0.177346	1
Timm8b	Timm8b	6.04413	-0.12579	1
Rcn2	Rcn2	3.55431	0.150154	1
Cox5a	Cox5a	3.73473	-0.211557	1
Map2k1	Map2k1	2.03877	-0.303921	1
Rab11a	Rab11a	1.44337	0.0211318	1
Hacd3	Hacd3	1.71401	-0.00331897	1
Oaz2	Oaz2	1.87639	0.0634729	1
Arpp19	Arpp19	1.44337	-0.000264444	1
Myo5a	Myo5a	1.51554	-0.223846	1
Cox7a2	Cox7a2	5.10594	-0.31848	1
Tmem30a	Tmem30a	2.76045	-0.182666	1
Rnf7	Rnf7	1.65988	0.183953	1
Tusc2	Tusc2	1.0284	-0.266992	1
Gnai2	Gnai2	2.97696	-0.190228	1
Rhoa	Rhoa	1.29904	-0.201334	1
Wdr6	Wdr6	3.75277	0.00109717	1
Tma7	Tma7	4.18579	-0.0907929	1
Ss18l2	Ss18l2	1.47946	-0.296981	1
Mydgf	Mydgf	1.60575	0.132151	1
Micos13	Micos13	5.08789	0.0876279	1
Alkbh7	Alkbh7	1.40729	0.129473	1
LOC103690742	LOC103690742	1.71401	0.104727	1
Hsp90ab1	Hsp90ab1	9.5804	-0.219717	1
Enpp5	Enpp5	2.00268	-0.153186	1
Rcan2	Rcan2	1.60575	-0.196049	1
Plekhb2	Plekhb2	2.95892	-0.0831299	1
Cox5b	Cox5b	9.00305	-0.275901	1
Coa5	Coa5	1.38925	-0.0984166	1
Rpl31	Rpl31	5.4307	0.195286	1
Hspd1	Hspd1	1.76813	-0.140511	1
Hspe1	Hspe1	4.56467	0.178011	1
Arpc2	Arpc2	1.55163	-0.172542	1
Aamp	Aamp	1.53359	-0.105689	1
Dnajb2	Dnajb2	1.28099	-0.264152	1
Chpf	Chpf	1.17274	0.0401175	1
Itm2c	Itm2c	10.1397	-0.188543	1
Psmd1	Psmd1	1.42533	-0.0928315	1
Ncl	Ncl	1.28099	-0.177	1
Cops9	Cops9	3.75277	-0.20285	1
Hdlbp	Hdlbp	1.37121	0.135225	1
Bmerb1	Bmerb1	2.05681	-0.297638	1
Glyr1	Glyr1	1.06449	-0.346875	1
Mgrn1	Mgrn1	1.33512	-0.120369	1
Pam16	Pam16	2.43569	-0.313728	1
Hcfc1r1	Hcfc1r1	5.59308	0.107314	1
Syngr3	Syngr3	2.95892	-0.065799	1
Mrps34	Mrps34	1.01036	-0.100255	1
Stub1	Stub1	1.9666	-0.306376	1
Hba-a1	Hba-a1	5.75546	-0.0172379	1
Gabra1	Gabra1	2.3094	-0.109778	1
Canx	Canx	5.39461	0.199158	1
Hnrnpab	Hnrnpab	1.42533	-0.193663	1
Ube2b	Ube2b	2.1831	-0.0766472	1
RGD1310352	RGD1310352	1.06449	-0.20437	1
LOC100362027	LOC100362027	1.01036	-0.260932	1
Uqcrq	Uqcrq	8.28136	-0.214479	1
Septin8	Septin8	1.19078	-0.426483	1
Hint1	Hint1	9.70669	-0.0683348	1
Guk1	Guk1	2.59807	-0.118653	1
Arf1	Arf1	3.53627	-0.360887	1
Tom1l2	Tom1l2	1.60575	-0.140764	1
Ubb	Ubb	13.4956	-0.210803	1
Trappc1	Trappc1	1.19078	-0.0128101	1
Eif4a1	Eif4a1	2.09289	-0.291981	1
Eif5a	Eif5a	3.73473	-0.215125	1
Psmb6	Psmb6	2.39961	-0.292677	1
Emc6	Emc6	1.04645	-0.0665044	1
Prpf8	Prpf8	1.51554	-0.122562	1
Sdf2	Sdf2	1.73205	0.210585	1
Ap2b1	Ap2b1	1.0284	-0.347472	1
Vmp1	Vmp1	1.04645	-0.349214	1
Supt4h1	Supt4h1	1.35316	-0.189344	1
Mrps23	Mrps23	1.11862	0.250856	1
Msi2	Msi2	1.04645	0.0312207	1
Mmd	Mmd	1.10057	0.180954	1
Nme1	Nme1	2.29136	-0.0663451	1
Spag9	Spag9	1.28099	-0.358371	1
Mrpl27	Mrpl27	1.17274	-0.305171	1
Phb	Phb	1.26295	-0.121229	1
Atp5mc1	Atp5mc1	4.276	-0.353299	1
Npepps	Npepps	1.13666	-0.257786	1
Psmb3	Psmb3	2.48982	-0.0384631	1
Mien1	Mien1	1.37121	-0.26151	1
Eif1	Eif1	5.26832	-0.207706	1
Acly	Acly	1.35316	-0.0626845	1
Atp6v0a1	Atp6v0a1	1.89443	-0.360493	1
Rpl27	Rpl27	6.42302	0.1916	1
Rundc3a	Rundc3a	1.53359	-0.354821	1
Rpl38	Rpl38	9.4541	0.00951445	1
Atp5pd	Atp5pd	5.19615	-0.368108	1
Jpt1	Jpt1	1.46142	-0.333922	1
Timp2	Timp2	5.95392	0.0509111	1
Mrpl12	Mrpl12	1.22687	-0.136355	1
Arhgdia	Arhgdia	3.26563	0.0599254	1
Anapc11	Anapc11	1.51554	-0.216709	1
Gps1	Gps1	1.13666	-0.335176	1
Csnk1d	Csnk1d	1.08253	0.0363246	1
Atp5pf	Atp5pf	7.6138	-0.105261	1
Cct8	Cct8	2.07485	-0.227268	1
Sod1	Sod1	7.23491	-0.272191	1
Pcp4	Pcp4	12.0522	0.0389374	1
Pcnp	Pcnp	1.4975	-0.21279	1
Lsamp	Lsamp	1.94856	0.108875	1
Fam162a	Fam162a	1.6238	-0.148167	1
Ncbp2as2	Ncbp2as2	1.04645	-0.227728	1
Ppp1r2	Ppp1r2	1.24491	0.0769906	1
Eif4g1	Eif4g1	1.60575	0.0271878	1
Ap2m1	Ap2m1	7.59576	-0.121181	1
Ranbp1	Ranbp1	1.0284	-0.263024	1
LOC120095704	LOC120095704	1.01036	0.251651	1
Dgcr6	Dgcr6	1.55163	-0.265671	1
Ube2l3	Ube2l3	1.91247	-0.371348	1
Dnm1l	Dnm1l	1.42533	-0.0589442	1
Ube2v2	Ube2v2	1.08253	-0.422966	1
Pet100	Pet100	1.71401	-0.0615228	1
Ctxn1	Ctxn1	3.13934	0.177254	1
Atp5mf	Atp5mf	8.98501	-0.0570907	1
Tmem130	Tmem130	12.3228	0.157409	1
Bri3	Bri3	1.37121	-0.327231	1
Cops6	Cops6	1.65988	-0.299166	1
Lamtor4	Lamtor4	1.40729	-0.339327	1
Gnb2	Gnb2	3.01304	-0.228641	1
Ache	Ache	1.51554	0.056439	1
Clip2	Clip2	1.1547	0.105913	1
Ran	Ran	5.39461	0.0490964	1
Tmed2	Tmed2	1.38925	-0.0630319	1
Anapc5	Anapc5	1.42533	-0.173372	1
Arpc3	Arpc3	1.6238	-0.144201	1
Vps29	Vps29	1.47946	0.003043	1
Wsb2	Wsb2	1.19078	-0.336374	1
Dynll1	Dynll1	8.31744	-0.204127	1
RGD1311899	RGD1311899	2.76045	-0.333737	1
Iscu	Iscu	3.98732	0.0372742	1
Dbi	Dbi	8.26332	-0.206639	1
Arl8a	Arl8a	1.71401	-0.203091	1
Timm17a	Timm17a	1.19078	-0.0200644	1
Glrx2	Glrx2	1.85834	-0.0309082	1
Arpc5	Arpc5	1.08253	0.0835786	1
Astn1	Astn1	1.8403	0.167555	1
Mrps14	Mrps14	1.06449	-0.265289	1
Cacybp	Cacybp	2.21919	-0.166588	1
Vamp4	Vamp4	1.06449	-0.356506	1
Uhmk1	Uhmk1	1.67792	-0.183683	1
Ndufs2	Ndufs2	2.29136	-0.299733	1
Ufc1	Ufc1	1.42533	0.174242	1
Pea15	Pea15	4.6188	-0.262265	1
LOC108352650	LOC108352650	1.33512	-0.122253	1
Srp9	Srp9	1.64184	-0.212694	1
Mrps18c	Mrps18c	1.17274	0.0745094	1
Rufy3	Rufy3	2.11093	0.117852	1
Igfbp7	Igfbp7	1.11862	-0.4382	1
Slc30a9	Slc30a9	1.17274	-0.393586	1
Uchl1	Uchl1	20.7665	0.0611114	1
Ube2k	Ube2k	1.10057	-0.346706	1
Smim20	Smim20	1.06449	0.0469787	1
Mrfap1	Mrfap1	4.58271	-0.367312	1
Grpel1	Grpel1	1.19078	-0.297723	1
Uqcr10	Uqcr10	7.30708	-0.357548	1
Ogdh	Ogdh	1.60575	-0.0301047	1
Ppia	Ppia	12.9182	-0.346003	1
Rab1a	Rab1a	2.58003	-0.321453	1
Acyp2	Acyp2	1.82226	0.0663718	1
Vdac2	Vdac2	3.03109	-0.327719	1
Chchd1	Chchd1	1.42533	-0.288849	1
Rtraf	Rtraf	1.20883	-0.38033	1
Psmd6	Psmd6	1.47946	-0.275427	1
Pdhb	Pdhb	1.60575	-0.0244096	1
Psmc6	Psmc6	1.47946	-0.0486956	1
Cnih1	Cnih1	1.19078	-0.018707	1
Hnrnpc	Hnrnpc	1.91247	-0.354378	1
Dad1	Dad1	3.40997	0.0805283	1
Mrpl52	Mrpl52	2.27331	-0.101082	1
Psmb5	Psmb5	2.97696	-0.247323	1
Psme1	Psme1	1.10057	-0.0615228	1
Nedd8	Nedd8	4.13166	-0.278932	1
Sap18	Sap18	1.1547	-0.256544	1
Ctsb	Ctsb	4.85335	-0.0698951	1
Fdft1	Fdft1	1.17274	-0.202105	1
Esd	Esd	1.33512	0.0621892	1
Sugt1	Sugt1	1.22687	-0.158068	1
Tm9sf2	Tm9sf2	1.47946	0.0183334	1
Arf4	Arf4	1.35316	-0.335877	1
Selenok	Selenok	2.95892	0.18607	1
Itih3	Itih3	5.88175	-0.226808	1
Spcs1	Spcs1	2.61612	-0.235341	1
Use1	Use1	1.33512	0.191887	1
Dda1	Dda1	1.53359	-0.0247686	1
Uba52	Uba52	18.0963	0.118061	1
Msmo1	Msmo1	1.26295	-0.255256	1
Slc25a4	Slc25a4	9.59844	-0.173507	1
Dctn6	Dctn6	1.4975	-0.0213614	1
Ppp2cb	Ppp2cb	1.80422	-0.164727	1
Coprs	Coprs	1.13666	-0.359328	1
Lamp1	Lamp1	4.20383	-0.225592	1
Ctsl	Ctsl	1.73205	0.240211	1
Spock1	Spock1	1.42533	-0.191983	1
Pcbd2	Pcbd2	1.35316	-0.1311	1
Txndc15	Txndc15	2.3094	0.0332766	1
Higd2a	Higd2a	1.75009	-0.203607	1
LOC306766	LOC306766	1.13666	-0.199194	1
Auh	Auh	1.44337	0.229924	1
Nol7	Nol7	1.22687	0.100901	1
Tmem14c	Tmem14c	1.24491	0.161851	1
Uqcrfs1	Uqcrfs1	2.16506	-0.204788	1
Nrsn1	Nrsn1	1.67792	-0.391572	1
LOC100911664	LOC100911664	1.0284	-0.399805	1
H1f2	H1f2	1.0284	-0.190138	1
Psma2	Psma2	2.05681	0.100901	1
Rab18	Rab18	1.65988	-0.132862	1
Gdi2	Gdi2	1.69596	-0.285022	1
Atp5f1c	Atp5f1c	3.19347	-0.353433	1
Commd3	Commd3	1.13666	-0.260995	1
Snrpd1	Snrpd1	1.33512	0.0574919	1
Syt4	Syt4	2.85066	0.192761	1
Reep5	Reep5	4.276	-0.0417177	1
Reep2	Reep2	1.1547	-0.219267	1
Paip2	Paip2	2.20115	-0.265642	1
Cystm1	Cystm1	1.75009	0.0505785	1
Pfdn1	Pfdn1	3.87907	0.143482	1
Ndufa2	Ndufa2	4.52859	-0.298364	1
Tmed7	Tmed7	1.01036	-0.362535	1
Csnk1a1	Csnk1a1	1.69596	-0.318345	1
Txnl1	Txnl1	1.87639	-0.194303	1
Nars1	Nars1	1.4975	-0.03927	1
Sec11c	Sec11c	3.15738	0.172234	1
LOC100363502	LOC100363502	1.44337	-0.321282	1
RGD1562987	RGD1562987	2.00268	-0.189724	1
Cyb5a	Cyb5a	1.56967	0.00980369	1
Arl2bp	Arl2bp	2.25527	-0.199154	1
Lonp2	Lonp2	1.01036	0.0495705	1
Vps35	Vps35	1.64184	-0.0434888	1
Wdr83os	Wdr83os	1.53359	-0.116934	1
Prdx2	Prdx2	6.83799	0.140495	1
Calr	Calr	3.86103	-0.322502	1
Gadd45gip1	Gadd45gip1	1.28099	-0.256313	1
LOC288913	LOC288913	1.73205	0.101551	1
Scoc	Scoc	3.21151	-0.199609	1
Atp6v0d1	Atp6v0d1	4.29404	-0.115564	1
Aars1	Aars1	1.56967	-0.101449	1
Gabarapl2	Gabarapl2	2.34548	0.0113072	1
Hsbp1	Hsbp1	5.48482	-0.0213909	1
Cox4i1	Cox4i1	12.7919	-0.262742	1
Map1lc3b	Map1lc3b	2.11093	-0.315505	1
Trappc2l	Trappc2l	1.42533	-0.281284	1
Tubb3	Tubb3	3.06717	-0.312483	1
Tomm20	Tomm20	3.31976	-0.0726205	1
Ppp1r11	Ppp1r11	1.1547	-0.310904	1
Tubb5	Tubb5	7.41534	0.095109	1
Srsf3	Srsf3	1.11862	-0.283314	1
Ndufv3	Ndufv3	2.6522	0.166917	1
Cstb	Cstb	2.47178	-0.0797554	1
Gatd3a	Gatd3a	1.40729	0.202779	1
Pttg1ip	Pttg1ip	1.28099	0.1767	1
Prmt2	Prmt2	1.22687	-0.102331	1
Mif	Mif	7.6138	-0.310077	1
Snrpd3	Snrpd3	1.10057	-0.271515	1
Pcbd1	Pcbd1	1.35316	0.0697956	1
Sar1a	Sar1a	1.37121	0.148875	1
Fabp7	Fabp7	1.31708	-0.0906691	1
Cd164	Cd164	1.26295	0.145471	1
Ostm1	Ostm1	1.10057	0.0634039	1
Araf	Araf	2.97696	-0.0859684	1
Usp11	Usp11	1.85834	0.00155276	1
Uba1	Uba1	1.42533	-0.323023	1
Ndufb11	Ndufb11	2.88675	-0.356687	1
Ddx3x	Ddx3x	1.60575	-0.119553	1
Usp9x	Usp9x	2.16506	-0.0537152	1
Mid1ip1	Mid1ip1	1.37121	-0.311883	1
Pcsk1n	Pcsk1n	23.6353	-0.0318442	1
Syp	Syp	5.73741	-0.180099	1
RragB	RragB	1.6238	-0.158187	1
Tsr2	Tsr2	1.01036	-0.136014	1
Huwe1	Huwe1	1.11862	-0.280506	1
Tspyl2	Tspyl2	1.22687	-0.194325	1
Tmsb4x	Tmsb4x	45.755	0.184829	1
Rbbp7	Rbbp7	1.06449	-0.370041	1
Map7d2	Map7d2	1.19078	0.162922	1
Eif2s3	Eif2s3	1.1547	0.00238111	1
Maged1	Maged1	4.47446	-0.15359	1
Nono	Nono	1.0284	-0.0746612	1
Cox7b	Cox7b	9.47214	-0.115091	1
Gprasp1	Gprasp1	5.71937	-0.066237	1
Gprasp2	Gprasp2	3.44606	-0.0694749	1
Bex2	Bex2	6.36889	-0.325929	1
Bex1	Bex1	2.86871	0.0233661	1
Tceal9	Tceal9	1.85834	0.0383972	1
Bex3	Bex3	5.06985	-0.267263	1
Morf4l2	Morf4l2	3.82494	0.10039	1
Rab9b	Rab9b	1.01036	0.0518038	1
Tmsb15b2	Tmsb15b2	1.11862	-0.346817	1
Zcchc12	Zcchc12	4.70901	-0.173174	1
Tmem255a	Tmem255a	1.60575	-0.106294	1
Mcts1	Mcts1	1.11862	-0.248842	1
LOC100360413	LOC100360413	1.6238	0.139885	1
Bcap31	Bcap31	1.20883	-0.367779	1
Idh3g	Idh3g	1.47946	-0.289428	1
L1cam	L1cam	1.06449	-0.240795	1
Atp6ap1	Atp6ap1	1.17274	-0.195209	1

## Sheet: Female 2 SON DEGs_Conservative
FeatureID	FeatureName	SON Average	SON Log2 Fold Change	SON P-Value
Avp	Avp	1049.74	5.77669	1.25926e-105
Pdyn	Pdyn	9.91343	4.43569	7.97057e-83
Ndnf	Ndnf	2.76375	3.99963	1.36281e-35
Npff	Npff	1.29175	5.01223	1.53614e-30
Oxt	Oxt	979.117	3.26006	1.14211e-26
Caprin2	Caprin2	2.67362	3.45142	5.66341e-23
Kcnmb4	Kcnmb4	3.78513	2.9718	2.11252e-22
Parm1	Parm1	3.87525	2.70977	2.69944e-18
Cartpt	Cartpt	12.1665	2.61498	9.19255e-13
Fkbp11	Fkbp11	1.50204	2.90995	9.19255e-13
Elapor1	Elapor1	1.6222	2.65816	3.6053e-11
Plpp4	Plpp4	2.16293	2.44748	4.34541e-11
Pou3f2	Pou3f2	1.80244	2.53631	7.39542e-11
Gpx3	Gpx3	15.3508	1.90812	9.85656e-11
Pcsk1	Pcsk1	1.74236	2.45212	5.67034e-10
Mrps26	Mrps26	4.65631	1.89475	1.73907e-08
Plp1	Plp1	2.52342	-3.43554	3.04547e-08
LOC102553820	LOC102553820	2.40326	2.0058	1.14764e-07
Ssr4	Ssr4	8.23115	1.71021	1.31203e-07
Pam	Pam	9.16242	1.61832	1.63159e-06
Mbp	Mbp	6.39867	-2.85834	1.65221e-06
Erp29	Erp29	7.4501	1.59189	2.36293e-06
Celf6	Celf6	3.00407	1.68026	1.06743e-05
Gucy1a1	Gucy1a1	1.11151	2.0838	1.69464e-05
Tp53i11	Tp53i11	2.61354	1.63659	4.17251e-05
Crabp1	Crabp1	1.17159	1.91253	8.62922e-05
Snhg4	Snhg4	1.92261	1.65288	0.000126204
Tmed3	Tmed3	3.15427	2.06635	0.000226456
Ptprn	Ptprn	13.7887	1.4551	0.000258193
Trnh	Trnh	2.13289	-2.19236	0.000292051
Syt1	Syt1	1.11151	-2.27572	0.000306592
Gpm6a	Gpm6a	1.86252	-2.20299	0.000313112
Gstm5	Gstm5	5.64765	1.34884	0.000354739
Vat1	Vat1	4.8666	1.32488	0.000673626
LOC100911266	LOC100911266	1.95265	1.49228	0.000828108
Vat1l	Vat1l	3.81517	1.3438	0.000848125
Ostc	Ostc	3.09419	1.34304	0.00135703
Pld3	Pld3	14.3895	1.18592	0.00140935
Susd2	Susd2	1.20163	1.6152	0.00156533
mt-Rnr2	mt-Rnr2	68.4928	-1.77896	0.00158618
Cst6	Cst6	3.45468	1.63033	0.00165307
Sncb	Sncb	2.07281	-1.94987	0.00175677
Vsnl1	Vsnl1	1.98269	-1.94878	0.0019055
Sdf2l1	Sdf2l1	1.17159	1.60171	0.00196959
Calb2	Calb2	1.47199	-2.00223	0.00206745
Ncdn	Ncdn	2.16293	-1.99931	0.00248305
Rpl10	Rpl10	26.2856	1.21289	0.00297375
Plxnc1	Plxnc1	2.13289	1.33436	0.0039982
Slc25a1	Slc25a1	2.28309	1.4249	0.0039982
mt-Rnr1	mt-Rnr1	49.2067	-1.64377	0.00451159
Elovl5	Elovl5	3.03411	1.2072	0.00765813
Gal	Gal	3.18432	1.38848	0.0102527
Rps6	Rps6	23.4618	1.05723	0.0102527
Ucp2	Ucp2	1.59216	1.32227	0.010612
Scg2	Scg2	2.88391	-1.67076	0.0109644
Apod	Apod	1.08147	-1.97456	0.0123167
Saraf	Saraf	11.806	1.03978	0.0145082
Slit2	Slit2	1.02138	1.4526	0.0150747
Snd1	Snd1	2.16293	1.19051	0.0157052
Arnt2	Arnt2	1.74236	1.25542	0.0159521
Ttr	Ttr	1.47199	-6.13891	0.0176692
Dnajb9	Dnajb9	1.83248	1.22372	0.0181662
Rps20	Rps20	21.6894	0.950444	0.0275943
Rps18	Rps18	18.5051	0.946823	0.0275943
Ywhah	Ywhah	6.27851	-1.48688	0.0291381
Tspan17	Tspan17	1.17159	1.28287	0.030843
LOC102549726	LOC102549726	3.30448	1.06693	0.0321016
Aldoc	Aldoc	7.02953	-1.47252	0.0348128
Tmem178a	Tmem178a	1.14155	1.26852	0.0361502
Mmd	Mmd	3.03411	1.03927	0.0380484
LOC100910069	LOC100910069	1.80244	1.13858	0.0384381
Nipsnap3b	Nipsnap3b	1.23167	1.25364	0.0387532
Resp18	Resp18	26.3757	0.912197	0.0403598
Snap25	Snap25	6.1283	-1.42523	0.0461187
Tuba4a	Tuba4a	1.68228	-1.48226	0.0513345
Cldn5	Cldn5	1.95265	1.08159	0.0513345
LOC108353188	LOC108353188	1.65224	1.17283	0.0513345
Ptms	Ptms	2.70366	-1.43236	0.0543341
Cdh13	Cdh13	2.34318	1.04214	0.0543341
LOC100911177	LOC100911177	2.79379	1.00682	0.0546449
Clu	Clu	8.23115	-1.39685	0.0547149
Cd151	Cd151	2.49338	1.02119	0.055462
Faim2	Faim2	2.61354	-1.41932	0.05592
Gyg1	Gyg1	1.44195	1.14591	0.0559984
Tspan5	Tspan5	1.44195	1.13168	0.0595047
Ctsf	Ctsf	2.55346	1.00574	0.0627003
Tbca	Tbca	6.9394	0.891191	0.0667444
Aprt	Aprt	2.13289	1.01465	0.0699437
Cgref1	Cgref1	1.23167	1.15564	0.0704984
Akap12	Akap12	1.65224	1.06924	0.0733423
Bscl2	Bscl2	2.61354	0.977418	0.0735366
Rnd2	Rnd2	1.35183	-1.42833	0.0765925
Gnas	Gnas	82.7622	0.854857	0.0767731
Ssr1	Ssr1	3.48472	0.935372	0.0767731
Tmem167a	Tmem167a	2.04277	1.01482	0.0771297
Ctsd	Ctsd	8.32128	0.871065	0.0789308
Tppp3	Tppp3	3.42464	0.970485	0.0826181
Cd320	Cd320	1.05142	1.16849	0.0833597
Rps28	Rps28	22.2902	0.822802	0.0855442
Eef1g	Eef1g	8.14103	0.848989	0.0883997
Sec61b	Sec61b	4.29582	0.884029	0.0997977
Ptprz1	Ptprz1	1.17159	-1.39958	0.100756
Rpl36al	Rpl36al	9.25254	0.827766	0.101209
Mrps18b	Mrps18b	1.41191	1.05323	0.102857
Ly6e	Ly6e	2.79379	0.920066	0.105974
Rpl3	Rpl3	14.7199	0.808135	0.106433
Nrxn2	Nrxn2	1.05142	-1.39538	0.111168
Syn1	Syn1	1.32179	-1.3622	0.113398
Gja1	Gja1	1.89256	-1.31003	0.118351
Ddost	Ddost	2.13289	0.938655	0.120254
Ndn	Ndn	15.8615	0.820753	0.121735
Tcta	Tcta	1.6222	0.986756	0.12468
Rpl36a	Rpl36a	15.5611	0.790731	0.12469
Basp1	Basp1	3.93533	-1.25233	0.125114
Rpl32	Rpl32	35.9587	0.805029	0.126264
Hdac11	Hdac11	1.35183	-1.33342	0.128619
Alg2	Alg2	4.65631	0.832256	0.131903
Gnptg	Gnptg	1.92261	0.948663	0.133583
LOC120098269	LOC120098269	8.23115	0.79568	0.136527
Hid1	Hid1	1.95265	0.970689	0.139139
Tusc3	Tusc3	6.75916	0.800334	0.142887
Rps26	Rps26	41.2459	0.78561	0.143734
Rps5	Rps5	15.9216	0.765224	0.143738
Rps4x	Rps4x	18.1446	0.762323	0.143738
Rps12	Rps12	23.9424	0.755593	0.14629
Crip1	Crip1	1.71232	1.03115	0.148806
Surf4	Surf4	1.7724	0.92464	0.15727
Rpl17	Rpl17	21.9598	0.760319	0.157358
Cox20	Cox20	1.74236	0.93002	0.159793
Rpn1	Rpn1	5.94806	0.788841	0.160893
Glul	Glul	6.96944	-1.19264	0.162944
Nsf	Nsf	2.40326	-1.21515	0.167914
Epdr1	Epdr1	3.51476	0.828199	0.176871
Rpl8	Rpl8	13.6685	0.74084	0.178488
Camk2b	Camk2b	1.29175	-1.261	0.181532
Hyou1	Hyou1	1.47199	0.938294	0.18222
Tmem59l	Tmem59l	7.7505	0.757672	0.183339
Tspan7	Tspan7	5.64765	-1.15599	0.183807
Rit2	Rit2	5.88798	0.846101	0.186191
Stx1b	Stx1b	1.20163	-1.25681	0.188518
Gas5	Gas5	3.78513	0.798005	0.18953
Kcna6	Kcna6	1.11151	-1.27203	0.191523
Igsf1	Igsf1	1.50204	-1.22759	0.191985
Rpl14	Rpl14	22.14	0.713855	0.199184
Nsa2	Nsa2	1.74236	0.883327	0.204294
Rpl12	Rpl12	15.1105	0.716447	0.205986
LOC108353424	LOC108353424	3.81517	0.776273	0.211924
Tmeff2	Tmeff2	2.13289	0.87738	0.211925
Fxyd1	Fxyd1	1.05142	-1.2796	0.216581
Slc39a7	Slc39a7	1.83248	0.857184	0.217624
S100b	S100b	12.6471	-1.11127	0.218437
Kcnd3	Kcnd3	1.14155	0.96713	0.220061
Manf	Manf	3.03411	0.793189	0.220393
Tubb4a	Tubb4a	3.84521	-1.17628	0.220652
Dennd5a	Dennd5a	1.65224	-1.18043	0.223731
Vkorc1	Vkorc1	1.56212	0.888404	0.22725
Cnpy2	Cnpy2	3.75509	0.763876	0.23917
Pebp1	Pebp1	6.06822	-1.09579	0.239809
Cttn	Cttn	1.74236	0.857408	0.243262
H2az1	H2az1	1.65224	-1.16034	0.249114
Rps9l1	Rps9l1	13.0377	0.693518	0.250489
Epn1	Epn1	1.20163	-1.20201	0.253147
Fth1	Fth1	29.9205	-1.00219	0.253147
Fam107a	Fam107a	1.17159	-1.18491	0.255823
Rps15a	Rps15a	28.5387	0.704907	0.259313
Rps27a	Rps27a	42.778	0.694773	0.270368
Tuba1b	Tuba1b	9.10234	-1.05317	0.276348
Ppp3r1	Ppp3r1	1.53208	-1.13789	0.278028
Erlec1	Erlec1	3.21436	0.746412	0.282476
Clec2l	Clec2l	1.80244	1.11671	0.282657
Cst3	Cst3	53.6227	-0.969749	0.283281
Gucy1b1	Gucy1b1	2.22301	0.786291	0.2937
Plpp3	Plpp3	1.32179	-1.14085	0.296652
Mtch1	Mtch1	5.31721	-1.04975	0.297707
Iars1	Iars1	1.44195	0.853064	0.297817
Ndrg2	Ndrg2	7.63034	-1.0456	0.297856
Rps3	Rps3	17.6039	0.655257	0.299289
Ptprn2	Ptprn2	3.99541	0.71837	0.300338
Hm13	Hm13	2.88391	0.789511	0.300393
Hspa5	Hspa5	7.90071	0.678058	0.301089
Rpl4	Rpl4	19.3763	0.656336	0.301089
Acp1	Acp1	1.05142	0.910641	0.303252
Cars	Cars	1.23167	0.880267	0.306334
Agap3	Agap3	1.05142	-1.16048	0.306334
Sh3bgrl3	Sh3bgrl3	3.63493	0.726503	0.306334
Id3	Id3	2.37322	0.812854	0.306334
Ubl3	Ubl3	1.35183	-1.13107	0.306334
Mlc1	Mlc1	1.80244	-1.1565	0.307283
Slc6a15	Slc6a15	1.23167	0.874334	0.30982
Fndc3a	Fndc3a	1.50204	0.878636	0.30982
Scd2	Scd2	11.4155	-1.04411	0.31057
Kcnip4	Kcnip4	1.98269	0.790954	0.312296
Ctxn2	Ctxn2	1.83248	0.78755	0.313912
Cd59	Cd59	4.95672	0.691964	0.316467
Prune2	Prune2	2.16293	0.762979	0.321928
Rragc	Rragc	1.80244	0.781824	0.324124
Nptn	Nptn	2.7337	-1.05221	0.326006
Slc4a4	Slc4a4	1.23167	-1.11701	0.326329
Rhob	Rhob	1.26171	-1.13018	0.327684
Itm2b	Itm2b	7.69042	-1.0057	0.336339
Rpl5	Rpl5	12.2867	0.639223	0.337058
Reep1	Reep1	1.86252	0.7654	0.341288
Tfg	Tfg	1.92261	0.770185	0.342649
Rpl21	Rpl21	20.5779	0.625832	0.343363
Rpl6	Rpl6	14.8401	0.66452	0.343363
Arf3	Arf3	2.13289	-1.05546	0.343639
S100a16	S100a16	1.53208	-1.07551	0.343885
Bin1	Bin1	1.53208	-1.10006	0.344438
Camk2g	Camk2g	1.11151	-1.13868	0.349605
Chp1	Chp1	1.26171	0.829552	0.354523
Hpcal4	Hpcal4	1.14155	-1.10013	0.355687
S100a13	S100a13	1.41191	-1.07214	0.35671
Ppp3ca	Ppp3ca	1.50204	-1.06865	0.35671
Xbp1	Xbp1	2.46334	0.716596	0.35671
Cadps2	Cadps2	1.83248	0.752724	0.357099
Rpl35	Rpl35	39.864	0.644699	0.357599
Rps8	Rps8	28.4786	0.646	0.361094
Pnma8b	Pnma8b	2.85387	-1.01362	0.364678
Nme2	Nme2	11.3854	0.624094	0.366723
Zdhhc2	Zdhhc2	1.50204	0.793957	0.367328
Minar2	Minar2	4.26578	0.663763	0.368124
Rpl27a	Rpl27a	31.1823	0.637042	0.377645
Rpl39	Rpl39	7.14969	0.638193	0.377645
Rps19l2	Rps19l2	22.0198	0.603521	0.380271
Ubl5	Ubl5	3.81517	-0.990275	0.380271
Adgrg1	Adgrg1	1.14155	-1.11867	0.380271
Gpm6b	Gpm6b	2.97403	-1.06355	0.381792
Npc2	Npc2	3.42464	0.674444	0.381873
Rpl23a	Rpl23a	16.6426	0.606587	0.382467
Ccdc85b	Ccdc85b	1.02138	-1.08899	0.383343
Ctss	Ctss	2.52342	-1.01759	0.383451
Abr	Abr	1.05142	-1.08255	0.387259
Rpl18	Rpl18	12.6471	0.609545	0.388015
Snx3	Snx3	2.64358	-1.00121	0.391894
Atp1a1	Atp1a1	2.25305	-1.00766	0.400182
Lrp1	Lrp1	1.65224	-1.02742	0.401486
Itgb1	Itgb1	1.38187	0.786291	0.402272
Pdia3	Pdia3	5.07688	0.70253	0.402681
Hp1bp3	Hp1bp3	1.05142	-1.07214	0.403415
Calm2	Calm2	12.2867	-0.943706	0.403705
Gstm7	Gstm7	7.42006	0.614551	0.403899
Rpl7a	Rpl7a	10.334	0.604323	0.403899
Rnf187	Rnf187	3.06415	-0.980312	0.404312
Jund	Jund	1.08147	-1.12404	0.405571
Itm2a	Itm2a	1.83248	0.746593	0.406204
LOC691532	LOC691532	2.82383	0.669646	0.408995
Lrrc4b	Lrrc4b	1.26171	-1.0387	0.409902
Ttyh1	Ttyh1	3.00407	-0.974148	0.411977
Rps21	Rps21	39.6838	0.613596	0.411977
Rab3b	Rab3b	1.23167	-1.04134	0.41292
Ppdpf	Ppdpf	1.23167	-1.06315	0.41322
Nampt	Nampt	1.08147	0.850949	0.41322
Acsl3	Acsl3	1.05142	-1.05773	0.414544
Msantd4	Msantd4	1.35183	0.766926	0.415024
Atp1b2	Atp1b2	2.01273	-0.992272	0.419525
Atp1b1	Atp1b1	10.9649	-0.93412	0.421113
Apoe	Apoe	40.3447	-0.853996	0.426267
Atp1a3	Atp1a3	4.8666	-0.942735	0.427371
Ptprs	Ptprs	1.68228	-0.996921	0.430582
Rps23	Rps23	32.2337	0.604867	0.43521
Tpt1	Tpt1	25.3544	0.572938	0.43618
Ypel3	Ypel3	2.37322	-0.963968	0.441988
Itfg1	Itfg1	5.55753	0.629328	0.443548
Mfge8	Mfge8	1.71232	-0.986659	0.445923
Rpl18a	Rpl18a	22.5606	0.568187	0.445923
Rps3a	Rps3a	14.6599	0.571608	0.448106
Vstm2l	Vstm2l	1.32179	-1.00426	0.448106
Xpot	Xpot	1.29175	0.766926	0.448106
Otub1	Otub1	1.17159	-1.00988	0.448323
Ndufb3	Ndufb3	1.7724	-0.974074	0.448323
Ncam1	Ncam1	2.55346	-0.977936	0.448987
Nsg1	Nsg1	3.45468	-0.935604	0.449473
Actb	Actb	13.8187	-0.909946	0.449783
Hsph1	Hsph1	1.6222	-0.980077	0.451091
Selenom	Selenom	7.87067	0.581136	0.4542
Qk	Qk	2.37322	-1.03575	0.455465
Adcy3	Adcy3	1.20163	0.768334	0.455465
P4hb	P4hb	2.85387	0.688923	0.455465
Tspan6	Tspan6	2.28309	0.715637	0.456586
Tub	Tub	2.13289	0.663335	0.46071
Lage3	Lage3	3.30448	0.628714	0.464777
Rplp1	Rplp1	51.9704	0.58276	0.467367
Rab11b	Rab11b	1.65224	-0.983783	0.468374
Gaa	Gaa	13.9689	0.559435	0.468959
Tafa5	Tafa5	2.7337	0.640106	0.471107
Igfbp7	Igfbp7	2.61354	0.654276	0.47441
Rps11	Rps11	19.3162	0.550485	0.477424
Vamp3	Vamp3	1.29175	0.742649	0.480022
Dnm1	Dnm1	4.08554	-0.910795	0.480114
Gstm1	Gstm1	2.34318	-0.930195	0.48974
H3f3b	H3f3b	2.97403	-0.925025	0.48991
Cystm1	Cystm1	3.2444	0.612278	0.494266
Pafah1b3	Pafah1b3	1.23167	0.744206	0.499377
Vim	Vim	1.26171	-1.12802	0.499659
Magee1	Magee1	1.11151	-0.983944	0.500108
Pcbp2	Pcbp2	2.25305	-0.922805	0.503621
LOC103694460	LOC103694460	1.23167	0.734321	0.505647
Nsg2	Nsg2	4.41598	-0.904143	0.509863
Creb3	Creb3	1.32179	0.709521	0.512497
Smim14	Smim14	3.66497	0.595073	0.513262
Rps15	Rps15	23.1614	0.53364	0.514194
Rpl13a	Rpl13a	30.9119	0.566421	0.516641
LOC100911992	LOC100911992	3.2444	-0.899407	0.517407
Nkain2	Nkain2	1.08147	0.881017	0.52423
LOC100359616	LOC100359616	6.39867	0.557769	0.527746
Ganab	Ganab	1.92261	0.64797	0.532706
Sec11c	Sec11c	5.167	0.576673	0.532706
Pofut2	Pofut2	1.7724	0.654708	0.532908
Ivns1abp	Ivns1abp	1.11151	-0.955387	0.537058
Gosr2	Gosr2	1.53208	0.67243	0.537096
Ppp1cb	Ppp1cb	2.16293	-0.908014	0.537104
Smim26	Smim26	3.45468	0.585768	0.538458
Ensa	Ensa	1.47199	-0.927405	0.540135
LOC120093056	LOC120093056	31.6629	0.554547	0.544526
Pfkm	Pfkm	2.5835	-0.893628	0.544526
Rpl24	Rpl24	20.4878	0.519845	0.546083
Stard3nl	Stard3nl	2.13289	0.621671	0.546083
Rpl10a	Rpl10a	5.88798	0.546669	0.550002
Hnrnpa3	Hnrnpa3	1.95265	-0.895579	0.553297
Ppp1r1a	Ppp1r1a	1.08147	-0.951517	0.553297
Clstn1	Clstn1	2.94399	-0.873873	0.554219
Elavl2	Elavl2	1.80244	0.637616	0.557448
Chn1	Chn1	1.86252	-0.897918	0.560598
Rps25	Rps25	9.70315	0.528139	0.560598
Rpn2	Rpn2	3.81517	0.579475	0.563486
Prkacb	Prkacb	3.3946	-0.86605	0.56428
Syt4	Syt4	5.07688	0.549488	0.566893
Septin8	Septin8	1.08147	-0.973156	0.568238
Rtraf	Rtraf	1.14155	-0.937416	0.568238
Slc17a6	Slc17a6	1.23167	-0.922835	0.568986
Retreg2	Retreg2	1.29175	-0.919048	0.568986
Prrc2b	Prrc2b	1.11151	-0.933124	0.571747
Pdha1	Pdha1	1.11151	-0.937791	0.576922
Stxbp1	Stxbp1	2.94399	-0.861357	0.583008
Ap1s1	Ap1s1	1.14155	-0.930133	0.583008
Fxyd6	Fxyd6	1.68228	-0.893105	0.583046
Mia3	Mia3	1.47199	0.653048	0.583046
Rpl41	Rpl41	73.8701	0.530367	0.58801
Klhl13	Klhl13	2.22301	0.593841	0.58801
LOC102556004	LOC102556004	2.5835	0.582263	0.589043
Rplp2	Rplp2	20.7281	0.500925	0.591728
Sec23b	Sec23b	1.08147	0.698394	0.591971
Hmgcr	Hmgcr	1.29175	0.670541	0.598706
Dzip3	Dzip3	1.23167	0.661844	0.602851
Hnrnpd	Hnrnpd	1.05142	-0.924112	0.602851
Rps27	Rps27	37.2505	0.525232	0.607834
Acsbg1	Acsbg1	1.44195	-0.881148	0.614288
Stxbp5	Stxbp5	1.65224	0.862786	0.617112
Rnasek	Rnasek	14.3895	0.493377	0.617963
Rcn2	Rcn2	5.76782	0.51892	0.618881
Atp1a2	Atp1a2	6.00814	-0.836327	0.618881
Rpl22l1	Rpl22l1	11.9862	0.494465	0.621388
Ddx5	Ddx5	3.90529	-0.828036	0.621388
Pdia6	Pdia6	2.85387	0.55142	0.623355
Mesd	Mesd	1.98269	0.584581	0.627805
Ahcyl1	Ahcyl1	2.13289	-0.841007	0.628374
LOC100360841	LOC100360841	8.62168	0.49446	0.628713
Trappc1	Trappc1	2.34318	0.562278	0.628713
Rnf14	Rnf14	3.45468	-0.825645	0.628713
Mapre2	Mapre2	1.41191	-1.10951	0.629515
Rpl9	Rpl9	26.3457	0.475043	0.632516
Elavl4	Elavl4	1.17159	0.652337	0.639772
Rpl7	Rpl7	12.6171	0.494479	0.641729
Stmn2	Stmn2	10.7245	0.482822	0.642774
Ndufs7	Ndufs7	2.04277	-0.832737	0.642774
Rsrp1	Rsrp1	1.29175	-0.894382	0.643886
Timm10b	Timm10b	1.68228	0.587843	0.644064
Cnih2	Cnih2	2.31313	-0.830152	0.644064
Eif4h	Eif4h	2.07281	-0.833888	0.648309
Banf1	Banf1	1.08147	-0.88127	0.652125
Hap1	Hap1	4.23574	-0.799495	0.653436
Cyfip2	Cyfip2	1.95265	-0.834266	0.656489
LOC120093072	LOC120093072	16.3722	0.475576	0.657168
Suclg1	Suclg1	1.74236	-0.831773	0.661613
Ppp2ca	Ppp2ca	1.05142	-0.87599	0.661613
Ywhae	Ywhae	7.48014	-0.779095	0.666134
Rpl23	Rpl23	20.0372	0.462357	0.670598
Eef1e1	Eef1e1	1.50204	0.595367	0.673617
Slc27a1	Slc27a1	1.02138	-0.938368	0.676817
Enho	Enho	1.35183	-0.843459	0.677711
Ddt	Ddt	1.59216	-0.828684	0.680941
Sin3b	Sin3b	1.26171	-0.852951	0.683825
Arl8b	Arl8b	1.50204	-0.876795	0.685707
Ntrk2	Ntrk2	2.79379	-0.800744	0.685707
Rps7	Rps7	16.4022	0.459794	0.685768
Ptdss1	Ptdss1	1.20163	0.628783	0.685768
LOC363181	LOC363181	2.40326	0.533886	0.685768
Rpl19	Rpl19	28.8691	0.49201	0.685931
Timm13	Timm13	2.40326	-0.804916	0.687603
Flii	Flii	1.20163	0.672058	0.689719
Spint2	Spint2	3.81517	0.500639	0.690477
Dnajc10	Dnajc10	1.83248	0.555478	0.6933
LOC691995	LOC691995	13.1578	0.458106	0.694016
Atox1	Atox1	4.95672	0.486041	0.695118
Ndufa8	Ndufa8	4.95672	-0.773078	0.695797
Pde2a	Pde2a	1.47199	0.586354	0.697403
Psmd14	Psmd14	2.22301	0.539376	0.699602
Hcfc1r1	Hcfc1r1	9.73319	0.46266	0.699602
Gprc5b	Gprc5b	1.68228	-0.881311	0.700635
Rpl11	Rpl11	16.0417	0.452677	0.700635
Rcan2	Rcan2	3.36456	0.504175	0.700635
LOC103690996	LOC103690996	7.26985	0.46896	0.703103
Sult4a1	Sult4a1	1.71232	-0.804709	0.707038
RGD1311739	RGD1311739	2.07281	0.533038	0.711231
Smap2	Smap2	1.11151	-0.84014	0.711729
Ubqln2	Ubqln2	1.92261	-0.795468	0.712037
Ctnnb1	Ctnnb1	1.92261	-0.796871	0.712879
Abca2	Abca2	1.44195	-0.916045	0.713313
Sparc	Sparc	13.5484	-0.744529	0.714238
Rasgrf1	Rasgrf1	7.7505	0.506865	0.714253
LOC679739	LOC679739	3.48472	-0.769836	0.714655
Odc1	Odc1	1.89256	0.562159	0.717418
Atp6v1g2	Atp6v1g2	3.21436	-0.769004	0.718162
Spock2	Spock2	2.31313	-0.784438	0.718162
Clasp2	Clasp2	1.23167	-0.822001	0.719215
Tspan13	Tspan13	3.2444	0.491008	0.721791
Thy1	Thy1	4.38594	-0.75222	0.725297
Txndc15	Txndc15	3.96537	0.477143	0.725297
Atat1	Atat1	1.08147	0.61742	0.726123
Chid1	Chid1	1.02138	0.616242	0.7271
Rnf208	Rnf208	1.35183	-0.806561	0.7271
Myl12b	Myl12b	2.10285	-0.780434	0.7271
Canx	Canx	8.5616	0.44858	0.7271
Mtmr6	Mtmr6	1.6222	0.553103	0.727591
Uba5	Uba5	1.20163	0.620281	0.730012
Ptma	Ptma	4.02546	-0.76625	0.730498
Ywhaq	Ywhaq	6.00814	-0.738729	0.732579
Man1b1	Man1b1	1.14155	0.597275	0.734806
Tomm5	Tomm5	2.34318	0.507548	0.734806
Csnk2b	Csnk2b	1.17159	-0.833027	0.734806
Slc25a39	Slc25a39	2.13289	0.520461	0.735219
Abhd8	Abhd8	2.16293	-0.77389	0.735219
Crlf1	Crlf1	1.02138	-0.822975	0.735219
Ppib	Ppib	1.50204	-0.8421	0.738122
Hbb	Hbb	1.17159	-2.00045	0.738598
Cacnb1	Cacnb1	1.08147	0.593251	0.738598
Fkbp1b	Fkbp1b	1.20163	0.587596	0.739615
Flot1	Flot1	1.47199	0.556121	0.739615
Fkbp8	Fkbp8	2.67362	-0.755874	0.73962
Dbnl	Dbnl	1.47199	0.570822	0.745247
Pfdn1	Pfdn1	5.94806	0.44982	0.749077
Ank3	Ank3	1.20163	-0.795815	0.75067
Rpl26	Rpl26	29.0794	0.458973	0.750919
Chchd10	Chchd10	9.3727	-0.721089	0.751279
Sptan1	Sptan1	2.85387	-0.745722	0.754515
Acly	Acly	2.55346	0.496084	0.758219
Kcnc4	Kcnc4	1.26171	0.561698	0.758382
Ppp1cc	Ppp1cc	1.08147	-0.80498	0.758382
Ciapin1	Ciapin1	1.11151	0.597113	0.758382
Uba2	Uba2	1.44195	0.55314	0.762052
Cox7a2l	Cox7a2l	7.29989	0.436634	0.765268
Bola3	Bola3	2.67362	0.486893	0.766088
Slc35b1	Slc35b1	1.89256	0.519505	0.766088
Bnip3l	Bnip3l	1.14155	-0.801335	0.766088
Ndufb4	Ndufb4	3.93533	-0.729493	0.767117
Ndufa12	Ndufa12	2.79379	-0.741557	0.768661
Ndufv1	Ndufv1	1.80244	-0.757828	0.774018
Vamp2	Vamp2	4.59623	-0.729788	0.774018
Nrxn1	Nrxn1	1.41191	-0.768021	0.776633
St3gal5	St3gal5	1.44195	0.530303	0.776776
Srsf5	Srsf5	1.71232	-0.759143	0.777902
Scp2	Scp2	3.42464	-0.725295	0.778132
Eif3h	Eif3h	3.84521	0.453103	0.778138
Sec61g	Sec61g	6.18839	0.431402	0.778581
Psap	Psap	13.8488	-0.699069	0.778581
Trns2	Trns2	1.05142	-0.785615	0.780313
Cadps	Cadps	2.25305	0.487116	0.781404
Map1lc3a	Map1lc3a	4.50611	-0.715495	0.781793
Cd2bp2	Cd2bp2	1.29175	0.546784	0.782287
Pdcd6	Pdcd6	1.35183	0.542742	0.784921
Mrps33	Mrps33	2.4333	0.481776	0.784921
Abat	Abat	2.07281	-0.876732	0.784921
Hba-a1	Hba-a1	1.65224	-1.91853	0.784921
Rpl15	Rpl15	9.70315	0.4158	0.784921
Srp14	Srp14	6.66904	0.42446	0.785238
Cd47	Cd47	1.92261	0.498968	0.785928
Kif5c	Kif5c	1.44195	-0.762411	0.786192
Ubqln1	Ubqln1	1.23167	-0.768969	0.787674
Slc25a5	Slc25a5	1.50204	-0.758357	0.787674
Eif4a2	Eif4a2	13.6385	0.406165	0.789222
Puf60	Puf60	1.26171	-0.770592	0.789558
Gnai2	Gnai2	2.70366	-0.724528	0.789558
Rgmb	Rgmb	1.41191	0.521363	0.790647
Ckb	Ckb	15.1105	-0.69356	0.790647
Rps27l	Rps27l	1.71232	0.508875	0.790647
Dbi	Dbi	7.42006	-0.709665	0.790647
Spin1	Spin1	1.08147	-0.777439	0.790647
Bpnt2	Bpnt2	1.02138	-0.806818	0.792697
Asah1	Asah1	1.26171	0.547028	0.792697
Babam2	Babam2	1.26171	0.54626	0.792739
Ap2s1	Ap2s1	2.40326	-0.721551	0.79291
Nucb1	Nucb1	4.80651	0.431654	0.793295
Fez1	Fez1	2.13289	-0.779957	0.796835
Arhgdig	Arhgdig	3.51476	0.44402	0.797081
Vegfb	Vegfb	2.5835	0.461766	0.797386
Tpi1	Tpi1	7.14969	-0.689525	0.798781
Calm1	Calm1	6.69908	-0.690193	0.798862
Tmem179	Tmem179	2.13289	0.480483	0.800542
LOC100360413	LOC100360413	2.5835	0.455694	0.80147
Fbxo2	Fbxo2	1.08147	-0.762749	0.802206
Crip2	Crip2	1.50204	-0.742281	0.802508
Pkia	Pkia	1.11151	-0.763706	0.803496
Txn1	Txn1	5.52749	0.414687	0.807001
Arcn1	Arcn1	1.44195	0.510449	0.807164
Mrap2	Mrap2	1.11151	0.550185	0.817504
RGD1311703	RGD1311703	1.23167	-0.796194	0.820173
Impdh2	Impdh2	1.05142	0.55096	0.820173
Naxe	Naxe	1.68228	0.481567	0.824637
Cdip1	Cdip1	1.95265	-0.78004	0.824961
Glrx5	Glrx5	1.29175	-0.738965	0.828979
Sirt5	Sirt5	1.20163	-0.748679	0.829637
Rack1	Rack1	8.35132	0.416179	0.836455
Nptxr	Nptxr	1.53208	-0.728244	0.837548
Sec23a	Sec23a	1.35183	0.509478	0.839187
Rogdi	Rogdi	1.95265	-0.712242	0.840034
F8a1	F8a1	1.29175	0.511196	0.840034
Ssr3	Ssr3	1.6222	0.541688	0.845359
Ube2k	Ube2k	1.14155	-0.740527	0.84565
Gnao1	Gnao1	2.85387	-0.693671	0.84565
Klhdc10	Klhdc10	1.53208	0.48734	0.847033
Ednrb	Ednrb	1.6222	-0.714248	0.848924
Rgs4	Rgs4	2.16293	0.483396	0.849396
Psma4	Psma4	1.83248	0.469151	0.849584
Rps16	Rps16	32.3839	0.411088	0.850208
Ldha	Ldha	7.32993	0.390681	0.850208
Rps14	Rps14	13.7586	0.378855	0.850208
Ap1s2	Ap1s2	2.4333	0.445655	0.850208
Mpi	Mpi	1.02138	0.55138	0.851074
Rpl31	Rpl31	8.86201	0.386616	0.851607
Rps10	Rps10	10.6645	0.381035	0.852758
Gtf2a2	Gtf2a2	1.20163	0.527543	0.854343
Htra2	Htra2	1.02138	0.542886	0.856213
Tmsb10	Tmsb10	36.0489	0.410056	0.856472
Sdf4	Sdf4	2.88391	0.423542	0.871433
Bpnt1	Bpnt1	1.32179	0.493952	0.871766
Krtcap2	Krtcap2	3.12423	0.416231	0.871825
Unc80	Unc80	1.68228	0.466143	0.874124
Cers5	Cers5	1.14155	0.50307	0.88002
Apbb1	Apbb1	2.25305	-0.712704	0.883493
Atp9a	Atp9a	2.76375	-0.690907	0.883493
Lancl1	Lancl1	1.05142	-0.727253	0.88381
Got1	Got1	3.15427	-0.664891	0.886093
Mrpl33	Mrpl33	4.80651	0.393155	0.886093
Tle5	Tle5	6.51883	-0.649038	0.886093
Rpl29	Rpl29	13.0677	0.366054	0.886093
Derl1	Derl1	1.41191	0.483333	0.889322
Ypel5	Ypel5	1.44195	-0.702712	0.889829
Tubb2b	Tubb2b	3.06415	0.412242	0.892421
Nudt21	Nudt21	1.41191	0.478731	0.894194
Polr1d	Polr1d	1.47199	0.472183	0.895481
LOC102551133	LOC102551133	3.87525	0.396976	0.898821
Cisd3	Cisd3	1.17159	0.495899	0.901747
Tmx1	Tmx1	4.0555	0.387327	0.901867
Glo1	Glo1	2.76375	0.412722	0.901867
Rpl30	Rpl30	6.42871	0.37325	0.902598
Gna12	Gna12	1.08147	-0.737683	0.902598
Marcks	Marcks	2.67362	-0.65722	0.905727
Son	Son	1.05142	-0.70431	0.913382
Chga	Chga	1.86252	-0.66722	0.91339
RGD1561113	RGD1561113	2.67362	0.402457	0.913965
LOC120102992	LOC120102992	4.3559	0.378214	0.913965
Ndufb10	Ndufb10	3.2444	-0.644799	0.913965
Tcf25	Tcf25	4.02546	-0.641041	0.913965
Blcap	Blcap	1.23167	-0.683736	0.915658
Nfe2l1	Nfe2l1	1.56212	0.444635	0.9172
Elavl3	Elavl3	1.20163	-0.68528	0.917891
Dusp26	Dusp26	2.25305	0.411969	0.918768
Herc3	Herc3	1.38187	0.457576	0.920148
Ntsr2	Ntsr2	1.86252	-0.663147	0.921203
Tram1	Tram1	1.14155	0.518765	0.922435
Map4	Map4	2.70366	-0.644302	0.924239
Scamp3	Scamp3	1.32179	0.456931	0.924672
Maged2	Maged2	1.32179	0.456241	0.924672
Rnf11l1	Rnf11l1	1.98269	-0.657127	0.92953
Gfap	Gfap	4.80651	0.420898	0.930542
Ywhaz	Ywhaz	4.2057	-0.630301	0.934336
Ppp1r11	Ppp1r11	1.26171	-0.677996	0.936903
RGD1562339	RGD1562339	1.02138	0.651322	0.93836
Rpl36	Rpl36	10.3941	0.345831	0.939056
Serbp1	Serbp1	1.80244	-0.659185	0.940929
Creld1	Creld1	1.53208	0.441156	0.941391
Ntan1	Ntan1	1.41191	-0.662467	0.941391
Atp2a2	Atp2a2	3.42464	-0.641447	0.941391
LOC100360522	LOC100360522	2.67362	0.394841	0.941391
Arpc3	Arpc3	1.41191	-0.663954	0.94161
Cpe	Cpe	14.8702	-0.606505	0.943465
LOC120094628	LOC120094628	1.41191	0.450136	0.943796
Eno2	Eno2	5.88798	-0.616123	0.944031
Adgrb1	Adgrb1	1.14155	-0.684998	0.944031
Ndufb9	Ndufb9	4.02546	-0.622559	0.944697
Rps24	Rps24	14.0891	0.335954	0.944697
Cnbp	Cnbp	2.79379	-0.632992	0.945393
RGD1310352	RGD1310352	2.04277	0.402529	0.945393
Ppa1	Ppa1	2.76375	0.389608	0.946899
Rpl37a-ps1	Rpl37a-ps1	21.2688	0.329477	0.948579
Fis1	Fis1	3.96537	-0.665685	0.949125
Pcbp4	Pcbp4	1.05142	-0.69658	0.950869
Hnrnpl	Hnrnpl	1.65224	-0.650171	0.952273
Phpt1	Phpt1	2.10285	-0.640165	0.953197
Pfdn4	Pfdn4	1.68228	0.419244	0.953197
Hacd3	Hacd3	2.97403	0.380152	0.953197
Kifap3	Kifap3	1.29175	-0.707215	0.953197
Hnrnph1	Hnrnph1	1.35183	-0.660913	0.956042
Uqcrfs1	Uqcrfs1	1.95265	-0.676681	0.95667
Ldhb	Ldhb	6.69908	-0.632115	0.960129
Dazap2	Dazap2	1.20163	-0.694168	0.960129
Cript	Cript	1.02138	-0.669388	0.961704
LOC103690742	LOC103690742	4.02546	0.37581	0.961704
Mllt11	Mllt11	4.89664	0.347672	0.96813
Psma5	Psma5	2.34318	0.379172	0.96813
Mapk8ip1	Mapk8ip1	1.98269	-0.630564	0.96813
Tagln3	Tagln3	3.33452	-0.612246	0.96813
Prkar1b	Prkar1b	5.40733	-0.599807	0.96813
H1f2	H1f2	1.08147	-0.686586	0.96813
Agpat1	Agpat1	1.20163	-0.663164	0.96813
Tspyl1	Tspyl1	1.38187	-0.651484	0.96813
Ergic3	Ergic3	3.00407	0.365378	0.969276
Tmem163	Tmem163	1.11151	0.503891	0.971055
Qdpr	Qdpr	3.09419	-0.643666	0.972367
Eef1a1	Eef1a1	6.06822	0.351604	0.97326
Sfpq	Sfpq	1.08147	-0.657439	0.974507
Dner	Dner	2.40326	-0.617329	0.974844
Arhgef9	Arhgef9	1.08147	-0.658988	0.975942
Sdhc	Sdhc	2.19297	-0.619164	0.976735
Marchf2	Marchf2	1.23167	-0.644673	0.978136
Gapdh	Gapdh	27.4272	-0.523074	0.979697
Msi2	Msi2	1.59216	0.413568	0.97979
Ociad1	Ociad1	2.34318	-0.617847	0.97979
Slc48a1	Slc48a1	1.08147	-0.693403	0.981146
Rnf181	Rnf181	1.59216	0.411339	0.981504
Rab6a	Rab6a	3.21436	-0.608568	0.982782
Bsg	Bsg	15.3508	0.318961	0.985153
Usp20	Usp20	1.08147	0.462047	0.985471
Rad23b	Rad23b	1.56212	-0.634162	0.985593
Herc2	Herc2	1.50204	0.530538	0.985975
Eef1b2	Eef1b2	9.2225	0.322676	0.986695
Ndufv2	Ndufv2	3.27444	-0.605114	0.987353
Sumo1	Sumo1	1.86252	-0.622932	0.988807
Pdxp	Pdxp	2.16293	-0.612295	0.990555
Prnp	Prnp	9.16242	-0.583362	0.991771
Sparcl1	Sparcl1	19.2561	-0.579989	0.99179
Cuta	Cuta	1.29175	-0.63659	0.99194
Idh3a	Idh3a	1.65224	-0.627876	0.992037
Ppp2r5c	Ppp2r5c	1.44195	-0.631231	0.993532
Nabp2	Nabp2	1.41191	0.417057	0.993532
Ykt6	Ykt6	1.38187	0.417834	0.993532
Rpl27	Rpl27	9.16242	0.320825	0.994043
Srm	Srm	1.6222	0.407507	0.994906
Emc4	Emc4	1.38187	-0.634542	0.999623
Rtn4	Rtn4	5.10692	-0.584905	0.999623
Arl10	Arl10	1.02138	0.444668	0.999623
Lrp11	Lrp11	2.19297	0.278161	1
Pcmt1	Pcmt1	1.95265	-0.375603	1
Sf3b5	Sf3b5	1.74236	-0.469234	1
Aig1	Aig1	1.11151	-0.256672	1
LOC100360791	LOC100360791	2.31313	0.294238	1
Stx7	Stx7	1.23167	-0.297563	1
Sdha	Sdha	1.47199	-0.320039	1
Clptm1l	Clptm1l	1.83248	0.105627	1
Syne1	Syne1	1.38187	-0.303756	1
Gtf2h5	Gtf2h5	2.79379	-0.110331	1
Tulp4	Tulp4	1.05142	-0.612818	1
Sod2	Sod2	2.28309	0.208945	1
Wtap	Wtap	1.14155	0.183773	1
Tcp1	Tcp1	2.19297	0.259754	1
Mpc1	Mpc1	2.94399	-0.191483	1
Rnaset2	Rnaset2	1.11151	-0.204444	1
Psmb1	Psmb1	4.74643	0.0656023	1
Ppp2r1a	Ppp2r1a	4.8666	-0.546077	1
Tsen34	Tsen34	1.32179	-0.529211	1
Mboat7	Mboat7	2.10285	-0.248167	1
Ndufa3	Ndufa3	7.26985	0.060149	1
Usp29	Usp29	1.17159	-0.295656	1
Peg3	Peg3	10.9949	0.292435	1
Rpl28	Rpl28	16.0117	0.212863	1
Syt5	Syt5	1.80244	-0.11996	1
Trim28	Trim28	1.14155	-0.391721	1
Chmp2a	Chmp2a	1.6222	-0.180723	1
Ube2m	Ube2m	3.99541	-0.437389	1
Selenow	Selenow	11.3854	-0.210576	1
Napa	Napa	1.92261	-0.51083	1
Inafm1	Inafm1	1.02138	0.113101	1
Tmem160	Tmem160	1.02138	-0.594789	1
Calm3	Calm3	4.08554	-0.377391	1
Ppp5c	Ppp5c	1.65224	0.206444	1
Snrpd2	Snrpd2	3.33452	-0.0898228	1
Clptm1	Clptm1	2.4333	-0.0656102	1
Rabac1	Rabac1	7.35997	0.0633737	1
Ttc9b	Ttc9b	1.14155	-0.620851	1
Supt5h	Supt5h	1.41191	-0.05047	1
Ech1	Ech1	1.59216	-0.232005	1
Eif3k	Eif3k	1.68228	-0.295164	1
Psmd8	Psmd8	1.6222	0.144109	1
Capns1	Capns1	7.05957	0.0986682	1
Tbcb	Tbcb	2.07281	-0.355763	1
Clip3	Clip3	3.00407	-0.000456239	1
Sdhaf1	Sdhaf1	1.20163	0.140192	1
Aplp1	Aplp1	8.89205	-0.572576	1
Psenen	Psenen	2.46334	-0.15767	1
Cox6b1	Cox6b1	11.8961	-0.0204603	1
Tmem147	Tmem147	1.29175	-0.428231	1
Gpi	Gpi	6.72912	-0.289411	1
Pdcd5	Pdcd5	1.68228	-0.556689	1
Emc10	Emc10	1.59216	-0.32284	1
Ptov1	Ptov1	4.53615	0.221478	1
Med25	Med25	1.11151	0.0631413	1
Ap2a1	Ap2a1	1.47199	-0.210195	1
Prmt1	Prmt1	1.08147	-0.477797	1
Snrnp70	Snrnp70	1.17159	-0.178682	1
Ftl1	Ftl1	7.93075	0.247932	1
Kdelr1	Kdelr1	1.44195	0.153587	1
Nomo1	Nomo1	1.6222	0.321263	1
Tsg101	Tsg101	1.14155	-0.473741	1
Nell1	Nell1	1.29175	0.037851	1
Tm2d3	Tm2d3	1.65224	-0.200067	1
Mrps11	Mrps11	1.02138	0.191337	1
LOC120099865	LOC120099865	1.47199	0.342685	1
Ap3s2	Ap3s2	1.17159	0.322612	1
Ngrn	Ngrn	1.71232	0.201329	1
Sec11a	Sec11a	1.02138	0.139186	1
Rps17	Rps17	8.50152	0.172422	1
Ap3b2	Ap3b2	1.59216	0.278449	1
Btbd1	Btbd1	1.92261	-0.281668	1
Ndufc2	Ndufc2	4.38594	-0.277401	1
Clns1a	Clns1a	1.11151	-0.0172475	1
Pak1	Pak1	2.19297	-0.0778904	1
Spcs2	Spcs2	3.3946	0.340543	1
Ppme1	Ppme1	1.23167	-0.410815	1
Mrpl48	Mrpl48	1.20163	-0.488268	1
Smpd1	Smpd1	1.26171	-0.0369099	1
Taf10	Taf10	2.4333	-0.0467824	1
Mrpl17	Mrpl17	3.03411	0.190665	1
Eif3f	Eif3f	4.50611	0.293836	1
Tmem9b	Tmem9b	1.89256	-0.0963519	1
Eif4g2	Eif4g2	5.85794	-0.184368	1
Psma1	Psma1	2.07281	0.218137	1
Rps13	Rps13	10.9949	0.103142	1
Arl6ip1	Arl6ip1	3.51476	-0.412783	1
Gde1	Gde1	2.10285	-0.521398	1
Uqcrc2	Uqcrc2	2.61354	-0.416344	1
Ndufab1	Ndufab1	5.10692	-0.298607	1
Dctn5	Dctn5	1.17159	0.3555	1
Bola2	Bola2	3.3946	-0.240815	1
Mapk3	Mapk3	2.34318	0.0970953	1
Aldoa	Aldoa	20.698	-0.408817	1
Sez6l2	Sez6l2	4.3559	0.0867146	1
Cdipt	Cdipt	1.6222	0.0263973	1
Fus	Fus	1.35183	-0.441419	1
Oat	Oat	1.20163	-0.522453	1
Glrx3	Glrx3	2.01273	0.0449743	1
Bnip3	Bnip3	2.52342	0.0241334	1
Caly	Caly	12.9776	-0.152923	1
Psmd13	Psmd13	1.50204	0.225226	1
Hras	Hras	1.41191	-0.335546	1
Taldo1	Taldo1	1.68228	-0.323016	1
Cend1	Cend1	2.52342	-0.233074	1
Slc25a22	Slc25a22	1.17159	-0.553848	1
Polr2l	Polr2l	4.50611	-0.260831	1
Ap2a2	Ap2a2	3.12423	0.08588	1
Mrpl23	Mrpl23	1.32179	-0.419669	1
Igf2	Igf2	1.35183	-0.181133	1
Cd81	Cd81	10.9949	-0.46574	1
Nap1l4	Nap1l4	1.7724	-0.284408	1
Ndufs8	Ndufs8	2.61354	-0.554827	1
Gstp1	Gstp1	5.04684	-0.147374	1
LOC108349682	LOC108349682	4.92668	0.233106	1
Ppp1ca	Ppp1ca	2.67362	-0.356716	1
B4gat1	B4gat1	1.14155	-0.318301	1
Rab1b	Rab1b	1.11151	-0.345043	1
Klc2	Klc2	1.29175	-0.446068	1
Sf3b2	Sf3b2	1.35183	-0.401791	1
Drap1	Drap1	1.95265	-0.145666	1
Cfl1	Cfl1	9.04225	-0.577777	1
Mrpl49	Mrpl49	1.38187	0.257437	1
Fau	Fau	23.7021	0.272414	1
Arl2	Arl2	1.80244	-0.27227	1
Prdx5	Prdx5	3.42464	-0.363642	1
Trmt112	Trmt112	3.63493	0.124976	1
Fkbp2	Fkbp2	3.75509	-0.0396001	1
Stip1	Stip1	3.12423	0.0302901	1
Cox8a	Cox8a	23.7021	-0.146395	1
Rtn3	Rtn3	7.14969	-0.210687	1
Slc3a2	Slc3a2	1.98269	-0.00895807	1
Polr2g	Polr2g	1.35183	0.161754	1
Gng3	Gng3	5.167	-0.224039	1
Ubxn1	Ubxn1	1.56212	-0.13315	1
B3gat3	B3gat3	1.6222	0.0654373	1
Asrgl1	Asrgl1	1.11151	-0.624379	1
Tmem258	Tmem258	1.74236	-0.173501	1
Syt7	Syt7	1.23167	0.248511	1
Ddb1	Ddb1	1.14155	-0.479989	1
Prpf19	Prpf19	1.71232	-0.393609	1
Gnaq	Gnaq	1.20163	-0.449624	1
Rfk	Rfk	1.26171	0.167571	1
Zfand5	Zfand5	2.01273	0.160623	1
Apba1	Apba1	1.17159	0.0948777	1
Atad1	Atad1	1.02138	-0.00939876	1
Cpeb3	Cpeb3	1.11151	0.0384897	1
Tm9sf3	Tm9sf3	1.20163	-0.40326	1
Pgam1	Pgam1	7.7505	-0.19003	1
Morn4	Morn4	1.26171	-0.0152226	1
Bloc1s2	Bloc1s2	1.56212	0.292167	1
Ndufb8	Ndufb8	7.17973	-0.433802	1
Dpcd	Dpcd	2.37322	-0.339869	1
Oga	Oga	1.26171	-0.387759	1
Nolc1	Nolc1	1.05142	-0.190782	1
Actr1a	Actr1a	1.50204	-0.292918	1
Arl3	Arl3	3.06415	-0.261552	1
Ina	Ina	1.7724	-0.333977	1
Atp5mk	Atp5mk	7.90071	-0.392468	1
Sfr1	Sfr1	1.20163	-0.0184801	1
Gsto1	Gsto1	1.44195	-0.22993	1
Eif3a	Eif3a	1.50204	0.303488	1
Prdx3	Prdx3	1.74236	0.219284	1
Cox7c	Cox7c	19.7968	0.107666	1
Scamp1	Scamp1	1.32179	-0.544104	1
Btf3	Btf3	3.66497	-0.164537	1
Map1b	Map1b	7.32993	-0.362023	1
Serf1	Serf1	1.02138	0.442911	1
Taf9	Taf9	1.38187	-0.054683	1
Mrps36	Mrps36	1.59216	-0.179366	1
Il6st	Il6st	1.02138	-0.0666486	1
Ndufs4	Ndufs4	1.56212	-0.614514	1
Paip1	Paip1	1.02138	0.118	1
Hmgcs1	Hmgcs1	2.91395	0.0250223	1
Selenop	Selenop	6.60896	-0.503416	1
Slc1a3	Slc1a3	5.49745	-0.491222	1
Sub1	Sub1	6.1283	-0.232417	1
Zfr	Zfr	2.40326	-0.365712	1
Golph3	Golph3	1.08147	0.198171	1
Marchf6	Marchf6	1.56212	-0.498526	1
Cct5	Cct5	3.00407	-0.107595	1
Rbis	Rbis	1.71232	-0.0527893	1
Fabp5	Fabp5	3.09419	0.34718	1
Nceh1	Nceh1	1.17159	-0.166647	1
Sec62	Sec62	1.89256	-0.589922	1
Ndufb5	Ndufb5	3.5448	-0.589849	1
Dnajc19	Dnajc19	1.50204	-0.161949	1
Anxa5	Anxa5	1.35183	0.380395	1
RGD1307100	RGD1307100	1.08147	0.166279	1
Ndufc1	Ndufc1	6.36863	-0.253697	1
Dclk1	Dclk1	2.37322	0.0991094	1
Pfn2	Pfn2	5.10692	-0.0307708	1
Serp1	Serp1	1.05142	-0.0017486	1
Selenot	Selenot	2.5835	-0.136378	1
Mbnl1	Mbnl1	1.08147	0.0804304	1
Pdcd10	Pdcd10	1.35183	0.136142	1
Ppid	Ppid	2.01273	0.366388	1
Trim2	Trim2	1.7724	-0.147213	1
Bcan	Bcan	2.22301	-0.35003	1
Cct3	Cct3	2.07281	-0.148768	1
Lamtor2	Lamtor2	2.94399	-0.498212	1
Ssr2	Ssr2	1.7724	0.22756	1
Syt11	Syt11	5.88798	-0.357156	1
Rusc1	Rusc1	1.59216	-0.119733	1
Fdps	Fdps	2.4333	0.251977	1
Dpm3	Dpm3	1.47199	-0.213319	1
Ube2q1	Ube2q1	1.35183	-0.0424588	1
Snapin	Snapin	1.98269	0.221449	1
mrpl9	mrpl9	1.02138	0.401367	1
Psmb4	Psmb4	4.8666	0.314495	1
Psmd4	Psmd4	1.71232	-0.145217	1
Mrps21	Mrps21	1.92261	-0.29108	1
Anp32e	Anp32e	1.02138	-0.312725	1
Sv2a	Sv2a	2.37322	-0.720389	1
Bola1	Bola1	1.05142	-0.19737	1
Rbm8a	Rbm8a	1.32179	-0.215441	1
Phgdh	Phgdh	1.35183	-0.604168	1
Csde1	Csde1	1.86252	-0.316706	1
Bcas2	Bcas2	1.08147	-0.0991534	1
Atp5pb	Atp5pb	5.85794	-0.197705	1
Sars1	Sars1	2.07281	0.115199	1
Rtca	Rtca	1.08147	-0.232554	1
LOC691807	LOC691807	1.83248	-0.193761	1
LOC103691688	LOC103691688	6.48879	-0.0498579	1
Ank2	Ank2	3.00407	-0.353947	1
Rpl34	Rpl34	18.6252	0.260392	1
Cisd2	Cisd2	1.32179	-0.188359	1
Ube2d3	Ube2d3	2.28309	-0.502548	1
Eif4e	Eif4e	1.26171	-0.197294	1
Selenof	Selenof	6.15835	0.196667	1
Fubp1	Fubp1	1.02138	0.106827	1
Ak5	Ak5	1.17159	0.277383	1
Rabggtb	Rabggtb	1.74236	-0.140856	1
Nelfb	Nelfb	1.17159	0.178761	1
Tubb4b	Tubb4b	7.05957	-0.456025	1
Anapc2	Anapc2	1.20163	0.116087	1
Grin1	Grin1	2.01273	-0.356104	1
Npdc1	Npdc1	2.52342	-0.0258397	1
Paxx	Paxx	1.38187	-0.270244	1
Ptgds	Ptgds	13.5183	0.316873	1
Edf1	Edf1	3.12423	-0.257056	1
Dipk1b	Dipk1b	1.20163	-0.244756	1
LOC120101889	LOC120101889	1.74236	-0.548663	1
Zer1	Zer1	1.50204	-0.560348	1
Sh3glb2	Sh3glb2	1.56212	-0.424176	1
Crat	Crat	1.20163	0.266497	1
Ptpa	Ptpa	1.68228	-0.312195	1
Swi5	Swi5	3.18432	-0.23792	1
Dpm2	Dpm2	1.23167	-0.339008	1
Psmb7	Psmb7	3.48472	0.091734	1
Arpc5l	Arpc5l	2.52342	0.0597302	1
Ssb	Ssb	1.05142	-0.178626	1
Ubr3	Ubr3	1.08147	-0.108252	1
Gorasp2	Gorasp2	1.38187	0.551038	1
Dync1i2	Dync1i2	1.17159	-0.563824	1
Ola1	Ola1	1.17159	-0.634705	1
Atp5mc3	Atp5mc3	9.43278	-0.260176	1
Mtx2	Mtx2	1.23167	0.372647	1
Ube2e3	Ube2e3	1.35183	-0.294475	1
Nckap1	Nckap1	3.42464	-0.319267	1
Zc3h15	Zc3h15	1.56212	0.186932	1
Fam171b	Fam171b	1.38187	-0.246112	1
Selenoh	Selenoh	1.6222	0.00190553	1
Timm10	Timm10	1.68228	0.173551	1
LOC100361457	LOC100361457	1.02138	0.160687	1
Mtch2	Mtch2	1.29175	-0.407074	1
Ndufs3	Ndufs3	2.5835	-0.0158683	1
Psmc3	Psmc3	1.68228	-0.00544139	1
Madd	Madd	1.20163	0.229175	1
RGD1309540	RGD1309540	1.56212	-0.0245278	1
Hsd17b12	Hsd17b12	1.83248	0.337533	1
Commd9	Commd9	1.05142	-0.0559176	1
Caprin1	Caprin1	1.56212	0.338881	1
Fbxo3	Fbxo3	1.32179	-0.18527	1
Eif3m	Eif3m	1.74236	0.273834	1
Nop10	Nop10	4.56619	0.071359	1
Emc7	Emc7	2.88391	0.145993	1
Scg5	Scg5	7.57026	-0.21155	1
Disp2	Disp2	3.03411	-0.409647	1
Tp53bp1	Tp53bp1	1.7724	0.398313	1
Map1a	Map1a	3.30448	-0.32797	1
Ckmt1	Ckmt1	2.34318	-0.266767	1
Serf2	Serf2	6.90936	-0.115673	1
Hypk	Hypk	2.97403	0.0186936	1
Golm2	Golm2	1.6222	0.275267	1
B2m	B2m	12.8574	0.112076	1
Dut	Dut	1.02138	0.162132	1
Eid1	Eid1	2.22301	-0.195134	1
Cops2	Cops2	1.7724	0.275101	1
Mtln	Mtln	1.59216	-0.143428	1
Slc20a1	Slc20a1	1.08147	0.166965	1
Sirpa	Sirpa	1.95265	0.115697	1
Idh3b	Idh3b	2.10285	-0.0134335	1
Ptpra	Ptpra	1.98269	0.24445	1
Ddrgk1	Ddrgk1	1.47199	0.113101	1
Chgb	Chgb	3.99541	-0.256991	1
Tmx4	Tmx4	4.41598	-0.0216658	1
Btbd3	Btbd3	1.02138	-0.583194	1
Dstn	Dstn	1.17159	-0.568786	1
Snx5	Snx5	1.02138	-0.371327	1
Dtd1	Dtd1	1.6222	-0.232724	1
Naa20	Naa20	1.02138	-0.198027	1
Napb	Napb	2.13289	-0.185822	1
Entpd6	Entpd6	1.02138	0.000906251	1
Pygb	Pygb	2.10285	-0.525165	1
Abhd12	Abhd12	1.35183	-0.288048	1
Nsfl1c	Nsfl1c	1.65224	-0.228602	1
Fkbp1a	Fkbp1a	4.92668	-0.23039	1
Nrsn2	Nrsn2	3.99541	-0.564446	1
Eif2s2	Eif2s2	1.11151	-0.270056	1
Dynlrb1	Dynlrb1	4.83655	-0.49858	1
Trpc4ap	Trpc4ap	1.20163	-0.153011	1
Mmp24os	Mmp24os	3.57484	0.254727	1
Romo1	Romo1	4.65631	-0.101882	1
Rbm39	Rbm39	1.86252	-0.362645	1
Scand1	Scand1	2.64358	-0.092195	1
Epb41l1	Epb41l1	1.41191	-0.592658	1
Dlgap4	Dlgap4	1.02138	-0.332866	1
Nnat	Nnat	27.8177	-0.0463132	1
Srsf6	Srsf6	1.08147	0.373099	1
Gdap1l1	Gdap1l1	1.08147	0.0209424	1
Serinc3	Serinc3	3.00407	-0.00179828	1
Ywhab	Ywhab	5.91802	-0.36083	1
Dbndd2	Dbndd2	1.08147	-0.717015	1
Ctsa	Ctsa	1.47199	-0.322211	1
Pltp	Pltp	2.04277	-0.330099	1
Elmo2	Elmo2	1.08147	0.00613909	1
Vapb	Vapb	1.32179	-0.291711	1
Atp5f1e	Atp5f1e	16.8228	-0.178638	1
Psma7	Psma7	2.10285	-0.582216	1
Nkain4	Nkain4	1.11151	-0.628233	1
Kcnq2	Kcnq2	1.29175	0.0553642	1
Eef1a2	Eef1a2	5.10692	-0.516771	1
Stmn3	Stmn3	9.97352	-0.522959	1
Dnajc5	Dnajc5	1.65224	-0.615544	1
Tcea2	Tcea2	1.20163	-0.11176	1
Polr3k	Polr3k	2.10285	0.259414	1
Insig1	Insig1	1.41191	0.0381588	1
Dpp6	Dpp6	1.89256	-0.544868	1
Rheb	Rheb	2.4333	-0.494348	1
Nub1	Nub1	1.50204	-0.220193	1
Cdk5	Cdk5	1.05142	-0.17418	1
Klhl7	Klhl7	1.11151	-0.00958452	1
Tomm7	Tomm7	8.5616	0.18884	1
Psmc2	Psmc2	1.68228	-0.127015	1
Sri	Sri	1.17159	-0.0557363	1
Cdk14	Cdk14	1.20163	0.160387	1
Cyp51	Cyp51	1.56212	0.0332304	1
Dync1i1	Dync1i1	1.38187	0.216619	1
Sem1	Sem1	3.87525	-0.413385	1
Ndufa4	Ndufa4	19.6466	-0.186244	1
Tmem106b	Tmem106b	1.05142	-0.506756	1
LOC100363521	LOC100363521	1.05142	0.453143	1
Capza2	Capza2	1.7724	-0.4308	1
Lsm8	Lsm8	1.02138	0.271718	1
Ndufa5	Ndufa5	4.68635	0.0244573	1
Arf5	Arf5	2.28309	-0.255384	1
Ccdc136	Ccdc136	1.53208	-0.287166	1
Atp6v1f	Atp6v1f	4.89664	-0.3868	1
Ahcyl2	Ahcyl2	1.08147	0.365207	1
Akr1b1	Akr1b1	1.17159	-0.296117	1
Ptn	Ptn	3.42464	0.0310647	1
Fmc1	Fmc1	1.35183	0.0095315	1
Ndufb2	Ndufb2	10.6344	0.172871	1
Tcaf1	Tcaf1	1.17159	-0.141759	1
Cycs	Cycs	2.01273	-0.362066	1
Hnrnpa2b1	Hnrnpa2b1	4.47607	-0.274286	1
Snx10	Snx10	2.07281	0.262003	1
Tax1bp1	Tax1bp1	1.74236	-0.0589862	1
Scrn1	Scrn1	1.41191	-0.281155	1
Gars	Gars	1.05142	-0.203928	1
Adcyap1r1	Adcyap1r1	1.80244	0.132066	1
Lsm5	Lsm5	1.26171	0.248957	1
Nap1l5	Nap1l5	16.7026	-0.171336	1
Chmp3	Chmp3	1.05142	0.281499	1
Tgoln2	Tgoln2	1.98269	0.374458	1
Dctn1	Dctn1	2.94399	-0.584657	1
Cct7	Cct7	3.93533	0.136069	1
Pcbp1	Pcbp1	2.97403	-0.137243	1
Aak1	Aak1	1.08147	-0.56464	1
LOC100360057	LOC100360057	1.05142	0.321748	1
Copg1	Copg1	2.34318	-0.0288691	1
Rab7a	Rab7a	2.97403	-0.263528	1
Podxl2	Podxl2	4.71639	-0.192829	1
Mrps25	Mrps25	1.05142	-0.55543	1
Arl6ip5	Arl6ip5	1.47199	-0.371627	1
Chl1	Chl1	1.68228	0.0164573	1
Camk1	Camk1	1.44195	0.0100768	1
Arpc4	Arpc4	1.7724	-0.312291	1
Jagn1	Jagn1	1.02138	0.319284	1
Brk1	Brk1	2.76375	-0.310391	1
Syn2	Syn2	1.68228	0.150475	1
Washc2c	Washc2c	1.05142	-0.148347	1
Zfp637	Zfp637	1.11151	0.0581771	1
Hnrnpf	Hnrnpf	1.08147	-0.43052	1
Atp6v1e1	Atp6v1e1	3.75509	-0.507387	1
M6pr	M6pr	1.14155	-0.508794	1
Necap1	Necap1	2.31313	-0.0829879	1
Phb2	Phb2	1.41191	0.107001	1
Grcc10	Grcc10	4.11558	-0.217377	1
Usp5	Usp5	2.13289	0.203497	1
Mlf2	Mlf2	4.14562	-0.426411	1
Cops7a	Cops7a	1.89256	0.293572	1
Pianp	Pianp	1.59216	-0.236632	1
Chd4	Chd4	1.26171	-0.0115761	1
Ndufa9	Ndufa9	1.29175	-0.295949	1
Fkbp4	Fkbp4	1.80244	-0.26087	1
Gabarapl1	Gabarapl1	4.53615	-0.161469	1
Cmas	Cmas	2.61354	0.261959	1
Etnk1	Etnk1	1.23167	-0.437692	1
Bcat1	Bcat1	21.4791	-0.023489	1
Eloc	Eloc	1.71232	-0.0292995	1
Ube2w	Ube2w	1.08147	0.302823	1
Cops5	Cops5	1.26171	0.0280826	1
Atp6v1h	Atp6v1h	1.95265	-0.104838	1
Mrpl15	Mrpl15	1.20163	-0.142558	1
Sdcbp	Sdcbp	2.61354	-0.297414	1
Calb1	Calb1	2.91395	0.344253	1
Ube2j1	Ube2j1	1.41191	0.0203742	1
Ndufb6	Ndufb6	5.28716	0.0680837	1
Dnaja1	Dnaja1	1.38187	-0.240422	1
Chmp5	Chmp5	1.83248	-0.343531	1
Nudt2	Nudt2	1.14155	0.0692585	1
Dctn3	Dctn3	2.46334	-0.119816	1
Sigmar1	Sigmar1	1.17159	0.254278	1
Vcp	Vcp	4.83655	0.260951	1
Hint2	Hint2	1.11151	-0.287709	1
Clta	Clta	3.69501	-0.43848	1
Ecpas	Ecpas	1.20163	0.415187	1
Zfp483	Zfp483	1.05142	-0.321668	1
Gng10	Gng10	2.07281	-0.506832	1
Ugcg	Ugcg	1.23167	0.356016	1
Atp6v1g1	Atp6v1g1	5.28716	-0.193745	1
Psip1	Psip1	1.29175	-0.558495	1
Rraga	Rraga	1.44195	-0.187207	1
Tm2d1	Tm2d1	1.14155	-0.195093	1
Jak1	Jak1	1.50204	0.31337	1
Dnajc6	Dnajc6	1.53208	-0.473428	1
Tmem59	Tmem59	4.59623	-0.0493591	1
Eps15	Eps15	1.11151	-0.423439	1
Cmpk1	Cmpk1	1.20163	-0.266006	1
Uqcrh	Uqcrh	13.5484	0.212413	1
Akr1a1	Akr1a1	8.77189	-0.0523006	1
Prdx1	Prdx1	3.42464	-0.376269	1
Eri3	Eri3	1.23167	-0.637078	1
Atp6v0b	Atp6v0b	4.59623	-0.41144	1
Slc2a1	Slc2a1	1.14155	-0.440807	1
Rims3	Rims3	1.02138	-0.349185	1
Cap1	Cap1	1.44195	0.0391758	1
Macf1	Macf1	1.08147	-0.676298	1
Ndufs5	Ndufs5	4.26578	-0.14688	1
Akirin1	Akirin1	1.08147	0.302823	1
RGD1559909	RGD1559909	1.68228	-0.355001	1
LOC100911847	LOC100911847	2.55346	0.320362	1
Map7d1	Map7d1	1.20163	-0.389855	1
Psmb2	Psmb2	2.01273	-0.0687605	1
Eif3i	Eif3i	1.80244	-0.0996957	1
Ptp4a2	Ptp4a2	1.17159	-0.406415	1
Fabp3	Fabp3	1.17159	0.0924652	1
Trnau1ap	Trnau1ap	1.02138	-0.255434	1
Atp5if1	Atp5if1	10.4542	-0.208785	1
Stx12	Stx12	2.28309	0.190398	1
Nudc	Nudc	2.16293	-0.0949117	1
Stmn1	Stmn1	11.5056	-0.123359	1
Tmem50a	Tmem50a	1.95265	-0.271326	1
Nipal3	Nipal3	1.02138	-0.182742	1
Pithd1	Pithd1	2.31313	-0.172638	1
Cdc42	Cdc42	4.98676	-0.230769	1
Rap1gap	Rap1gap	1.08147	-0.475162	1
Micos10	Micos10	3.93533	-0.103882	1
Capzb	Capzb	2.25305	-0.299601	1
Emc1	Emc1	1.08147	0.2752	1
Ubr4	Ubr4	1.17159	0.212419	1
Sdhb	Sdhb	3.09419	0.172377	1
Atp13a2	Atp13a2	1.17159	-0.665321	1
Mfn2	Mfn2	1.29175	0.200148	1
Fbxo44	Fbxo44	1.17159	-0.610105	1
Tardbp	Tardbp	1.29175	-0.359406	1
Kif1b	Kif1b	2.91395	-0.388312	1
Eno1	Eno1	9.01221	-0.0467602	1
Park7	Park7	4.98676	-0.158376	1
Acot7	Acot7	3.72505	-0.499695	1
Chd5	Chd5	1.35183	0.208126	1
Kcnab2	Kcnab2	1.14155	-0.487451	1
Tprg1l	Tprg1l	3.18432	-0.0118198	1
Hes5	Hes5	1.17159	-0.152986	1
Rer1	Rer1	1.47199	0.299194	1
Gnb1	Gnb1	2.28309	-0.469424	1
Ssu72	Ssu72	3.36456	0.0510519	1
Mrpl20	Mrpl20	1.86252	-0.393844	1
Aurkaip1	Aurkaip1	1.17159	-0.387096	1
Mcfd2	Mcfd2	1.32179	0.106596	1
Epas1	Epas1	2.01273	-0.128985	1
Prepl	Prepl	6.30855	-0.260883	1
Srsf7	Srsf7	1.14155	-0.280141	1
Cebpzos	Cebpzos	1.23167	0.215634	1
Yipf4	Yipf4	1.08147	0.347994	1
Dpy30	Dpy30	1.08147	-0.108252	1
Snx17	Snx17	1.26171	-0.19178	1
Ost4	Ost4	2.70366	-0.253642	1
Mapre3	Mapre3	1.35183	-0.610299	1
Hadhb	Hadhb	2.19297	0.164566	1
Hadha	Hadha	1.23167	0.0582656	1
Rab10	Rab10	1.05142	-0.311077	1
Dnajc27	Dnajc27	1.02138	-0.338497	1
Sf3b6	Sf3b6	2.13289	0.330804	1
Pum2	Pum2	1.17159	-0.366199	1
Laptm4a	Laptm4a	3.99541	-0.272719	1
Ddx1	Ddx1	1.23167	-0.19455	1
Hpcal1	Hpcal1	1.95265	-0.372696	1
Kidins220	Kidins220	2.28309	-0.23856	1
Dld	Dld	1.53208	-0.00121774	1
Ankmy2	Ankmy2	1.02138	0.122213	1
Pnpla8	Pnpla8	1.6222	-0.129035	1
Nrcam	Nrcam	1.59216	-0.360504	1
Akap6	Akap6	1.29175	0.0883076	1
Cfl2	Cfl2	1.71232	-0.221085	1
Psma6	Psma6	4.50611	0.261528	1
Trappc6b	Trappc6b	1.65224	0.346745	1
Fkbp3	Fkbp3	4.02546	-0.100336	1
Rps29	Rps29	40.4648	0.285418	1
Klhdc2	Klhdc2	1.23167	-0.16076	1
Rtn1	Rtn1	17.724	-0.277747	1
Ppm1a	Ppm1a	1.47199	-0.292983	1
Churc1	Churc1	1.14155	-0.632491	1
Atp6v1d	Atp6v1d	3.06415	-0.480461	1
Erh	Erh	2.4333	-0.311151	1
Isca2	Isca2	1.17159	0.213729	1
Tmed10	Tmed10	1.11151	0.0366577	1
Ahsa1	Ahsa1	1.47199	-0.22071	1
Slirp	Slirp	1.08147	0.12438	1
Psmc1	Psmc1	2.25305	-0.241403	1
Ndufb1	Ndufb1	7.29989	-0.122686	1
Lgmn	Lgmn	1.89256	0.333521	1
Ifi27	Ifi27	2.4333	-0.525521	1
Setd3	Setd3	1.23167	-0.382189	1
Evl	Evl	2.37322	0.0786709	1
Begain	Begain	1.11151	0.191783	1
RGD1566401	RGD1566401	1.32179	-0.149027	1
LOC102555254	LOC102555254	1.56212	0.404557	1
Dync1h1	Dync1h1	3.09419	0.0304042	1
Eif5	Eif5	2.49338	0.0396104	1
Coa8	Coa8	1.17159	-0.309861	1
Klc1	Klc1	7.20977	0.137248	1
LOC100912557	LOC100912557	3.51476	-0.214204	1
Akt1	Akt1	1.26171	-0.182081	1
Naca	Naca	7.7505	-0.00938141	1
Ptges3	Ptges3	2.4333	-0.0510467	1
Atp5f1b	Atp5f1b	14.6899	-0.237073	1
Cs	Cs	2.46334	-0.00669771	1
Smarcc2	Smarcc2	1.47199	-0.271791	1
Myl6	Myl6	6.96944	-0.461575	1
Rab5b	Rab5b	1.02138	-0.625261	1
Sarnp	Sarnp	1.71232	-0.117818	1
Cd63	Cd63	2.52342	-0.187088	1
Bloc1s1	Bloc1s1	1.80244	-0.486088	1
Mrpl54	Mrpl54	1.95265	-0.18175	1
Eef2	Eef2	9.13238	0.214987	1
Map2k2	Map2k2	1.41191	-0.319405	1
Sgta	Sgta	1.56212	-0.423222	1
Lsm7	Lsm7	2.40326	0.0238462	1
Oaz1	Oaz1	7.72046	-0.451371	1
Ap3d1	Ap3d1	1.41191	-0.209641	1
Btbd2	Btbd2	1.23167	-0.0548815	1
Csnk1g2	Csnk1g2	1.08147	-0.0732515	1
Abhd17a	Abhd17a	1.08147	-0.195682	1
Uqcr11	Uqcr11	8.05091	-0.454332	1
Mbd3	Mbd3	1.41191	-0.495775	1
Apc2	Apc2	1.05142	-0.274681	1
Atp5f1d	Atp5f1d	4.17566	-0.527257	1
Cbarp	Cbarp	6.24847	-0.11258	1
Gpx4	Gpx4	9.97352	-0.29675	1
Polr2e	Polr2e	1.7724	-0.128721	1
Palm	Palm	1.11151	0.104121	1
Ndufa7	Ndufa7	3.60489	-0.222383	1
Timp3	Timp3	1.14155	-0.354118	1
Rtcb	Rtcb	1.20163	0.0569539	1
Hsp90b1	Hsp90b1	6.81924	0.31886	1
Slc25a3	Slc25a3	9.46282	-0.0641304	1
Metap2	Metap2	1.05142	-0.2752	1
Mrpl42	Mrpl42	1.20163	0.098268	1
Nap1l1	Nap1l1	2.22301	0.0353564	1
Atxn7l3b	Atxn7l3b	1.14155	-0.545402	1
Rab21	Rab21	1.11151	0.435512	1
Cct2	Cct2	2.85387	0.044217	1
Tmbim4	Tmbim4	1.02138	-0.317398	1
Os9	Os9	1.80244	0.37766	1
Dctn2	Dctn2	1.98269	-0.437265	1
Uqcrb	Uqcrb	7.14969	-0.197549	1
Cox6c	Cox6c	18.5652	-0.281988	1
Polr2k	Polr2k	3.57484	0.0288066	1
Ankrd46	Ankrd46	1.47199	-0.269917	1
Ncald	Ncald	1.68228	-0.577836	1
Ubr5	Ubr5	1.05142	0.141915	1
Azin1	Azin1	1.11151	-0.0612496	1
Atp6v1c1	Atp6v1c1	2.61354	-0.357402	1
Oxr1	Oxr1	1.98269	-0.433522	1
Eif3el1	Eif3el1	1.6222	0.390164	1
Eny2	Eny2	1.29175	0.0660826	1
Mrpl13	Mrpl13	1.14155	-0.216206	1
Sqle	Sqle	1.17159	0.093671	1
Ly6h	Ly6h	8.65172	-0.0912778	1
Eef1d	Eef1d	1.20163	-0.375474	1
Grina	Grina	4.83655	-0.570826	1
Cyc1	Cyc1	3.45468	-0.429218	1
Vps28	Vps28	2.10285	-0.393182	1
LOC108348051	LOC108348051	1.17159	0.0561653	1
Txn2	Txn2	1.6222	0.00520218	1
Eif3d	Eif3d	1.20163	0.261861	1
Tst	Tst	1.71232	-0.240682	1
Polr2f	Polr2f	1.08147	-0.582297	1
Tomm22	Tomm22	1.53208	-0.218201	1
Cbx6	Cbx6	1.56212	-0.231622	1
Atf4	Atf4	2.88391	0.247206	1
Rbx1	Rbx1	2.76375	-0.216641	1
Rangap1	Rangap1	1.6222	-0.449007	1
Aco2	Aco2	3.90529	-0.42346	1
Pmm1	Pmm1	1.68228	-0.151505	1
Srebf2	Srebf2	1.59216	-0.550292	1
Septin3	Septin3	1.6222	-0.175637	1
Smdt1	Smdt1	5.0168	-0.0957538	1
Ndufa6	Ndufa6	4.74643	-0.497016	1
Cyb5r3	Cyb5r3	1.05142	0.306911	1
Atxn10	Atxn10	3.42464	-0.225695	1
Mapk8ip2	Mapk8ip2	3.93533	0.306276	1
Kif21a	Kif21a	1.80244	-0.0554421	1
Cntn1	Cntn1	3.60489	-0.231324	1
Yaf2	Yaf2	1.26171	-0.17418	1
Zcrb1	Zcrb1	1.08147	-0.101433	1
Nell2	Nell2	2.28309	-0.115764	1
Slc38a1	Slc38a1	1.53208	-0.255465	1
Cacnb3	Cacnb3	1.35183	0.366388	1
Tuba1a	Tuba1a	22.3202	-0.320452	1
Tmbim6	Tmbim6	2.4333	-0.5324	1
Cox14	Cox14	1.65224	-0.301499	1
Eif4b	Eif4b	1.50204	-0.127464	1
Spryd3	Spryd3	1.17159	-0.300713	1
Pfdn5	Pfdn5	5.34725	0.270716	1
Atp5mc2	Atp5mc2	5.07688	-0.437215	1
Hnrnpa1	Hnrnpa1	3.45468	0.16635	1
Copz1	Copz1	1.50204	-0.22589	1
Sesn3	Sesn3	1.65224	-0.296577	1
Cwc15	Cwc15	1.17159	-0.3845	1
Pin1	Pin1	1.98269	-0.455344	1
Eif3g	Eif3g	1.74236	0.0235192	1
Fdx2	Fdx2	1.23167	-0.0967609	1
Cdc37	Cdc37	1.41191	-0.61251	1
Plppr2	Plppr2	1.05142	-0.419763	1
Prkcsh	Prkcsh	1.65224	-0.124308	1
Elof1	Elof1	1.41191	-0.209641	1
Septin7	Septin7	1.41191	-0.563951	1
Aplp2	Aplp2	2.97403	-0.274037	1
RGD1311744	RGD1311744	1.83248	0.334311	1
Hspa8	Hspa8	16.5224	0.157078	1
Sc5d	Sc5d	1.35183	-0.105032	1
Trappc4	Trappc4	1.32179	0.246806	1
Atp5mg	Atp5mg	15.1706	-0.166478	1
Pafah1b2	Pafah1b2	2.04277	-0.0593807	1
Cadm1	Cadm1	2.46334	-0.118562	1
Rexo2	Rexo2	1.41191	0.0256387	1
Sdhd	Sdhd	1.80244	-0.110035	1
Timm8b	Timm8b	9.55295	0.105151	1
Dnaja4	Dnaja4	1.50204	-0.430191	1
Ube2q2	Ube2q2	1.11151	0.300425	1
Tspan3	Tspan3	6.9394	-0.357402	1
Imp3	Imp3	1.32179	0.29161	1
Cox5a	Cox5a	5.8279	0.102233	1
Pkm	Pkm	4.68635	-0.544994	1
Map2k1	Map2k1	2.70366	-0.290877	1
Rab11a	Rab11a	2.07281	0.148463	1
Oaz2	Oaz2	2.31313	-0.0609279	1
Herc1	Herc1	1.20163	0.189018	1
Polr2m	Polr2m	2.61354	-0.145434	1
Nedd4	Nedd4	2.85387	-0.461123	1
Arpp19	Arpp19	1.71232	-0.0372986	1
Myo5a	Myo5a	1.74236	-0.371911	1
Tmod2	Tmod2	1.14155	-0.606835	1
Lysmd2	Lysmd2	1.08147	-0.204723	1
Scg3	Scg3	2.07281	-0.266216	1
Fbxo9	Fbxo9	1.05142	-0.539963	1
Cox7a2	Cox7a2	6.96944	-0.204559	1
Tmem30a	Tmem30a	3.33452	-0.175253	1
Snap91	Snap91	2.16293	-0.566184	1
Morf4l1	Morf4l1	9.19246	-0.325714	1
Chst2	Chst2	1.20163	-0.00425545	1
Atp1b3	Atp1b3	2.34318	0.317958	1
Rnf7	Rnf7	2.04277	0.104269	1
Copb2	Copb2	1.32179	0.0608087	1
Anapc13	Anapc13	1.38187	-0.325032	1
Rab6b	Rab6b	3.81517	-0.404868	1
Atp2c1	Atp2c1	2.34318	0.358111	1
Tusc2	Tusc2	1.23167	-0.401064	1
Ip6k1	Ip6k1	1.23167	-0.550782	1
Rhoa	Rhoa	1.59216	-0.227363	1
Gpx1	Gpx1	2.31313	-0.310843	1
Wdr6	Wdr6	4.38594	-0.226253	1
Ip6k2	Ip6k2	1.11151	-0.116626	1
Uqcrc1	Uqcrc1	3.69501	-0.274061	1
Tma7	Tma7	4.8666	-0.168638	1
Dhx30	Dhx30	1.14155	0.416187	1
Epm2aip1	Epm2aip1	2.52342	-0.117201	1
Rpsa	Rpsa	14.9002	0.246728	1
Eif1b	Eif1b	2.37322	-0.420208	1
Ss18l2	Ss18l2	2.16293	0.0250674	1
Higd1a	Higd1a	3.36456	-0.0424461	1
Mydgf	Mydgf	2.19297	0.268192	1
Micos13	Micos13	6.15835	-0.0519353	1
Ndufa11	Ndufa11	4.26578	-0.287198	1
Clpp	Clpp	1.35183	0.22526	1
Alkbh7	Alkbh7	1.38187	-0.215781	1
LOC108351885	LOC108351885	1.05142	0.189822	1
Mea1	Mea1	2.94399	0.0990911	1
Klhdc3	Klhdc3	1.44195	-0.610528	1
Yipf3	Yipf3	1.05142	0.179828	1
Hsp90ab1	Hsp90ab1	15.8915	0.105922	1
Enpp5	Enpp5	2.46334	-0.0510179	1
Paqr8	Paqr8	1.50204	-0.588923	1
Lmbrd1	Lmbrd1	1.23167	-0.486535	1
Ptp4a1	Ptp4a1	1.32179	-0.35946	1
Dst	Dst	1.95265	0.0132695	1
Arhgef4	Arhgef4	1.44195	-0.51205	1
Plekhb2	Plekhb2	4.14562	0.0566939	1
Cox5b	Cox5b	11.8961	-0.231959	1
Actr1b	Actr1b	1.71232	-0.0599119	1
Inpp4a	Inpp4a	1.02138	-0.0310555	1
Coa5	Coa5	2.4333	0.35013	1
Txndc9	Txndc9	1.20163	0.213106	1
LOC363224	LOC363224	1.05142	-0.0235373	1
Gls	Gls	1.83248	-0.0104232	1
Hspd1	Hspd1	2.49338	-0.00425545	1
Hspe1	Hspe1	5.8279	0.225729	1
Mob4	Mob4	1.05142	-0.292224	1
Bmpr2	Bmpr2	1.47199	0.088854	1
Ndufs1	Ndufs1	1.02138	-0.243479	1
Map2	Map2	4.3559	-0.365298	1
Arpc2	Arpc2	1.83248	-0.26953	1
Aamp	Aamp	2.10285	-0.0899243	1
Dnajb2	Dnajb2	1.38187	-0.533146	1
Dnpep	Dnpep	1.17159	-0.0644109	1
Chpf	Chpf	1.86252	0.241281	1
Cul3	Cul3	1.32179	-0.20109	1
Mff	Mff	2.88391	-0.404871	1
Trip12	Trip12	1.47199	0.153771	1
Cab39	Cab39	1.80244	0.304888	1
Itm2c	Itm2c	11.2352	-0.435656	1
Psmd1	Psmd1	2.34318	0.232427	1
Ncl	Ncl	1.68228	-0.143627	1
Ngef	Ngef	1.05142	0.102949	1
Cops8	Cops8	1.20163	-0.125473	1
Ndufa10	Ndufa10	1.20163	-0.365664	1
Cops9	Cops9	5.73778	-0.329655	1
Kif1a	Kif1a	4.50611	-0.378028	1
Hdlbp	Hdlbp	1.80244	0.178289	1
Septin2	Septin2	1.05142	-0.301426	1
Stk25	Stk25	1.29175	-0.0703446	1
Pja2	Pja2	3.96537	-0.375893	1
Vapa	Vapa	2.88391	-0.46115	1
Bmerb1	Bmerb1	2.25305	-0.5548	1
Glyr1	Glyr1	1.47199	-0.238833	1
Mgrn1	Mgrn1	1.29175	-0.476669	1
Pam16	Pam16	3.93533	0.0162111	1
Flywch1	Flywch1	2.88391	-0.317606	1
Srrm2	Srrm2	1.71232	-0.450341	1
Elob	Elob	9.16242	-0.280136	1
Atp6v0c	Atp6v0c	18.415	-0.356151	1
Rnps1	Rnps1	1.08147	-0.443609	1
Syngr3	Syngr3	3.90529	0.0390636	1
Rps2	Rps2	13.0076	0.164547	1
Hagh	Hagh	1.32179	-0.0851026	1
Mrps34	Mrps34	1.29175	-0.21548	1
Nme3	Nme3	1.53208	-0.244496	1
Mapk8ip3	Mapk8ip3	1.26171	-0.663795	1
Ube2i	Ube2i	1.35183	-0.244736	1
Fbxl16	Fbxl16	1.47199	-0.596413	1
Stub1	Stub1	2.79379	-0.308619	1
Atp6v0e1	Atp6v0e1	1.41191	0.333966	1
Npm1	Npm1	4.08554	0.22843	1
Fbll1	Fbll1	1.14155	-0.156085	1
Gabra1	Gabra1	3.78513	0.133266	1
Gabrb2	Gabrb2	1.29175	-0.268911	1
Mapk9	Mapk9	1.38187	-0.439416	1
Sqstm1	Sqstm1	6.21843	-0.484036	1
Hnrnpab	Hnrnpab	2.22301	0.0536993	1
Nhp2	Nhp2	1.17159	-0.0530148	1
Sar1b	Sar1b	1.38187	-0.201629	1
Ube2b	Ube2b	2.31313	-0.304755	1
Skp1	Skp1	8.08095	-0.510229	1
LOC100362027	LOC100362027	5.52749	0.264737	1
Hspa4	Hspa4	2.10285	0.18549	1
Aff4	Aff4	1.20163	-0.272412	1
Uqcrq	Uqcrq	10.8147	-0.26704	1
Hint1	Hint1	14.4195	-0.00317715	1
G3bp1	G3bp1	1.05142	-0.0443929	1
LOC103693330	LOC103693330	4.2057	-0.0503539	1
Guk1	Guk1	3.27444	-0.19946	1
Mrpl55	Mrpl55	1.11151	-0.0446173	1
Arf1	Arf1	5.28716	-0.0938743	1
Cops3	Cops3	1.38187	-0.0256785	1
Tom1l2	Tom1l2	2.16293	-0.0098031	1
Prpsap2	Prpsap2	1.38187	0.345151	1
Ubb	Ubb	11.5657	-0.354588	1
Myh10	Myh10	1.08147	-0.343624	1
Naa38	Naa38	2.94399	-0.347879	1
Fxr2	Fxr2	1.26171	0.145303	1
Mpdu1	Mpdu1	1.05142	0.0396104	1
Eif4a1	Eif4a1	3.2444	-0.11086	1
Tmem256	Tmem256	1.47199	-0.256353	1
Eif5a	Eif5a	4.92668	-0.345292	1
Gabarap	Gabarap	5.70773	0.167101	1
Psmb6	Psmb6	3.84521	0.101961	1
Pfn1	Pfn1	4.14562	-0.238461	1
C1qbp	C1qbp	2.34318	0.234783	1
Emc6	Emc6	1.17159	-0.227292	1
Cluh	Cluh	1.17159	0.155281	1
Pafah1b1	Pafah1b1	3.27444	-0.270872	1
Prpf8	Prpf8	1.59216	-0.32284	1
Pitpna	Pitpna	2.40326	-0.427203	1
Timm22	Timm22	1.02138	0.26938	1
Flot2	Flot2	1.08147	0.381831	1
Sdf2	Sdf2	2.40326	0.332428	1
Tmem199	Tmem199	1.59216	0.144227	1
Ap2b1	Ap2b1	1.26171	-0.476592	1
Usp32	Usp32	1.02138	-0.10979	1
Vmp1	Vmp1	1.17159	-0.563824	1
Cltc	Cltc	4.38594	-0.264783	1
Septin4	Septin4	1.35183	-0.64151	1
Supt4h1	Supt4h1	1.47199	-0.470883	1
Dynll2	Dynll2	5.28716	-0.568696	1
Mrps23	Mrps23	1.50204	0.316678	1
Nme1	Nme1	3.21436	-0.0282664	1
Spag9	Spag9	1.35183	-0.57675	1
Mrpl27	Mrpl27	1.65224	-0.270373	1
Phb	Phb	1.50204	-0.219432	1
Atp5mc1	Atp5mc1	5.76782	-0.230381	1
Pnpo	Pnpo	1.23167	-0.134029	1
Npepps	Npepps	1.41191	-0.169162	1
Psmb3	Psmb3	3.87525	0.240652	1
Mien1	Mien1	2.55346	0.242722	1
Psmd3	Psmd3	1.20163	-0.149038	1
Thra	Thra	3.09419	-0.373098	1
Eif1	Eif1	7.05957	-0.1275	1
Dnajc7	Dnajc7	1.32179	-0.105327	1
Rab5c	Rab5c	1.32179	-0.40722	1
Atp6v0a1	Atp6v0a1	2.82383	-0.192415	1
Ramp2	Ramp2	1.47199	0.289767	1
Coa3	Coa3	2.4333	0.120576	1
Becn1	Becn1	1.20163	0.0201412	1
Nbr1	Nbr1	1.38187	0.255713	1
Rundc3a	Rundc3a	2.10285	-0.306492	1
Grn	Grn	1.05142	0.199164	1
Mapt	Mapt	2.85387	-0.114956	1
Cyb561	Cyb561	1.38187	-0.0574592	1
Dcaf7	Dcaf7	1.50204	0.116942	1
Ccdc47	Ccdc47	1.29175	-0.198117	1
Psmc5	Psmc5	2.82383	-0.353077	1
Psmd12	Psmd12	2.07281	0.148463	1
Prkar1a	Prkar1a	5.31721	-0.362005	1
Rpl38	Rpl38	12.0764	0.121377	1
Atp5pd	Atp5pd	7.39001	-0.197836	1
Jpt1	Jpt1	1.89256	-0.389848	1
Sumo2	Sumo2	3.33452	-0.539531	1
Mrps7	Mrps7	1.71232	0.319423	1
Grb2	Grb2	1.89256	-0.164127	1
Wbp2	Wbp2	2.82383	-0.137871	1
Acox1	Acox1	1.11151	0.0482999	1
Prpsap1	Prpsap1	1.11151	0.398182	1
Srsf2	Srsf2	1.95265	-0.146285	1
Timp2	Timp2	6.639	-0.0458899	1
Ndufaf8	Ndufaf8	1.6222	-0.579348	1
Mrpl12	Mrpl12	2.07281	0.140253	1
Mcrip1	Mcrip1	1.02138	-0.351719	1
Arhgdia	Arhgdia	4.92668	0.15979	1
Anapc11	Anapc11	2.55346	0.107709	1
Gps1	Gps1	1.38187	-0.396207	1
Fasn	Fasn	1.71232	-0.557521	1
Csnk1d	Csnk1d	1.26171	-0.0743452	1
Atp5pf	Atp5pf	8.50152	-0.300687	1
App	App	10.5142	-0.362659	1
Cct8	Cct8	2.61354	-0.268911	1
Sod1	Sod1	8.5616	-0.3363	1
Synj1	Synj1	2.67362	0.0480264	1
Tmem50b	Tmem50b	1.17159	-0.581684	1
Atp5po	Atp5po	7.57026	-0.405506	1
Ttc3	Ttc3	4.11558	-0.455586	1
Psmg1	Psmg1	1.02138	-0.173035	1
Hmgn1	Hmgn1	1.29175	-0.485871	1
Pcp4	Pcp4	17.5137	0.0552801	1
Cldnd1	Cldnd1	1.47199	0.164881	1
Nit2	Nit2	1.02138	0.374321	1
Pcnp	Pcnp	1.89256	-0.256034	1
Cd200	Cd200	3.3946	0.143667	1
Atp6v1a	Atp6v1a	3.99541	-0.0411261	1
Lsamp	Lsamp	2.61354	0.165445	1
Cox17	Cox17	4.71639	-0.0262018	1
Gsk3b	Gsk3b	1.56212	-0.357818	1
Fam162a	Fam162a	2.19297	-0.13103	1
Rpl35al1	Rpl35al1	2.28309	0.150417	1
Fyttd1	Fyttd1	1.29175	-0.0678957	1
Ncbp2as2	Ncbp2as2	1.32179	-0.356716	1
Ppp1r2	Ppp1r2	1.74236	0.145372	1
Opa1	Opa1	1.17159	0.0138919	1
Eif4g1	Eif4g1	1.95265	0.0961588	1
Psmd2	Psmd2	2.13289	0.236411	1
Ap2m1	Ap2m1	9.64307	-0.186943	1
Septin5	Septin5	1.86252	-0.487943	1
Ranbp1	Ranbp1	1.26171	-0.35935	1
LOC120095704	LOC120095704	1.44195	0.358972	1
Dgcr6	Dgcr6	2.16293	-0.135513	1
Ube2l3	Ube2l3	2.49338	-0.352562	1
Mapk1	Mapk1	1.86252	-0.729148	1
Dnm1l	Dnm1l	2.16293	0.137423	1
Ube2v2	Ube2v2	1.35183	-0.516524	1
Pet100	Pet100	1.89256	-0.263116	1
Ctxn1	Ctxn1	3.96537	-0.0409042	1
Pomp	Pomp	4.44603	-0.477267	1
Atp5mf	Atp5mf	12.4068	-0.0268377	1
Pdap1	Pdap1	1.14155	-0.483725	1
Arpc1a	Arpc1a	2.46334	-0.340238	1
Tmem130	Tmem130	18.1145	0.224146	1
Bri3	Bri3	1.7724	-0.233074	1
Mmd2	Mmd2	1.74236	-0.469511	1
Eif3b	Eif3b	1.29175	0.316264	1
Asmtl	Asmtl	1.14155	0.274821	1
Cops6	Cops6	2.22301	-0.275283	1
Lamtor4	Lamtor4	1.98269	-0.2325	1
Gnb2	Gnb2	4.53615	-0.143807	1
Ache	Ache	2.01273	0.181586	1
Vgf	Vgf	1.95265	-0.477039	1
Znhit1	Znhit1	1.29175	-0.282071	1
Ift22	Ift22	1.17159	0.270549	1
Ywhag	Ywhag	6.96944	-0.412553	1
Mdh2	Mdh2	3.93533	-0.522462	1
Rhbdd2	Rhbdd2	1.14155	-0.317371	1
Clip2	Clip2	1.56212	0.240353	1
Gtf2i	Gtf2i	1.41191	-0.550185	1
Sbds	Sbds	1.02138	0.0125881	1
Tmem248	Tmem248	1.02138	-0.164991	1
LOC100910788	LOC100910788	6.03818	-0.47589	1
Cct6a	Cct6a	1.29175	-0.319199	1
Mrps17	Mrps17	1.08147	0.141803	1
Ran	Ran	7.57026	0.144959	1
Ubc	Ubc	10.0937	-0.410722	1
Tmed2	Tmed2	2.04277	0.142819	1
Arl6ip4	Arl6ip4	1.02138	-0.379295	1
Denr	Denr	1.17159	-0.109116	1
Rsrc2	Rsrc2	1.23167	0.389472	1
Anapc5	Anapc5	2.13289	0.0334912	1
Fam216a	Fam216a	1.17159	0.0991094	1
Vps29	Vps29	1.89256	0.0506666	1
Ptpn11	Ptpn11	1.17159	-0.649193	1
Rph3a	Rph3a	1.23167	-0.172271	1
Plbd2	Plbd2	1.92261	0.128989	1
Wsb2	Wsb2	2.01273	-0.0820137	1
Rplp0	Rplp0	11.7459	0.203585	1
Cox6a1	Cox6a1	15.8014	-0.273316	1
Dynll1	Dynll1	11.4155	-0.170336	1
RGD1311899	RGD1311899	3.69501	-0.339069	1
RGD1560398	RGD1560398	2.25305	-0.169162	1
Iscu	Iscu	4.89664	0.0910549	1
Sgsm1	Sgsm1	1.08147	-0.223686	1
Vps4b	Vps4b	1.02138	0.337125	1
Rab3gap1	Rab3gap1	1.05142	-0.0810711	1
Tmem183a	Tmem183a	1.29175	0.108662	1
Arl8a	Arl8a	2.40326	-0.110713	1
Timm17a	Timm17a	1.41191	-0.243854	1
Glrx2	Glrx2	2.4333	-0.0534399	1
Arpc5	Arpc5	1.26171	-0.127775	1
Astn1	Astn1	2.5835	0.302979	1
Mrps14	Mrps14	1.35183	-0.295276	1
Cacybp	Cacybp	2.88391	-0.103481	1
Vamp4	Vamp4	1.83248	0.0830483	1
Mpc2	Mpc2	3.66497	-0.448142	1
Mgst3	Mgst3	2.13289	-0.420232	1
Uhmk1	Uhmk1	2.40326	0.0119768	1
Ndufs2	Ndufs2	3.2444	-0.200773	1
Ufc1	Ufc1	1.56212	-0.107246	1
Nit1	Nit1	1.38187	0.386684	1
Pfdn2	Pfdn2	2.88391	-0.576458	1
Copa	Copa	1.83248	0.205527	1
Pea15	Pea15	6.39867	-0.126007	1
LOC108352650	LOC108352650	2.40326	0.372699	1
Cadm3	Cadm3	1.41191	-0.184579	1
Fh	Fh	1.26171	-0.101063	1
Hnrnpu	Hnrnpu	1.56212	-0.380934	1
Srp9	Srp9	2.61354	0.133248	1
Degs1	Degs1	1.56212	-0.182474	1
Eprs	Eprs	1.20163	0.409317	1
Smyd2	Smyd2	1.50204	0.299663	1
Nenf	Nenf	5.40733	0.326918	1
Atp5me	Atp5me	12.557	-0.275061	1
Mrps18c	Mrps18c	1.20163	-0.347577	1
Cops4	Cops4	1.02138	-0.409275	1
Enoph1	Enoph1	1.17159	0.140876	1
Uso1	Uso1	1.32179	0.327096	1
G3bp2	G3bp2	2.55346	-0.440822	1
Grsf1	Grsf1	1.02138	-0.332866	1
Rufy3	Rufy3	2.94399	0.278587	1
Srp72	Srp72	1.23167	0.286743	1
Atp8a1	Atp8a1	1.53208	-0.300995	1
Slc30a9	Slc30a9	1.6222	-0.283592	1
Uchl1	Uchl1	29.6201	0.126142	1
LOC100363869	LOC100363869	1.05142	0.39253	1
Smim20	Smim20	1.35183	0.169472	1
Med28	Med28	1.08147	-0.0744127	1
Rab28	Rab28	1.83248	0.263878	1
Wdr1	Wdr1	1.86252	0.148066	1
Crmp1	Crmp1	1.35183	-0.142917	1
Mrfap1	Mrfap1	6.42871	-0.270257	1
Grpel1	Grpel1	1.47199	-0.371627	1
Lrpap1	Lrpap1	1.53208	0.317889	1
RGD1560394	RGD1560394	7.11965	0.0259892	1
Maea	Maea	1.38187	0.131954	1
Ctbp1	Ctbp1	2.79379	-0.126726	1
Uqcr10	Uqcr10	11.4455	-0.121674	1
Nipsnap1	Nipsnap1	1.05142	-0.127227	1
Ap1b1	Ap1b1	1.26171	-0.181617	1
Mrps24	Mrps24	1.17159	-0.0611641	1
Tmed4	Tmed4	1.38187	0.316115	1
Ogdh	Ogdh	2.13289	-0.0045685	1
Ppia	Ppia	15.0504	-0.263821	1
Grb10	Grb10	1.11151	0.249319	1
C1d	C1d	1.17159	0.118	1
Actr2	Actr2	1.86252	-0.59041	1
Rab1a	Rab1a	3.96537	-0.0379268	1
Ugp2	Ugp2	1.23167	0.0387807	1
Mdh1	Mdh1	10.0336	-0.163795	1
Commd1	Commd1	1.26171	-0.437525	1
Cct4	Cct4	2.04277	-0.365118	1
Cfap36	Cfap36	1.65224	-0.461636	1
Acyp2	Acyp2	2.10285	-0.0203575	1
Vdac2	Vdac2	4.32586	-0.165031	1
Chchd1	Chchd1	2.25305	0.0342187	1
Ppp3cb	Ppp3cb	1.71232	-0.61388	1
Gng2	Gng2	2.40326	-0.159511	1
Ube2e1	Ube2e1	1.50204	-0.151211	1
Psmd6	Psmd6	2.19297	-0.0618814	1
Thoc7	Thoc7	1.32179	-0.396191	1
RGD1306063	RGD1306063	1.29175	-0.209271	1
Pdhb	Pdhb	2.34318	0.175727	1
Psmc6	Psmc6	2.10285	0.0590237	1
Cnih1	Cnih1	1.29175	-0.151692	1
Hnrnpc	Hnrnpc	2.67362	-0.239897	1
Dad1	Dad1	4.38594	0.0528311	1
Mrpl52	Mrpl52	3.27444	0.230451	1
Psmb5	Psmb5	4.56619	0.0562229	1
Slc22a17	Slc22a17	11.4756	-0.453894	1
Thtpa	Thtpa	1.17159	-0.382334	1
Psme1	Psme1	1.38187	-0.012386	1
Nedd8	Nedd8	5.34725	-0.325579	1
Mrpl57	Mrpl57	1.20163	0.193425	1
Ctsb	Ctsb	5.07688	-0.374379	1
Fdft1	Fdft1	1.68228	0.0152542	1
Trim35	Trim35	1.23167	-0.418488	1
Dpysl2	Dpysl2	5.58757	-0.576626	1
Ppp2r2a	Ppp2r2a	1.11151	-0.0213569	1
Sucla2	Sucla2	1.83248	-0.29085	1
Esd	Esd	1.7724	0.0489357	1
Tsc22d1	Tsc22d1	1.38187	-0.530817	1
Serp2	Serp2	2.52342	-0.584791	1
Sugt1	Sugt1	1.23167	-0.468364	1
Mycbp2	Mycbp2	1.29175	-0.175546	1
Dzip1	Dzip1	1.08147	-0.266477	1
Ipo5	Ipo5	1.11151	-0.304186	1
Tm9sf2	Tm9sf2	2.13289	0.183746	1
Nalcn	Nalcn	1.05142	-0.229329	1
Arf4	Arf4	2.10285	0.0168529	1
Selenok	Selenok	3.15427	-0.157258	1
Tkt	Tkt	1.7724	-0.418729	1
Itih3	Itih3	6.87932	-0.558644	1
Spcs1	Spcs1	3.45468	-0.134959	1
Nisch	Nisch	3.69501	-0.533119	1
Dph3	Dph3	1.20163	-0.110228	1
Glud1	Glud1	5.67769	-0.201343	1
Ghitm	Ghitm	4.32586	0.0787738	1
Smim7	Smim7	1.17159	0.235524	1
Ap1m1	Ap1m1	1.02138	-0.175325	1
Fam32a	Fam32a	1.6222	-0.20767	1
Use1	Use1	1.80244	0.262924	1
Mrpl34	Mrpl34	1.50204	-0.00204375	1
Dda1	Dda1	1.95265	-0.133226	1
Ccdc124	Ccdc124	1.29175	-0.394229	1
Rab3a	Rab3a	7.6003	-0.412777	1
Lsm4	Lsm4	1.41191	-0.258497	1
Uba52	Uba52	27.7576	0.248618	1
Rex1bd	Rex1bd	1.95265	0.235201	1
Cope	Cope	2.07281	0.184714	1
Ndufa13	Ndufa13	5.8279	-0.442344	1
Atp6v1b2	Atp6v1b2	4.80651	-0.363446	1
Msmo1	Msmo1	2.19297	0.269664	1
Slc25a4	Slc25a4	13.0677	-0.139153	1
Dctn6	Dctn6	1.95265	-0.0598666	1
Ppp2cb	Ppp2cb	2.13289	-0.344105	1
Fnta	Fnta	1.05142	-0.130099	1
Golga7	Golga7	1.17159	-0.42632	1
Vdac3	Vdac3	4.80651	-0.40646	1
Smim19	Smim19	1.05142	-0.23254	1
Coprs	Coprs	1.44195	-0.287391	1
Lamp1	Lamp1	6.30855	0.000452946	1
Ctsl	Ctsl	2.16293	0.348335	1
Habp4	Habp4	1.14155	-0.507979	1
Isca1	Isca1	2.5835	-0.302568	1
Agtpbp1	Agtpbp1	1.02138	-0.372824	1
Hnrnpk	Hnrnpk	2.28309	-0.545629	1
Spock1	Spock1	1.59216	-0.530718	1
Macroh2a1	Macroh2a1	1.08147	-0.619761	1
Pcbd2	Pcbd2	1.68228	-0.216101	1
Tmed9	Tmed9	1.17159	-0.104918	1
Pdlim7	Pdlim7	1.29175	-0.287975	1
Prelid1	Prelid1	2.67362	0.00302646	1
Cltb	Cltb	2.79379	-0.294372	1
Higd2a	Higd2a	2.64358	-0.0108258	1
LOC306766	LOC306766	1.11151	-0.57491	1
Sfxn1	Sfxn1	1.14155	-0.285859	1
Auh	Auh	2.07281	0.342848	1
Nol7	Nol7	1.29175	-0.157692	1
Smim13	Smim13	1.47199	-0.128997	1
Tmem14c	Tmem14c	1.41191	0.0430033	1
Txndc5	Txndc5	1.35183	0.329482	1
Tubb2a	Tubb2a	8.80193	-0.520438	1
Nrsn1	Nrsn1	3.57484	0.11657	1
LOC100911664	LOC100911664	1.35183	-0.422108	1
Hist1h2bq	Hist1h2bq	1.20163	0.138977	1
Vps41	Vps41	1.80244	-0.51231	1
Psma2	Psma2	2.85387	0.324203	1
Kif5b	Kif5b	1.59216	-0.396255	1
Rab18	Rab18	1.71232	-0.467921	1
Wac	Wac	1.05142	-0.607882	1
Pfkp	Pfkp	1.86252	-0.563466	1
Gdi2	Gdi2	1.83248	-0.548659	1
Atp5f1c	Atp5f1c	4.11558	-0.354906	1
Commd3	Commd3	1.44195	-0.283984	1
Usp14	Usp14	2.82383	-0.275768	1
Snrpd1	Snrpd1	1.86252	0.300599	1
Abhd3	Abhd3	1.65224	-0.618702	1
Impact	Impact	5.167	-0.407846	1
Aqp4	Aqp4	7.11965	0.242092	1
Elp2	Elp2	1.02138	-0.444828	1
Tpgs2	Tpgs2	1.05142	-0.000493535	1
Celf4	Celf4	2.94399	-0.599805	1
Apc	Apc	1.08147	-0.271042	1
Srp19	Srp19	1.14155	-0.251696	1
Reep5	Reep5	5.167	-0.146112	1
Reep2	Reep2	1.56212	-0.192961	1
Hspa9	Hspa9	1.47199	0.152766	1
Matr3	Matr3	1.26171	-0.0788326	1
Paip2	Paip2	2.7337	-0.248257	1
Cxxc5	Cxxc5	1.32179	0.0909929	1
LOC102557111	LOC102557111	1.23167	0.23768	1
Ndufa2	Ndufa2	5.40733	-0.371978	1
Hars1	Hars1	1.02138	0.178852	1
Pcdha4	Pcdha4	1.11151	0.0971034	1
Rell2	Rell2	1.14155	-0.0368311	1
Ndfip1	Ndfip1	10.0636	-0.333998	1
Yipf5	Yipf5	1.26171	0.312179	1
Ppp2r2b	Ppp2r2b	1.05142	-0.394663	1
Tmed7	Tmed7	1.89256	0.156147	1
Csnk1a1	Csnk1a1	2.31313	-0.222927	1
Txnl1	Txnl1	2.79379	0.051235	1
Wdr7	Wdr7	1.17159	-0.212734	1
Nars1	Nars1	2.19297	0.0564036	1
RGD1562987	RGD1562987	3.30448	0.129719	1
Atp5f1a	Atp5f1a	8.44144	-0.31926	1
Txnl4a	Txnl4a	1.59216	-0.347729	1
Cndp2	Cndp2	1.14155	0.212368	1
Cyb5a	Cyb5a	1.7724	-0.0391461	1
Tmx3	Tmx3	1.14155	0.318974	1
Ciao2b	Ciao2b	1.17159	-0.143807	1
Got2	Got2	2.25305	-0.433387	1
Ndrg4	Ndrg4	10.364	-0.359416	1
Arl2bp	Arl2bp	3.42464	-0.0412174	1
Mt3	Mt3	32.0835	-0.487023	1
Amfr	Amfr	1.71232	-0.515599	1
Lonp2	Lonp2	1.29175	0.0575015	1
Dnaja2	Dnaja2	2.13289	-0.359607	1
Vps35	Vps35	2.67362	0.266313	1
Wdr83os	Wdr83os	2.28309	0.00249367	1
Trir	Trir	1.53208	0.29264	1
Get3	Get3	1.71232	0.049998	1
Prdx2	Prdx2	9.07229	0.161602	1
Calr	Calr	6.21843	-0.0395833	1
Gadd45gip1	Gadd45gip1	2.04277	0.0287899	1
LOC288913	LOC288913	2.19297	0.0856083	1
Prkaca	Prkaca	2.04277	-0.236137	1
Adgrl1	Adgrl1	1.32179	-0.380839	1
Tecr	Tecr	4.50611	-0.492601	1
Ndufb7	Ndufb7	3.33452	-0.45782	1
Scoc	Scoc	4.77647	-0.0623825	1
Tmem208	Tmem208	1.02138	0.128554	1
Atp6v0d1	Atp6v0d1	5.52749	-0.128069	1
Psmd7	Psmd7	1.11151	-0.536868	1
Aars1	Aars1	2.40326	0.037532	1
Glg1	Glg1	1.32179	-0.0432963	1
Cfdp1	Cfdp1	1.17159	0.0467933	1
Gabarapl2	Gabarapl2	1.89256	-0.272797	1
Kars	Kars	1.08147	0.0720557	1
Terf2ip	Terf2ip	1.02138	-0.458995	1
Gcsh	Gcsh	1.41191	-0.00566365	1
Cmip	Cmip	1.53208	-0.614996	1
Hsbp1	Hsbp1	8.32128	0.131425	1
Hsdl1	Hsdl1	1.05142	0.320964	1
Cox4i1	Cox4i1	18.3248	-0.103235	1
Map1lc3b	Map1lc3b	2.85387	-0.250204	1
Trappc2l	Trappc2l	1.95265	-0.284604	1
Rpl13	Rpl13	12.6471	0.117163	1
Tubb3	Tubb3	5.67769	0.0420382	1
Agt	Agt	13.8488	-0.361617	1
RGD1559896	RGD1559896	1.20163	-0.36009	1
Tomm20	Tomm20	4.98676	0.101871	1
Gabbr1	Gabbr1	3.5448	-0.57194	1
Rpp21	Rpp21	1.14155	0.274821	1
RGD1302996	RGD1302996	1.08147	0.00613909	1
Tubb5	Tubb5	11.4756	0.217196	1
Ddx39b	Ddx39b	1.38187	-0.322726	1
Bag6	Bag6	1.05142	-0.482239	1
Rnf5	Rnf5	1.08147	-0.344105	1
Pfdn6	Pfdn6	1.6222	-0.312677	1
Uqcc2	Uqcc2	3.09419	-0.569138	1
Smim29	Smim29	1.17159	-0.359166	1
Nudt3	Nudt3	1.50204	-0.593631	1
Srsf3	Srsf3	1.20163	-0.493761	1
Ndufv3	Ndufv3	3.90529	0.317501	1
Cstb	Cstb	3.36456	0.179979	1
Gatd3a	Gatd3a	1.26171	-0.322404	1
Sumo3	Sumo3	1.20163	-0.39741	1
Pttg1ip	Pttg1ip	1.47199	0.0797457	1
Prmt2	Prmt2	1.71232	-0.0273884	1
Mif	Mif	8.62168	-0.429296	1
Snrpd3	Snrpd3	1.11151	-0.56328	1
Zwint	Zwint	35.4781	-0.380853	1
Cisd1	Cisd1	2.97403	-0.297221	1
Phyhipl	Phyhipl	1.74236	-0.465908	1
Pcbd1	Pcbd1	2.10285	0.336527	1
Sar1a	Sar1a	1.6222	0.0297504	1
Hk1	Hk1	2.10285	-0.437826	1
Nus1	Nus1	1.14155	0.38028	1
Serinc1	Serinc1	7.51018	-0.524127	1
Fabp7	Fabp7	1.59216	-0.163379	1
Amd1	Amd1	1.35183	-0.136224	1
Cd164	Cd164	1.41191	0.0546969	1
Ostm1	Ostm1	1.32179	0.0103453	1
Araf	Araf	3.66497	-0.11363	1
Usp11	Usp11	2.64358	0.0269807	1
Uba1	Uba1	2.94399	0.239778	1
Ndufb11	Ndufb11	4.59623	-0.0322332	1
Ddx3x	Ddx3x	2.13289	-0.0637501	1
Usp9x	Usp9x	2.61354	-0.198788	1
Mid1ip1	Mid1ip1	1.53208	-0.501032	1
Dynlt3	Dynlt3	1.6222	0.354514	1
Pcsk1n	Pcsk1n	24.7235	-0.213236	1
Praf2	Praf2	1.17159	-0.290582	1
Syp	Syp	5.61761	-0.523641	1
RragB	RragB	2.55346	0.106577	1
Mageh1	Mageh1	1.02138	0.0971216	1
Tro	Tro	2.88391	0.150901	1
Tsr2	Tsr2	1.50204	0.0184646	1
Huwe1	Huwe1	1.6222	-0.141759	1
Tspyl2	Tspyl2	1.80244	-0.136576	1
Tmsb4x	Tmsb4x	58.4592	0.176123	1
Rbbp7	Rbbp7	1.56212	-0.194453	1
Map7d2	Map7d2	1.68228	0.250262	1
Tmem47	Tmem47	1.86252	-0.246144	1
Eif2s3	Eif2s3	1.38187	-0.215781	1
Apoo	Apoo	1.23167	0.397249	1
Maged1	Maged1	6.87932	0.0147854	1
Pja1	Pja1	4.0555	-0.434093	1
Nono	Nono	1.35183	-0.120034	1
Pin4	Pin4	1.14155	-0.40097	1
Pabpc1l2a	Pabpc1l2a	1.20163	-0.533543	1
Nap1l2	Nap1l2	1.14155	-0.28205	1
Cox7b	Cox7b	12.6171	-0.0357676	1
Pgk1	Pgk1	6.06822	-0.380151	1
Sh3bgrl	Sh3bgrl	1.05142	-0.510287	1
Armcx2	Armcx2	1.35183	-0.170691	1
Gprasp1	Gprasp1	8.62168	0.0470529	1
Gprasp2	Gprasp2	4.92668	-0.0224472	1
MGC109340	MGC109340	2.70366	0.154811	1
Bex2	Bex2	9.2225	-0.211428	1
Bex4	Bex4	1.53208	0.171643	1
Tceal8	Tceal8	1.29175	-0.125553	1
Bex1	Bex1	3.84521	0.0558693	1
Tceal9	Tceal9	2.49338	0.0445986	1
Bex3	Bex3	6.36863	-0.332098	1
Morf4l2	Morf4l2	5.37729	0.188962	1
Tmsb15b2	Tmsb15b2	1.95265	0.0482626	1
LOC102555659	LOC102555659	5.167	-0.216748	1
Prps1	Prps1	1.47199	-0.474467	1
Pak3	Pak3	1.02138	-0.443404	1
Zcchc12	Zcchc12	6.42871	-0.0779362	1
Pgrmc1	Pgrmc1	5.49745	-0.443138	1
Ndufa1	Ndufa1	9.16242	0.201499	1
Tmem255a	Tmem255a	2.13289	0.0613984	1
Lamp2	Lamp2	1.41191	-0.623253	1
Mcts1	Mcts1	1.23167	-0.468364	1
Hprt1	Hprt1	2.34318	-0.135103	1
Rtl8a	Rtl8a	3.3946	-0.222234	1
Slc9a6	Slc9a6	1.35183	-0.144252	1
Ids	Ids	3.90529	-0.168356	1
Vma21	Vma21	1.14155	0.111848	1
Cetn2	Cetn2	1.20163	-0.643883	1
Bcap31	Bcap31	1.92261	0.0103842	1
Idh3g	Idh3g	2.37322	-0.0299487	1
L1cam	L1cam	1.89256	0.352339	1
Atp6ap1	Atp6ap1	1.7724	0.12826	1
Gdi1	Gdi1	6.45875	-0.32016	1

## Sheet: Female 3 SON DEGs_Conservative
FeatureID	FeatureName	SON Average	SON Log2 Fold Change	SON P-Value
Pdyn	Pdyn	7.64408	5.32352	1.62219e-121
Avp	Avp	1319.57	6.9167	6.2038e-105
Npff	Npff	1.76072	6.25094	2.79372e-67
Oxt	Oxt	908.959	4.40536	1.00835e-42
Cartpt	Cartpt	18.4446	3.27958	9.01414e-27
Fkbp11	Fkbp11	1.65335	3.52598	6.24332e-24
Ndnf	Ndnf	1.46011	3.3302	2.28124e-19
Gpx3	Gpx3	15.009	2.27218	5.48573e-16
Kcnmb4	Kcnmb4	3.49996	2.32735	3.60757e-13
Elapor1	Elapor1	1.39569	3.02131	1.5486e-11
Parm1	Parm1	2.57666	3.06194	1.88429e-11
Tmed3	Tmed3	2.79138	2.15094	3.81491e-10
Vat1l	Vat1l	2.25457	2.19026	7.23112e-10
Plpp4	Plpp4	1.33127	2.40021	1.72739e-09
Erp29	Erp29	7.49378	1.89235	2.28826e-09
Gal	Gal	4.68093	2.9974	2.31553e-09
Celf6	Celf6	2.53371	2.07849	3.59586e-09
LOC102553820	LOC102553820	1.82513	2.11916	1.99528e-08
Cst6	Cst6	3.22082	1.9164	3.70507e-08
Ncdn	Ncdn	1.39569	-2.86338	1.50402e-06
Mrps26	Mrps26	3.75762	1.67314	3.22937e-06
Sncb	Sncb	1.6963	-2.68201	5.96671e-06
Gstm5	Gstm5	5.30362	1.5931	6.53074e-06
Tp53i11	Tp53i11	2.10427	1.73555	8.61493e-06
Ssr4	Ssr4	6.37723	1.51084	2.20706e-05
Cck	Cck	1.18097	-2.6835	2.52945e-05
Vsnl1	Vsnl1	1.41716	-2.5214	2.73949e-05
Nucb2	Nucb2	1.09508	1.86502	4.40673e-05
Cd320	Cd320	1.26686	1.71917	0.000123483
Spint2	Spint2	4.03676	1.42344	0.00020034
Vat1	Vat1	3.99382	1.46517	0.000255567
Resp18	Resp18	36.6959	1.32061	0.000468094
Pam	Pam	5.79748	1.33636	0.000492513
Saraf	Saraf	9.66246	1.30437	0.000504887
Mbp	Mbp	6.3987	-2.26251	0.00067479
Id3	Id3	2.36194	1.63167	0.000966194
Snap25	Snap25	3.82204	-2.00517	0.00111376
Ostc	Ostc	2.70549	1.34824	0.0013555
Plp1	Plp1	3.97235	-2.20143	0.0013555
Vkorc1	Vkorc1	1.88955	1.51667	0.00155654
Ptprn	Ptprn	9.9416	1.19905	0.00213076
LOC100910069	LOC100910069	1.52452	1.77689	0.0031152
Rpl10	Rpl10	21.4721	1.18234	0.00322211
Ly6e	Ly6e	3.3926	1.23917	0.00346676
mt-Rnr2	mt-Rnr2	39.9597	-1.69807	0.00396605
mt-Rnr1	mt-Rnr1	23.6838	-1.68638	0.00427035
Hyou1	Hyou1	2.19016	1.36257	0.00432954
Calb2	Calb2	1.58894	-1.97008	0.00464384
Serpinb6a	Serpinb6a	1.18097	1.45034	0.0069687
Rps6	Rps6	16.2329	1.08611	0.00818046
Plxnc1	Plxnc1	1.28833	1.33117	0.00847834
Scg2	Scg2	1.95396	-1.75212	0.00856384
Gstm7	Gstm7	6.07662	1.11266	0.00888735
Ywhah	Ywhah	6.29134	-1.68088	0.0100498
Eef1g	Eef1g	6.65636	1.07758	0.0128477
Ssr1	Ssr1	2.44782	1.16278	0.0133069
Dnajb9	Dnajb9	1.33127	1.28009	0.0134189
Ndn	Ndn	12.2606	1.04077	0.0144096
Pld3	Pld3	10.0919	1.04259	0.0152641
Manf	Manf	3.1564	1.1107	0.0158662
Cd151	Cd151	1.88955	1.20022	0.016314
Nsf	Nsf	1.56747	-1.66328	0.0173242
Sncg	Sncg	1.20244	1.78934	0.0182439
Mgst3	Mgst3	1.78219	-1.63858	0.0187215
Epdr1	Epdr1	3.02757	1.10074	0.0187215
Tusc3	Tusc3	5.77601	1.03718	0.0204448
Gpm6a	Gpm6a	1.61041	-1.62832	0.0205711
Tuba4a	Tuba4a	1.65335	-1.62607	0.0205918
LOC100911266	LOC100911266	1.48158	1.19783	0.0206633
Tf	Tf	1.24538	-1.79554	0.0244957
Cgref1	Cgref1	1.18097	1.21205	0.0325788
Ctsf	Ctsf	2.4693	1.11483	0.0335444
Tspan6	Tspan6	2.12574	1.05871	0.0429234
Thy1	Thy1	3.73615	-1.44313	0.0463447
Elovl5	Elovl5	1.73924	1.32105	0.0469298
Apod	Apod	1.48158	-1.67487	0.0492825
Slc25a1	Slc25a1	1.28833	1.20697	0.0499119
Klhl13	Klhl13	1.54599	1.07611	0.0517946
Hspa5	Hspa5	6.549	0.93265	0.052069
LOC691995	LOC691995	12.9262	0.913609	0.0532952
Cd63	Cd63	4.18707	0.97659	0.0545682
Rab6a	Rab6a	1.6963	-1.44638	0.0571504
Cadps2	Cadps2	1.03066	1.15808	0.0596684
Sult4a1	Sult4a1	1.11655	-1.48833	0.0634291
Rps20	Rps20	19.239	0.879463	0.0647269
Cdh13	Cdh13	1.78219	1.06132	0.0677753
Calm2	Calm2	8.69622	-1.33047	0.0755591
Got1	Got1	1.88955	-1.37996	0.0775261
Minar2	Minar2	3.7791	0.916141	0.0794571
Atp1a3	Atp1a3	3.75762	-1.32761	0.0856839
Faim2	Faim2	2.16869	-1.34848	0.0890418
Ddost	Ddost	2.2331	1.05532	0.0904953
Pebp1	Pebp1	6.0122	-1.30846	0.0921543
LOC108353424	LOC108353424	5.02448	0.884884	0.0926495
Tmem59l	Tmem59l	8.22383	0.853532	0.0945005
Chn1	Chn1	1.37422	-1.35665	0.0992622
Rpl3	Rpl3	11.3802	0.834065	0.107623
Ndrg4	Ndrg4	6.33428	-1.27616	0.108488
Bex4	Bex4	2.12574	0.929874	0.108488
Mtch1	Mtch1	4.1656	-1.27903	0.109357
Rnf14	Rnf14	2.03985	-1.30797	0.110197
Zdhhc2	Zdhhc2	1.28833	0.99254	0.117023
Pcp4	Pcp4	14.8802	-1.32167	0.118422
Tppp3	Tppp3	1.82513	1.10491	0.126782
Ctsd	Ctsd	5.51834	0.836297	0.126926
Atp1b1	Atp1b1	7.55819	-1.2464	0.130566
Cnpy2	Cnpy2	3.26377	0.854876	0.137714
Gaa	Gaa	10.8864	0.798936	0.137903
Basp1	Basp1	3.17788	-1.23401	0.143437
Itgb1	Itgb1	1.07361	1.04548	0.143437
Tcta	Tcta	1.52452	0.934903	0.147626
Gfap	Gfap	4.18707	0.985156	0.147626
Ncald	Ncald	1.11655	-1.30169	0.149601
Camk2b	Camk2b	1.26686	-1.28012	0.150143
Rpl36al	Rpl36al	9.34038	0.826838	0.152074
Rpl8	Rpl8	11.7023	0.781426	0.156397
Tubb4a	Tubb4a	3.84351	-1.26471	0.156397
Alg2	Alg2	3.52143	0.821744	0.160918
Snap91	Snap91	1.11655	-1.27421	0.161897
Uqcc2	Uqcc2	2.0828	-1.22195	0.163838
H2az1	H2az1	1.50305	-1.23514	0.170355
Got2	Got2	1.09508	-1.25842	0.170938
Tpi1	Tpi1	6.20545	-1.16989	0.172268
Ptdss1	Ptdss1	1.07361	0.949631	0.177269
Rps12	Rps12	18.1869	0.754735	0.17813
Npc2	Npc2	3.69321	0.839319	0.17813
LOC102549726	LOC102549726	3.09199	0.815682	0.179934
Erlec1	Erlec1	2.6196	0.822855	0.185667
Ntan1	Ntan1	1.13802	-1.23877	0.185683
Ctss	Ctss	1.6963	-1.26509	0.187535
Rps4x	Rps4x	14.6225	0.748843	0.187981
Rpl36a	Rpl36a	13.1195	0.745129	0.188469
Rpl12	Rpl12	10.1993	0.743899	0.198177
Aldoc	Aldoc	7.40789	-1.13398	0.199182
Tle5	Tle5	5.2392	-1.13693	0.202146
Rps27a	Rps27a	39.659	0.758651	0.204676
Nsg1	Nsg1	2.53371	-1.15624	0.207147
Pdia6	Pdia6	2.68402	0.817051	0.207695
Ap1s2	Ap1s2	1.76072	0.850759	0.208651
Calm1	Calm1	4.18707	-1.13276	0.211073
Hsph1	Hsph1	1.09508	-1.20824	0.214924
Ppp2r1a	Ppp2r1a	2.94168	-1.14198	0.215826
Arpc4	Arpc4	1.13802	-1.20003	0.218143
Txndc15	Txndc15	3.30671	0.776699	0.220612
Rps5	Rps5	14.1501	0.724714	0.223067
Clstn1	Clstn1	2.6196	-1.1394	0.223067
Man1b1	Man1b1	1.13802	0.896188	0.226339
Tmeff2	Tmeff2	1.39569	0.923253	0.236424
Epn1	Epn1	1.07361	-1.18427	0.242335
Dnm1	Dnm1	2.87727	-1.11399	0.244727
Ap2s1	Ap2s1	1.71777	-1.14151	0.24706
Timm13	Timm13	2.31899	-1.12041	0.248526
Cd59	Cd59	3.90793	0.743492	0.252037
Gsto1	Gsto1	1.07361	-1.16817	0.254326
Hsp90b1	Hsp90b1	5.73306	0.721709	0.256577
Bscl2	Bscl2	2.0828	0.792901	0.259436
Tuba1b	Tuba1b	6.14103	-1.07618	0.260141
Ywhaz	Ywhaz	3.5429	-1.08174	0.271459
Mapre2	Mapre2	1.03066	-1.17438	0.279289
Cnih2	Cnih2	2.25457	-1.08864	0.284926
Fkbp8	Fkbp8	1.99691	-1.10255	0.286459
Rpl7	Rpl7	11.4876	0.698034	0.287228
Rpl27a	Rpl27a	28.15	0.707321	0.290053
Aprt	Aprt	2.03985	0.764521	0.29097
Vstm2l	Vstm2l	1.22391	-1.11777	0.294457
Rps18	Rps18	10.9937	0.68307	0.29531
Sptan1	Sptan1	2.03985	-1.08932	0.302627
Abat	Abat	1.35274	-1.0995	0.302627
Rps19l2	Rps19l2	16.1256	0.667902	0.305454
Bmerb1	Bmerb1	1.71777	-1.08053	0.306962
Dennd5a	Dennd5a	1.22391	-1.18185	0.307075
Tcf25	Tcf25	2.57666	-1.05104	0.314346
Ypel3	Ypel3	2.72696	-1.04022	0.316714
Rps27l	Rps27l	1.48158	0.788715	0.316714
Slc25a5	Slc25a5	1.63188	-1.07299	0.316714
Bin1	Bin1	1.26686	-1.12154	0.317306
Dynll2	Dynll2	2.42635	-1.04105	0.324018
Septin5	Septin5	1.48158	-1.05879	0.33459
Ap1s1	Ap1s1	1.18097	-1.07251	0.338045
Rps28	Rps28	13.0551	0.658859	0.344431
Hes5	Hes5	1.24538	0.786905	0.344574
Mageh1	Mageh1	1.18097	0.787443	0.348898
Arf3	Arf3	2.0828	-1.02716	0.349087
Map1lc3a	Map1lc3a	3.99382	-0.998098	0.358565
Ywhag	Ywhag	4.25148	-0.984968	0.377999
Rps26	Rps26	28.3862	0.656567	0.378348
Ndufb3	Ndufb3	1.88955	-1.0134	0.381473
Cyfip2	Cyfip2	1.50305	-1.02411	0.384503
Cdip1	Cdip1	1.48158	-1.02535	0.385392
Rpl18a	Rpl18a	17.9937	0.619996	0.385877
Ttc3	Ttc3	2.03985	-1.00407	0.386349
Surf4	Surf4	1.11655	0.788883	0.387226
Ndufa6	Ndufa6	3.65026	-0.982449	0.388333
Sec61b	Sec61b	3.32818	0.665774	0.38951
Tmed10	Tmed10	1.43863	0.778406	0.390167
Rnd2	Rnd2	1.61041	-1.01085	0.393346
Tpt1	Tpt1	22.2881	0.64868	0.397835
Gnas	Gnas	57.6742	0.640385	0.39844
Pcbp2	Pcbp2	1.41716	-1.01392	0.398636
Pnma8b	Pnma8b	1.71777	-1.00278	0.398771
Mesd	Mesd	1.65335	0.729547	0.39992
Pdia3	Pdia3	3.09199	0.661803	0.400214
Ndufb4	Ndufb4	4.63798	-0.958861	0.402252
Actr2	Actr2	1.11655	-1.02099	0.407438
Mgp	Mgp	1.00919	0.893747	0.408263
LOC102551133	LOC102551133	3.73615	0.646131	0.408263
Atp2a2	Atp2a2	2.2331	-0.979088	0.408632
Tubb2a	Tubb2a	6.72078	-0.945696	0.409694
Atp1a2	Atp1a2	3.67174	-0.976171	0.412309
Ppdpf	Ppdpf	1.09508	-1.09074	0.415765
Glul	Glul	6.18398	-0.953557	0.417532
Mpc2	Mpc2	3.09199	-0.958715	0.417532
Rpl13a	Rpl13a	21.3218	0.637115	0.418412
Ndufa8	Ndufa8	4.50915	-0.960293	0.421904
Lrpap1	Lrpap1	1.52452	0.706851	0.422243
Clta	Clta	2.31899	-0.968332	0.423253
Ensa	Ensa	1.39569	-0.992694	0.42327
Grina	Grina	3.52143	-0.950112	0.424167
Ccdc85b	Ccdc85b	1.35274	-0.995072	0.428585
Hid1	Hid1	1.56747	0.703207	0.43012
Atp1b2	Atp1b2	1.6963	-0.983875	0.431967
Ptms	Ptms	3.5429	-0.943818	0.432032
Lrrc4b	Lrrc4b	1.05213	-1.01889	0.432268
Ndufs3	Ndufs3	1.35274	-0.987779	0.432554
Nptn	Nptn	2.40488	-0.957795	0.432554
Dctn1	Dctn1	1.88955	-0.96778	0.43527
Entpd6	Entpd6	1.33127	0.711114	0.436418
Aplp2	Aplp2	1.82513	-0.96539	0.436418
Eef1a1	Eef1a1	19.5826	0.630798	0.436418
Rpl6	Rpl6	13.4201	0.591278	0.437009
Rab6b	Rab6b	2.85579	-0.945756	0.437562
Tspan7	Tspan7	5.28215	-0.929142	0.437731
Acot7	Acot7	2.59813	-0.944962	0.440209
Cdc37	Cdc37	1.11655	-0.996093	0.440209
Vgf	Vgf	1.39569	-0.97988	0.440209
Rgmb	Rgmb	1.11655	0.74258	0.441519
Gnptg	Gnptg	1.3098	0.708944	0.444265
Rpl17	Rpl17	20.3556	0.618083	0.446853
Otub1	Otub1	1.18097	-0.971675	0.451748
Map1b	Map1b	3.73615	-0.916922	0.456272
Rpl4	Rpl4	11.7023	0.577888	0.457284
Rps3a	Rps3a	12.1962	0.576973	0.458725
Rnasek	Rnasek	15.7391	0.570864	0.462043
Tagln3	Tagln3	3.13493	-0.913578	0.468312
Ergic3	Ergic3	2.59813	0.625912	0.471095
LOC120098269	LOC120098269	6.7852	0.581281	0.474295
Vps41	Vps41	1.11655	-0.958548	0.47522
Atp6v1g2	Atp6v1g2	2.79138	-0.913366	0.475967
Anxa5	Anxa5	1.13802	0.750149	0.481174
Serinc1	Serinc1	4.42326	-0.895344	0.481174
Rab11b	Rab11b	1.86808	-0.925608	0.481368
Oxr1	Oxr1	1.1595	-0.95938	0.481725
Dpysl2	Dpysl2	2.76991	-0.91046	0.481762
Qk	Qk	1.43863	-1.01185	0.482553
Cd2bp2	Cd2bp2	1.00919	0.717407	0.494006
Ctnnb1	Ctnnb1	1.46011	-0.931505	0.494981
Bloc1s1	Bloc1s1	1.09508	-0.989278	0.496218
Pnkd	Pnkd	1.03066	-0.95043	0.497836
Gas5	Gas5	2.12574	0.679416	0.500274
Xbp1	Xbp1	1.86808	0.73908	0.504616
Rpl32	Rpl32	28.2144	0.584783	0.506054
Spock1	Spock1	1.00919	-1.0162	0.507076
Cdc42	Cdc42	3.09199	-0.888628	0.50784
Abhd8	Abhd8	2.14721	-0.903658	0.508454
Rplp1	Rplp1	45.2633	0.580383	0.513223
Apbb1	Apbb1	1.86808	-0.921438	0.514672
Scd2	Scd2	8.99683	-0.883727	0.516098
Klhdc10	Klhdc10	1.09508	0.695702	0.518368
Rps9l1	Rps9l1	10.049	0.552731	0.518714
Ttc9b	Ttc9b	1.22391	-0.926437	0.518714
Atp6v1b2	Atp6v1b2	3.04904	-0.881724	0.519907
Rps8	Rps8	23.9629	0.578731	0.520389
Vegfb	Vegfb	2.6196	0.627618	0.520732
Arpc1a	Arpc1a	1.52452	-0.908372	0.525842
Enho	Enho	1.50305	-0.905866	0.527797
Rit2	Rit2	4.18707	0.567842	0.529708
Smyd2	Smyd2	1.58894	0.636177	0.531453
Stmn3	Stmn3	9.85571	-0.845382	0.544098
Lrp1	Lrp1	1.41716	-0.895458	0.549885
Ndufs7	Ndufs7	2.03985	-0.87855	0.552199
Rpn2	Rpn2	2.53371	0.590645	0.556056
Gnb1	Gnb1	1.24538	-0.905511	0.556056
Ube2s	Ube2s	1.20244	-0.902296	0.557569
Snd1	Snd1	1.13802	0.782626	0.557569
Rpl14	Rpl14	16.1041	0.526614	0.557569
Amfr	Amfr	1.05213	-0.910354	0.558177
Itfg1	Itfg1	3.97235	0.559526	0.558177
Rab3a	Rab3a	6.69931	-0.838371	0.558683
Map1a	Map1a	1.86808	-0.881614	0.561647
Pitpna	Pitpna	1.8466	-0.875026	0.561647
Scand1	Scand1	1.13802	-0.8956	0.564188
Rpsa	Rpsa	13.9139	0.525973	0.564369
Pja2	Pja2	1.93249	-0.873539	0.564779
Sec11c	Sec11c	5.77601	0.564486	0.56644
Stxbp1	Stxbp1	2.68402	-0.8501	0.570767
Gng3	Gng3	4.74534	-0.833771	0.577231
Napa	Napa	1.48158	-0.875455	0.582066
Nrxn2	Nrxn2	1.00919	-0.910468	0.585803
Crip1	Crip1	1.54599	0.860752	0.588606
Cyc1	Cyc1	2.53371	-0.843389	0.590555
B2m	B2m	11.4232	0.523666	0.592151
Atp6v1c1	Atp6v1c1	1.48158	-0.86235	0.592151
Ube2m	Ube2m	3.13493	-0.832796	0.594147
Atp5f1a	Atp5f1a	5.21773	-0.818653	0.596954
Rps21	Rps21	28.7941	0.541554	0.59734
Alkbh7	Alkbh7	1.00919	-0.888592	0.598275
H3f3b	H3f3b	2.51224	-0.844902	0.598481
Eno2	Eno2	5.06743	-0.815879	0.600204
Prdx5	Prdx5	2.64107	-0.832208	0.60232
Rpl35	Rpl35	29.6745	0.538726	0.60314
RGD1560398	RGD1560398	1.35274	-0.862913	0.604168
Tafa5	Tafa5	2.12574	0.568614	0.604527
Uqcrc1	Uqcrc1	2.12574	-0.842835	0.605457
Gpm6b	Gpm6b	1.99691	-0.923888	0.607618
Rpl11	Rpl11	14.1501	0.502358	0.611778
Ubc	Ubc	5.69012	-0.805248	0.620268
Ndufaf8	Ndufaf8	1.11655	-0.856686	0.628035
Cd164	Cd164	1.20244	0.623415	0.632943
Syt11	Syt11	3.37113	-0.818008	0.633489
Myl12b	Myl12b	2.66255	-0.810074	0.633489
Ina	Ina	1.35274	-0.842844	0.633965
Ywhaq	Ywhaq	4.40179	-0.801125	0.638297
Maged2	Maged2	1.13802	0.615349	0.64183
Tgoln2	Tgoln2	1.54599	0.575448	0.647384
Chchd10	Chchd10	8.54591	-0.779869	0.647727
Nme2	Nme2	10.414	0.486194	0.648712
Itm2a	Itm2a	1.58894	0.578074	0.648792
Nsa2	Nsa2	1.35274	0.632335	0.6503
Clip3	Clip3	1.67483	-0.820874	0.650639
Ank2	Ank2	1.63188	-0.820447	0.653302
Tbcb	Tbcb	1.50305	-0.824156	0.654125
Eef1a2	Eef1a2	3.62879	-0.787227	0.655605
Ahcyl1	Ahcyl1	1.54599	-0.816518	0.656162
Ndufs8	Ndufs8	2.03985	-0.805771	0.660709
Chchd1	Chchd1	1.18097	-0.831541	0.664843
Gde1	Gde1	1.65335	-0.838883	0.666776
Sv2a	Sv2a	1.8466	-0.802308	0.667706
Nenf	Nenf	6.26987	0.4889	0.670362
Rps15a	Rps15a	23.104	0.508616	0.676259
Cldn5	Cldn5	1.58894	0.558709	0.676259
LOC120095704	LOC120095704	1.20244	0.59445	0.676259
Prelid1	Prelid1	2.12574	-0.794911	0.676259
Gapdh	Gapdh	28.4291	-0.687924	0.679709
Tmem130	Tmem130	12.6256	0.471542	0.680311
Plbd2	Plbd2	2.19016	0.533135	0.680311
Pigx	Pigx	1.05213	0.60187	0.684144
Dbndd2	Dbndd2	1.09508	-0.924943	0.684776
Ttyh1	Ttyh1	2.72696	-0.781258	0.686304
Gja1	Gja1	1.65335	-0.816541	0.687526
Ddx5	Ddx5	2.66255	-0.781448	0.688007
Hm13	Hm13	1.73924	0.602901	0.688136
Ncam1	Ncam1	1.73924	-0.822542	0.690647
Golm2	Golm2	1.24538	0.578796	0.691295
Actb	Actb	12.5827	-0.757412	0.691621
Hnrnpl	Hnrnpl	1.24538	-0.807824	0.69381
Rpl21	Rpl21	12.1318	0.465591	0.697621
Selenow	Selenow	10.0704	-0.753233	0.699149
LOC100360841	LOC100360841	14.7299	0.463187	0.699149
Isca1	Isca1	1.61041	-0.792101	0.6994
Atp5me	Atp5me	7.12875	-0.754023	0.699719
Grin1	Grin1	1.39569	-0.801142	0.699895
Rpl24	Rpl24	17.1133	0.459351	0.699895
Ndrg2	Ndrg2	6.59195	-0.756547	0.699895
Ckb	Ckb	13.8925	-0.743611	0.701911
Rpl19	Rpl19	24.3279	0.495211	0.702531
Atp5f1b	Atp5f1b	8.86799	-0.745652	0.703261
Scp2	Scp2	3.09199	-0.761962	0.705814
LOC679739	LOC679739	3.52143	-0.756762	0.706761
Selenop	Selenop	3.45701	-0.79346	0.709422
Vdac1	Vdac1	1.52452	-0.788517	0.709422
Txndc5	Txndc5	1.03066	0.577425	0.717633
Serbp1	Serbp1	1.22391	-0.794814	0.718734
Polr2l	Polr2l	3.26377	-0.755256	0.720108
Gnao1	Gnao1	2.21163	-0.764824	0.720108
Rps23	Rps23	24.3494	0.487826	0.725838
Prnp	Prnp	6.76372	-0.734779	0.729684
Atp6v1e1	Atp6v1e1	3.49996	-0.746454	0.729684
Atp6v0b	Atp6v0b	4.33737	-0.741739	0.729684
Sqstm1	Sqstm1	4.46621	-0.741992	0.730856
Higd1a	Higd1a	2.34046	-0.755606	0.734962
Mrpl27	Mrpl27	1.18097	-0.78582	0.735039
Tmx1	Tmx1	2.72696	0.486682	0.737376
Spcs2	Spcs2	2.92021	0.506994	0.742523
Tm9sf2	Tm9sf2	1.80366	0.533472	0.74267
Pfkm	Pfkm	2.64107	-0.74659	0.746192
Rogdi	Rogdi	1.97544	-0.753717	0.746192
Psmc5	Psmc5	1.99691	-0.75804	0.746519
Ctsl	Ctsl	1.8466	0.519535	0.748645
Snx3	Snx3	2.72696	-0.742907	0.750448
Cops6	Cops6	1.54599	-0.765713	0.751066
Rps16	Rps16	21.3004	0.476884	0.751747
Kif1b	Kif1b	1.52452	-0.779786	0.754632
Ypel5	Ypel5	1.13802	-0.77916	0.754632
Stard3nl	Stard3nl	1.73924	0.511344	0.755118
Cox6c	Cox6c	15.5458	-0.71346	0.755681
Nucb1	Nucb1	3.52143	0.465815	0.759286
Arl8b	Arl8b	1.3098	-0.769817	0.759286
Rpn1	Rpn1	3.32818	0.600436	0.760628
Cfl1	Cfl1	9.85571	-0.713444	0.761558
Snapin	Snapin	2.06133	0.496282	0.762962
Cox14	Cox14	1.65335	-0.753647	0.762962
Pgk1	Pgk1	4.91712	-0.72169	0.762962
Tecr	Tecr	4.42326	-0.722898	0.76348
Rtraf	Rtraf	1.3098	-0.760031	0.764331
Atox1	Atox1	4.7024	0.452127	0.764617
Paxx	Paxx	1.05213	-0.775919	0.765934
Glrx5	Glrx5	1.33127	-0.761289	0.765934
Dnajc5	Dnajc5	1.22391	-0.765051	0.768958
Ly6h	Ly6h	10.1563	0.432771	0.77073
Vamp2	Vamp2	4.78829	-0.714122	0.771813
Rps3	Rps3	11.6808	0.430099	0.775562
Crip2	Crip2	1.18097	-0.760505	0.775562
Coa3	Coa3	1.50305	-0.747736	0.775562
Smim14	Smim14	2.55518	0.470056	0.775562
Zwint	Zwint	25.8739	-0.635344	0.775562
Map4	Map4	2.38341	-0.736533	0.776836
Stip1	Stip1	1.41716	-0.747265	0.779289
Ubl5	Ubl5	4.42326	-0.711765	0.779681
Fez1	Fez1	1.6963	-0.779265	0.779803
Rps10	Rps10	10.1993	0.427076	0.779887
Epm2aip1	Epm2aip1	1.00919	-0.761319	0.780735
Mt3	Mt3	29.7819	-0.629217	0.781223
Flywch1	Flywch1	1.6963	-0.736008	0.783072
Ndufa10	Ndufa10	1.05213	-0.758046	0.784593
Cst3	Cst3	60.4226	-0.629291	0.785023
Pdxp	Pdxp	1.80366	-0.730879	0.787245
Rps11	Rps11	13.098	0.414375	0.787956
Ndufv1	Ndufv1	1.63188	-0.741159	0.787956
Ndufb8	Ndufb8	6.20545	-0.695187	0.787956
Tbca	Tbca	5.64717	0.43331	0.787956
Atp1a1	Atp1a1	1.6963	-0.76208	0.787956
Creb3	Creb3	1.09508	0.53913	0.787956
Cox7a2l	Cox7a2l	6.29134	0.427111	0.787956
Mydgf	Mydgf	2.36194	0.468553	0.787956
RGD1310352	RGD1310352	1.33127	0.508374	0.787956
Rnf187	Rnf187	3.43554	-0.708818	0.787956
Ywhae	Ywhae	5.99073	-0.701611	0.787956
Slc35b1	Slc35b1	1.65335	0.494917	0.787956
Paip2	Paip2	1.52452	-0.73403	0.787956
Dnaja2	Dnaja2	1.37422	-0.736812	0.787956
Tubb3	Tubb3	4.61651	-0.700791	0.787956
Cisd1	Cisd1	2.36194	-0.716643	0.787956
Qdpr	Qdpr	2.49077	-0.75958	0.788195
Sucla2	Sucla2	1.18097	-0.742185	0.790965
Csde1	Csde1	1.05213	-0.746724	0.795039
Arf5	Arf5	1.8466	-0.717466	0.797497
Tuba1a	Tuba1a	17.2636	-0.67783	0.803283
Aldoa	Aldoa	17.2636	-0.674784	0.804696
P4hb	P4hb	1.65335	0.494917	0.804696
Cpe	Cpe	10.1563	-0.678267	0.804696
Nnat	Nnat	25.9598	0.452608	0.805784
Cystm1	Cystm1	2.38341	0.46044	0.805792
Nars1	Nars1	1.05213	-0.734073	0.806567
Uqcr11	Uqcr11	7.51525	-0.677615	0.810941
Sdf4	Sdf4	1.93249	0.459952	0.810987
RGD1306063	RGD1306063	1.11655	-0.732522	0.81318
Mff	Mff	2.0828	-0.709063	0.814435
Ndufb9	Ndufb9	4.44473	-0.683906	0.815794
Plpp3	Plpp3	1.13802	-0.733958	0.815927
Rnf11l1	Rnf11l1	1.61041	-0.709685	0.816654
Wbp2	Wbp2	1.93249	-0.705159	0.816958
Npm1	Npm1	3.73615	0.425749	0.817996
Atp6v1d	Atp6v1d	2.53371	-0.694615	0.819862
Retreg2	Retreg2	1.37422	-0.715719	0.819862
Polr1d	Polr1d	1.33127	0.492746	0.82035
Eloc	Eloc	1.07361	-0.727647	0.822285
Inafm1	Inafm1	1.41716	0.484709	0.822699
Tmem59	Tmem59	4.63798	0.415903	0.823184
Fth1	Fth1	29.9751	-0.604673	0.824531
Nsg2	Nsg2	3.86499	-0.677491	0.826032
Ndufa7	Ndufa7	2.83432	-0.68389	0.826926
Atp5f1d	Atp5f1d	4.12265	-0.676803	0.82977
Eif4h	Eif4h	1.6963	-0.716141	0.830092
Cox7a2	Cox7a2	6.33428	-0.667946	0.830362
Rheb	Rheb	2.0828	-0.69093	0.830668
Ndufs2	Ndufs2	2.16869	-0.688356	0.830668
Smim29	Smim29	1.05213	-0.722247	0.831016
Ndufb1	Ndufb1	4.89565	-0.668814	0.831918
Rangap1	Rangap1	1.18097	-0.712719	0.832282
Gabra1	Gabra1	1.76072	-0.698099	0.832979
Kidins220	Kidins220	1.22391	-0.747158	0.833083
Aco2	Aco2	2.68402	-0.684453	0.833083
Mien1	Mien1	1.39569	-0.701158	0.833083
Canx	Canx	5.41098	0.406331	0.835113
Rundc3a	Rundc3a	1.61041	-0.692999	0.835113
Rtn4	Rtn4	3.49996	-0.700288	0.844487
Rplp0	Rplp0	10.9508	0.392239	0.848489
Hk1	Hk1	1.46011	-0.697707	0.848928
Prkacb	Prkacb	2.42635	-0.67364	0.849795
Arf4	Arf4	1.86808	0.443497	0.851385
Nisch	Nisch	2.68402	-0.672438	0.851847
Cox7b	Cox7b	7.19317	-0.654745	0.851847
Rpl41	Rpl41	55.3981	0.418011	0.852916
S100a16	S100a16	1.78219	-0.703044	0.854292
Rpl30	Rpl30	10.1993	0.388359	0.855253
Atp6v1a	Atp6v1a	1.82513	-0.678491	0.855253
LOC120101889	LOC120101889	1.1595	-0.700581	0.855764
Phyhipl	Phyhipl	1.3098	-0.69218	0.855764
Mdh1	Mdh1	7.72997	-0.651568	0.856126
Zfr	Zfr	1.1595	-0.70375	0.856672
Caly	Caly	16.5765	0.37751	0.857981
Cend1	Cend1	2.36194	-0.668074	0.857981
Sri	Sri	1.46011	0.465497	0.857981
Skp1	Skp1	7.40789	-0.646717	0.857981
Pttg1ip	Pttg1ip	1.1595	0.478819	0.857981
Tmem167a	Tmem167a	1.20244	0.472736	0.858416
LOC120093056	LOC120093056	17.3065	0.380538	0.858416
Sdcbp	Sdcbp	1.65335	-0.677592	0.858416
Paqr8	Paqr8	1.07361	-0.735864	0.858416
Rpl7a	Rpl7a	8.43855	0.382417	0.858917
Clu	Clu	8.69622	-0.655175	0.858917
Hmgcs1	Hmgcs1	1.33127	-0.735474	0.859107
Serp2	Serp2	2.31899	-0.659697	0.859107
Mrpl20	Mrpl20	1.67483	-0.674626	0.859157
Pmm1	Pmm1	1.3098	-0.681592	0.860903
Rpl23	Rpl23	17.5213	0.370468	0.860903
Necap1	Necap1	1.28833	-0.685216	0.862495
Fkbp1b	Fkbp1b	1.1595	0.478166	0.862495
Ckmt1	Ckmt1	1.8466	-0.665552	0.864268
Ppp1r1a	Ppp1r1a	1.13802	-0.687886	0.864268
Ppia	Ppia	25.2512	-0.565905	0.864268
Hdac11	Hdac11	1.58894	-0.677287	0.865634
Atp5f1c	Atp5f1c	3.30671	-0.659759	0.872691
Arl6ip5	Arl6ip5	1.3098	-0.677699	0.87419
Creld1	Creld1	1.35274	0.443597	0.87419
Celf4	Celf4	1.6963	-0.663005	0.87419
Slc39a7	Slc39a7	1.18097	0.456645	0.87419
Mapre3	Mapre3	1.11655	-0.678851	0.875242
Ndufa12	Ndufa12	3.24229	-0.641969	0.875242
Acsbg1	Acsbg1	1.39569	-0.675468	0.875552
Srebf2	Srebf2	1.11655	-0.692457	0.875817
Guk1	Guk1	3.02757	-0.641901	0.876885
Psma5	Psma5	1.00919	-0.686218	0.878974
Mdh2	Mdh2	3.24229	-0.639903	0.878974
Myo5a	Myo5a	1.22391	-0.671052	0.879989
Kif1a	Kif1a	2.85579	-0.638038	0.879989
Hap1	Hap1	2.72696	-0.64148	0.879989
Kifap3	Kifap3	1.1595	-0.677619	0.879989
Nedd8	Nedd8	4.57357	-0.629861	0.879989
Psap	Psap	10.1349	-0.622604	0.879989
Camk2g	Camk2g	1.03066	-0.673721	0.88205
Rpl18	Rpl18	9.81277	0.365432	0.883323
Prkar1a	Prkar1a	3.34965	-0.631122	0.884285
Ndfip1	Ndfip1	6.80667	-0.622105	0.88433
Ube2d3	Ube2d3	1.63188	-0.654285	0.884533
Ctbp1	Ctbp1	1.63188	-0.654072	0.884533
Myl6	Myl6	6.26987	-0.625285	0.886285
Cops9	Cops9	5.17479	-0.623712	0.886285
Spock2	Spock2	2.0828	-0.641543	0.88751
Sdhc	Sdhc	2.03985	-0.642168	0.889055
Tomm22	Tomm22	1.24538	-0.666622	0.88923
Dpcd	Dpcd	1.6963	-0.647046	0.891698
Sigmar1	Sigmar1	1.07361	0.450465	0.894011
Ndufa13	Ndufa13	6.1625	-0.618463	0.895216
Atp5mc1	Atp5mc1	4.74534	-0.620081	0.89695
Ndufb7	Ndufb7	3.02757	-0.628696	0.898632
MGC109340	MGC109340	1.8466	0.410376	0.90227
Lsm4	Lsm4	1.00919	-0.668759	0.903276
Pja1	Pja1	2.44782	-0.633564	0.903804
Cmas	Cmas	1.41716	-0.649856	0.910046
Ldhb	Ldhb	6.97845	-0.611682	0.914799
Sumo1	Sumo1	1.63188	-0.637383	0.915352
Rpl9	Rpl9	22.1807	0.384759	0.915352
Abhd3	Abhd3	1.05213	-0.667475	0.915352
Rps7	Rps7	14.4722	0.345069	0.916557
Pdha1	Pdha1	1.20244	-0.651644	0.916557
Pcmt1	Pcmt1	1.33127	-0.639987	0.918756
LOC100911992	LOC100911992	4.10118	-0.609985	0.919864
Sub1	Sub1	4.20854	-0.609373	0.922905
Mrfap1	Mrfap1	4.7024	-0.60653	0.923032
Ftl1	Ftl1	9.31891	0.350525	0.923348
Sumo2	Sumo2	3.1564	-0.61076	0.924143
Ubqln2	Ubqln2	1.22391	-0.641444	0.924565
S100a13	S100a13	1.73924	-0.627992	0.926275
Atp6v0a1	Atp6v0a1	1.86808	-0.621533	0.927344
Wdr54	Wdr54	1.07361	0.447705	0.928547
Prkar1b	Prkar1b	4.20854	-0.604821	0.928547
Cct6a	Cct6a	1.03066	-0.654133	0.928547
Cox6a1	Cox6a1	13.1624	-0.591989	0.932456
Rpl10a	Rpl10a	4.05823	0.357249	0.933834
Ube2l3	Ube2l3	1.61041	-0.625136	0.934465
App	App	7.88028	-0.595078	0.934567
Znhit1	Znhit1	1.00919	-0.660969	0.934567
Rps14	Rps14	9.51216	0.340868	0.935033
Atp5mc3	Atp5mc3	5.90484	-0.595727	0.936262
Ufc1	Ufc1	1.07361	-0.639879	0.936262
Prkaca	Prkaca	1.35274	-0.638637	0.936262
Rpl23a	Rpl23a	9.03977	0.340848	0.937073
Trappc2l	Trappc2l	1.63188	-0.620935	0.942838
Tubb4b	Tubb4b	4.53062	-0.594001	0.944679
RGD1562402	RGD1562402	1.35274	0.418081	0.945018
Naa38	Naa38	2.57666	-0.602754	0.945018
Dgcr6	Dgcr6	1.71777	-0.616933	0.945018
Rpl15	Rpl15	7.64408	0.338597	0.945018
Itm2b	Itm2b	8.22383	-0.588183	0.945018
Syt4	Syt4	3.02757	0.360194	0.945018
Uqcrc2	Uqcrc2	2.03985	-0.618579	0.945786
Mlf2	Mlf2	3.82204	-0.596768	0.945894
Map2k1	Map2k1	1.54599	-0.620777	0.945894
Ndufa2	Ndufa2	5.04595	-0.589388	0.949917
Gsta4	Gsta4	1.13802	0.423252	0.950606
Gdi2	Gdi2	1.54599	-0.618479	0.953016
Cuta	Cuta	1.35274	-0.625644	0.954343
Ddt	Ddt	1.41716	-0.633582	0.954343
Gpx1	Gpx1	1.8466	-0.611119	0.955323
Ndufb5	Ndufb5	3.65026	-0.591995	0.959389
Rufy3	Rufy3	2.16869	0.368252	0.959389
Emc4	Emc4	1.48158	-0.612902	0.965118
Nell2	Nell2	1.82513	-0.602162	0.966725
Tkt	Tkt	1.24538	-0.768101	0.966725
Puf60	Puf60	1.18097	-0.631561	0.966744
Cox8a	Cox8a	19.239	-0.571287	0.968528
Phpt1	Phpt1	2.64107	-0.586373	0.968528
Hnrnpa3	Hnrnpa3	1.56747	-0.640335	0.968528
Nckap1	Nckap1	2.14721	-0.597873	0.968528
Eif4b	Eif4b	1.43863	0.391765	0.968528
Tsc22d1	Tsc22d1	2.06133	-0.593803	0.968528
Rpl13	Rpl13	14.5581	0.319229	0.968528
Hras	Hras	1.24538	-0.641637	0.968711
Ndufb10	Ndufb10	3.13493	-0.581468	0.969221
Morf4l1	Morf4l1	5.36804	-0.573863	0.969682
Ptprs	Ptprs	1.86808	-0.595406	0.969682
Pygb	Pygb	1.37422	-0.602754	0.970044
Rps27	Rps27	21.4507	0.355195	0.970096
Dynlrb1	Dynlrb1	4.14412	-0.578581	0.970096
Fis1	Fis1	4.03676	-0.581495	0.970241
Lamtor2	Lamtor2	2.79138	-0.582005	0.97131
Cct4	Cct4	1.22391	-0.609469	0.972162
Septin4	Septin4	1.00919	-0.73446	0.972265
Atp9a	Atp9a	2.55518	-0.578794	0.972814
Mrpl54	Mrpl54	1.61041	-0.591544	0.972814
Slc4a4	Slc4a4	1.07361	-0.609395	0.972814
Smap2	Smap2	1.24538	-0.596122	0.976742
Cltc	Cltc	3.69321	-0.567699	0.977676
Mfge8	Mfge8	1.26686	-0.610372	0.978771
Pithd1	Pithd1	1.82513	-0.584282	0.9808
Suclg1	Suclg1	1.78219	-0.58302	0.985431
Igsf1	Igsf1	1.56747	-0.585449	0.987323
Grpel1	Grpel1	1.35274	-0.58729	0.988823
Ywhab	Ywhab	4.42326	-0.559728	0.988919
Bola2	Bola2	2.85579	-0.567494	0.993909
LOC100911177	LOC100911177	1.58894	0.359057	0.995865
Rps15	Rps15	13.8281	0.300982	0.996109
Eif3d	Eif3d	1.00919	0.398661	0.998011
Ctxn2	Ctxn2	1.35274	0.370966	0.999329
Rpl37a-ps1	Rpl37a-ps1	8.97536	0.304871	0.999329
Lrp11	Lrp11	1.48158	-0.205868	1
Sf3b5	Sf3b5	2.19016	-0.0479594	1
Vta1	Vta1	1.11655	0.0492309	1
Sdha	Sdha	1.41716	-0.195045	1
Gtf2h5	Gtf2h5	2.57666	-0.13675	1
Sod2	Sod2	1.86808	0.0104496	1
Tcp1	Tcp1	1.65335	0.142212	1
Mpc1	Mpc1	2.49077	-0.510196	1
Psmb1	Psmb1	4.01529	-0.0531954	1
Tsen34	Tsen34	1.11655	-0.412715	1
Mboat7	Mboat7	1.78219	-0.0604949	1
Ndufa3	Ndufa3	4.93859	-0.350568	1
Peg3	Peg3	5.6257	0.247154	1
Rpl28	Rpl28	13.5489	0.183566	1
Syt5	Syt5	1.67483	-0.13751	1
Chmp2a	Chmp2a	1.3098	-0.179848	1
Calm3	Calm3	3.56438	-0.420799	1
Ppp5c	Ppp5c	1.03066	-0.393236	1
Snrpd2	Snrpd2	2.74843	-0.00649819	1
Clptm1	Clptm1	1.65335	-0.35711	1
Apoe	Apoe	38.6069	-0.470465	1
Rabac1	Rabac1	7.77292	0.211115	1
Ech1	Ech1	1.54599	0.0997504	1
Eif3k	Eif3k	1.58894	-0.301609	1
Psmd8	Psmd8	1.43863	-0.133461	1
Capns1	Capns1	5.4754	0.258537	1
Aplp1	Aplp1	8.67475	-0.20969	1
Psenen	Psenen	2.38341	-0.0386293	1
Cox6b1	Cox6b1	9.64099	-0.452133	1
Tmem147	Tmem147	1.05213	-0.594584	1
Fxyd1	Fxyd1	1.39569	0.357676	1
Gpi	Gpi	5.56128	-0.512931	1
Pdcd5	Pdcd5	2.0828	-0.26384	1
Emc10	Emc10	1.26686	-0.134704	1
Ptov1	Ptov1	2.94168	-0.145872	1
Ap2a1	Ap2a1	1.28833	-0.566977	1
Prmt1	Prmt1	1.54599	0.0299558	1
Kdelr1	Kdelr1	1.20244	0.200215	1
Nomo1	Nomo1	1.07361	0.124262	1
Ldha	Ldha	5.34656	0.106308	1
Tsg101	Tsg101	1.37422	0.1303	1
Tm2d3	Tm2d3	1.73924	-0.0296446	1
Ngrn	Ngrn	1.1595	-0.361466	1
Rps17	Rps17	5.60423	0.088411	1
Btbd1	Btbd1	1.13802	-0.60558	1
Ndufc2	Ndufc2	4.83123	-0.191367	1
Ppme1	Ppme1	1.07361	-0.337922	1
Mrpl48	Mrpl48	1.09508	-0.569405	1
Hbb	Hbb	4.59504	-0.107505	1
Smpd1	Smpd1	1.07361	0.00942021	1
Timm10b	Timm10b	1.54599	0.349453	1
Taf10	Taf10	2.40488	-0.0644917	1
Mrpl17	Mrpl17	2.64107	0.0329125	1
Eif3f	Eif3f	3.1564	0.0693665	1
Tub	Tub	1.03066	0.323314	1
Tmem9b	Tmem9b	1.35274	-0.410715	1
Eif4g2	Eif4g2	3.73615	-0.344155	1
Psma1	Psma1	1.3098	-0.208194	1
RGD1311703	RGD1311703	1.48158	-0.282946	1
Rps13	Rps13	8.18089	-0.23873	1
Arl6ip1	Arl6ip1	3.04904	-0.146746	1
Ndufab1	Ndufab1	5.41098	-0.309389	1
Eif3c	Eif3c	1.18097	-0.240877	1
Mapk3	Mapk3	1.54599	-0.175966	1
Sez6l2	Sez6l2	3.07052	-0.0659527	1
Cdipt	Cdipt	1.20244	-0.330579	1
Glrx3	Glrx3	1.35274	-0.362662	1
Bnip3	Bnip3	1.71777	-0.516849	1
Psmd13	Psmd13	1.18097	-0.0733841	1
Taldo1	Taldo1	1.63188	-0.0367338	1
Rplp2	Rplp2	12.7759	0.253748	1
Ap2a2	Ap2a2	1.99691	-0.206731	1
Mrpl23	Mrpl23	1.61041	-0.0437969	1
Cd81	Cd81	10.5428	-0.117307	1
Nap1l4	Nap1l4	1.61041	-0.122544	1
Gstp1	Gstp1	4.89565	0.13162	1
LOC108349682	LOC108349682	1.54599	-0.0632212	1
Ppp1ca	Ppp1ca	2.16869	-0.518823	1
Rab1b	Rab1b	1.09508	-0.19293	1
Sf3b2	Sf3b2	1.03066	-0.353441	1
Banf1	Banf1	1.54599	-0.465274	1
Drap1	Drap1	1.58894	-0.391334	1
Mrpl49	Mrpl49	1.22391	0.198031	1
Fau	Fau	24.9936	0.237368	1
Arl2	Arl2	2.01838	-0.00802167	1
Trmt112	Trmt112	3.75762	0.108563	1
Fkbp2	Fkbp2	4.50915	0.0258987	1
Rtn3	Rtn3	6.89256	-0.413073	1
Plaat3	Plaat3	1.13802	-0.29995	1
Slc3a2	Slc3a2	1.46011	-0.159984	1
Ubxn1	Ubxn1	1.52452	-0.103923	1
Ganab	Ganab	1.11655	0.25089	1
B3gat3	B3gat3	1.65335	-0.482082	1
Asrgl1	Asrgl1	1.09508	-0.451114	1
Tmem258	Tmem258	1.82513	-0.105835	1
Prpf19	Prpf19	1.11655	-0.475971	1
Prune2	Prune2	1.18097	0.227051	1
Tm9sf3	Tm9sf3	1.09508	-0.0475125	1
Pgam1	Pgam1	6.33428	-0.519732	1
Nolc1	Nolc1	1.13802	0.364307	1
Actr1a	Actr1a	1.43863	-0.197997	1
Arl3	Arl3	2.34046	-0.287369	1
Atp5mk	Atp5mk	5.13184	-0.538399	1
Sfr1	Sfr1	1.00919	0.120136	1
Prdx3	Prdx3	1.41716	0.218537	1
Cox7c	Cox7c	15.9323	-0.326718	1
Scamp1	Scamp1	1.09508	-0.274693	1
Btf3	Btf3	3.43554	-0.0559718	1
Serf1	Serf1	1.09508	0.270464	1
Taf9	Taf9	1.05213	-0.25038	1
Mrps36	Mrps36	1.65335	-0.188152	1
Ndufs4	Ndufs4	1.82513	-0.367941	1
Slc1a3	Slc1a3	4.12265	-0.297331	1
Marchf6	Marchf6	1.1595	-0.362195	1
Cct5	Cct5	2.4693	0.00417603	1
Rbis	Rbis	1.41716	-0.215068	1
Fabp5	Fabp5	2.74843	0.262556	1
Stmn2	Stmn2	7.92322	-0.144538	1
Rpl22l1	Rpl22l1	6.26987	-0.153504	1
Sec62	Sec62	1.71777	-0.20914	1
Dnajc19	Dnajc19	1.46011	-0.39602	1
Ndufc1	Ndufc1	5.34656	-0.118413	1
Dclk1	Dclk1	1.58894	0.0991855	1
Pfn2	Pfn2	3.37113	-0.300431	1
Selenot	Selenot	1.61041	-0.306009	1
Ppid	Ppid	1.09508	-0.261521	1
Trim2	Trim2	1.07361	-0.309248	1
Bcan	Bcan	2.27605	0.0472618	1
Naxe	Naxe	1.50305	0.299959	1
Cct3	Cct3	1.35274	-0.351973	1
Ssr2	Ssr2	1.22391	-0.257595	1
Rusc1	Rusc1	1.22391	-0.552734	1
Fdps	Fdps	1.65335	-0.355303	1
Krtcap2	Krtcap2	2.76991	0.319972	1
Dpm3	Dpm3	1.6963	-0.0787546	1
Ube2q1	Ube2q1	1.00919	-0.202725	1
Psmb4	Psmb4	3.45701	0.228928	1
Psmd4	Psmd4	1.28833	-0.28638	1
Mllt11	Mllt11	3.49996	-0.303672	1
Mrps21	Mrps21	1.6963	-0.550035	1
Phgdh	Phgdh	1.48158	0.0245277	1
Bcas2	Bcas2	1.11655	0.0129567	1
Atp5pb	Atp5pb	4.46621	-0.438654	1
Gstm1	Gstm1	2.38341	-0.241656	1
Sars1	Sars1	1.26686	-0.52428	1
Cnn3	Cnn3	1.20244	-0.0177918	1
LOC691807	LOC691807	1.46011	-0.318159	1
LOC103691688	LOC103691688	5.77601	-0.186333	1
Rpl34	Rpl34	14.4293	0.0472703	1
Selenof	Selenof	5.30362	0.287127	1
Gng5	Gng5	1.07361	0.275714	1
Rabggtb	Rabggtb	1.8466	0.0925491	1
Mrpl41	Mrpl41	1.13802	-0.266215	1
Npdc1	Npdc1	2.44782	-0.110463	1
Ptgds	Ptgds	5.17479	-0.764348	1
Edf1	Edf1	3.34965	-0.414566	1
Dipk1b	Dipk1b	1.07361	-0.501435	1
Zer1	Zer1	1.48158	-0.380079	1
Swi5	Swi5	2.49077	-0.507099	1
RGD1561113	RGD1561113	2.03985	-0.295776	1
Dpm2	Dpm2	1.03066	-0.531395	1
Psmb7	Psmb7	2.42635	-0.0528709	1
Arpc5l	Arpc5l	1.97544	-0.524569	1
Kif5c	Kif5c	1.18097	-0.374693	1
Psmd14	Psmd14	1.07361	-0.0831804	1
Ssb	Ssb	1.03066	0.0435937	1
Ola1	Ola1	1.11655	-0.526814	1
Selenoh	Selenoh	1.48158	-0.130842	1
Mtch2	Mtch2	1.50305	-0.0866435	1
Psmc3	Psmc3	1.18097	-0.427668	1
RGD1309540	RGD1309540	1.3098	-0.137768	1
Mapk8ip1	Mapk8ip1	1.78219	-0.455906	1
Hsd17b12	Hsd17b12	1.24538	-0.01116	1
Eif3m	Eif3m	1.73924	0.233451	1
Nop10	Nop10	5.06743	0.0885121	1
Emc7	Emc7	2.27605	-0.148864	1
Scg5	Scg5	8.61033	0.00261807	1
Srp14	Srp14	6.11956	0.196877	1
Disp2	Disp2	2.53371	-0.263969	1
Serf2	Serf2	6.20545	-0.473782	1
Hypk	Hypk	3.84351	-0.107316	1
Eid1	Eid1	2.14721	-0.200488	1
Mtln	Mtln	1.05213	-0.570834	1
Sirpa	Sirpa	1.67483	0.134928	1
Idh3b	Idh3b	1.78219	-0.451649	1
Ptpra	Ptpra	1.46011	0.113049	1
Ddrgk1	Ddrgk1	1.39569	0.335331	1
RGD1311739	RGD1311739	1.54599	0.0820761	1
Chgb	Chgb	3.60732	-0.00922974	1
Tmx4	Tmx4	2.25457	-0.137205	1
Dstn	Dstn	1.09508	-0.458347	1
Smim26	Smim26	2.2331	-0.0725089	1
Dtd1	Dtd1	1.65335	-0.238878	1
Abhd12	Abhd12	1.1595	-0.518567	1
Nsfl1c	Nsfl1c	1.24538	-0.466171	1
Fkbp1a	Fkbp1a	4.68093	-0.427443	1
Nrsn2	Nrsn2	4.01529	-0.283081	1
Raly	Raly	1.05213	-0.110795	1
Mmp24os	Mmp24os	3.07052	0.278942	1
Romo1	Romo1	3.30671	-0.544317	1
Epb41l1	Epb41l1	1.13802	-0.235732	1
Gdap1l1	Gdap1l1	1.18097	0.217387	1
Serinc3	Serinc3	1.65335	-0.308307	1
Ctsa	Ctsa	1.1595	-0.414115	1
Pltp	Pltp	1.46011	-0.220548	1
Pfdn4	Pfdn4	1.22391	-0.0641532	1
Atp5f1e	Atp5f1e	13.1839	-0.467837	1
Psma7	Psma7	2.27605	-0.404456	1
Nkain4	Nkain4	1.13802	-0.258256	1
Tcea2	Tcea2	1.11655	-0.214893	1
Polr3k	Polr3k	1.91102	-0.153494	1
Dpp6	Dpp6	1.46011	-0.527264	1
Tomm7	Tomm7	6.33428	-0.0794718	1
Psmc2	Psmc2	1.43863	-0.264195	1
Cyp51	Cyp51	1.05213	-0.158224	1
Sem1	Sem1	3.71468	-0.404384	1
Ndufa4	Ndufa4	16.1041	-0.538469	1
Capza2	Capza2	1.26686	-0.539138	1
Ndufa5	Ndufa5	4.50915	-0.276395	1
Atp6v1f	Atp6v1f	5.0889	-0.475809	1
Akr1b1	Akr1b1	1.13802	-0.141081	1
Stmp1	Stmp1	1.03066	-0.39963	1
Ptn	Ptn	3.02757	-0.350817	1
Ndufb2	Ndufb2	7.83733	-0.186572	1
Mrps33	Mrps33	2.12574	0.110086	1
Cycs	Cycs	1.50305	-0.455657	1
Hnrnpa2b1	Hnrnpa2b1	2.42635	-0.559686	1
Snx10	Snx10	1.35274	-0.197584	1
Tril	Tril	1.1595	-0.208854	1
Scrn1	Scrn1	1.52452	0.208377	1
Adcyap1r1	Adcyap1r1	1.05213	-0.131178	1
Nap1l5	Nap1l5	12.5397	-0.0607952	1
Reep1	Reep1	1.07361	0.194238	1
Rnf181	Rnf181	1.33127	0.207905	1
Tmsb10	Tmsb10	29.8677	0.301738	1
Bola3	Bola3	1.82513	-0.288454	1
Cct7	Cct7	2.16869	-0.518294	1
Pcbp1	Pcbp1	2.21163	-0.236285	1
Cnbp	Cnbp	3.13493	-0.291754	1
Copg1	Copg1	1.63188	-0.161693	1
Rab7a	Rab7a	2.34046	-0.31645	1
Podxl2	Podxl2	3.60732	-0.217569	1
Camk1	Camk1	1.13802	-0.365142	1
Emc3	Emc3	1.03066	-0.0303797	1
Brk1	Brk1	2.25457	-0.398396	1
Syn2	Syn2	1.54599	0.1612	1
M6pr	M6pr	1.05213	-0.140094	1
Grcc10	Grcc10	3.3926	-0.427616	1
Usp5	Usp5	1.20244	-0.41948	1
Cops7a	Cops7a	1.3098	-0.315315	1
Pianp	Pianp	1.52452	0.219588	1
Ndufa9	Ndufa9	1.09508	-0.414393	1
Gabarapl1	Gabarapl1	3.47849	-0.457158	1
Bcat1	Bcat1	14.1287	-0.368963	1
LOC102556004	LOC102556004	1.97544	-0.0451795	1
Atp6v1h	Atp6v1h	1.24538	-0.419245	1
Calb1	Calb1	2.76991	0.167449	1
Ube2j1	Ube2j1	1.00919	-0.121635	1
Ndufb6	Ndufb6	4.14412	-0.37481	1
Dnaja1	Dnaja1	1.09508	-0.250314	1
Chmp5	Chmp5	1.28833	-0.457383	1
Dctn3	Dctn3	2.10427	-0.56101	1
Vcp	Vcp	2.89874	-0.0954724	1
Tomm5	Tomm5	1.50305	-0.3368	1
Pgap4	Pgap4	1.09508	-0.0262533	1
Rad23b	Rad23b	1.46011	-0.177266	1
Txn1	Txn1	3.82204	-0.287802	1
Gng10	Gng10	1.54599	-0.497644	1
Atp6v1g1	Atp6v1g1	4.74534	-0.270468	1
Rraga	Rraga	1.28833	-0.268601	1
Cmpk1	Cmpk1	1.03066	-0.188756	1
Uqcrh	Uqcrh	9.74835	-0.0387155	1
Akr1a1	Akr1a1	7.30053	-0.168627	1
Prdx1	Prdx1	3.84351	-0.0973121	1
Eri3	Eri3	1.52452	-0.467418	1
Cap1	Cap1	1.07361	-0.356199	1
Macf1	Macf1	1.07361	-0.304755	1
Ndufs5	Ndufs5	5.53981	-0.453334	1
RGD1559909	RGD1559909	1.73924	-0.434096	1
LOC100911847	LOC100911847	1.1595	-0.0728909	1
Psmb2	Psmb2	1.76072	-0.376984	1
LOC120093072	LOC120093072	19.4538	0.293277	1
Eif3i	Eif3i	1.78219	0.0206005	1
Ptp4a2	Ptp4a2	1.05213	0.0279024	1
LOC120102992	LOC120102992	3.09199	0.308386	1
Atp5if1	Atp5if1	10.5428	-0.423394	1
Stx12	Stx12	1.56747	0.0182049	1
Nudc	Nudc	1.54599	-0.322929	1
Sh3bgrl3	Sh3bgrl3	2.64107	-0.136256	1
Stmn1	Stmn1	11.4876	-0.484689	1
Tmem50a	Tmem50a	2.31899	0.136549	1
Micos10	Micos10	3.02757	-0.352382	1
Capzb	Capzb	1.8466	-0.32454	1
Sdhb	Sdhb	1.80366	-0.50742	1
Fbxo44	Fbxo44	1.39569	-0.331674	1
Fbxo2	Fbxo2	1.37422	-0.0703524	1
Srm	Srm	1.26686	0.0710243	1
Eno1	Eno1	7.30053	-0.402588	1
Park7	Park7	3.95087	-0.396162	1
Tprg1l	Tprg1l	2.53371	-0.230391	1
Ssu72	Ssu72	2.4693	-0.404496	1
Aurkaip1	Aurkaip1	1.35274	-0.197584	1
Cript	Cript	1.05213	-0.483567	1
Epas1	Epas1	1.3098	-0.15243	1
Prepl	Prepl	5.0889	-0.160795	1
Mrpl33	Mrpl33	4.12265	0.224324	1
Ost4	Ost4	2.72696	-0.28612	1
Hadhb	Hadhb	1.46011	0.0211013	1
Hadha	Hadha	1.11655	0.025277	1
Laptm4a	Laptm4a	3.04904	-0.305976	1
Ntsr2	Ntsr2	2.40488	-0.260595	1
Hpcal1	Hpcal1	1.33127	-0.411763	1
Tspan13	Tspan13	1.56747	-0.399916	1
Cfl2	Cfl2	1.37422	-0.250814	1
Psma6	Psma6	2.42635	-0.375888	1
Trappc6b	Trappc6b	1.28833	0.207943	1
Fkbp3	Fkbp3	4.3159	-0.037735	1
Rps29	Rps29	21.2789	0.0783596	1
Klhdc2	Klhdc2	1.18097	-0.247871	1
Psma3	Psma3	1.05213	0.00392646	1
Rtn1	Rtn1	15.4385	-0.252137	1
Churc1	Churc1	1.26686	-0.32402	1
LOC100359616	LOC100359616	7.02139	0.221857	1
Erh	Erh	2.10427	-0.41126	1
Srsf5	Srsf5	1.63188	-0.194241	1
Isca2	Isca2	1.07361	0.0232211	1
Ahsa1	Ahsa1	1.1595	-0.469657	1
Psmc1	Psmc1	2.01838	-0.352279	1
Lgmn	Lgmn	1.13802	0.105683	1
Chga	Chga	1.73924	-0.40709	1
Ifi27	Ifi27	2.01838	0.0747103	1
Setd3	Setd3	1.11655	-0.378332	1
Evl	Evl	1.48158	-0.519921	1
Dync1h1	Dync1h1	2.38341	-0.229929	1
Eif5	Eif5	2.03985	0.0651697	1
Coa8	Coa8	1.48158	-0.258529	1
Klc1	Klc1	4.38032	-0.268771	1
LOC100912557	LOC100912557	3.3926	-0.225886	1
Tmem179	Tmem179	1.26686	0.183609	1
Ptprn2	Ptprn2	2.79138	0.0966979	1
Naca	Naca	7.1717	-0.0248927	1
Ptges3	Ptges3	1.95396	-0.223911	1
Cs	Cs	1.37422	-0.539775	1
Nabp2	Nabp2	1.00919	-0.0831208	1
Sarnp	Sarnp	1.33127	-0.327871	1
Eef2	Eef2	8.58886	0.0827268	1
Lsm7	Lsm7	2.06133	-0.466125	1
Oaz1	Oaz1	7.34347	-0.52415	1
Mbd3	Mbd3	1.1595	-0.37995	1
Cbarp	Cbarp	3.88646	-0.495437	1
Gpx4	Gpx4	8.58886	-0.47484	1
Polr2e	Polr2e	1.37422	-0.349038	1
Bsg	Bsg	12.8833	0.117738	1
Slc25a3	Slc25a3	7.21464	-0.511004	1
Snrpf	Snrpf	1.00919	0.094683	1
Nap1l1	Nap1l1	1.26686	-0.156452	1
Atxn7l3b	Atxn7l3b	1.00919	-0.269288	1
Cct2	Cct2	2.01838	-0.0179704	1
Os9	Os9	1.22391	0.143508	1
Dctn2	Dctn2	1.82513	-0.552551	1
Uqcrb	Uqcrb	6.46311	-0.302234	1
Polr2k	Polr2k	3.11346	-0.117118	1
Eif3el1	Eif3el1	1.11655	0.231347	1
Emc2	Emc2	1.22391	0.215469	1
Eny2	Eny2	1.13802	0.141038	1
Eif3h	Eif3h	3.09199	0.309046	1
Eef1d	Eef1d	1.05213	0.0205631	1
Vps28	Vps28	2.14721	-0.389825	1
Txn2	Txn2	1.37422	-0.205107	1
Tst	Tst	1.48158	-0.219847	1
Polr2f	Polr2f	1.22391	-0.531984	1
Nptxr	Nptxr	1.03066	-0.373881	1
Cbx6	Cbx6	1.18097	-0.156259	1
Atf4	Atf4	2.14721	-0.475282	1
Rbx1	Rbx1	2.4693	-0.144346	1
Septin3	Septin3	1.24538	-0.210832	1
Smdt1	Smdt1	4.20854	-0.281257	1
Atxn10	Atxn10	2.51224	-0.437747	1
Mlc1	Mlc1	2.10427	-0.600524	1
Mapk8ip2	Mapk8ip2	1.95396	-0.463201	1
Cntn1	Cntn1	2.4693	-0.363288	1
Slc38a1	Slc38a1	1.50305	0.152253	1
Slc48a1	Slc48a1	1.24538	-0.500545	1
Tmbim6	Tmbim6	1.97544	-0.445978	1
Dazap2	Dazap2	1.11655	-0.403184	1
Spryd3	Spryd3	1.09508	-0.141281	1
Pfdn5	Pfdn5	4.76682	0.188366	1
Atp5mc2	Atp5mc2	5.13184	-0.441765	1
Hnrnpa1	Hnrnpa1	2.2331	0.0325399	1
Copz1	Copz1	1.00919	-0.416158	1
Cwc15	Cwc15	1.03066	-0.591278	1
Pin1	Pin1	2.19016	-0.516516	1
Eif3g	Eif3g	1.61041	0.182274	1
Prkcsh	Prkcsh	1.50305	0.3184	1
Elof1	Elof1	1.26686	0.142723	1
Hspa8	Hspa8	15.782	-0.0747433	1
Trappc4	Trappc4	1.26686	0.223178	1
Rps25	Rps25	8.73916	0.259894	1
Atp5mg	Atp5mg	12.1747	-0.39821	1
Fxyd6	Fxyd6	1.99691	-0.436436	1
Pafah1b2	Pafah1b2	1.22391	-0.373958	1
Cadm1	Cadm1	1.52452	0.103502	1
Rexo2	Rexo2	1.48158	-0.104027	1
Sdhd	Sdhd	1.22391	-0.514047	1
Timm8b	Timm8b	7.79439	-0.322363	1
Idh3a	Idh3a	1.71777	-0.418853	1
Psma4	Psma4	1.13802	0.00885509	1
Rcn2	Rcn2	3.62879	0.260741	1
Tspan3	Tspan3	5.64717	-0.241313	1
Cox5a	Cox5a	5.58276	-0.45317	1
Pkm	Pkm	3.37113	-0.481689	1
Rab11a	Rab11a	1.82513	0.175925	1
Hacd3	Hacd3	1.93249	0.140442	1
Oaz2	Oaz2	2.19016	0.240472	1
Ppib	Ppib	1.71777	-0.519515	1
Polr2m	Polr2m	1.65335	-0.501352	1
Nedd4	Nedd4	1.80366	-0.385743	1
Arpp19	Arpp19	1.46011	-0.101299	1
Scg3	Scg3	1.3098	-0.530626	1
Tmem30a	Tmem30a	2.16869	-0.290569	1
Hmgn3	Hmgn3	1.09508	-0.0580257	1
Rasgrf1	Rasgrf1	4.55209	-0.17633	1
Atp1b3	Atp1b3	1.8466	0.319582	1
Rnf7	Rnf7	1.76072	-0.13997	1
Anapc13	Anapc13	1.05213	-0.494219	1
Atp2c1	Atp2c1	1.05213	-0.269324	1
Rpl29	Rpl29	11.595	0.221063	1
Pcbp4	Pcbp4	1.22391	-0.387611	1
Gnai2	Gnai2	2.81285	-0.162292	1
Ip6k1	Ip6k1	1.03066	-0.266904	1
Rhoa	Rhoa	1.54599	0.0631394	1
Wdr6	Wdr6	2.79138	-0.269608	1
Tma7	Tma7	5.73306	-0.232119	1
Eif1b	Eif1b	2.68402	-0.393347	1
Ss18l2	Ss18l2	1.99691	-0.228894	1
Micos13	Micos13	5.96926	-0.109703	1
Rpl36	Rpl36	5.51834	-0.0422531	1
Ndufa11	Ndufa11	2.87727	-0.552999	1
LOC103690742	LOC103690742	2.98463	-0.127644	1
LOC360998	LOC360998	1.00919	0.278508	1
LOC120094628	LOC120094628	1.03066	-0.373881	1
Mea1	Mea1	2.51224	-0.432092	1
Hsp90ab1	Hsp90ab1	11.0582	-0.194106	1
Enpp5	Enpp5	2.25457	0.319631	1
Rcan2	Rcan2	1.97544	-0.203749	1
Dst	Dst	1.1595	-0.261409	1
Plekhb2	Plekhb2	2.57666	-0.285727	1
Cox5b	Cox5b	11.4661	-0.467764	1
Actr1b	Actr1b	1.24538	-0.474684	1
Coa5	Coa5	1.63188	0.221674	1
Rpl31	Rpl31	5.02448	0.266752	1
Gls	Gls	1.50305	-0.27963	1
Hspd1	Hspd1	1.52452	-0.513035	1
Hspe1	Hspe1	5.84042	0.189341	1
Ndufs1	Ndufs1	1.18097	-0.20499	1
Eef1b2	Eef1b2	7.1717	0.198445	1
Map2	Map2	2.55518	-0.432882	1
Unc80	Unc80	1.1595	0.33474	1
Arpc2	Arpc2	1.43863	-0.462903	1
Aamp	Aamp	1.67483	-0.158417	1
Dnajb2	Dnajb2	1.03066	-0.359603	1
Dnpep	Dnpep	1.03066	-0.0649857	1
Chpf	Chpf	1.58894	0.311368	1
Dner	Dner	1.95396	-0.298475	1
Itm2c	Itm2c	9.03977	-0.0473306	1
Ncl	Ncl	1.37422	-0.0726167	1
Ptma	Ptma	3.80057	-0.447144	1
Hdlbp	Hdlbp	1.00919	-0.307539	1
Vapa	Vapa	2.66255	-0.419101	1
Ndufv2	Ndufv2	3.82204	-0.424759	1
Mgrn1	Mgrn1	1.09508	-0.54107	1
Pam16	Pam16	3.1564	-0.47714	1
Hcfc1r1	Hcfc1r1	7.34347	-0.144708	1
Srrm2	Srrm2	1.07361	-0.525158	1
Elob	Elob	8.95388	-0.505551	1
Atp6v0c	Atp6v0c	16.7483	-0.539766	1
Syngr3	Syngr3	2.94168	-0.512152	1
Rps2	Rps2	11.2514	0.0985546	1
Mrps34	Mrps34	1.11655	-0.278823	1
Nme3	Nme3	1.54599	-0.192437	1
Stub1	Stub1	2.59813	-0.490242	1
Arhgdig	Arhgdig	3.04904	0.0848205	1
Hba-a2	Hba-a2	1.35274	-0.660969	1
Hba-a1	Hba-a1	2.76991	-0.599748	1
Fbll1	Fbll1	1.20244	0.102308	1
Rack1	Rack1	5.19626	0.22601	1
Hnrnpab	Hnrnpab	1.71777	0.0165598	1
Sar1b	Sar1b	1.26686	-0.0405251	1
Ube2b	Ube2b	1.8466	-0.249518	1
LOC100362027	LOC100362027	1.18097	0.364286	1
Uqcrq	Uqcrq	10.3496	-0.381059	1
Hint1	Hint1	12.0244	-0.308692	1
Sparc	Sparc	11.5091	-0.31811	1
LOC103693330	LOC103693330	5.51834	-0.531763	1
Arf1	Arf1	3.60732	-0.41785	1
Tom1l2	Tom1l2	1.20244	-0.468998	1
Ubb	Ubb	26.7328	-0.0867793	1
Rpl26	Rpl26	18.8955	0.281616	1
Trappc1	Trappc1	1.6963	-0.399889	1
Fxr2	Fxr2	1.00919	0.0595626	1
Mpdu1	Mpdu1	1.05213	0.236174	1
Eif4a1	Eif4a1	2.98463	-0.126126	1
Tmem256	Tmem256	1.11655	-0.47212	1
Eif5a	Eif5a	4.65945	-0.403621	1
Gabarap	Gabarap	5.00301	0.205453	1
Psmb6	Psmb6	3.24229	-0.186376	1
Pfn1	Pfn1	3.99382	-0.253221	1
C1qbp	C1qbp	2.03985	0.104464	1
Emc6	Emc6	1.07361	-0.462352	1
Pafah1b1	Pafah1b1	1.95396	-0.468273	1
Prpf8	Prpf8	1.41716	-0.131846	1
Sdf2	Sdf2	1.48158	0.0624756	1
Tmem199	Tmem199	1.00919	-0.428181	1
Poldip2	Poldip2	1.1595	-0.110708	1
Ap2b1	Ap2b1	1.05213	-0.521769	1
Vmp1	Vmp1	1.05213	-0.483198	1
Supt4h1	Supt4h1	1.39569	-0.45617	1
Mmd	Mmd	1.71777	0.275737	1
Nme1	Nme1	2.51224	-0.536229	1
Phb	Phb	1.78219	0.117471	1
Snf8	Snf8	1.00919	-0.407682	1
Psmb3	Psmb3	2.98463	0.0779387	1
Psmd3	Psmd3	1.00919	-0.237757	1
Thra	Thra	2.29752	-0.342169	1
Eif1	Eif1	6.91403	-0.357881	1
Acly	Acly	1.41716	-0.113827	1
Rab5c	Rab5c	1.03066	-0.535756	1
Ramp2	Ramp2	1.3098	0.294247	1
Rpl27	Rpl27	5.0889	-0.114229	1
Slc25a39	Slc25a39	1.54599	0.165154	1
Gosr2	Gosr2	1.00919	0.347888	1
Mapt	Mapt	1.43863	-0.426419	1
Psmd12	Psmd12	1.20244	-0.350223	1
Rpl38	Rpl38	6.549	-0.190487	1
Atp5pd	Atp5pd	7.10728	-0.262627	1
Jpt1	Jpt1	2.03985	-0.0974961	1
Mrps7	Mrps7	1.43863	-0.071324	1
Grb2	Grb2	1.33127	-0.429795	1
Srsf2	Srsf2	1.41716	-0.113472	1
LOC100912002	LOC100912002	1.07361	0.204684	1
Timp2	Timp2	6.14103	0.107067	1
Mrpl12	Mrpl12	1.61041	-0.394584	1
Arhgdia	Arhgdia	3.56438	0.102878	1
Anapc11	Anapc11	2.21163	-0.232915	1
Gps1	Gps1	1.35274	-0.225065	1
Fasn	Fasn	1.58894	-0.45865	1
Atp5pf	Atp5pf	8.33119	-0.402165	1
Cct8	Cct8	1.88955	-0.327963	1
Sod1	Sod1	5.64717	-0.472235	1
Synj1	Synj1	1.43863	-0.508912	1
Tmem50b	Tmem50b	1.26686	-0.497144	1
Atp5po	Atp5po	6.24839	-0.507737	1
Cldnd1	Cldnd1	1.11655	0.362755	1
Pcnp	Pcnp	1.76072	-0.286948	1
Cd47	Cd47	1.52452	0.219588	1
Cd200	Cd200	2.4693	0.163527	1
Lsamp	Lsamp	1.99691	0.338164	1
Cox17	Cox17	3.88646	-0.315153	1
Fam162a	Fam162a	2.03985	-0.0790597	1
Rpl35al1	Rpl35al1	2.59813	-0.0643343	1
Ppp1r2	Ppp1r2	1.00919	-0.310574	1
Eif4a2	Eif4a2	7.68703	0.160692	1
Eif4g1	Eif4g1	1.46011	-0.0152066	1
Psmd2	Psmd2	1.48158	-0.0563106	1
Ap2m1	Ap2m1	7.30053	-0.517194	1
Ufd1	Ufd1	1.05213	0.27432	1
Dnm1l	Dnm1l	1.03066	-0.542994	1
Ube2v2	Ube2v2	1.54599	-0.221799	1
Pet100	Pet100	2.31899	-0.0874023	1
Ctxn1	Ctxn1	3.62879	0.0465723	1
LOC103690996	LOC103690996	6.20545	0.0446729	1
Pomp	Pomp	4.72387	-0.414765	1
Atp5mf	Atp5mf	9.64099	-0.485859	1
Bri3	Bri3	1.46011	-0.451434	1
Mmd2	Mmd2	1.56747	-0.270756	1
Asmtl	Asmtl	1.03066	-0.108084	1
Lamtor4	Lamtor4	2.10427	-0.177796	1
Gnb2	Gnb2	3.32818	-0.449421	1
Ache	Ache	1.99691	0.0723595	1
Gtf2i	Gtf2i	1.24538	-0.354431	1
LOC100910788	LOC100910788	7.62261	-0.290863	1
Mrps17	Mrps17	1.03066	0.21861	1
Ran	Ran	5.32509	-0.14466	1
Ccdc92	Ccdc92	1.22391	-0.294297	1
Tmed2	Tmed2	1.22391	-0.106872	1
Anapc5	Anapc5	1.63188	-0.00839305	1
Arpc3	Arpc3	1.50305	-0.568403	1
Vps29	Vps29	1.63188	-0.278068	1
Wsb2	Wsb2	1.63188	-0.0516673	1
Dynll1	Dynll1	10.0275	-0.417942	1
RGD1311899	RGD1311899	3.73615	-0.363975	1
Iscu	Iscu	4.25148	-0.247173	1
Dbi	Dbi	8.65327	-0.22012	1
Arl8a	Arl8a	1.99691	-0.499473	1
Timm17a	Timm17a	1.18097	-0.439934	1
Glrx2	Glrx2	2.0828	-0.213691	1
Astn1	Astn1	1.78219	0.206016	1
Mrps14	Mrps14	1.22391	-0.301527	1
Cacybp	Cacybp	1.95396	-0.170145	1
Vamp4	Vamp4	1.18097	-0.206586	1
Rgs4	Rgs4	1.1595	-0.556343	1
Uhmk1	Uhmk1	1.50305	-0.100254	1
Pfdn2	Pfdn2	3.19935	-0.435839	1
Pea15	Pea15	5.36804	-0.155603	1
LOC108352650	LOC108352650	2.38341	0.0818792	1
Cox20	Cox20	1.00919	0.296862	1
Sccpdh	Sccpdh	1.07361	0.0486095	1
Srp9	Srp9	1.63188	-0.478045	1
Degs1	Degs1	1.26686	-0.286473	1
Rpl5	Rpl5	5.79748	0.306997	1
Sparcl1	Sparcl1	13.5704	-0.459528	1
Mrps18c	Mrps18c	1.48158	-0.125789	1
Cops4	Cops4	1.03066	-0.282125	1
G3bp2	G3bp2	1.91102	-0.218687	1
Igfbp7	Igfbp7	2.29752	0.290937	1
Ociad1	Ociad1	2.40488	-0.207063	1
Atp8a1	Atp8a1	1.13802	0.196842	1
Slc30a9	Slc30a9	1.1595	-0.494153	1
Uchl1	Uchl1	22.0734	-0.328084	1
Kcnip4	Kcnip4	1.24538	-0.321248	1
Wdr1	Wdr1	1.3098	-0.562222	1
RGD1560394	RGD1560394	4.98154	-0.212393	1
Selenom	Selenom	6.80667	-0.13573	1
Uqcr10	Uqcr10	9.61952	-0.493724	1
Nipsnap1	Nipsnap1	1.03066	0.00824754	1
Ykt6	Ykt6	1.11655	0.110391	1
Ogdh	Ogdh	1.22391	-0.450751	1
Sec61g	Sec61g	4.33737	0.183539	1
Rab1a	Rab1a	2.34046	-0.446287	1
Cfap36	Cfap36	1.63188	-0.212268	1
Acyp2	Acyp2	1.63188	-0.305413	1
Vdac2	Vdac2	3.58585	-0.442533	1
Gng2	Gng2	1.78219	-0.365195	1
Ube2e1	Ube2e1	1.26686	-0.0262533	1
Psmd6	Psmd6	1.50305	-0.4725	1
Thoc7	Thoc7	1.1595	-0.444049	1
Cadps	Cadps	1.58894	0.0606823	1
Pdhb	Pdhb	1.46011	-0.373705	1
Psmc6	Psmc6	1.50305	-0.195901	1
Hnrnpc	Hnrnpc	1.54599	-0.457838	1
Dad1	Dad1	4.76682	0.29735	1
Mrpl52	Mrpl52	2.64107	0.00782522	1
Psmb5	Psmb5	3.80057	-0.199555	1
Slc22a17	Slc22a17	7.55819	-0.358114	1
Psme1	Psme1	1.3098	0.323601	1
Sap18	Sap18	1.8466	0.0827894	1
Ctsb	Ctsb	6.44164	0.183442	1
Sugt1	Sugt1	1.41716	0.0625559	1
Ednrb	Ednrb	1.11655	-0.56117	1
Rps24	Rps24	8.78211	0.0288	1
Selenok	Selenok	3.84351	0.0905603	1
Itih3	Itih3	5.02448	-0.180258	1
Spcs1	Spcs1	3.69321	0.0956511	1
Glud1	Glud1	4.40179	-0.323347	1
Ghitm	Ghitm	3.04904	-0.308744	1
Use1	Use1	1.67483	0.276737	1
Mrpl34	Mrpl34	1.26686	-0.400866	1
Dda1	Dda1	1.76072	-0.460827	1
Uba52	Uba52	23.7697	0.0906809	1
Rex1bd	Rex1bd	1.24538	-0.504862	1
Crlf1	Crlf1	1.24538	-0.0437356	1
Cope	Cope	1.78219	-0.104827	1
Msmo1	Msmo1	1.07361	-0.490324	1
Slc25a4	Slc25a4	12.325	-0.169049	1
Dctn6	Dctn6	1.58894	-0.420642	1
Ppp2cb	Ppp2cb	1.52452	-0.412532	1
Dusp26	Dusp26	2.06133	0.257755	1
Vdac3	Vdac3	3.5429	-0.541131	1
Coprs	Coprs	1.95396	-0.249117	1
Lamp1	Lamp1	4.38032	0.0648409	1
Ntrk2	Ntrk2	2.25457	-0.270784	1
Hnrnpk	Hnrnpk	2.31899	-0.436756	1
Ubqln1	Ubqln1	1.07361	-0.45868	1
Cxcl14	Cxcl14	1.07361	-0.224409	1
LOC100360522	LOC100360522	1.00919	0.30812	1
Pcbd2	Pcbd2	1.61041	-0.113481	1
Tmed9	Tmed9	1.37422	0.173921	1
Pdlim7	Pdlim7	1.28833	-0.101042	1
Cltb	Cltb	2.83432	-0.360423	1
Higd2a	Higd2a	2.2331	-0.322254	1
Auh	Auh	1.67483	0.096397	1
Nol7	Nol7	1.61041	0.19309	1
Tmem14c	Tmem14c	1.37422	-0.0402038	1
Eef1e1	Eef1e1	1.24538	0.295889	1
Tubb2b	Tubb2b	1.99691	0.166776	1
Uqcrfs1	Uqcrfs1	2.36194	-0.484088	1
Nrsn1	Nrsn1	2.55518	-0.40054	1
H1f2	H1f2	1.00919	-0.105754	1
Psma2	Psma2	2.68402	0.244031	1
Rab18	Rab18	1.43863	-0.223544	1
Pfkp	Pfkp	1.43863	-0.531116	1
Usp14	Usp14	1.88955	-0.405662	1
Snrpd1	Snrpd1	1.63188	-0.167964	1
Impact	Impact	3.62879	-0.29486	1
Aqp4	Aqp4	3.11346	0.103729	1
Reep5	Reep5	4.27296	-0.143832	1
Reep2	Reep2	1.65335	-0.0356331	1
Hspa9	Hspa9	1.18097	-0.140061	1
Matr3	Matr3	1.00919	-0.416561	1
Pfdn1	Pfdn1	4.72387	0.0509032	1
Csnk1a1	Csnk1a1	1.73924	-0.166728	1
Txnl1	Txnl1	1.80366	-0.124935	1
LOC100363502	LOC100363502	1.76072	-0.461504	1
RGD1562987	RGD1562987	3.22082	0.0899364	1
Txnl4a	Txnl4a	1.43863	-0.533737	1
Cyb5a	Cyb5a	1.48158	-0.124101	1
Ciao2b	Ciao2b	1.13802	-0.0383887	1
Arl2bp	Arl2bp	2.34046	-0.133744	1
Vps35	Vps35	1.05213	-0.395389	1
Wdr83os	Wdr83os	1.80366	-0.29028	1
Trir	Trir	1.20244	-0.0570062	1
Get3	Get3	1.26686	-0.39565	1
Prdx2	Prdx2	7.96616	-0.164907	1
Calr	Calr	4.29443	-0.0242372	1
Gadd45gip1	Gadd45gip1	2.01838	0.0101701	1
LOC288913	LOC288913	1.86808	-0.105164	1
Scoc	Scoc	3.09199	-0.345211	1
Atp6v0d1	Atp6v0d1	5.02448	-0.350441	1
Aars1	Aars1	1.41716	-0.494143	1
Gabarapl2	Gabarapl2	3.60732	-0.555592	1
Gcsh	Gcsh	1.39569	0.129077	1
Cmip	Cmip	1.18097	0.0323202	1
Hsbp1	Hsbp1	5.32509	-0.329994	1
Cox4i1	Cox4i1	16.1685	-0.395221	1
Map1lc3b	Map1lc3b	2.87727	-0.414181	1
Agt	Agt	7.66555	-0.427759	1
Tomm20	Tomm20	3.58585	-0.332427	1
Gabbr1	Gabbr1	3.3926	-0.540365	1
Ppp1r11	Ppp1r11	1.28833	-0.386101	1
Rpp21	Rpp21	1.07361	0.319821	1
Tubb5	Tubb5	6.74225	-0.351921	1
Flot1	Flot1	1.09508	-0.179424	1
Csnk2b	Csnk2b	1.52452	-0.555063	1
Agpat1	Agpat1	1.18097	-0.509483	1
Rnf5	Rnf5	1.48158	0.133	1
Pfdn6	Pfdn6	1.1595	-0.35891	1
Glo1	Glo1	2.21163	-0.110161	1
Ndufv3	Ndufv3	3.82204	0.0175311	1
U2af1	U2af1	1.26686	-0.100254	1
Cstb	Cstb	2.72696	-0.020706	1
Gatd3a	Gatd3a	1.63188	0.017463	1
Pofut2	Pofut2	1.13802	0.126375	1
S100b	S100b	14.7514	-0.533136	1
Prmt2	Prmt2	1.39569	-0.0418914	1
Mif	Mif	9.49069	-0.406465	1
Snrpd3	Snrpd3	1.54599	-0.0890112	1
Micu1	Micu1	1.09508	0.0430412	1
Pcbd1	Pcbd1	1.91102	0.00731908	1
Ppa1	Ppa1	2.12574	0.143292	1
Sar1a	Sar1a	1.09508	-0.249897	1
Fabp7	Fabp7	1.58894	0.291463	1
Marcks	Marcks	1.6963	-0.300319	1
Cd99	Cd99	1.03066	-0.173911	1
Araf	Araf	2.49077	-0.257979	1
Usp11	Usp11	1.63188	-0.0933675	1
Uba1	Uba1	1.58894	-0.390285	1
Ndufb11	Ndufb11	4.03676	-0.220655	1
Ddx3x	Ddx3x	1.3098	-0.117984	1
Usp9x	Usp9x	2.03985	0.0247306	1
Mid1ip1	Mid1ip1	1.03066	-0.558079	1
Dynlt3	Dynlt3	1.09508	-0.0731822	1
Pcsk1n	Pcsk1n	31.242	-0.016328	1
Praf2	Praf2	1.28833	-0.400898	1
Syp	Syp	6.22692	-0.386715	1
RragB	RragB	1.39569	-0.121949	1
Tro	Tro	1.99691	0.22969	1
Tsr2	Tsr2	1.09508	0.0761012	1
Tspyl2	Tspyl2	1.48158	0.239822	1
Tmsb4x	Tmsb4x	50.5454	-0.0611759	1
Rbbp7	Rbbp7	1.09508	-0.213595	1
Eif2s3	Eif2s3	1.18097	-0.00163803	1
Apoo	Apoo	1.09508	0.21533	1
Maged1	Maged1	4.10118	-0.0969941	1
Pin4	Pin4	1.24538	-0.357844	1
Pabpc1l2a	Pabpc1l2a	1.03066	-0.206643	1
Armcx2	Armcx2	1.07361	-0.0202856	1
Gprasp1	Gprasp1	4.72387	-0.146506	1
Gprasp2	Gprasp2	2.87727	-0.0700167	1
Bex2	Bex2	8.78211	-0.0939651	1
Tceal8	Tceal8	1.1595	-0.000718239	1
Bex1	Bex1	3.71468	-0.0870658	1
Tceal9	Tceal9	1.73924	-0.132441	1
Bex3	Bex3	5.77601	-0.326762	1
Tceal1	Tceal1	1.24538	0.0644843	1
Morf4l2	Morf4l2	3.75762	-0.0213555	1
Tmsb15b2	Tmsb15b2	1.50305	-0.245128	1
LOC102555659	LOC102555659	3.56438	-0.391095	1
Prps1	Prps1	1.13802	-0.420756	1
Zcchc12	Zcchc12	4.29443	-0.207092	1
Pgrmc1	Pgrmc1	5.19626	-0.114139	1
Rpl39	Rpl39	5.6257	0.21939	1
Ndufa1	Ndufa1	8.97536	0.112036	1
Tmem255a	Tmem255a	1.24538	0.243748	1
Lamp2	Lamp2	1.00919	-0.452714	1
Mcts1	Mcts1	1.3098	-0.249695	1
Hprt1	Hprt1	1.93249	-0.319699	1
Rtl8a	Rtl8a	3.22082	-0.240216	1
Ids	Ids	2.4693	0.0430236	1
Cetn2	Cetn2	1.05213	-0.344329	1
Bcap31	Bcap31	1.93249	0.278945	1
Idh3g	Idh3g	1.35274	-0.534048	1
L1cam	L1cam	1.3098	-0.255279	1
Atp6ap1	Atp6ap1	2.21163	0.258852	1
Gdi1	Gdi1	4.1656	-0.491326	1
Lage3	Lage3	2.59813	0.204531	1
LOC363181	LOC363181	1.39569	0.135069	1

## Sheet: Female 4 SON DEGs_Conservative
FeatureID	FeatureName	SON Average	SON Log2 Fold Change	SON P-Value
Pdyn	Pdyn	8.12637	5.11529	4.33564e-134
Avp	Avp	1348.69	6.43843	7.6773e-113
Oxt	Oxt	1835.54	5.15379	1.90256e-87
Kcnmb4	Kcnmb4	4.55322	3.34672	1.70583e-41
Cartpt	Cartpt	26.523	3.59542	9.48198e-41
Npff	Npff	1.12299	5.10862	3.0498e-39
Caprin2	Caprin2	1.85804	3.69771	1.06158e-32
Fkbp11	Fkbp11	1.2455	3.1996	4.95123e-19
Elapor1	Elapor1	1.44968	2.9878	2.09671e-18
Gpx3	Gpx3	15.5994	2.07068	1.4497e-16
Parm1	Parm1	2.20515	2.45629	2.45166e-15
Tmed3	Tmed3	3.26688	2.18227	9.2159e-14
Plpp4	Plpp4	1.77637	2.42742	2.01795e-13
Mrps26	Mrps26	4.32862	2.00081	2.71049e-12
Ssr4	Ssr4	8.55515	1.88324	3.23208e-12
Plp1	Plp1	2.98103	-3.18637	7.67626e-10
Cst6	Cst6	3.81817	1.83934	8.47895e-10
Mbp	Mbp	5.16576	-3.08996	8.47895e-10
Ndnf	Ndnf	1.53135	2.82557	7.29605e-09
Gstm5	Gstm5	7.06463	1.63291	2.01928e-08
Erp29	Erp29	7.10547	1.62531	2.03261e-08
Ncdn	Ncdn	1.73553	-2.48813	2.83098e-07
Scg2	Scg2	1.34759	-2.46462	5.87599e-07
Sncb	Sncb	2.14389	-2.30179	1.86366e-06
mt-Rnr2	mt-Rnr2	33.8326	-2.12821	1.91737e-06
Tp53i11	Tp53i11	2.59309	1.58052	2.53142e-06
Resp18	Resp18	42.5715	1.36246	5.81232e-06
mt-Rnr1	mt-Rnr1	16.7836	-2.12269	5.89779e-06
Gal	Gal	4.24695	2.0581	1.14724e-05
Tf	Tf	1.87846	-2.30652	1.60816e-05
Stmn4	Stmn4	1.22508	-2.17583	3.12463e-05
Cryba4	Cryba4	1.12299	2.81739	4.39439e-05
Vsnl1	Vsnl1	1.79678	-2.02484	5.02252e-05
Celf6	Celf6	1.96013	1.46435	6.75683e-05
Snap25	Snap25	4.10402	-1.92735	7.19788e-05
Vat1l	Vat1l	2.0418	1.43015	0.000100162
Gpm6a	Gpm6a	1.55177	-1.96845	0.000110214
LOC100910069	LOC100910069	2.02138	1.71428	0.000220911
Ostc	Ostc	2.91978	1.30337	0.000251857
Calb2	Calb2	2.08264	-1.90817	0.000254768
Gfap	Gfap	9.88232	1.38324	0.000329819
Cyb5r1	Cyb5r1	1.0209	1.56877	0.000333146
Ptprn	Ptprn	10.0048	1.16529	0.000333576
Vat1	Vat1	4.16527	1.24746	0.000347499
Ttr	Ttr	1.51093	-6.07281	0.000748891
LOC102553820	LOC102553820	1.87846	1.67472	0.00106404
Faim2	Faim2	1.93971	-1.6725	0.00139014
Tuba4a	Tuba4a	1.42926	-1.70408	0.00140508
Rnd2	Rnd2	1.08215	-1.74083	0.00143945
Ywhah	Ywhah	6.00289	-1.59175	0.00162078
Nsf	Nsf	1.63344	-1.66567	0.00171615
LOC100911266	LOC100911266	1.8172	1.24581	0.00177816
Gstm7	Gstm7	6.98296	1.07473	0.00189511
Glul	Glul	4.41029	-1.5953	0.00191347
Ucp2	Ucp2	1.55177	1.39181	0.00269924
Rpl10	Rpl10	20.8264	1.04076	0.00277619
Qk	Qk	1.30675	-1.7082	0.00283123
Pam	Pam	5.14534	1.05721	0.003194
Saraf	Saraf	10.0661	1.01853	0.00325998
Clstn1	Clstn1	1.91929	-1.55901	0.00368157
Ly6e	Ly6e	3.30772	1.08053	0.00428306
Tcta	Tcta	2.0418	1.14401	0.00440348
Tmem178a	Tmem178a	1.12299	1.35936	0.00454085
Tuba1b	Tuba1b	5.53328	-1.46117	0.00467794
Ctnnb1	Ctnnb1	1.0209	-1.60036	0.00470238
Kcna6	Kcna6	1.0209	-1.58735	0.00522621
Abat	Abat	1.18424	-1.55721	0.00559711
Bin1	Bin1	1.06174	-1.62376	0.00602546
Ctss	Ctss	1.22508	-1.56207	0.00961897
Hyi	Hyi	1.04132	1.21483	0.0112187
Slc12a5	Slc12a5	1.32717	-1.4376	0.0120705
Lcat	Lcat	1.10257	1.8407	0.0122004
Rpl36al	Rpl36al	10.2703	0.909805	0.0124965
Syn1	Syn1	1.08215	-1.4529	0.0133811
Pnma8b	Pnma8b	1.69469	-1.39612	0.0134742
Ptprs	Ptprs	1.22508	-1.43371	0.0134742
Vkorc1	Vkorc1	1.8172	1.12218	0.0142554
Atp1b2	Atp1b2	1.53135	-1.38791	0.015512
Basp1	Basp1	2.98103	-1.33212	0.016026
Ppp1cb	Ppp1cb	1.16383	-1.40981	0.0165466
Pafah1b3	Pafah1b3	1.36801	1.09265	0.0167987
Ppp2r1a	Ppp2r1a	2.63392	-1.32411	0.0178834
Tubb4a	Tubb4a	3.98151	-1.36791	0.0188127
Hdac11	Hdac11	1.20466	-1.3845	0.019125
Vstm2l	Vstm2l	1.18424	-1.38435	0.0196103
Dnajb9	Dnajb9	1.28633	1.09489	0.0206699
Aldoc	Aldoc	7.20756	-1.26788	0.0212908
Rps20	Rps20	21.6227	0.879381	0.0217882
Stxbp1	Stxbp1	2.00096	-1.3108	0.0221706
Atp2a2	Atp2a2	1.91929	-1.31284	0.0225763
Qdpr	Qdpr	2.14389	-1.36517	0.0250365
Slc25a1	Slc25a1	1.61302	1.01003	0.0258362
Mtch1	Mtch1	4.65531	-1.23709	0.0266614
Slc25a5	Slc25a5	1.30675	-1.32307	0.0272369
Pdxp	Pdxp	1.18424	-1.32076	0.0294844
Snd1	Snd1	1.63344	1.12998	0.0295114
Atp1a2	Atp1a2	3.94068	-1.23001	0.030547
Atp1a3	Atp1a3	4.3082	-1.22043	0.0308199
Ccdc85b	Ccdc85b	1.00048	-1.33492	0.0308851
Srsf5	Srsf5	1.0209	-1.32721	0.0329223
Calm2	Calm2	9.4127	-1.18446	0.0339594
Ydjc	Ydjc	1.00048	1.08061	0.0358228
Csrp1	Csrp1	1.14341	-1.4315	0.0360692
H2az1	H2az1	1.57219	-1.25585	0.0363222
Tspan7	Tspan7	5.1045	-1.18706	0.0363222
Pld3	Pld3	10.4744	0.805992	0.037843
Atp1b1	Atp1b1	9.10643	-1.17419	0.0394966
Nsg1	Nsg1	2.8381	-1.19564	0.0402839
Ywhaz	Ywhaz	3.2873	-1.18577	0.0407872
Sirt2	Sirt2	1.0209	-1.36241	0.0424286
S100a16	S100a16	1.4701	-1.28387	0.0434378
Pebp1	Pebp1	6.63585	-1.14976	0.0441004
Dner	Dner	1.2455	-1.23871	0.0464484
Actb	Actb	11.6383	-1.13513	0.0468025
Ptma	Ptma	2.8381	-1.20941	0.0485558
Dnm1	Dnm1	3.12396	-1.16032	0.0498714
Sec61b	Sec61b	4.32862	0.847447	0.0512712
Sult4a1	Sult4a1	1.34759	-1.219	0.0512712
Ndufa8	Ndufa8	4.12444	-1.12748	0.056263
Sv2a	Sv2a	1.57219	-1.18552	0.0569194
Ywhae	Ywhae	5.1045	-1.11572	0.0590043
Rps6	Rps6	15.0481	0.754879	0.0591139
Dnajc5	Dnajc5	1.00048	-1.22612	0.0601377
Napa	Napa	1.38842	-1.18797	0.0605946
Ywhag	Ywhag	3.92026	-1.11758	0.0607769
Rnasek	Rnasek	18.4375	0.773411	0.0614442
Mt1	Mt1	1.28633	0.991725	0.0614442
Map4	Map4	1.85804	-1.16536	0.0625129
Rps18	Rps18	11.7199	0.749922	0.0625129
Gpm6b	Gpm6b	2.12347	-1.19099	0.0629867
Sdcbp	Sdcbp	1.28633	-1.18064	0.065139
Tubb2a	Tubb2a	6.10498	-1.08975	0.0654935
Prkacb	Prkacb	2.20515	-1.13048	0.0666951
Tppp3	Tppp3	2.24598	0.936868	0.0677008
Flywch1	Flywch1	1.53135	-1.15508	0.0682208
Dpysl2	Dpysl2	3.08312	-1.11755	0.0692561
Ncam1	Ncam1	1.79678	-1.1584	0.0717932
Rps4x	Rps4x	17.6207	0.725822	0.0738472
Manf	Manf	2.77685	0.809199	0.0757991
Got1	Got1	2.38891	-1.09931	0.077416
Pja2	Pja2	1.89887	-1.11403	0.0788987
Hnrnpa3	Hnrnpa3	1.34759	-1.1498	0.0807804
Dynll2	Dynll2	2.94019	-1.07534	0.0835713
Dennd5a	Dennd5a	1.4701	-1.17985	0.0850788
H3f3b	H3f3b	2.61351	-1.10603	0.0863056
Sqstm1	Sqstm1	4.12444	-1.05453	0.0873561
Ptms	Ptms	3.26688	-1.08433	0.0896617
Hba-a1	Hba-a1	3.53232	-1.67465	0.0896617
Id3	Id3	2.08264	0.892504	0.0897088
Tmeff2	Tmeff2	1.79678	0.933487	0.090943
LOC108353424	LOC108353424	4.63489	0.744322	0.090943
Ndrg4	Ndrg4	6.84003	-1.03403	0.0910342
Gja1	Gja1	1.85804	-1.10949	0.0910866
Man1b1	Man1b1	1.30675	0.879813	0.0913648
Hnrnpk	Hnrnpk	1.57219	-1.1037	0.0930404
Rab6a	Rab6a	2.14389	-1.07245	0.0943179
Ahcyl1	Ahcyl1	1.42926	-1.10721	0.0961039
Cyfip2	Cyfip2	1.40884	-1.10371	0.096431
LOC691995	LOC691995	13.3534	0.696077	0.0964439
Serpine2	Serpine2	1.0209	-1.14143	0.0972591
Zfr	Zfr	1.04132	-1.13002	0.0997739
Cltc	Cltc	3.00145	-1.04104	0.10242
Gnb1	Gnb1	1.10257	-1.11653	0.103514
Cck	Cck	1.85804	-1.14611	0.103847
Plxnc1	Plxnc1	1.20466	0.872997	0.104173
Selenop	Selenop	4.16527	-1.05731	0.105208
Ddx5	Ddx5	2.8381	-1.04444	0.107729
Ddost	Ddost	2.0418	0.78481	0.108232
Ccdc136	Ccdc136	1.12299	-1.10494	0.108998
Hsph1	Hsph1	1.2455	-1.09024	0.109131
Tmem59l	Tmem59l	7.75884	0.695523	0.11013
S100a13	S100a13	1.67428	-1.06641	0.112264
Serinc1	Serinc1	4.61447	-1.00783	0.112264
Chn1	Chn1	1.4701	-1.06411	0.11485
Atp1a1	Atp1a1	1.71511	-1.04652	0.116828
Ank2	Ank2	1.65386	-1.05091	0.117381
Rnf14	Rnf14	2.7156	-1.0176	0.117506
Prnp	Prnp	6.30916	-0.983902	0.120545
Hba-a2	Hba-a2	1.89887	-1.61401	0.122095
Dctn1	Dctn1	1.89887	-1.03289	0.122567
Thy1	Thy1	4.36945	-0.989392	0.12277
Ndufb3	Ndufb3	1.69469	-1.03398	0.127341
Elovl5	Elovl5	1.85804	0.876149	0.127837
Celf4	Celf4	1.40884	-1.04732	0.128825
Arf3	Arf3	2.10305	-1.011	0.130149
Atp5f1a	Atp5f1a	5.02283	-0.972785	0.130219
Otub1	Otub1	1.34759	-1.04605	0.131034
Plpp3	Plpp3	1.28633	-1.04793	0.131034
Sptan1	Sptan1	2.30724	-1.00365	0.132841
Arl8b	Arl8b	1.28633	-1.05745	0.134284
LOC120101889	LOC120101889	1.00048	-1.07228	0.134298
Snx3	Snx3	2.47058	-0.996693	0.134626
Ubqln2	Ubqln2	1.14341	-1.05359	0.135269
LOC108353188	LOC108353188	1.08215	0.872579	0.137218
Scd2	Scd2	11.1074	-0.966554	0.137593
Hbb	Hbb	4.55322	-1.49964	0.13844
Acsbg1	Acsbg1	1.28633	-1.05513	0.139044
Fez1	Fez1	1.65386	-1.05417	0.140549
Spock2	Spock2	1.67428	-1.01149	0.141739
Tsc22d1	Tsc22d1	1.67428	-1.00392	0.146533
Map1lc3a	Map1lc3a	4.18569	-0.951894	0.1481
Mgst3	Mgst3	2.06222	-0.983568	0.1481
Eef1g	Eef1g	5.92122	0.653913	0.15322
Rpl8	Rpl8	11.8016	0.634347	0.154909
Fkbp8	Fkbp8	2.14389	-0.969483	0.156043
Lrrc4b	Lrrc4b	1.18424	-1.01938	0.156252
Atp9a	Atp9a	2.08264	-0.970867	0.157747
Npc2	Npc2	4.06318	0.71934	0.158893
Rtn4	Rtn4	3.55273	-0.942939	0.159045
Pafah1b1	Pafah1b1	1.5926	-0.987021	0.159306
Pak1	Pak1	1.14341	-1.05072	0.159423
Sdhc	Sdhc	1.77637	-0.977755	0.15947
Dnaja2	Dnaja2	1.26592	-1.0054	0.15947
Gnas	Gnas	65.5826	0.639622	0.161533
Uqcc2	Uqcc2	2.51142	-0.953995	0.163079
Eef1a2	Eef1a2	3.63441	-0.935662	0.164047
Ndufaf8	Ndufaf8	1.22508	-1.00137	0.164069
Tpi1	Tpi1	6.5746	-0.917331	0.164773
Tcf25	Tcf25	3.0627	-0.940327	0.166063
Hnrnpa2b1	Hnrnpa2b1	2.30724	-0.978494	0.167535
Minar2	Minar2	3.98151	0.665798	0.167741
Spint2	Spint2	3.57315	0.665157	0.168204
Map1b	Map1b	4.06318	-0.923624	0.169202
Cdip1	Cdip1	1.67428	-0.967555	0.169202
Pitpna	Pitpna	1.67428	-0.968314	0.16946
Nudt3	Nudt3	1.12299	-1.03362	0.16994
Cnih2	Cnih2	2.22556	-0.945576	0.171861
Itm2b	Itm2b	8.1672	-0.905	0.17287
Ttyh1	Ttyh1	2.77685	-0.93068	0.176323
Nptn	Nptn	2.59309	-0.932736	0.177255
Tle5	Tle5	5.83955	-0.908699	0.179297
Rpl27a	Rpl27a	31.0966	0.626638	0.180428
Abca2	Abca2	1.18424	-1.06752	0.180678
Tusc3	Tusc3	5.39035	0.631271	0.181839
Abr	Abr	1.00048	-0.997088	0.182147
Rps27a	Rps27a	41.1015	0.62351	0.184391
Marcks	Marcks	1.57219	-0.951883	0.185564
Pja1	Pja1	2.51142	-0.924582	0.186254
Sh3glb2	Sh3glb2	1.12299	-0.980799	0.188478
Rnf187	Rnf187	3.18521	-0.910243	0.188478
Grpel1	Grpel1	1.08215	-0.979012	0.189773
Rpl32	Rpl32	31.3008	0.617804	0.189958
Ndufs8	Ndufs8	1.93971	-0.943499	0.190092
Atp6v1g2	Atp6v1g2	2.85852	-0.912798	0.19036
Pcbp2	Pcbp2	1.8172	-0.934627	0.190737
Actr2	Actr2	1.18424	-0.968247	0.190737
LOC108349010	LOC108349010	1.12299	0.772521	0.190737
Calm1	Calm1	4.7574	-0.891556	0.190898
Nme2	Nme2	11.4545	0.599471	0.190898
Nckap1	Nckap1	1.87846	-0.933846	0.191035
Morf4l1	Morf4l1	5.20659	-0.888108	0.191035
Csde1	Csde1	1.0209	-0.993008	0.192658
Vgf	Vgf	1.32717	-0.956683	0.194103
Mpc2	Mpc2	3.00145	-0.901911	0.195154
Ednrb	Ednrb	1.2455	-0.966511	0.195264
Cdh13	Cdh13	1.61302	0.712507	0.195643
Slc4a4	Slc4a4	1.08215	-0.967386	0.196304
Rpl6	Rpl6	16.5386	0.58818	0.19757
Syt11	Syt11	3.79775	-0.887177	0.199629
Prkar1b	Prkar1b	3.79775	-0.887177	0.199629
Map2	Map2	2.20515	-0.915497	0.200045
Igfbp7	Igfbp7	1.16383	-0.974373	0.200908
Acot7	Acot7	2.85852	-0.891165	0.204072
Rpl3	Rpl3	10.8624	0.587938	0.204072
Rps5	Rps5	14.5172	0.586001	0.205564
Ttc9b	Ttc9b	1.06174	-0.955012	0.20598
Pkm	Pkm	2.7156	-0.892516	0.206027
Gsto1	Gsto1	1.00048	-0.96367	0.20875
Rpl7a	Rpl7a	10.7399	0.585487	0.20949
Ndufb4	Ndufb4	4.7574	-0.870321	0.20949
Clu	Clu	10.209	-0.866658	0.210199
Rpl36a	Rpl36a	12.8225	0.582543	0.210199
Gyg1	Gyg1	1.06174	0.83106	0.210402
Arf5	Arf5	1.65386	-0.91782	0.210489
Map1a	Map1a	1.89887	-0.911114	0.212056
Ypel5	Ypel5	1.18424	-0.93831	0.215556
Ckb	Ckb	13.7413	-0.847251	0.216143
Slc22a17	Slc22a17	6.86045	-0.854348	0.216451
Gnao1	Gnao1	2.06222	-0.897975	0.221867
Tspan5	Tspan5	1.10257	0.75029	0.225983
S100a10	S100a10	1.32717	0.702559	0.228258
Ndufs7	Ndufs7	2.20515	-0.873994	0.230339
Prkar1a	Prkar1a	3.20563	-0.866098	0.233994
Zdhhc2	Zdhhc2	1.26592	0.750036	0.234102
Aldoa	Aldoa	15.436	-0.820122	0.23731
Uqcrc1	Uqcrc1	2.30724	-0.864068	0.23761
Cntn1	Cntn1	2.24598	-0.863714	0.238382
Cst3	Cst3	61.9687	-0.766954	0.238809
Abhd8	Abhd8	2.12347	-0.868583	0.239381
Vamp2	Vamp2	4.18569	-0.844045	0.240346
Hk1	Hk1	1.40884	-0.895885	0.241356
Rps19l2	Rps19l2	16.1711	0.551864	0.241843
Ypel3	Ypel3	2.94019	-0.857742	0.242086
Ttc3	Ttc3	2.65434	-0.853709	0.242498
Eno2	Eno2	4.92074	-0.825707	0.250166
Xbp1	Xbp1	2.00096	0.639872	0.250892
Ppib	Ppib	1.49051	-0.897559	0.251345
Ywhaq	Ywhaq	4.81865	-0.830537	0.252029
Ubc	Ubc	7.00338	-0.815098	0.254187
Rpl17	Rpl17	18.4987	0.573753	0.254249
Rps26	Rps26	30.382	0.567747	0.254725
Ctsf	Ctsf	1.98055	0.635933	0.260162
Prrc2b	Prrc2b	1.00048	-0.899382	0.264923
Ndufv1	Ndufv1	1.67428	-0.860611	0.265931
LOC691807	LOC691807	1.10257	-0.973803	0.268586
Apbb1	Apbb1	1.96013	-0.899896	0.273416
Klhdc3	Klhdc3	1.10257	-0.884377	0.273721
Bmerb1	Bmerb1	1.91929	-0.844032	0.274925
Ssr1	Ssr1	2.38891	0.634171	0.275893
LOC102549726	LOC102549726	3.00145	0.583405	0.276966
Tspan6	Tspan6	1.89887	0.623998	0.277026
Igsf1	Igsf1	1.67428	-0.847467	0.277728
Rnf208	Rnf208	1.18424	-0.875653	0.278782
Ap2a1	Ap2a1	1.00048	-0.889436	0.279509
Psap	Psap	12.1691	-0.786149	0.280292
Clta	Clta	2.79727	-0.815992	0.280494
Mdh2	Mdh2	3.10354	-0.809168	0.286737
Ppil1	Ppil1	1.0209	0.703945	0.286737
Hp1bp3	Hp1bp3	1.0209	-0.878719	0.287584
RGD1562402	RGD1562402	1.28633	0.655129	0.287827
Lrp1	Lrp1	1.75595	-0.834019	0.287827
Tuba1a	Tuba1a	17.3349	-0.776341	0.29058
Ldhb	Ldhb	6.88087	-0.787443	0.293767
Atp5mc3	Atp5mc3	5.75788	-0.781633	0.298501
Wbp2	Wbp2	1.65386	-0.829872	0.299487
Rab6b	Rab6b	2.75643	-0.80188	0.302238
Serp2	Serp2	2.20515	-0.81046	0.302676
Atp6v1c1	Atp6v1c1	1.63344	-0.828851	0.303374
Sort1	Sort1	1.00048	-0.965249	0.304375
Gsn	Gsn	1.12299	-0.984697	0.304573
Ap1s1	Ap1s1	1.28633	-0.850356	0.305993
Epn1	Epn1	1.44968	-0.832594	0.306051
Ap2s1	Ap2s1	2.20515	-0.808524	0.306353
Zwint	Zwint	25.6246	-0.711229	0.30638
Tecr	Tecr	4.22653	-0.789033	0.306878
Hspa5	Hspa5	5.88039	0.530435	0.307348
Atp6v1a	Atp6v1a	1.93971	-0.812755	0.307348
Tmem47	Tmem47	1.00048	-0.863254	0.307348
Spock1	Spock1	1.18424	-0.883317	0.308808
Ndufb9	Ndufb9	4.04277	-0.781322	0.310069
Ctbp1	Ctbp1	1.61302	-0.823894	0.310371
Impact	Impact	3.22605	-0.785499	0.310432
Ndufa6	Ndufa6	4.20611	-0.776828	0.313734
Chga	Chga	1.53135	-0.824477	0.313776
Dpcd	Dpcd	1.61302	-0.81757	0.314393
Mlf2	Mlf2	3.08312	-0.783613	0.315468
Wdr1	Wdr1	1.20466	-0.835379	0.315468
Pafah1b2	Pafah1b2	1.0209	-0.881673	0.316148
Timm13	Timm13	2.85852	-0.78712	0.317263
Enho	Enho	1.53135	-0.820121	0.318139
Prepl	Prepl	3.7365	-0.775676	0.318262
Rab3b	Rab3b	1.2455	-0.829211	0.319131
Cend1	Cend1	2.10305	-0.804467	0.323639
Fth1	Fth1	30.6883	-0.704042	0.323807
Surf4	Surf4	1.22508	0.637576	0.326284
Sin3b	Sin3b	1.12299	-0.832663	0.32744
LOC100911992	LOC100911992	3.89984	-0.771423	0.327462
Aplp2	Aplp2	2.40933	-0.785863	0.327504
Brk1	Brk1	1.8172	-0.798555	0.328749
Fasn	Fasn	1.40884	-0.818881	0.33151
Vps41	Vps41	1.34759	-0.8102	0.334629
Bex4	Bex4	1.98055	0.624255	0.334629
Srrm2	Srrm2	1.10257	-0.823003	0.335752
Kif5c	Kif5c	1.04132	-0.827187	0.337201
LOC100911177	LOC100911177	1.91929	0.571186	0.338929
Psmc5	Psmc5	1.98055	-0.779715	0.341102
Got2	Got2	1.73553	-0.790868	0.34189
Rps12	Rps12	17.7637	0.488375	0.345373
Ensa	Ensa	1.65386	-0.786528	0.345373
Tubb4b	Tubb4b	4.65531	-0.745311	0.346862
Rps28	Rps28	13.5371	0.486671	0.347867
Crip2	Crip2	1.36801	-0.799018	0.347916
Atp6v1b2	Atp6v1b2	3.30772	-0.755488	0.347924
Krtcap2	Krtcap2	3.43023	0.557214	0.348936
Cd151	Cd151	1.83762	0.572664	0.351667
Tsc22d4	Tsc22d4	1.08215	-0.841856	0.352498
Pcmt1	Pcmt1	1.34759	-0.797292	0.352577
Mlc1	Mlc1	2.0418	-0.777908	0.353133
Gas5	Gas5	2.38891	0.54728	0.353133
Pfkm	Pfkm	2.8381	-0.754722	0.353829
Nsg2	Nsg2	4.24695	-0.741072	0.353829
Cd59	Cd59	3.98151	0.513745	0.356147
Rheb	Rheb	2.0418	-0.765759	0.356213
Rps10	Rps10	12.7	0.478166	0.363798
Chchd10	Chchd10	9.39228	-0.718735	0.364314
Mrpl20	Mrpl20	1.53135	-0.778895	0.364844
Rpl35	Rpl35	30.9129	0.498058	0.365078
Ptpa	Ptpa	1.14341	-0.790348	0.367699
Suclg1	Suclg1	1.65386	-0.779541	0.369855
Myo5a	Myo5a	1.18424	-0.78552	0.372874
Ube2m	Ube2m	3.5119	-0.731608	0.372876
Eif4h	Eif4h	1.8172	-0.775141	0.373717
Arpc1a	Arpc1a	1.73553	-0.759467	0.377277
Tomm22	Tomm22	1.20466	-0.787689	0.377403
Tmx4	Tmx4	1.96013	-0.75365	0.377985
Mfge8	Mfge8	1.36801	-0.77035	0.378039
Ckmt1	Ckmt1	1.57219	-0.762297	0.378039
Cisd1	Cisd1	2.47058	-0.752944	0.378558
Ndn	Ndn	10.7195	0.471764	0.37932
Prdx5	Prdx5	2.94019	-0.733021	0.381667
Septin5	Septin5	1.53135	-0.763694	0.382844
Cpe	Cpe	11.4137	-0.7028	0.382844
Txnl4a	Txnl4a	1.30675	-0.775511	0.382844
Ptdss1	Ptdss1	1.06174	0.725401	0.382956
Sh3bgrl3	Sh3bgrl3	3.7365	0.512418	0.386297
Rnf11l1	Rnf11l1	1.73553	-0.750977	0.386342
Pdia6	Pdia6	2.45016	0.527005	0.389533
LOC120098269	LOC120098269	7.0238	0.480294	0.389533
Cnbp	Cnbp	2.59309	-0.729551	0.390445
Fis1	Fis1	4.20611	-0.717597	0.390445
Mff	Mff	2.28682	-0.733428	0.392599
Ubqln1	Ubqln1	1.0209	-0.802486	0.392599
Gde1	Gde1	1.91929	-0.741266	0.395903
Selenow	Selenow	10.1478	-0.692512	0.397304
Atp5f1b	Atp5f1b	9.96399	-0.690212	0.401644
Atp5po	Atp5po	5.88039	-0.697293	0.401644
LOC120102992	LOC120102992	3.81817	0.486081	0.40178
Hprt1	Hprt1	1.51093	-0.744819	0.403372
Rps9l1	Rps9l1	10.4949	0.455396	0.406585
Marchf6	Marchf6	1.0209	-0.773093	0.406817
Rps3a	Rps3a	13.0471	0.451289	0.406817
Cyc1	Cyc1	2.85852	-0.711605	0.406817
Rpl4	Rpl4	12.5775	0.452608	0.406817
Ctxn1	Ctxn1	4.57363	0.472516	0.406817
Mdh1	Mdh1	7.79968	-0.687343	0.406817
Idh3a	Idh3a	1.51093	-0.738923	0.407566
Serinc3	Serinc3	1.67428	-0.735321	0.407999
Ap2a2	Ap2a2	1.53135	-0.740344	0.408897
Ndfip1	Ndfip1	7.12589	-0.686374	0.408897
Atp5me	Atp5me	8.41222	-0.681538	0.413593
Rps21	Rps21	31.4029	0.469134	0.415295
Atp5f1c	Atp5f1c	3.32814	-0.698623	0.416166
Slc1a3	Slc1a3	4.04277	-0.691279	0.418997
Prpf8	Prpf8	1.04132	-0.762647	0.41941
Csnk1a1	Csnk1a1	1.40884	-0.738062	0.419644
Camk2g	Camk2g	1.2455	-0.747801	0.421138
Atp6v0a1	Atp6v0a1	1.87846	-0.718202	0.422311
Vdac3	Vdac3	3.38939	-0.6935	0.424523
Tubb3	Tubb3	4.28778	-0.685816	0.424989
Epm2aip1	Epm2aip1	1.26592	-0.734451	0.427791
Uqcr11	Uqcr11	7.3709	-0.673292	0.43079
Dbndd2	Dbndd2	1.14341	-0.845236	0.431864
Grb2	Grb2	1.20466	-0.741137	0.433015
Oaz1	Oaz1	7.20756	-0.672439	0.433424
Skp1	Skp1	7.71801	-0.671129	0.433455
Sgta	Sgta	1.16383	-0.740035	0.434916
App	App	7.73843	-0.670998	0.435906
Fads1	Fads1	1.00048	-0.749103	0.436829
Hap1	Hap1	3.36897	-0.686681	0.436829
Nedd4	Nedd4	1.8172	-0.748695	0.436957
Klhl13	Klhl13	1.26592	0.548474	0.437021
Tmbim6	Tmbim6	2.02138	-0.71741	0.437421
Mapk8ip1	Mapk8ip1	1.67428	-0.732196	0.440396
Iars1	Iars1	1.12299	0.570274	0.441182
Ubl5	Ubl5	4.79823	-0.67514	0.441764
Rps3	Rps3	13.2717	0.433328	0.443774
Gprc5b	Gprc5b	1.49051	-0.770056	0.443774
Dazap2	Dazap2	1.06174	-0.803375	0.443914
Paxx	Paxx	1.04132	-0.814103	0.444676
Uqcrc2	Uqcrc2	2.0418	-0.717597	0.445297
Atp5mk	Atp5mk	5.22701	-0.66866	0.445297
Cdc42	Cdc42	3.57315	-0.676128	0.448323
Txndc15	Txndc15	3.2873	0.466449	0.448794
Rpl7	Rpl7	12.1487	0.432339	0.449653
Emc4	Emc4	1.44968	-0.7116	0.450367
Canx	Canx	6.86045	0.439238	0.450367
Polr2f	Polr2f	1.12299	-0.733568	0.451386
Sumo2	Sumo2	3.24646	-0.677344	0.451386
Ociad1	Ociad1	1.8172	-0.700635	0.451386
Mageh1	Mageh1	1.20466	0.54319	0.451386
Myl12b	Myl12b	2.65434	-0.681537	0.451806
LOC100360522	LOC100360522	1.71511	0.505309	0.453015
Ppp1r1a	Ppp1r1a	1.32717	-0.714187	0.454683
Gsk3b	Gsk3b	1.16383	-0.793729	0.455186
Gabbr1	Gabbr1	3.32814	-0.6734	0.455186
Rtl8a	Rtl8a	2.57267	-0.679932	0.455186
Rps15a	Rps15a	25.7063	0.448085	0.458725
Idh3b	Idh3b	1.55177	-0.703169	0.458903
Mgrn1	Mgrn1	1.10257	-0.729134	0.459587
Grina	Grina	4.71656	-0.660012	0.461024
Isca1	Isca1	1.89887	-0.686978	0.461552
Ina	Ina	1.44968	-0.701109	0.462686
LOC100360841	LOC100360841	14.2518	0.422149	0.462794
Sri	Sri	1.77637	0.536438	0.465317
Atp5mf	Atp5mf	8.55515	-0.646552	0.465317
Alg2	Alg2	3.22605	0.457729	0.46639
Abhd3	Abhd3	1.34759	-0.707776	0.466774
Btbd1	Btbd1	1.14341	-0.71694	0.467382
Atp6v1e1	Atp6v1e1	3.53232	-0.658022	0.469247
Dstn	Dstn	1.0209	-0.753159	0.470355
Rogdi	Rogdi	2.20515	-0.671844	0.474321
Disp2	Disp2	2.28682	-0.670579	0.475051
Cct4	Cct4	1.32717	-0.694995	0.475451
Sucla2	Sucla2	1.30675	-0.700781	0.477958
G3bp2	G3bp2	1.67428	-0.682177	0.478782
Thra	Thra	2.22556	-0.672266	0.479667
Ywhab	Ywhab	4.38987	-0.648847	0.479862
Rtn3	Rtn3	6.47251	-0.640076	0.480676
Fxyd6	Fxyd6	2.02138	-0.674233	0.481485
Hnrnpl	Hnrnpl	1.57219	-0.686273	0.483379
Mrps18b	Mrps18b	1.12299	0.53079	0.485055
Aco2	Aco2	2.87894	-0.655038	0.487686
Phpt1	Phpt1	2.47058	-0.662181	0.489235
Polr2l	Polr2l	3.57315	-0.647916	0.492402
Asrgl1	Asrgl1	1.04132	-0.718318	0.494148
Gapdh	Gapdh	30.1574	-0.573861	0.496197
Rplp1	Rplp1	44.205	0.427845	0.496443
Lsm7	Lsm7	1.93971	-0.667961	0.497009
Tril	Tril	1.0209	-0.701342	0.498464
Actr1a	Actr1a	1.08215	-0.700144	0.500426
Rad23b	Rad23b	1.14341	-0.698072	0.500822
Nkain4	Nkain4	1.04132	-0.705658	0.501667
Gsta1	Gsta1	1.49051	-0.735963	0.502128
Rpl14	Rpl14	17.682	0.400075	0.502666
Epdr1	Epdr1	2.45016	0.456126	0.503441
Ube2l3	Ube2l3	1.79678	-0.665948	0.505077
Rpl11	Rpl11	15.681	0.399151	0.505667
Coprs	Coprs	1.49051	-0.673899	0.507706
Rab11b	Rab11b	2.16431	-0.669708	0.509025
Ppdpf	Ppdpf	1.69469	-0.684887	0.513336
Atp6v0c	Atp6v0c	16.2732	-0.614848	0.515307
Epas1	Epas1	1.12299	-0.688192	0.515953
Apoe	Apoe	43.9396	-0.566543	0.517431
Fdps	Fdps	1.42926	-0.670661	0.517451
Rpl10a	Rpl10a	4.57363	0.421923	0.517451
Fxyd1	Fxyd1	1.91929	0.498825	0.518493
Gtf2i	Gtf2i	1.20466	-0.709769	0.521131
Stub1	Stub1	2.61351	-0.639256	0.522191
Hyou1	Hyou1	1.49051	0.488347	0.522703
Scp2	Scp2	3.67524	-0.638669	0.523785
Gps1	Gps1	1.14341	-0.683	0.523785
Map2k1	Map2k1	1.5926	-0.659277	0.524675
Ndufb8	Ndufb8	7.47299	-0.615759	0.524827
Slc35b1	Slc35b1	1.69469	0.468816	0.52629
Ube2v2	Ube2v2	1.14341	-0.690723	0.526389
Rpl24	Rpl24	18.315	0.388487	0.528291
Supt4h1	Supt4h1	1.36801	-0.665987	0.528737
Ndufb7	Ndufb7	3.04228	-0.633106	0.528737
Sub1	Sub1	4.32862	-0.622052	0.530163
Cbarp	Cbarp	3.859	-0.624422	0.53107
Ctsd	Ctsd	5.65579	0.403394	0.531679
Slc25a3	Slc25a3	6.84003	-0.611763	0.532411
Tpt1	Tpt1	22.2352	0.413642	0.533232
Sod1	Sod1	5.83955	-0.612825	0.533399
Naa38	Naa38	2.61351	-0.629871	0.533924
mrpl9	mrpl9	1.22508	0.643087	0.534697
Erlec1	Erlec1	2.2664	0.444029	0.534697
Ndufa13	Ndufa13	5.96206	-0.609339	0.534697
Tafa5	Tafa5	2.12347	0.461726	0.536855
Rpl12	Rpl12	9.04518	0.392867	0.537304
Eef1a1	Eef1a1	17.2328	0.382303	0.537304
Gnb2	Gnb2	3.24646	-0.621612	0.537304
Ndufb10	Ndufb10	3.10354	-0.624268	0.538361
Ctsa	Ctsa	1.22508	-0.681205	0.538438
Cwc15	Cwc15	1.0209	-0.66903	0.538438
Hacd3	Hacd3	1.38842	-0.655453	0.538438
Nit2	Nit2	1.10257	0.507978	0.538438
Ptn	Ptn	2.73601	-0.655056	0.539264
Snap91	Snap91	1.77637	-0.64086	0.544785
Uba1	Uba1	1.44968	-0.646662	0.54579
Rusc1	Rusc1	1.18424	-0.659273	0.546538
Epb41l1	Epb41l1	1.14341	-0.662315	0.549104
Coa3	Coa3	1.57219	-0.639622	0.550314
Usp11	Usp11	1.34759	-0.649458	0.55046
Uqcr10	Uqcr10	9.59646	-0.593812	0.552056
Apoo	Apoo	1.36801	0.478042	0.552074
Atp6v1d	Atp6v1d	2.61351	-0.618093	0.553568
Cox7b	Cox7b	7.86093	-0.594756	0.554186
Cdc37	Cdc37	1.4701	-0.640906	0.554873
Pcnp	Pcnp	1.44968	-0.667018	0.556247
Ssbp4	Ssbp4	1.0209	-0.66827	0.556672
Syt5	Syt5	1.20466	-0.654077	0.55867
Gdi1	Gdi1	4.45113	-0.601671	0.558721
Agpat1	Agpat1	1.04132	-0.767179	0.561155
Kidins220	Kidins220	1.53135	-0.637512	0.562397
Itih3	Itih3	4.7574	-0.596819	0.562397
Tpd52l1	Tpd52l1	1.04132	0.503114	0.563228
Srm	Srm	1.63344	0.440923	0.568378
Zer1	Zer1	1.28633	-0.645568	0.568783
Serbp1	Serbp1	1.51093	-0.628994	0.569553
Ndufa12	Ndufa12	3.53232	-0.598922	0.574072
LOC679739	LOC679739	3.96109	-0.594188	0.575485
Csnk2b	Csnk2b	1.44968	-0.63072	0.575485
Dnm1l	Dnm1l	1.06174	-0.647703	0.576262
Lage3	Lage3	3.08312	0.399442	0.576901
LOC120093056	LOC120093056	20.7243	0.390311	0.583908
Gna12	Gna12	1.06174	-0.71264	0.583962
Higd1a	Higd1a	2.53183	-0.60007	0.584279
Rpn2	Rpn2	2.79727	0.40239	0.584784
Capza2	Capza2	1.30675	-0.633014	0.584784
Paip2	Paip2	1.93971	-0.650279	0.584784
Ndufb5	Ndufb5	3.71608	-0.589076	0.585368
Fdft1	Fdft1	1.08215	-0.687091	0.585417
Ddt	Ddt	1.67428	-0.631319	0.586936
Retreg2	Retreg2	1.51093	-0.646946	0.588073
Ndrg2	Ndrg2	9.8619	-0.575659	0.588258
Dad1	Dad1	5.22701	0.375682	0.588356
LOC102551133	LOC102551133	3.7365	0.389098	0.588786
Atp6v1h	Atp6v1h	1.22508	-0.632187	0.589708
Rtraf	Rtraf	1.53135	-0.647639	0.590912
Sparc	Sparc	11.0666	-0.572788	0.591942
Chchd1	Chchd1	1.4701	-0.616888	0.592783
Degs1	Degs1	1.10257	-0.670155	0.592861
Psmc6	Psmc6	1.18424	-0.633584	0.594824
Slc48a1	Slc48a1	1.2455	-0.679009	0.595776
Gpx1	Gpx1	2.02138	-0.603197	0.595776
Rpl18a	Rpl18a	17.6616	0.35499	0.597685
Rpl31	Rpl31	5.83955	0.370633	0.597918
Hm13	Hm13	1.93971	0.416475	0.598594
Tmed10	Tmed10	1.4701	0.497031	0.598884
Cltb	Cltb	2.491	-0.592274	0.599677
Oxr1	Oxr1	1.36801	-0.620441	0.604086
Ube2e3	Ube2e3	1.08215	-0.635503	0.604723
Rab7a	Rab7a	2.22556	-0.609398	0.604723
Commd1	Commd1	1.16383	-0.621427	0.604723
Hid1	Hid1	1.20466	0.451859	0.60543
P4hb	P4hb	2.02138	0.428174	0.60543
Pin4	Pin4	1.00048	-0.654012	0.605594
Sdhd	Sdhd	1.28633	-0.618543	0.606186
Rpl13a	Rpl13a	21.4593	0.380217	0.606566
Cfl1	Cfl1	10.699	-0.563948	0.608642
Kifap3	Kifap3	1.36801	-0.611572	0.608642
Cox17	Cox17	3.26688	-0.586353	0.609031
Ly6h	Ly6h	11.4953	0.350213	0.611023
Nsa2	Nsa2	1.26592	0.451659	0.612782
Scamp1	Scamp1	1.04132	-0.621891	0.61548
Bscl2	Bscl2	1.71511	0.422333	0.61665
Npm1	Npm1	4.12444	0.385199	0.616784
Ramp2	Ramp2	1.79678	0.411593	0.616784
Cox6c	Cox6c	17.927	-0.553042	0.61787
Cetn2	Cetn2	1.0209	-0.623091	0.618517
Dynlrb1	Dynlrb1	4.26736	-0.575769	0.619255
Rps8	Rps8	24.5833	0.376075	0.619255
Ndufa2	Ndufa2	5.47203	-0.561743	0.619255
Mpc1	Mpc1	2.45016	-0.583836	0.62116
Ndufs4	Ndufs4	1.67428	-0.595162	0.624159
Gprasp1	Gprasp1	4.55322	-0.563344	0.624662
Bola2	Bola2	2.89936	-0.574896	0.624812
Cox14	Cox14	1.75595	-0.59189	0.627447
Npy	Npy	1.0209	0.486058	0.629092
Vapa	Vapa	2.59309	-0.572992	0.629209
Sem1	Sem1	3.77733	-0.564049	0.629308
Atp5f1d	Atp5f1d	4.43071	-0.561444	0.629308
Tagln3	Tagln3	3.92026	-0.565497	0.629308
Podxl2	Podxl2	3.49148	-0.563826	0.631505
Cct8	Cct8	1.73553	-0.585595	0.636487
Cuta	Cuta	1.34759	-0.609025	0.636487
Stmn1	Stmn1	9.96399	-0.556553	0.636509
Rpl21	Rpl21	12.0466	0.338878	0.636509
Atxn10	Atxn10	2.61351	-0.569672	0.638835
Ndufs3	Ndufs3	1.79678	-0.583563	0.639078
Nudc	Nudc	1.36801	-0.654231	0.644801
Bloc1s1	Bloc1s1	1.67428	-0.595899	0.645148
Slc30a9	Slc30a9	1.20466	-0.60225	0.645992
Tspan3	Tspan3	5.69662	-0.545605	0.647975
Atp6v0b	Atp6v0b	4.96158	-0.547116	0.649339
Psmd2	Psmd2	1.18424	-0.59918	0.649543
Grin1	Grin1	1.73553	-0.574812	0.65028
Ddx3x	Ddx3x	1.2455	-0.589372	0.651244
Banf1	Banf1	1.40884	-0.585091	0.651962
Rps7	Rps7	15.926	0.328695	0.651962
Nisch	Nisch	3.2873	-0.552738	0.651962
Usp14	Usp14	1.98055	-0.568693	0.651962
Srsf2	Srsf2	1.30675	-0.587684	0.65199
Mrps34	Mrps34	1.00048	-0.596488	0.6524
Eif1b	Eif1b	2.30724	-0.57139	0.652477
Glud1	Glud1	4.3082	-0.54566	0.652952
Rnf7	Rnf7	1.55177	-0.574731	0.653499
Rpl41	Rpl41	64.9701	0.34973	0.653677
Mt3	Mt3	33.8735	-0.482202	0.653677
Timm10b	Timm10b	1.73553	0.385803	0.656148
Aprt	Aprt	1.65386	0.397956	0.656699
Sdc3	Sdc3	1.16383	-0.589303	0.65703
Arl6ip5	Arl6ip5	1.42926	-0.577479	0.657401
Pgk1	Pgk1	5.49244	-0.536701	0.659907
Gpi	Gpi	5.75788	-0.534445	0.66312
Mrpl48	Mrpl48	1.14341	-0.590183	0.66312
Ndufa9	Ndufa9	1.00048	-0.598932	0.66312
Uqcrfs1	Uqcrfs1	2.2664	-0.557093	0.66312
LOC102555659	LOC102555659	3.77733	-0.539984	0.663393
Mesd	Mesd	1.61302	0.391337	0.665607
Actr1b	Actr1b	1.10257	-0.584584	0.666035
Mmp24os	Mmp24os	3.69566	0.345962	0.669354
Arl3	Arl3	2.02138	-0.555148	0.669434
Nme1	Nme1	2.36849	-0.552169	0.669434
Vegfb	Vegfb	2.65434	0.357103	0.670619
Sumo1	Sumo1	1.77637	-0.580562	0.671979
Prkaca	Prkaca	1.57219	-0.563885	0.674217
Tusc2	Tusc2	1.14341	-0.577198	0.674595
Clip3	Clip3	2.02138	-0.560798	0.675187
Tmem167a	Tmem167a	1.34759	0.405216	0.675565
Ndufa4	Ndufa4	17.2124	-0.518226	0.677259
Smim18	Smim18	1.06174	0.437906	0.677701
Snapin	Snapin	2.20515	0.366453	0.681777
Nenf	Nenf	5.59453	0.328578	0.682884
Gng10	Gng10	1.71511	-0.567185	0.683441
Hsp90b1	Hsp90b1	5.28826	0.339136	0.683921
Arf1	Arf1	3.57315	-0.533565	0.685424
Arpc3	Arpc3	1.42926	-0.566093	0.686088
Atp5pd	Atp5pd	6.04373	-0.522905	0.687491
Ube2ql1	Ube2ql1	1.08215	-0.574741	0.68788
Gprasp2	Gprasp2	2.75643	-0.538898	0.68788
Tkt	Tkt	1.5926	-0.575129	0.688378
Sparcl1	Sparcl1	18.8662	-0.470801	0.688395
Rpn1	Rpn1	3.47106	0.341333	0.693122
Rpsa	Rpsa	14.2722	0.313407	0.693578
Dnaja4	Dnaja4	1.14341	-0.572117	0.693682
Tmem223	Tmem223	1.36801	0.394669	0.694749
Micos10	Micos10	2.75643	-0.536401	0.695525
Tbcb	Tbcb	1.85804	-0.55615	0.695733
Nedd8	Nedd8	5.00241	-0.521794	0.696022
Elob	Elob	9.1881	-0.514128	0.698356
Reep1	Reep1	1.32717	0.395752	0.700241
Mapre3	Mapre3	1.34759	-0.559023	0.700241
Commd3	Commd3	1.20466	-0.565247	0.700241
Cox6a1	Cox6a1	13.5371	-0.510693	0.70069
Agt	Agt	10.0661	-0.517641	0.70075
Clptm1	Clptm1	1.55177	-0.552258	0.701455
Sdha	Sdha	1.2455	-0.56304	0.702351
Rbm39	Rbm39	1.2455	-0.563377	0.702351
Cs	Cs	1.53135	-0.548011	0.702715
Rpl19	Rpl19	26.1555	0.333908	0.706765
Sarnp	Sarnp	1.34759	-0.550885	0.709137
Rtn1	Rtn1	14.2109	-0.50558	0.709302
Pgrmc1	Pgrmc1	4.79823	-0.515896	0.711155
RGD1311703	RGD1311703	1.40884	-0.548843	0.713016
Rpl18	Rpl18	10.5153	0.305462	0.714787
Ndufa11	Ndufa11	3.10354	-0.523219	0.714869
Lamtor2	Lamtor2	3.12396	-0.518577	0.71729
Fabp7	Fabp7	2.32765	0.376479	0.71729
Mid1ip1	Mid1ip1	1.30675	-0.587684	0.719203
Sirpa	Sirpa	1.14341	-0.556765	0.720945
Mrfap1	Mrfap1	5.59453	-0.508734	0.722744
Cdk4	Cdk4	1.10257	0.416911	0.723715
LOC103693330	LOC103693330	5.16576	-0.505837	0.725752
Mrps23	Mrps23	1.40884	0.382129	0.725752
Pygb	Pygb	2.12347	-0.528949	0.730373
Cnn3	Cnn3	1.14341	-0.578285	0.731663
Hnrnpa1	Hnrnpa1	1.87846	-0.540781	0.732678
Arhgef4	Arhgef4	1.20466	-0.542511	0.732678
Atp6v1f	Atp6v1f	4.69614	-0.50332	0.734637
Mrps21	Mrps21	1.79678	-0.538512	0.734847
Cox5b	Cox5b	11.1482	-0.492885	0.736432
Rplp0	Rplp0	11.7608	0.295548	0.737996
Stmn3	Stmn3	11.9445	-0.489936	0.739567
Nrsn1	Nrsn1	2.20515	-0.51433	0.740997
Psmd7	Psmd7	1.0209	-0.543672	0.74433
Selenos	Selenos	1.28633	0.395004	0.746079
Gaa	Gaa	9.96399	0.293905	0.746156
Atp5mg	Atp5mg	12.0058	-0.486868	0.748412
Sec62	Sec62	1.5926	-0.525596	0.750114
Fam32a	Fam32a	1.20466	-0.536505	0.750114
LOC102556004	LOC102556004	2.65434	0.328469	0.750289
Myl6	Myl6	7.12589	-0.492767	0.751861
Ntrk2	Ntrk2	2.40933	-0.514546	0.754212
Kif1a	Kif1a	3.53232	-0.496586	0.754545
Pcbp1	Pcbp1	2.08264	-0.521909	0.75674
Gpx4	Gpx4	9.88232	-0.48353	0.75674
Scg3	Scg3	1.69469	-0.512279	0.759248
Rpl23	Rpl23	18.3558	0.280489	0.759248
Tbca	Tbca	5.45161	0.297583	0.759684
Prmt2	Prmt2	1.20466	-0.528695	0.760285
Psma7	Psma7	2.34807	-0.501035	0.761079
Hspe1	Hspe1	6.53376	0.291361	0.761523
RGD1311899	RGD1311899	3.30772	-0.495339	0.761672
Pdia3	Pdia3	3.00145	0.311301	0.761996
Ilf2	Ilf2	1.08215	-0.56011	0.762788
Necap1	Necap1	1.55177	-0.518577	0.763095
Rab3a	Rab3a	8.06511	-0.479108	0.763338
Sec11c	Sec11c	5.45161	0.306086	0.767467
Ergic3	Ergic3	2.61351	0.316053	0.770012
Fkbp4	Fkbp4	1.38842	-0.513463	0.770397
S100b	S100b	18.2741	-0.479605	0.770848
Rab1a	Rab1a	2.55225	-0.493295	0.772062
Nell2	Nell2	1.71511	-0.5052	0.776103
Bnip3	Bnip3	1.77637	-0.50634	0.776555
Septin3	Septin3	1.06174	-0.528231	0.782428
Capzb	Capzb	1.63344	-0.50703	0.782904
Pgam1	Pgam1	6.49293	-0.471995	0.786384
Scand1	Scand1	1.8172	-0.495933	0.789571
Fabp5	Fabp5	3.02187	0.31483	0.794014
Nsfl1c	Nsfl1c	1.2455	-0.518289	0.794208
Sirt5	Sirt5	1.34759	-0.505284	0.794948
Prmt1	Prmt1	1.08215	-0.520087	0.796761
Syp	Syp	6.1254	-0.467045	0.798297
Sod2	Sod2	2.53183	0.306129	0.798467
Rps27l	Rps27l	1.51093	0.34651	0.799528
Pcp4	Pcp4	20.1117	0.306044	0.802051
Nrsn2	Nrsn2	3.89984	-0.471675	0.802925
Rpl23a	Rpl23a	9.6373	0.267781	0.802925
Pfkp	Pfkp	1.73553	-0.488581	0.804527
RGD1560398	RGD1560398	1.83762	-0.485806	0.805225
Prelid1	Prelid1	2.51142	-0.476576	0.808483
Eif5	Eif5	1.55177	-0.490086	0.808833
Ndufab1	Ndufab1	4.85949	-0.462366	0.810179
Rps25	Rps25	9.0656	0.264785	0.810179
Ngrn	Ngrn	1.16383	-0.498969	0.81076
Kif1b	Kif1b	2.28682	-0.480428	0.81076
Gosr2	Gosr2	1.12299	0.343221	0.811491
Cnpy2	Cnpy2	2.36849	0.298992	0.814665
Spcs2	Spcs2	2.96061	0.287287	0.815359
Hnrnpc	Hnrnpc	1.8172	-0.480067	0.816396
Ppme1	Ppme1	1.04132	-0.507761	0.81683
Rangap1	Rangap1	1.34759	-0.49063	0.817217
Rbm8a	Rbm8a	1.04132	-0.509427	0.817495
Ndufa7	Ndufa7	3.36897	-0.46096	0.821164
Drap1	Drap1	1.63344	-0.481921	0.824215
RGD1306063	RGD1306063	1.22508	-0.494488	0.824215
Mrpl27	Mrpl27	1.5926	-0.4827	0.826419
Smdt1	Smdt1	4.14486	-0.457206	0.826741
Snx10	Snx10	1.06174	-0.498501	0.827284
Atp13a2	Atp13a2	1.26592	-0.492079	0.828624
Dipk1b	Dipk1b	1.14341	-0.503998	0.829357
Ppp1ca	Ppp1ca	2.36849	-0.467095	0.829705
Dctn2	Dctn2	1.98055	-0.485357	0.833498
Atox1	Atox1	4.45113	0.268524	0.836909
Rpl5	Rpl5	6.53376	0.260909	0.839794
Prdx1	Prdx1	3.55273	-0.489949	0.839933
Gabra1	Gabra1	2.2664	-0.465429	0.840163
Phb	Phb	1.22508	-0.484775	0.840253
Churc1	Churc1	1.22508	-0.550051	0.841405
Psme2	Psme2	1.00048	0.345988	0.842194
Tom1l2	Tom1l2	1.36801	-0.480342	0.842615
Prps1	Prps1	1.20466	-0.482397	0.849
Clptm1l	Clptm1l	1.10257	-0.485635	0.851326
Eid1	Eid1	1.93971	-0.480558	0.853351
RragB	RragB	1.32717	-0.477209	0.85904
Ntsr2	Ntsr2	2.0418	-0.477567	0.862088
Atp2c1	Atp2c1	1.18424	-0.477311	0.86284
Ahsa1	Ahsa1	1.16383	-0.475091	0.863707
Nap1l5	Nap1l5	12.4141	-0.43402	0.864012
Uhmk1	Uhmk1	1.44968	-0.468547	0.864513
L1cam	L1cam	1.16383	-0.477382	0.864513
Amfr	Amfr	1.75595	-0.458563	0.869325
Mapt	Mapt	1.36801	-0.522904	0.871657
Cox8a	Cox8a	22.9907	-0.380709	0.873491
Rhbdd2	Rhbdd2	1.00048	-0.480705	0.873491
Dda1	Dda1	1.73553	-0.454476	0.873761
Pin1	Pin1	2.18473	-0.449976	0.877837
Gabarap	Gabarap	5.7783	0.244894	0.877837
Grcc10	Grcc10	3.81817	-0.438408	0.882206
Tma7	Tma7	5.20659	-0.430861	0.882206
Ncbp2as2	Ncbp2as2	1.38842	-0.458955	0.882206
Nudt2	Nudt2	1.51093	0.305317	0.88537
Vdac2	Vdac2	3.67524	-0.445321	0.8868
Tmem30a	Tmem30a	2.30724	-0.464587	0.887495
Prpf19	Prpf19	1.32717	-0.458305	0.888189
Polr2m	Polr2m	1.91929	-0.449861	0.88821
Mbd3	Mbd3	1.32717	-0.460682	0.888804
Aamp	Aamp	1.51093	-0.457707	0.888804
Bex3	Bex3	5.73746	-0.425002	0.891856
Pfdn5	Pfdn5	5.45161	0.241597	0.892869
Hras	Hras	1.40884	-0.458519	0.892969
Tgoln2	Tgoln2	1.57219	0.29011	0.892969
Erh	Erh	2.16431	-0.443207	0.893928
Pmm1	Pmm1	1.49051	-0.454766	0.894047
Laptm4a	Laptm4a	3.53232	-0.438843	0.895629
Tmem147	Tmem147	1.34759	-0.457524	0.89623
Get1	Get1	1.0209	0.345097	0.89623
Nars1	Nars1	1.38842	-0.45668	0.898265
Chmp2a	Chmp2a	1.20466	-0.466133	0.899613
Nucb1	Nucb1	3.87942	0.244739	0.90014
Gng3	Gng3	6.04373	-0.419662	0.90014
Cyp51	Cyp51	1.04132	-0.473605	0.90014
C1qbp	C1qbp	2.40933	0.259441	0.90014
Arl8a	Arl8a	1.98055	-0.444587	0.90014
Phyhipl	Phyhipl	1.71511	-0.441499	0.90014
Rps2	Rps2	13.7005	0.225009	0.900698
Ppia	Ppia	25.155	-0.36647	0.900698
Aqp4	Aqp4	5.36994	0.244717	0.901946
Arl2bp	Arl2bp	2.30724	-0.433704	0.901946
Rps23	Rps23	22.909	0.253121	0.903131
Stmn2	Stmn2	9.57605	0.225497	0.903223
Chmp5	Chmp5	1.55177	-0.438463	0.903223
Mrpl54	Mrpl54	1.89887	-0.435381	0.903223
Rcan2	Rcan2	1.8172	-0.4473	0.903223
LOC108352650	LOC108352650	1.71511	-0.452931	0.903223
Ntan1	Ntan1	1.83762	-0.432363	0.904036
Hint2	Hint2	1.06174	-0.448683	0.905326
Ak1	Ak1	1.0209	-0.456986	0.906705
Eif3c	Eif3c	1.14341	-0.447247	0.906744
Aars1	Aars1	1.61302	-0.438359	0.907408
Eif1	Eif1	6.84003	-0.411158	0.907853
Cct2	Cct2	1.8172	-0.432664	0.908684
Ap2m1	Ap2m1	7.57508	-0.406508	0.908714
Hist1h2bq	Hist1h2bq	1.08215	0.304781	0.909256
Fbxo2	Fbxo2	1.32717	-0.457286	0.909535
Rpl30	Rpl30	7.73843	0.221672	0.909535
Thoc7	Thoc7	1.2455	-0.450447	0.909991
Cops7a	Cops7a	1.16383	-0.439104	0.910167
Rhoa	Rhoa	1.20466	-0.456435	0.910523
Hagh	Hagh	1.16383	-0.446139	0.911229
B3gat3	B3gat3	1.77637	-0.425486	0.911404
Lgmn	Lgmn	1.61302	0.273065	0.911861
Pfn2	Pfn2	3.45064	-0.411154	0.912437
Slc38a1	Slc38a1	1.22508	-0.434832	0.913853
Acyp2	Acyp2	1.63344	-0.423844	0.914013
Ccdc124	Ccdc124	1.30675	-0.433366	0.914013
Cdipt	Cdipt	1.18424	-0.440843	0.914368
Dgcr6	Dgcr6	1.91929	-0.42181	0.914684
Rex1bd	Rex1bd	1.51093	-0.432055	0.915569
Rps27	Rps27	23.6849	0.240431	0.917762
Naxe	Naxe	1.49051	0.2703	0.918138
RGD1560394	RGD1560394	5.02283	-0.402084	0.918782
Atp5mc2	Atp5mc2	5.61495	-0.398924	0.919218
Tpm3	Tpm3	1.00048	-0.437222	0.920605
Cox7a2l	Cox7a2l	5.75788	0.222045	0.922834
Ids	Ids	2.32765	-0.410259	0.923553
Camk1	Camk1	1.06174	-0.458446	0.924972
Vps35	Vps35	1.26592	-0.437511	0.925609
Cox4i1	Cox4i1	16.6815	-0.390627	0.925812
Psmd4	Psmd4	1.28633	-0.434873	0.927582
Ykt6	Ykt6	1.20466	0.275549	0.928644
Atp6v0d1	Atp6v0d1	4.85949	-0.39661	0.928644
Ftl1	Ftl1	9.96399	0.211709	0.928812
Dnlz	Dnlz	1.08215	0.278245	0.931495
Ptges3	Ptges3	1.85804	-0.413581	0.931937
Chpf	Chpf	1.10257	-0.433079	0.931937
Tceal1	Tceal1	1.0209	-0.433469	0.931937
Enpp5	Enpp5	1.65386	-0.418845	0.93521
Wsb2	Wsb2	1.40884	-0.421533	0.936351
Rpl39	Rpl39	5.81913	0.210336	0.939412
Ndufb1	Ndufb1	6.28875	-0.390324	0.93971
Wdr61	Wdr61	1.04132	0.285288	0.93971
Mpdu1	Mpdu1	1.16383	0.273386	0.939983
Eif4g2	Eif4g2	4.32862	-0.393601	0.940342
Golm2	Golm2	1.28633	0.263209	0.940342
Psmc1	Psmc1	2.00096	-0.412275	0.940342
Entpd6	Entpd6	1.10257	0.275266	0.940977
Aplp1	Aplp1	9.0656	-0.399349	0.941584
Akt1	Akt1	1.00048	-0.4354	0.94295
Selenom	Selenom	8.14679	0.204094	0.9443
Taldo1	Taldo1	1.44968	-0.441388	0.945575
Bcat1	Bcat1	16.4978	-0.381957	0.945796
Atp5pf	Atp5pf	8.65724	-0.384217	0.945978
Ndufa3	Ndufa3	5.16576	-0.387866	0.948034
Ube2d3	Ube2d3	2.22556	-0.400346	0.94979
Mprip	Mprip	1.0209	-0.423594	0.949807
Sec61g	Sec61g	5.00241	0.207024	0.949807
Itfg1	Itfg1	3.59357	0.21549	0.949807
Psme1	Psme1	1.75595	0.245198	0.95024
Pam16	Pam16	3.55273	-0.391783	0.952824
Gdi2	Gdi2	2.16431	-0.39956	0.955742
Serf2	Serf2	6.86045	-0.384423	0.956094
Ola1	Ola1	1.16383	-0.416595	0.956624
Znhit1	Znhit1	1.16383	-0.416595	0.956624
Ndufa10	Ndufa10	1.22508	-0.424708	0.956711
Ddrgk1	Ddrgk1	1.55177	0.258991	0.956947
Rbbp7	Rbbp7	1.16383	-0.418186	0.956947
RGD1559909	RGD1559909	1.83762	-0.413675	0.959817
Ptgds	Ptgds	21.8064	-0.527197	0.960596
Psmc2	Psmc2	1.34759	-0.410553	0.960945
Tmem9b	Tmem9b	1.40884	-0.432664	0.962618
Tmsb10	Tmsb10	34.1185	0.223082	0.962618
Ap2b1	Ap2b1	1.18424	-0.415225	0.968712
Dpm3	Dpm3	1.63344	-0.402419	0.97038
Prdx3	Prdx3	1.65386	0.245408	0.970385
Puf60	Puf60	1.57219	-0.459168	0.970385
Cops9	Cops9	5.61495	-0.37657	0.970385
Pofut2	Pofut2	1.06174	-0.416813	0.970385
Mrpl15	Mrpl15	1.0209	-0.414104	0.970549
Pfdn2	Pfdn2	3.30772	-0.383578	0.971361
Guk1	Guk1	3.59357	-0.381815	0.971592
Cd63	Cd63	3.20563	0.213855	0.972934
Selenot	Selenot	1.83762	-0.408838	0.974078
Vim	Vim	1.75595	-0.476491	0.974284
Glo1	Glo1	2.73601	0.216083	0.974479
Hspa9	Hspa9	1.08215	-0.413171	0.97852
Srp19	Srp19	1.04132	-0.409921	0.97917
Plbd2	Plbd2	1.96013	0.238459	0.979471
Calm3	Calm3	3.98151	-0.375987	0.980404
Nomo1	Nomo1	1.36801	0.244871	0.980992
Huwe1	Huwe1	1.04132	-0.408136	0.981046
Emc10	Emc10	1.26592	-0.413845	0.983674
Rplp2	Rplp2	13.5167	0.183223	0.984287
Jpt1	Jpt1	1.87846	-0.390927	0.984997
Pdcd6	Pdcd6	1.04132	0.254568	0.985459
Rpl29	Rpl29	12.4754	0.181839	0.986649
Pomp	Pomp	5.00241	-0.371031	0.986649
Idh3g	Idh3g	1.75595	-0.38562	0.987014
Atp6v1g1	Atp6v1g1	4.81865	-0.389609	0.987998
Sugt1	Sugt1	1.16383	-0.435966	0.988507
Trim28	Trim28	1.0209	-0.403638	0.989443
Psmd12	Psmd12	1.20466	-0.40229	0.991328
Vapb	Vapb	1.16383	-0.397768	0.991805
Rundc3a	Rundc3a	1.96013	-0.381548	0.992506
Ap3d1	Ap3d1	1.16383	-0.401794	0.992961
Ndufv2	Ndufv2	3.94068	-0.369305	0.993365
H1f2	H1f2	1.2455	-0.412867	0.994312
Ubxn1	Ubxn1	1.38842	-0.396552	0.995025
Ndufb6	Ndufb6	4.24695	-0.366647	0.996743
Arpc5l	Arpc5l	2.02138	-0.380839	0.996905
Hars1	Hars1	1.06174	0.249895	0.997858
Lrp11	Lrp11	1.79678	0.00186127	1
Sf3b5	Sf3b5	2.36849	-0.125169	1
Aig1	Aig1	1.04132	-0.342828	1
Mrpl36	Mrpl36	1.10257	-0.07725	1
Gtf2h5	Gtf2h5	2.69518	-0.171756	1
Tcp1	Tcp1	1.69469	0.0485843	1
Psmb1	Psmb1	3.71608	-0.256053	1
Rgmb	Rgmb	1.00048	0.252732	1
Mboat7	Mboat7	2.00096	-0.159912	1
Peg3	Peg3	6.47251	-0.0548337	1
Ube2s	Ube2s	2.16431	-0.0933182	1
Rpl28	Rpl28	14.6193	0.173592	1
Inafm1	Inafm1	1.18424	0.0229717	1
Ppp5c	Ppp5c	1.20466	-0.270138	1
Snrpd2	Snrpd2	2.98103	-0.107175	1
Rabac1	Rabac1	7.90177	0.167356	1
Rps16	Rps16	21.1939	0.180773	1
Ech1	Ech1	1.93971	0.128527	1
Eif3k	Eif3k	2.00096	0.0161544	1
Psmd8	Psmd8	1.44968	-0.109816	1
Capns1	Capns1	5.12492	-0.00418117	1
Psenen	Psenen	2.98103	0.158508	1
Cox6b1	Cox6b1	10.2907	-0.264224	1
Pdcd5	Pdcd5	2.42974	-0.0774934	1
Etfb	Etfb	1.30675	0.132245	1
Ptov1	Ptov1	3.10354	-0.261865	1
Rps11	Rps11	11.6178	0.0681191	1
Ldha	Ldha	5.67621	0.129312	1
Tsg101	Tsg101	1.14341	-0.293437	1
Tm2d3	Tm2d3	1.42926	-0.372191	1
Rps17	Rps17	5.39035	-0.129414	1
Ndufc2	Ndufc2	5.20659	-0.203819	1
Taf10	Taf10	2.10305	-0.376993	1
Mrpl17	Mrpl17	3.00145	0.0879862	1
Eif3f	Eif3f	3.7365	0.141275	1
Psma1	Psma1	1.2455	-0.316794	1
Rps13	Rps13	9.88232	-0.127313	1
Arl6ip1	Arl6ip1	3.34855	-0.266883	1
Mapk3	Mapk3	2.00096	-0.051775	1
Sez6l2	Sez6l2	3.30772	-0.156517	1
Zfp771	Zfp771	1.10257	-0.134507	1
Glrx3	Glrx3	1.53135	-0.269645	1
Caly	Caly	12.6183	-0.0994139	1
Echs1	Echs1	1.10257	-0.296529	1
Mrpl23	Mrpl23	1.44968	-0.337862	1
Cd81	Cd81	11.7812	-0.284883	1
Nap1l4	Nap1l4	1.49051	-0.318841	1
Gstp1	Gstp1	5.22701	-0.195161	1
LOC108349682	LOC108349682	1.42926	-0.0429521	1
Mrpl49	Mrpl49	1.12299	-0.116654	1
Fau	Fau	24.1953	0.0634853	1
Arl2	Arl2	1.83762	-0.35055	1
Trmt112	Trmt112	4.0836	0.0414733	1
Ppp1r14b	Ppp1r14b	1.00048	-0.0531015	1
Fkbp2	Fkbp2	4.26736	-0.0414871	1
Stip1	Stip1	1.91929	-0.369549	1
Slc3a2	Slc3a2	1.65386	-0.232171	1
Ganab	Ganab	1.10257	0.0159656	1
Tmem258	Tmem258	2.40933	0.122361	1
Prune2	Prune2	1.00048	-0.0790012	1
Zfand5	Zfand5	1.18424	-0.302031	1
Tm9sf3	Tm9sf3	1.08215	-0.403714	1
Morn4	Morn4	1.16383	-0.0326608	1
Sfr1	Sfr1	1.22508	0.183584	1
Cox7c	Cox7c	18.0495	-0.174234	1
Btf3	Btf3	3.77733	-0.0242545	1
Taf9	Taf9	1.32717	0.0256271	1
Mrps36	Mrps36	1.65386	-0.200476	1
Hmgcs1	Hmgcs1	1.98055	-0.383237	1
Cct5	Cct5	2.69518	-0.0521768	1
Rbis	Rbis	1.73553	-0.0164223	1
Rpl22l1	Rpl22l1	6.00289	-0.255806	1
Dnajc19	Dnajc19	1.87846	-0.114082	1
Ndufc1	Ndufc1	6.04373	-0.297863	1
Dclk1	Dclk1	1.89887	0.151037	1
Ppid	Ppid	1.42926	-0.0762625	1
Gucy1b1	Gucy1b1	1.06174	-0.159602	1
Bcan	Bcan	2.57267	-0.105757	1
Cct3	Cct3	1.67428	-0.280954	1
Ssr2	Ssr2	1.71511	0.10566	1
Psmb4	Psmb4	3.20563	-0.124847	1
Mllt11	Mllt11	4.02235	-0.0152876	1
Bola1	Bola1	1.40884	0.0734557	1
Phgdh	Phgdh	1.12299	-0.343028	1
Bcas2	Bcas2	1.14341	-0.142463	1
Atp5pb	Atp5pb	5.22701	-0.30763	1
Lamtor5	Lamtor5	1.20466	-0.342797	1
Gstm1	Gstm1	4.38987	0.190823	1
Psma5	Psma5	1.36801	-0.36792	1
Sars1	Sars1	1.67428	-0.208271	1
Rtca	Rtca	1.28633	0.0124562	1
LOC103691688	LOC103691688	5.39035	-0.318801	1
Rpl34	Rpl34	16.4978	0.0756012	1
Selenof	Selenof	5.5537	0.023446	1
Gng5	Gng5	1.06174	0.234766	1
Ak5	Ak5	1.06174	-0.182834	1
Rabggtb	Rabggtb	1.8172	-0.129822	1
Mrpl41	Mrpl41	1.2455	-0.0965274	1
Npdc1	Npdc1	2.89936	0.0495104	1
Edf1	Edf1	4.04277	-0.133576	1
Swi5	Swi5	3.16479	-0.232339	1
RGD1561113	RGD1561113	2.28682	-0.0691639	1
Psmb7	Psmb7	2.7156	-0.0120276	1
Dnajc10	Dnajc10	1.2455	0.176956	1
Selenoh	Selenoh	2.12347	0.158508	1
Timm10	Timm10	1.2455	-0.337393	1
Mtch2	Mtch2	1.36801	-0.269487	1
Psmc3	Psmc3	1.28633	-0.382287	1
RGD1309540	RGD1309540	1.63344	0.103178	1
Hsd17b12	Hsd17b12	1.63344	0.17222	1
Eif3m	Eif3m	1.67428	-0.0186525	1
Nop10	Nop10	4.04277	-0.143983	1
Emc7	Emc7	2.34807	-0.20777	1
Scg5	Scg5	9.24936	-0.0134232	1
Srp14	Srp14	6.32958	0.107686	1
Hypk	Hypk	2.65434	-0.278863	1
B2m	B2m	9.78023	-0.0794387	1
Ctxn2	Ctxn2	1.22508	0.146212	1
Ptpra	Ptpra	1.34759	-0.245033	1
RGD1311739	RGD1311739	1.85804	0.0815835	1
Chgb	Chgb	3.22605	-0.302835	1
Mkks	Mkks	1.00048	-0.486435	1
Smim26	Smim26	2.22556	-0.159048	1
Dtd1	Dtd1	1.57219	-0.380335	1
Fkbp1a	Fkbp1a	4.69614	-0.306745	1
Trpc4ap	Trpc4ap	1.06174	-0.339439	1
Romo1	Romo1	4.12444	-0.31844	1
Nnat	Nnat	27.891	0.198733	1
Elmo2	Elmo2	1.00048	0.0773513	1
Pfdn4	Pfdn4	1.26592	-0.115131	1
Atp5f1e	Atp5f1e	16.314	-0.297461	1
Tcea2	Tcea2	1.49051	0.15873	1
Polr3k	Polr3k	1.75595	-0.37419	1
Dpp6	Dpp6	1.91929	-0.309839	1
Tomm7	Tomm7	7.00338	-0.12019	1
Ndufa5	Ndufa5	5.30868	-0.119329	1
Akr1b1	Akr1b1	1.14341	-0.266728	1
Stmp1	Stmp1	1.16383	-0.416197	1
Fmc1	Fmc1	1.2455	-0.376963	1
Ndufb2	Ndufb2	7.90177	-0.270002	1
Mrps33	Mrps33	2.08264	0.081821	1
Malsu1	Malsu1	1.00048	0.00383845	1
Cycs	Cycs	1.53135	-0.278697	1
Scrn1	Scrn1	1.12299	-0.368822	1
Adcyap1r1	Adcyap1r1	1.51093	-0.012748	1
Rnf181	Rnf181	1.22508	-0.126016	1
Bola3	Bola3	1.73553	-0.372998	1
Cct7	Cct7	2.67476	-0.340661	1
Snrpg	Snrpg	1.04132	0.0487302	1
Copg1	Copg1	2.12347	-0.073072	1
Creld1	Creld1	1.16383	0.157464	1
Emc3	Emc3	1.04132	-0.190721	1
Syn2	Syn2	1.22508	-0.108788	1
Phb2	Phb2	1.22508	-0.155338	1
Usp5	Usp5	1.69469	-0.0749536	1
Pianp	Pianp	1.65386	0.0386902	1
Gabarapl1	Gabarapl1	3.859	-0.273273	1
Cmas	Cmas	1.75595	-0.31848	1
Eloc	Eloc	1.4701	-0.238624	1
Cops5	Cops5	1.06174	-0.297957	1
Calb1	Calb1	2.53183	0.0855666	1
Dnaja1	Dnaja1	1.08215	-0.351901	1
Dctn3	Dctn3	2.63392	-0.176216	1
Vcp	Vcp	3.5119	-0.0230347	1
Tomm5	Tomm5	1.75595	-0.142935	1
Txn1	Txn1	4.34904	-0.0766222	1
Rraga	Rraga	1.55177	-0.265841	1
Jak1	Jak1	1.12299	0.0630724	1
Tmem59	Tmem59	3.7365	-0.156669	1
Cmpk1	Cmpk1	1.06174	-0.342652	1
Uqcrh	Uqcrh	10.3519	-0.0911982	1
Akr1a1	Akr1a1	7.65675	-0.190915	1
Eri3	Eri3	1.73553	-0.25156	1
Cap1	Cap1	1.38842	-0.0921559	1
Ndufs5	Ndufs5	5.96206	-0.257726	1
LOC100911847	LOC100911847	1.28633	-0.22601	1
Psmb2	Psmb2	2.20515	-0.112033	1
LOC120093072	LOC120093072	17.6616	0.119983	1
Eif3i	Eif3i	1.49051	-0.364186	1
Fabp3	Fabp3	1.20466	-0.194075	1
Atp5if1	Atp5if1	11.0666	-0.320608	1
Stx12	Stx12	1.44968	-0.305333	1
Tmem50a	Tmem50a	2.20515	-0.0647102	1
Pithd1	Pithd1	2.36849	-0.27328	1
Sdhb	Sdhb	2.40933	-0.185122	1
Fbxo44	Fbxo44	1.42926	-0.376877	1
Eno1	Eno1	7.92219	-0.245394	1
Park7	Park7	4.8799	-0.16414	1
Tprg1l	Tprg1l	2.89936	-0.168224	1
Rer1	Rer1	1.32717	0.0346842	1
Ssu72	Ssu72	2.77685	-0.302241	1
Aurkaip1	Aurkaip1	1.32717	-0.30464	1
Sdf4	Sdf4	1.49051	-0.213978	1
Mcfd2	Mcfd2	1.00048	-0.19551	1
Mrpl33	Mrpl33	3.69566	0.0587459	1
Ost4	Ost4	3.71608	-0.00674102	1
Hadhb	Hadhb	1.93971	0.154012	1
Hadha	Hadha	1.26592	-0.0019851	1
Sf3b6	Sf3b6	1.65386	0.192925	1
Hpcal1	Hpcal1	1.63344	-0.374817	1
Tspan13	Tspan13	1.93971	-0.174187	1
Cfl2	Cfl2	1.73553	-0.15254	1
Psma6	Psma6	3.00145	-0.24856	1
Trappc6b	Trappc6b	1.34759	0.0766043	1
Fkbp3	Fkbp3	4.63489	0.093934	1
Rps29	Rps29	26.0738	0.0650328	1
Klhdc2	Klhdc2	1.14341	-0.367371	1
Tmx1	Tmx1	2.38891	-0.116749	1
LOC100359616	LOC100359616	6.77878	0.157078	1
Isca2	Isca2	1.36801	0.183381	1
Ifi27	Ifi27	2.87894	-0.197775	1
Glrx5	Glrx5	1.67428	-0.355962	1
Setd3	Setd3	1.28633	-0.162908	1
Evl	Evl	1.96013	-0.146954	1
RGD1566401	RGD1566401	1.42926	-0.148513	1
LOC102555254	LOC102555254	1.04132	0.0797038	1
Dync1h1	Dync1h1	2.34807	-0.326057	1
Klc1	Klc1	6.10498	-0.227617	1
LOC100912557	LOC100912557	3.53232	-0.267611	1
Tmem179	Tmem179	1.34759	0.0439997	1
Crip1	Crip1	1.00048	-0.00662706	1
Ptprn2	Ptprn2	2.42974	0.0935879	1
Naca	Naca	7.28923	-0.150475	1
Nabp2	Nabp2	1.04132	-0.0835265	1
Smarcc2	Smarcc2	1.0209	-0.411381	1
LOC120093525	LOC120093525	1.16383	-0.175442	1
Eef2	Eef2	8.1672	-0.0518731	1
Map2k2	Map2k2	1.63344	-0.0339169	1
Btbd2	Btbd2	1.04132	-0.259156	1
Apc2	Apc2	1.00048	-0.343688	1
Rps15	Rps15	13.9455	0.155868	1
Polr2e	Polr2e	1.51093	-0.357381	1
Bsg	Bsg	14.9664	0.171263	1
Snrpf	Snrpf	1.04132	0.054872	1
Nap1l1	Nap1l1	1.40884	-0.27099	1
Tmbim4	Tmbim4	1.06174	-0.153866	1
Os9	Os9	1.30675	0.00265075	1
Uqcrb	Uqcrb	6.59502	-0.31706	1
Rida	Rida	1.26592	0.182173	1
Polr2k	Polr2k	3.02187	-0.329839	1
Emc2	Emc2	1.0209	-0.242421	1
Eny2	Eny2	1.06174	-0.108753	1
Eif3h	Eif3h	2.77685	0.0401221	1
Mrpl13	Mrpl13	1.34759	-0.0122556	1
Eef1d	Eef1d	1.20466	-0.194972	1
Vps28	Vps28	2.55225	-0.283299	1
Txn2	Txn2	1.77637	0.0442798	1
Tst	Tst	1.77637	-0.2223	1
Atf4	Atf4	2.36849	-0.32759	1
Rbx1	Rbx1	2.20515	-0.232652	1
Mapk8ip2	Mapk8ip2	2.16431	-0.360396	1
Eif4b	Eif4b	1.32717	-0.0375938	1
Spryd3	Spryd3	1.00048	-0.342716	1
Copz1	Copz1	1.55177	-0.0590057	1
Sesn3	Sesn3	1.16383	-0.347717	1
Eif3g	Eif3g	1.40884	-0.113505	1
Fdx2	Fdx2	1.18424	-0.300759	1
Prkcsh	Prkcsh	1.61302	0.0694088	1
Elof1	Elof1	1.06174	-0.359062	1
Hspa8	Hspa8	16.6611	0.0825516	1
Trappc4	Trappc4	1.18424	0.0197916	1
Cadm1	Cadm1	1.44968	-0.3036	1
Rexo2	Rexo2	1.55177	0.0590024	1
Timm8b	Timm8b	8.18762	-0.286154	1
Rcn2	Rcn2	3.20563	-0.160702	1
Cox5a	Cox5a	6.28875	-0.133544	1
Rab11a	Rab11a	1.91929	0.067156	1
Oaz2	Oaz2	2.16431	0.10114	1
Arpp19	Arpp19	1.36801	-0.350612	1
Gsta4	Gsta4	1.2455	-0.0113287	1
Cox7a2	Cox7a2	7.28923	-0.341491	1
Rasgrf1	Rasgrf1	5.16576	-0.00721136	1
Atp1b3	Atp1b3	1.69469	-0.177435	1
Anapc13	Anapc13	1.69469	-0.072514	1
Gnai2	Gnai2	3.08312	-0.343394	1
Nicn1	Nicn1	1.04132	-0.15817	1
Ndufaf3	Ndufaf3	1.00048	-0.192817	1
Wdr6	Wdr6	3.81817	-0.145336	1
Ss18l2	Ss18l2	1.87846	-0.361317	1
Mydgf	Mydgf	1.65386	-0.20113	1
Micos13	Micos13	6.22749	-0.137586	1
Rpl36	Rpl36	6.39084	-0.0738419	1
Alkbh7	Alkbh7	1.55177	-0.296138	1
LOC103690742	LOC103690742	5.00241	0.129897	1
LOC120094628	LOC120094628	1.5926	0.0220586	1
LOC685668	LOC685668	1.00048	-0.269457	1
Mea1	Mea1	2.96061	-0.268714	1
Hsp90ab1	Hsp90ab1	10.9645	-0.357165	1
Plekhb2	Plekhb2	2.73601	-0.329827	1
Coa5	Coa5	1.38842	-0.173594	1
Mrpl30	Mrpl30	1.08215	-0.107434	1
Gls	Gls	1.42926	-0.29471	1
Hspd1	Hspd1	1.91929	-0.265199	1
Eef1b2	Eef1b2	7.35048	-0.00156835	1
Rpl37a-ps1	Rpl37a-ps1	8.90225	-0.0556504	1
Arpc2	Arpc2	1.89887	-0.154199	1
Pnkd	Pnkd	1.71511	-0.372897	1
Dnajb2	Dnajb2	1.44968	-0.234719	1
Itm2c	Itm2c	9.12685	-0.348008	1
Psmd1	Psmd1	1.26592	-0.278872	1
Ncl	Ncl	1.53135	-0.11015	1
Hdlbp	Hdlbp	1.16383	-0.280206	1
Hcfc1r1	Hcfc1r1	7.06463	-0.179672	1
Rnps1	Rnps1	1.08215	-0.37804	1
Syngr3	Syngr3	3.43023	-0.244996	1
Nme3	Nme3	1.73553	-0.14608	1
Arhgdig	Arhgdig	3.16479	0.119702	1
Atp6v0e1	Atp6v0e1	1.0209	-0.17124	1
Fbll1	Fbll1	1.22508	-0.0480392	1
Rack1	Rack1	5.20659	0.0185389	1
Hnrnpab	Hnrnpab	1.79678	-0.116227	1
Nhp2	Nhp2	1.28633	0.132392	1
Sar1b	Sar1b	1.32717	-0.176255	1
Ube2b	Ube2b	2.40933	0.0143386	1
LOC100362027	LOC100362027	3.34855	0.163549	1
Uqcrq	Uqcrq	10.9236	-0.354423	1
Hint1	Hint1	13.0471	-0.274059	1
Hist3h2ba	Hist3h2ba	1.06174	-0.23118	1
Mrpl55	Mrpl55	1.20466	0.122365	1
Ubb	Ubb	27.6256	0.0707525	1
Rpl26	Rpl26	20.1322	0.19943	1
Trappc1	Trappc1	1.83762	-0.215646	1
Eif4a1	Eif4a1	2.67476	-0.347464	1
Tmem256	Tmem256	1.49051	-0.290866	1
Eif5a	Eif5a	5.02283	-0.301219	1
Psmb6	Psmb6	3.5119	-0.155894	1
Pfn1	Pfn1	3.98151	-0.345629	1
Sdf2	Sdf2	1.57219	-0.134435	1
Tmem199	Tmem199	1.42926	-0.0225903	1
Vmp1	Vmp1	1.16383	-0.448088	1
Mmd	Mmd	1.26592	-0.0290788	1
Atp5mc1	Atp5mc1	5.79871	-0.342946	1
Psmb3	Psmb3	2.87894	-0.101762	1
Mien1	Mien1	1.89887	-0.328503	1
Psmd3	Psmd3	1.14341	-0.226176	1
Acly	Acly	1.63344	-0.347573	1
Rab5c	Rab5c	1.32717	-0.350763	1
Rpl27	Rpl27	5.36994	-0.116147	1
Slc25a39	Slc25a39	1.65386	0.10908	1
Rpl38	Rpl38	6.63585	-0.337424	1
Mrps7	Mrps7	1.65386	0.0325282	1
Acox1	Acox1	1.00048	-0.102724	1
Timp2	Timp2	6.81962	0.0150866	1
Mrpl12	Mrpl12	1.87846	-0.173747	1
Arhgdia	Arhgdia	3.77733	0.0232684	1
Anapc11	Anapc11	1.98055	-0.364799	1
Cldnd1	Cldnd1	1.00048	-0.142345	1
Cd47	Cd47	1.16383	-0.128591	1
Cd200	Cd200	2.14389	-0.311839	1
Lsamp	Lsamp	1.91929	-0.0137763	1
Fam162a	Fam162a	2.30724	-0.0665535	1
Rpl35al1	Rpl35al1	2.51142	-0.0643331	1
Ppp1r2	Ppp1r2	1.10257	-0.38884	1
Eif4a2	Eif4a2	8.37138	0.00810661	1
Eif4g1	Eif4g1	1.71511	0.0886007	1
Cldn5	Cldn5	1.36801	-0.00449666	1
Ranbp1	Ranbp1	1.06174	-0.300319	1
Pet100	Pet100	2.2664	-0.106725	1
LOC103690996	LOC103690996	7.12589	0.0257167	1
Polr1d	Polr1d	1.14341	0.134745	1
Bud31	Bud31	1.00048	-0.0321622	1
Tmem130	Tmem130	14.1497	0.176406	1
Bri3	Bri3	1.87846	-0.303164	1
Mmd2	Mmd2	2.08264	-0.139621	1
Cops6	Cops6	2.36849	-0.228354	1
Lamtor4	Lamtor4	2.24598	-0.151001	1
Ache	Ache	1.87846	-0.190972	1
LOC100910788	LOC100910788	7.43216	-0.341204	1
Ran	Ran	4.96158	-0.361245	1
Tmed2	Tmed2	1.42926	-0.234017	1
Denr	Denr	1.0209	-0.251584	1
Anapc5	Anapc5	1.55177	-0.281727	1
Vps29	Vps29	1.67428	-0.196981	1
Aldh2	Aldh2	1.16383	-0.274068	1
Dynll1	Dynll1	11.6995	-0.146506	1
Iscu	Iscu	5.22701	-0.0779544	1
Dbi	Dbi	14.3539	0.102294	1
Snrpe	Snrpe	1.16383	0.225397	1
Timm17a	Timm17a	1.44968	-0.232171	1
Glrx2	Glrx2	2.40933	-0.0430795	1
Ivns1abp	Ivns1abp	1.32717	0.00627448	1
Arpc5	Arpc5	1.36801	0.115051	1
Astn1	Astn1	1.55177	-0.181909	1
Mrps14	Mrps14	1.49051	-0.164685	1
Cacybp	Cacybp	2.36849	-0.138867	1
Vamp4	Vamp4	1.20466	-0.368084	1
Ndufs2	Ndufs2	2.94019	-0.37419	1
Ufc1	Ufc1	1.49051	-0.279248	1
Copa	Copa	1.22508	-0.109725	1
Pea15	Pea15	5.57412	-0.233893	1
Srp9	Srp9	2.02138	-0.259196	1
Smyd2	Smyd2	1.20466	0.00796338	1
Mrps18c	Mrps18c	1.42926	-0.254533	1
Cops4	Cops4	1.06174	-0.367648	1
Rufy3	Rufy3	1.91929	-0.113676	1
Atp8a1	Atp8a1	1.0209	-0.405919	1
Uchl1	Uchl1	24.5016	-0.13984	1
Smim14	Smim14	2.2664	0.0915151	1
Rpl9	Rpl9	22.3373	0.201795	1
Smim20	Smim20	1.16383	-0.193672	1
Kcnip4	Kcnip4	1.38842	0.210114	1
Lrpap1	Lrpap1	1.42926	0.211599	1
Nipsnap1	Nipsnap1	1.14341	0.0641013	1
Dbnl	Dbnl	1.0209	0.0176547	1
Tmed4	Tmed4	1.08215	0.0788692	1
Ogdh	Ogdh	1.5926	-0.245391	1
Cfap36	Cfap36	1.65386	-0.336433	1
Gng2	Gng2	1.85804	-0.370452	1
Ube2e1	Ube2e1	1.2455	-0.249413	1
Rpl15	Rpl15	7.49341	0.161359	1
Psmd6	Psmd6	1.85804	-0.27487	1
Cadps	Cadps	1.2455	-0.329109	1
Pdhb	Pdhb	2.00096	-0.046059	1
Cnih1	Cnih1	1.06174	-0.453361	1
Mrpl52	Mrpl52	2.79727	-0.222444	1
Psmb5	Psmb5	4.16527	-0.133823	1
Sap18	Sap18	1.71511	-0.0368338	1
Mrpl57	Mrpl57	1.4701	0.189229	1
Ctsb	Ctsb	5.75788	-0.302714	1
Trim35	Trim35	1.10257	-0.33212	1
Esd	Esd	1.22508	-0.314896	1
Tm9sf2	Tm9sf2	1.38842	-0.137108	1
Rps24	Rps24	11.5974	0.171433	1
Arf4	Arf4	1.71511	-0.00105974	1
Selenok	Selenok	4.0836	0.0571765	1
Spcs1	Spcs1	3.02187	-0.359153	1
Ghitm	Ghitm	3.12396	-0.366729	1
Prxl2a	Prxl2a	1.32717	-0.0155955	1
Smim7	Smim7	1.00048	-0.423504	1
Use1	Use1	1.61302	-0.116857	1
Mrpl34	Mrpl34	1.53135	-0.278028	1
Uba52	Uba52	25.155	0.0249914	1
Crlf1	Crlf1	1.26592	0.214153	1
Cope	Cope	2.02138	0.068924	1
Msmo1	Msmo1	1.57219	-0.210827	1
Slc25a4	Slc25a4	13.3534	-0.12561	1
Dctn6	Dctn6	1.87846	-0.212862	1
Ppp2cb	Ppp2cb	1.91929	-0.24043	1
Dusp26	Dusp26	1.73553	-0.0723517	1
Smim19	Smim19	1.06174	-0.299375	1
Lamp1	Lamp1	3.98151	-0.312974	1
Ctsl	Ctsl	1.67428	-0.035049	1
Pcbd2	Pcbd2	1.93971	-0.0463792	1
Tmed9	Tmed9	1.49051	0.147157	1
Pdlim7	Pdlim7	1.32717	-0.267891	1
Higd2a	Higd2a	2.47058	-0.211817	1
Auh	Auh	1.73553	0.0384479	1
Nol7	Nol7	1.49051	-0.0531336	1
Tmem14c	Tmem14c	1.32717	-0.141973	1
Eef1e1	Eef1e1	1.08215	0.0680624	1
Tubb2b	Tubb2b	1.89887	-0.152431	1
Stard3nl	Stard3nl	1.22508	-0.236893	1
Psma2	Psma2	2.2664	-0.0783448	1
Rab18	Rab18	1.63344	-0.320719	1
Snrpd1	Snrpd1	1.61302	-0.0432679	1
Rit2	Rit2	3.32814	0.116596	1
Syt4	Syt4	3.10354	0.169726	1
Reep5	Reep5	5.02283	-0.12461	1
Reep2	Reep2	1.42926	-0.368498	1
Cystm1	Cystm1	2.40933	0.17488	1
Pfdn1	Pfdn1	4.43071	-0.0812367	1
Rell2	Rell2	1.10257	-0.302446	1
Tmed7	Tmed7	1.00048	-0.295297	1
Rps14	Rps14	8.6164	0.0476671	1
Txnl1	Txnl1	1.79678	-0.351203	1
LOC100363502	LOC100363502	1.85804	-0.378975	1
RGD1562987	RGD1562987	3.04228	-0.0637531	1
Cyb5a	Cyb5a	1.89887	0.0471402	1
Fto	Fto	1.06174	-0.0638532	1
Aktip	Aktip	1.2455	-0.0857976	1
Lonp2	Lonp2	1.00048	-0.00355685	1
Wdr83os	Wdr83os	2.28682	0.0667291	1
Trir	Trir	1.06174	-0.258166	1
Get3	Get3	1.42926	-0.193227	1
Prdx2	Prdx2	10.5969	0.104079	1
Calr	Calr	4.24695	-0.28067	1
Gadd45gip1	Gadd45gip1	1.93971	-0.142845	1
LOC288913	LOC288913	1.8172	-0.327464	1
Scoc	Scoc	3.45064	-0.32277	1
Tmem208	Tmem208	1.08215	0.0818855	1
Gabarapl2	Gabarapl2	3.83859	-0.2157	1
Terf2ip	Terf2ip	1.0209	-0.0878619	1
Gcsh	Gcsh	1.2455	-0.208282	1
Hsbp1	Hsbp1	5.96206	-0.208158	1
Map1lc3b	Map1lc3b	3.38939	-0.270913	1
Trappc2l	Trappc2l	2.18473	-0.323457	1
Rpl13	Rpl13	14.5376	0.171787	1
Tomm20	Tomm20	4.14486	-0.195711	1
Ppp1r11	Ppp1r11	1.63344	-0.110609	1
Tubb5	Tubb5	7.30965	-0.330249	1
Ddx39b	Ddx39b	1.67428	-0.280954	1
Rnf5	Rnf5	1.16383	-0.23443	1
Slc39a7	Slc39a7	1.06174	0.197625	1
Pfdn6	Pfdn6	1.65386	-0.353002	1
Smim29	Smim29	1.49051	-0.252585	1
Ndufv3	Ndufv3	4.04277	0.0981851	1
Cstb	Cstb	3.77733	-0.0746727	1
Gatd3a	Gatd3a	1.69469	-0.0446911	1
Pttg1ip	Pttg1ip	1.2455	-0.00490458	1
Mif	Mif	10.3723	-0.279618	1
Snrpd3	Snrpd3	1.53135	-0.218298	1
Pcbd1	Pcbd1	1.93971	0.00970713	1
Ppa1	Ppa1	2.36849	0.0945295	1
Sar1a	Sar1a	1.20466	-0.264592	1
Cd164	Cd164	1.0209	-0.153968	1
Cd99	Cd99	1.36801	-0.166268	1
Araf	Araf	2.81769	-0.343272	1
Ndufb11	Ndufb11	3.98151	-0.349582	1
Usp9x	Usp9x	1.96013	-0.339742	1
Dynlt3	Dynlt3	1.08215	0.0343655	1
Pcsk1n	Pcsk1n	33.8531	0.0518389	1
Tro	Tro	2.14389	0.0232621	1
Maged2	Maged2	1.0209	0.0667963	1
Tspyl2	Tspyl2	1.57219	-0.0226122	1
Tmsb4x	Tmsb4x	48.0027	-0.178685	1
Ap1s2	Ap1s2	1.34759	0.0606894	1
Eif2s3	Eif2s3	1.00048	-0.421204	1
Maged1	Maged1	4.55322	-0.287425	1
Nono	Nono	1.06174	-0.30362	1
Itm2a	Itm2a	1.10257	-0.227393	1
MGC109340	MGC109340	2.08264	0.107373	1
Bex2	Bex2	8.08553	-0.246961	1
Tceal8	Tceal8	1.38842	0.0513083	1
Bex1	Bex1	3.94068	-0.0762562	1
Tceal9	Tceal9	2.08264	-0.0887722	1
Morf4l2	Morf4l2	4.43071	-0.042925	1
Tmsb15b2	Tmsb15b2	1.57219	-0.333454	1
Zcchc12	Zcchc12	4.57363	-0.335192	1
Ndufa1	Ndufa1	9.04518	0.044898	1
Mcts1	Mcts1	1.55177	-0.0404499	1
Bcap31	Bcap31	1.51093	-0.342878	1
Atp6ap1	Atp6ap1	1.49051	-0.356076	1
LOC363181	LOC363181	2.18473	0.171256	1
