# Supplementary material for: Spatial transcriptomics reveal basal sex differences in supraoptic nucleus gene expression of adult rats related to cell signaling and ribosomal pathways
Source: Biol Sex Differ. 2023 Oct 19;14:71. doi: 10.1186/s13293-023-00554-3 (PMC10585758; doi:10.1186/s13293-023-00554-3)
Supplement: Supplementary file 11 — Additional file 11. Spreadsheet 9. SON DEGs for Loupe Browser Males (Conservative). [file 13293_2023_554_MOESM11_ESM.xlsx]

## Sheet: Male 1 SON DEGs_Conservative
FeatureID	FeatureName	SON Average	SON Log2 Fold Change	SON P-Value
Pdyn	Pdyn	6.85416	4.65804	1.95309e-68
Avp	Avp	1128.97	5.70368	8.87385e-56
Npff	Npff	1.82358	5.38591	9.66761e-50
Oxt	Oxt	1058.89	4.14994	4.00817e-29
Kcnmb4	Kcnmb4	2.03319	2.53599	1.86485e-10
Ndnf	Ndnf	1.02708	2.63778	2.47222e-08
Cartpt	Cartpt	7.29434	2.42744	5.0924e-08
Plpp4	Plpp4	1.32053	2.42479	6.73705e-08
Gpx3	Gpx3	9.53714	1.9775	9.2421e-08
Parm1	Parm1	1.44629	2.18444	1.82038e-06
Mbp	Mbp	6.20438	-3.58671	4.81684e-06
Plp1	Plp1	2.85066	-3.62389	5.0491e-06
Lcat	Lcat	1.57206	2.37699	1.41286e-05
Gal	Gal	2.32664	2.06904	2.5057e-05
Tmed3	Tmed3	2.09607	1.81956	7.01125e-05
LOC102553820	LOC102553820	1.59302	1.79041	0.000254211
Ssr4	Ssr4	5.42883	1.56116	0.000446752
Tf	Tf	1.46725	-2.854	0.000784553
Mrps26	Mrps26	2.36856	1.55969	0.00165095
Ncdn	Ncdn	1.15284	-2.58045	0.00177423
Resp18	Resp18	27.8149	1.41213	0.00329366
Cst6	Cst6	1.99127	1.49677	0.00428461
Vat1	Vat1	3.37468	1.42228	0.00454385
Gfap	Gfap	10.7738	1.50864	0.00490598
Celf6	Celf6	1.40437	1.51103	0.00788198
Erp29	Erp29	4.27599	1.29447	0.0130288
Apod	Apod	1.2786	-2.29828	0.0135166
Ucp2	Ucp2	1.02708	1.52426	0.0140821
mt-Rnr2	mt-Rnr2	33.9774	-1.89727	0.0153321
Id3	Id3	1.94935	1.36532	0.018071
Scg2	Scg2	1.57206	-1.98992	0.0281836
Snap25	Snap25	3.14411	-1.945	0.0298561
Rpl10	Rpl10	18.7808	1.14356	0.0314584
mt-Rnr1	mt-Rnr1	23.2664	-1.75177	0.0318172
Cd151	Cd151	2.09607	1.26415	0.0330897
Serpinb6a	Serpinb6a	1.23668	1.35017	0.0344119
Vkorc1	Vkorc1	1.44629	1.2937	0.0437659
Tp53i11	Tp53i11	1.50917	1.27467	0.0437659
Faim2	Faim2	1.32053	-1.89198	0.0437659
Ywhah	Ywhah	3.20699	-1.85449	0.0440959
Saraf	Saraf	8.32141	1.11681	0.045504
LOC100911266	LOC100911266	1.02708	1.34151	0.0455605
Bc1	Bc1	1.94935	-1.87225	0.0463979
Gstm7	Gstm7	5.95285	1.11218	0.0514794
Nsf	Nsf	1.11092	-1.83555	0.0580248
Gpm6a	Gpm6a	1.55109	-1.80047	0.0609539
Igf2	Igf2	1.19476	1.76893	0.0622017
Gstm5	Gstm5	4.27599	1.08602	0.0741721
Rps6	Rps6	14.966	1.03006	0.0808534
Surf4	Surf4	1.40437	1.19082	0.083078
Dnm1	Dnm1	1.84454	-1.72569	0.0834417
Dynll2	Dynll2	1.48821	-1.7175	0.0870798
Tubb4a	Tubb4a	2.7249	-1.70455	0.097199
Ptprn	Ptprn	7.4201	1.01711	0.0985531
Plxnc1	Plxnc1	1.00612	1.23881	0.10117
Pnma8b	Pnma8b	1.08996	-1.69603	0.104306
Dpysl2	Dpysl2	1.61398	-1.63216	0.118244
Fxyd1	Fxyd1	2.15896	1.05356	0.130298
Plekhb1	Plekhb1	1.13188	-1.67304	0.138185
Pam	Pam	3.8987	0.98275	0.144529
Ostc	Ostc	1.94935	1.03366	0.153319
Rps20	Rps20	15.8673	0.928013	0.155052
Npc2	Npc2	3.75197	0.969338	0.161573
Spint2	Spint2	2.49433	0.985465	0.173997
Abat	Abat	1.00612	-1.54872	0.179202
Atp1b1	Atp1b1	5.59652	-1.46746	0.188165
Tspan6	Tspan6	2.11703	0.975722	0.189802
Dennd5a	Dennd5a	1.1738	-1.50146	0.194178
Tspan7	Tspan7	3.4166	-1.42539	0.210066
Got1	Got1	1.36245	-1.44715	0.230666
Map1b	Map1b	2.68297	-1.38743	0.252394
LOC100910069	LOC100910069	1.21572	0.999783	0.253437
Itgb1	Itgb1	1.23668	0.986911	0.254387
Tuba1b	Tuba1b	5.00962	-1.35912	0.254998
Crip1	Crip1	1.73974	1.43427	0.259016
Atp1a3	Atp1a3	4.08734	-1.35253	0.268249
Ywhag	Ywhag	2.55721	-1.33915	0.290749
Csrp1	Csrp1	1.25764	-1.43935	0.291593
Tcta	Tcta	1.15284	0.971767	0.293862
Tuba4a	Tuba4a	1.40437	-1.34969	0.301601
Rps18	Rps18	12.1991	0.80269	0.301601
Basp1	Basp1	2.47337	-1.31688	0.303421
Ttc3	Ttc3	1.73974	-1.29606	0.340281
Vim	Vim	1.90743	1.06899	0.343153
Chga	Chga	1.00612	-1.32229	0.348676
Sv2a	Sv2a	1.32053	-1.29734	0.352106
Rps4x	Rps4x	11.9895	0.765118	0.355241
Apbb1	Apbb1	1.1738	-1.29696	0.359298
Atp9a	Atp9a	1.29957	-1.28911	0.36637
Aprt	Aprt	1.71878	0.854113	0.36637
Slc25a1	Slc25a1	1.069	0.913726	0.367652
Clstn1	Clstn1	1.7607	-1.26705	0.37256
Stxbp1	Stxbp1	1.50917	-1.27354	0.372847
Glul	Glul	4.46464	-1.24172	0.372847
Aqp4	Aqp4	10.8367	0.77278	0.373397
Ncam1	Ncam1	1.42533	-1.26738	0.382444
Qk	Qk	1.57206	-1.28393	0.390285
Slc12a5	Slc12a5	1.04804	-1.27573	0.390285
Rab6a	Rab6a	1.50917	-1.25086	0.392031
Qdpr	Qdpr	1.7607	-1.28661	0.392031
Ndufa8	Ndufa8	3.03931	-1.21643	0.392517
Tmeff2	Tmeff2	1.63494	0.82872	0.392517
Thy1	Thy1	3.43756	-1.1999	0.408103
Rps27a	Rps27a	31.6088	0.763208	0.408103
Eif4h	Eif4h	1.21572	-1.23717	0.409711
Sec61b	Sec61b	2.7249	0.772355	0.416227
Rps28	Rps28	14.4419	0.711962	0.426417
Tagln	Tagln	2.95546	1.51692	0.428469
Uqcc2	Uqcc2	1.63494	-1.19714	0.429632
Atp6v1b2	Atp6v1b2	1.71878	-1.19664	0.430094
Rpl17	Rpl17	16.8315	0.705562	0.431001
Rab6b	Rab6b	1.80262	-1.20306	0.43321
Spock2	Spock2	1.44629	-1.19527	0.439156
Eef1g	Eef1g	5.49171	0.710002	0.46165
S100a16	S100a16	1.21572	-1.17651	0.470904
Pafah1b1	Pafah1b1	1.1738	-1.17841	0.47395
Arf3	Arf3	1.19476	-1.16189	0.489714
Gpm6b	Gpm6b	2.30568	-1.16093	0.48972
Erlec1	Erlec1	2.09607	0.738714	0.498253
Atp6v1g2	Atp6v1g2	1.80262	-1.12705	0.51077
Cltc	Cltc	1.57206	-1.13394	0.513367
Mgp	Mgp	1.55109	1.05322	0.516013
Rps12	Rps12	18.152	0.657182	0.518839
Pkm	Pkm	3.26987	-1.09884	0.522151
Tecr	Tecr	2.95546	-1.10273	0.522151
Ctsf	Ctsf	2.05415	0.723428	0.524455
Dctn1	Dctn1	1.34149	-1.129	0.527982
Pld3	Pld3	7.37818	0.663781	0.536546
Rpl6	Rpl6	9.72578	0.656298	0.537309
Aldoa	Aldoa	10.0821	-1.05868	0.542812
Tmem167a	Tmem167a	1.21572	0.755505	0.542812
Map1a	Map1a	1.6559	-1.10271	0.542812
Cck	Cck	1.25764	-1.27919	0.542812
Atp5f1b	Atp5f1b	5.6594	-1.06134	0.545597
Sirt2	Sirt2	1.21572	-1.12344	0.546404
Sptan1	Sptan1	1.73974	-1.08635	0.547178
Rpl36al	Rpl36al	6.49783	0.650297	0.547178
Tcf25	Tcf25	2.07511	-1.07948	0.547178
Calm2	Calm2	7.77643	-1.05037	0.557358
Rpl32	Rpl32	30.6027	0.675173	0.558028
Flywch1	Flywch1	1.08996	-1.10664	0.560697
Pebp1	Pebp1	5.34499	-1.047	0.561372
Ypel3	Ypel3	1.7607	-1.07744	0.563681
Manf	Manf	2.01223	0.691552	0.56881
Acot7	Acot7	2.03319	-1.06315	0.575727
Vamp2	Vamp2	2.49433	-1.04998	0.582393
Gnas	Gnas	50.5363	0.65981	0.592573
Rps27l	Rps27l	1.32053	0.721527	0.598612
Pfkm	Pfkm	1.73974	-1.05474	0.598861
Timm13	Timm13	1.6559	-1.05766	0.599914
Rps15a	Rps15a	14.8612	0.611315	0.603631
Serinc1	Serinc1	3.68909	-1.02912	0.603631
Aldoc	Aldoc	7.00089	-1.01987	0.604145
Prkacb	Prkacb	1.53013	-1.05807	0.604515
Pcbp2	Pcbp2	1.19476	-1.07017	0.605135
Epdr1	Epdr1	2.30568	0.661858	0.61074
Map4	Map4	1.67686	-1.03359	0.621785
LOC100364191	LOC100364191	5.74324	0.614021	0.622695
Ndrg4	Ndrg4	5.47075	-1.01744	0.623583
Cyfip2	Cyfip2	1.36245	-1.04057	0.629318
Ppp2r1a	Ppp2r1a	2.3476	-1.01579	0.630783
Actb	Actb	6.49783	-0.997796	0.630783
S100a13	S100a13	1.44629	-1.04551	0.631058
Ctss	Ctss	1.90743	-1.05119	0.641542
Cntn1	Cntn1	1.53013	-1.0222	0.641542
Ldhb	Ldhb	4.12927	-0.987944	0.641861
Dbi	Dbi	13.7922	0.585043	0.643164
Mtch1	Mtch1	3.96158	-0.984538	0.643164
Rpl8	Rpl8	9.20176	0.585604	0.64444
Rps9l1	Rps9l1	9.80962	0.581588	0.646476
Atp1a2	Atp1a2	4.42272	-0.979369	0.646476
Abhd8	Abhd8	1.46725	-1.0094	0.646476
Eef1a2	Eef1a2	1.88647	-0.997309	0.647976
Pja2	Pja2	1.63494	-1.00355	0.649348
Tbca	Tbca	4.44368	0.595716	0.650687
Atp6v1c1	Atp6v1c1	1.08996	-1.01367	0.657255
Rps21	Rps21	15.8673	0.565093	0.667604
Rpl3	Rpl3	8.27949	0.574593	0.667604
Ptms	Ptms	3.18603	-0.965005	0.669454
Lrp1	Lrp1	1.36245	-0.992694	0.674409
Tusc3	Tusc3	3.77293	0.590999	0.674409
Paqr8	Paqr8	1.00612	-1.00095	0.678736
Cd59	Cd59	2.99739	0.597781	0.680367
Ahcyl1	Ahcyl1	1.44629	-0.9783	0.680547
Eno2	Eno2	3.22795	-0.957563	0.680547
Ywhaz	Ywhaz	2.30568	-0.965341	0.680547
Bmerb1	Bmerb1	1.32053	-0.984802	0.680547
Reep1	Reep1	1.36245	0.652413	0.68368
Ccdc136	Ccdc136	1.04804	-1.048	0.684984
Cnpy2	Cnpy2	2.05415	0.615574	0.684984
Tppp3	Tppp3	1.69782	0.63132	0.687469
Podxl2	Podxl2	1.84454	-0.961926	0.687811
Tpi1	Tpi1	5.63844	-0.938717	0.690506
Rps3a	Rps3a	10.8577	0.553005	0.691501
Sigmar1	Sigmar1	1.1738	0.664577	0.695593
Atp5f1d	Atp5f1d	2.43145	-0.94877	0.696615
Rps5	Rps5	9.95635	0.552076	0.697292
Minar2	Minar2	2.53625	0.590786	0.705193
Tle5	Tle5	4.25503	-0.930756	0.707834
Ywhaq	Ywhaq	3.45852	-0.931091	0.709582
Pja1	Pja1	1.55109	-0.947389	0.720635
Vgf	Vgf	1.04804	-0.958932	0.72106
Hspa5	Hspa5	4.80001	0.551121	0.723483
Rnf14	Rnf14	2.26376	-0.925843	0.725248
Nsg1	Nsg1	2.3476	-0.92373	0.727068
Rpl14	Rpl14	13.352	0.528717	0.731193
Ywhae	Ywhae	3.87774	-0.909322	0.731553
LOC120098269	LOC120098269	5.74324	0.540841	0.731987
Gas5	Gas5	1.67686	0.597712	0.735905
Napa	Napa	1.08996	-0.941795	0.747781
Spcs2	Spcs2	2.64105	0.558623	0.749186
Celf4	Celf4	1.36245	-0.925347	0.750244
Sqstm1	Sqstm1	3.20699	-0.898784	0.750548
LOC100911177	LOC100911177	1.48821	0.600852	0.75301
Ptma	Ptma	2.57817	-0.910868	0.753227
Rps19l2	Rps19l2	14.1695	0.514227	0.756339
Tsc22d1	Tsc22d1	1.11092	-0.929946	0.763967
Mrpl49	Mrpl49	1.2786	0.59883	0.764582
Disp2	Disp2	1.42533	-0.916286	0.764582
Atp6v0a1	Atp6v0a1	1.32053	-0.916117	0.764582
Fasn	Fasn	1.04804	-0.928878	0.764582
Rpl12	Rpl12	9.09696	0.510959	0.765816
Dpp6	Dpp6	1.15284	-0.915012	0.765816
Ptprz1	Ptprz1	1.15284	-0.914735	0.765816
Prepl	Prepl	2.47337	-0.887924	0.765816
Rida	Rida	1.53013	0.590815	0.765816
Rnf187	Rnf187	2.2428	-0.893886	0.765816
P4hb	P4hb	1.80262	0.571507	0.765816
Tmem59l	Tmem59l	5.0725	0.525376	0.765816
Tubb2a	Tubb2a	4.96769	-0.886996	0.765816
Gnao1	Gnao1	1.80262	-0.904557	0.765816
Dnaja2	Dnaja2	1.00612	-0.927674	0.765816
LOC102551133	LOC102551133	2.66201	0.54743	0.765816
Gnb1	Gnb1	1.11092	-0.918837	0.765945
Arf4	Arf4	1.84454	0.561067	0.765945
Atp5f1a	Atp5f1a	4.56944	-0.875077	0.765945
Fabp7	Fabp7	2.36856	0.546541	0.767923
Mapk8ip2	Mapk8ip2	1.08996	-0.917212	0.76868
Rtn4	Rtn4	3.33276	-0.877706	0.769769
Rpl27a	Rpl27a	16.559	0.498726	0.769896
Prkar1a	Prkar1a	2.32664	-0.882295	0.769896
Grin1	Grin1	1.069	-0.915225	0.770169
Septin5	Septin5	1.08996	-0.908434	0.773129
Igsf1	Igsf1	1.6559	-0.890164	0.777404
Mlf2	Mlf2	2.2428	-0.877647	0.778225
Nsg2	Nsg2	2.57817	-0.87113	0.78085
Rps26	Rps26	26.5153	0.541934	0.783062
Retreg2	Retreg2	1.00612	-0.909075	0.78373
Bola2	Bola2	1.82358	-0.878536	0.784804
Ckb	Ckb	9.89347	-0.850737	0.784864
Sumo2	Sumo2	1.21572	-0.894253	0.789127
Rps3	Rps3	11.3188	0.491473	0.791737
Ubl3	Ubl3	1.069	-0.892722	0.79431
Ddost	Ddost	1.53013	0.55908	0.795186
Nme2	Nme2	7.65067	0.494257	0.795963
Cd63	Cd63	3.01835	0.521132	0.796418
B2m	B2m	11.3398	0.488081	0.800831
Tpt1	Tpt1	19.0323	0.53656	0.801999
Calm1	Calm1	3.85678	-0.851445	0.802127
Fez1	Fez1	1.6559	-0.875321	0.802127
Zwint	Zwint	20.0385	-0.745216	0.807079
Cystm1	Cystm1	1.86551	0.543701	0.808144
Myl9	Myl9	1.13188	0.86331	0.812147
Eif3m	Eif3m	1.50917	0.550538	0.814861
Ramp2	Ramp2	1.34149	0.568465	0.818989
Gapdh	Gapdh	23.2035	-0.735916	0.819439
Uqcrc1	Uqcrc1	1.69782	-0.859651	0.819439
Rplp0	Rplp0	10.3965	0.480975	0.819439
Rpl7a	Rpl7a	8.55198	0.479504	0.81989
Vps41	Vps41	1.00612	-0.882174	0.81989
Rpl24	Rpl24	15.0288	0.472421	0.821875
Rps10	Rps10	10.7109	0.472808	0.823154
Rpl35	Rpl35	24.8385	0.517121	0.824833
Rps25	Rps25	8.11181	0.474342	0.824833
Slc35b1	Slc35b1	1.46725	0.54544	0.824833
Psmc5	Psmc5	1.59302	-0.850292	0.824833
Ednrb	Ednrb	1.08996	-0.864939	0.824833
Scd2	Scd2	11.738	-0.823459	0.827763
Ddx5	Ddx5	2.3476	-0.833822	0.829164
Aplp2	Aplp2	1.61398	-0.841945	0.829778
Ap2s1	Ap2s1	1.57206	-0.842834	0.833185
Atp1b2	Atp1b2	1.86551	-0.836882	0.833185
Ppp1ca	Ppp1ca	1.36245	-0.847099	0.838007
Mapk8ip1	Mapk8ip1	1.29957	-0.849591	0.838007
Cnih2	Cnih2	1.57206	-0.839404	0.841074
Ubc	Ubc	5.57556	-0.808494	0.843622
Aplp1	Aplp1	6.30918	-0.808873	0.844508
Rnf181	Rnf181	1.23668	0.539452	0.844508
Ly6e	Ly6e	1.25764	0.532512	0.844508
Apoo	Apoo	1.04804	0.55703	0.844508
LOC100911847	LOC100911847	3.4166	0.474444	0.846519
Mdh1	Mdh1	5.5546	-0.795877	0.852221
Rplp1	Rplp1	38.9031	0.493066	0.854365
Nucb1	Nucb1	3.73101	0.466423	0.85529
Selenop	Selenop	3.91966	-0.802915	0.855882
Gprc5b	Gprc5b	1.46725	-0.81743	0.856408
LOC120093072	LOC120093072	1.50917	0.511247	0.860089
Rplp2	Rplp2	15.9302	0.436389	0.873954
H2az1	H2az1	1.67686	-0.803073	0.884759
Cldn5	Cldn5	1.29957	0.509457	0.885323
LOC103691423	LOC103691423	1.25764	0.517362	0.885361
Gdi1	Gdi1	3.01835	-0.783413	0.888311
Atp6v1d	Atp6v1d	1.78166	-0.796226	0.892904
Rpl4	Rpl4	14.3581	0.4279	0.892904
Pitpna	Pitpna	1.57206	-0.796036	0.892904
Sod1	Sod1	3.60525	-0.77894	0.892904
Gabbr1	Gabbr1	2.55721	-0.785509	0.892904
Rpl36a	Rpl36a	5.30307	0.441142	0.892904
Atp6v1e1	Atp6v1e1	2.41048	-0.780573	0.897578
Mgst3	Mgst3	1.94935	-0.785903	0.89904
Atp5mk	Atp5mk	2.91354	-0.770302	0.906186
Nsmf	Nsmf	1.04804	-0.835087	0.906186
Rnf11l1	Rnf11l1	1.2786	-0.796371	0.906186
Rps7	Rps7	13.8341	0.418878	0.906186
Phyhipl	Phyhipl	1.19476	-0.796165	0.906186
Ndufv1	Ndufv1	1.40437	-0.790442	0.906551
Tmx4	Tmx4	1.61398	-0.784651	0.90783
LOC102549726	LOC102549726	1.86551	0.469511	0.90783
Hnrnpa3	Hnrnpa3	1.44629	-0.787801	0.909563
Cct7	Cct7	1.069	-0.797413	0.911374
Ppdpf	Ppdpf	1.23668	-0.783608	0.914388
Clip3	Clip3	1.42533	-0.78223	0.914551
Rps23	Rps23	24.4612	0.462317	0.914551
Syt11	Syt11	3.60525	-0.752439	0.914551
Ndufs3	Ndufs3	1.25764	-0.782755	0.914551
Hnrnpa2b1	Hnrnpa2b1	2.3476	-0.762817	0.914551
Rps8	Rps8	19.1791	0.463303	0.914551
Cox7a2l	Cox7a2l	5.11442	0.422723	0.914551
Ndufb9	Ndufb9	3.18603	-0.757298	0.914551
Fxyd6	Fxyd6	1.38341	-0.771542	0.914551
Atp2a2	Atp2a2	2.3476	-0.764034	0.914551
Aars1	Aars1	1.069	-0.78834	0.914551
Klhl13	Klhl13	1.11092	0.494581	0.914551
Cbarp	Cbarp	2.51529	-0.753717	0.91465
Tspan3	Tspan3	2.80874	-0.750569	0.91465
Kif1a	Kif1a	2.80874	-0.754933	0.91465
LOC691995	LOC691995	5.05154	0.418751	0.91465
Gabarapl1	Gabarapl1	2.26376	-0.756869	0.915151
Dctn2	Dctn2	1.19476	-0.778961	0.915151
Nnat	Nnat	23.0987	0.460955	0.915801
Bex4	Bex4	1.08996	0.500746	0.916599
Rpl18	Rpl18	8.17469	0.40584	0.921512
Marcks	Marcks	1.23668	-0.764544	0.921512
Rpl23	Rpl23	12.5764	0.398704	0.92441
Ccdc85b	Ccdc85b	1.13188	-0.769768	0.926034
Rnasek	Rnasek	10.5013	0.399629	0.927081
Enho	Enho	1.34149	-0.760904	0.929304
Prnp	Prnp	6.12054	-0.727813	0.929778
Rpl7	Rpl7	7.27338	0.402636	0.930083
Rab3a	Rab3a	4.77905	-0.729715	0.934674
Syp	Syp	4.17119	-0.732747	0.938216
RGD1560394	RGD1560394	3.12315	-0.731341	0.940546
Tbcb	Tbcb	1.23668	-0.756214	0.94115
Rps27	Rps27	22.8053	0.439542	0.94115
Atp5mc3	Atp5mc3	4.84193	-0.719217	0.94115
Dner	Dner	1.36245	-0.745225	0.94115
Grn	Grn	1.02708	0.47392	0.94115
Ndufb4	Ndufb4	4.08734	-0.723258	0.94115
LOC108349682	LOC108349682	9.5581	0.388238	0.946733
Map1lc3a	Map1lc3a	3.4166	-0.720302	0.946733
Slc22a17	Slc22a17	7.06377	-0.712145	0.947119
Arf5	Arf5	1.11092	-0.751982	0.952404
Atp6v1a	Atp6v1a	1.69782	-0.734708	0.955337
Itm2b	Itm2b	7.48298	-0.706753	0.956568
Tagln3	Tagln3	2.36856	-0.722745	0.95714
Ywhab	Ywhab	3.24891	-0.716357	0.957494
Ptprs	Ptprs	1.25764	-0.743273	0.958291
Ank2	Ank2	1.67686	-0.727811	0.959551
LOC102556004	LOC102556004	1.86551	0.427024	0.964976
Ddt	Ddt	1.29957	-0.729799	0.965204
Mrfap1	Mrfap1	2.41048	-0.713243	0.966199
Pttg1ip	Pttg1ip	1.29957	0.453812	0.966662
Rps11	Rps11	11.0253	0.375749	0.969554
Mrpl20	Mrpl20	1.08996	-0.733953	0.969554
LOC100363469	LOC100363469	2.76682	0.403747	0.969927
Selenoh	Selenoh	1.55109	0.431042	0.972659
Nptn	Nptn	2.3476	-0.708515	0.972659
Ssr1	Ssr1	1.55109	0.429468	0.972659
Polr2l	Polr2l	2.05415	-0.709152	0.973513
LOC100911992	LOC100911992	3.33276	-0.699515	0.973857
Eef1a1	Eef1a1	12.1782	0.368522	0.973857
Prkar1b	Prkar1b	3.26987	-0.699372	0.973857
Capzb	Capzb	1.08996	-0.729309	0.974242
Gja1	Gja1	1.57206	-0.718783	0.974242
Pygb	Pygb	1.32053	-0.717104	0.976135
Nrxn1	Nrxn1	1.13188	-0.730318	0.976135
LOC100360841	LOC100360841	21.9878	0.418799	0.976135
Gde1	Gde1	1.46725	-0.715442	0.979026
Ndufb3	Ndufb3	2.01223	-0.70889	0.979026
Atp5me	Atp5me	4.29695	-0.690893	0.979304
Ifi27	Ifi27	2.32664	0.399814	0.982113
Cst3	Cst3	59.277	-0.595321	0.982194
Xbp1	Xbp1	1.40437	0.425511	0.98357
Nisch	Nisch	2.22184	-0.701572	0.984699
Chchd10	Chchd10	6.58167	-0.682941	0.987882
Kif1b	Kif1b	2.138	-0.696064	0.989478
Pgam1	Pgam1	4.02446	-0.685075	0.993844
RGD1559909	RGD1559909	1.04804	-0.719903	0.994883
Hes5	Hes5	1.08996	0.444192	0.994883
Ndufs7	Ndufs7	1.88647	-0.696796	0.994883
H3f3b	H3f3b	2.51529	-0.690834	0.994883
Rpl18a	Rpl18a	13.897	0.353203	0.994883
Nudt3	Nudt3	1.00612	-0.718378	0.994883
Tspan13	Tspan13	2.09607	0.394862	0.994984
Mpdu1	Mpdu1	1.08996	0.434482	0.996086
Rpl41	Rpl41	34.9206	0.404283	0.996404
Ykt6	Ykt6	1.04804	0.436702	0.996436
Rtl8a	Rtl8a	1.61398	-0.69432	0.997973
Plpp3	Plpp3	1.15284	-0.713254	0.999122
Rpsa	Rpsa	11.5703	0.351716	0.999724
Lrp11	Lrp11	1.59302	0.16408	1
Sf3b5	Sf3b5	1.50917	-0.157676	1
Sdha	Sdha	1.1738	-0.400507	1
Clptm1l	Clptm1l	1.15284	0.0101031	1
LOC679739	LOC679739	3.03931	-0.627758	1
Gtf2h5	Gtf2h5	1.78166	-0.24058	1
Sod2	Sod2	1.29957	-0.112625	1
Tcp1	Tcp1	1.42533	0.100628	1
Mpc1	Mpc1	2.3476	-0.196763	1
Psmb1	Psmb1	2.85066	-0.122111	1
Lix1	Lix1	1.11092	-0.213922	1
Mboat7	Mboat7	1.63494	-0.008884	1
Ndufa3	Ndufa3	4.42272	-0.444042	1
Peg3	Peg3	4.96769	-0.0794582	1
Ube2s	Ube2s	1.29957	-0.399675	1
Rpl28	Rpl28	10.3756	-0.0907067	1
Syt5	Syt5	1.29957	-0.29554	1
Ttyh1	Ttyh1	2.9345	-0.571017	1
Ube2m	Ube2m	2.22184	-0.642147	1
Selenow	Selenow	7.44106	-0.615938	1
Calm3	Calm3	2.3476	-0.579084	1
Snrpd2	Snrpd2	2.32664	-0.195315	1
Clptm1	Clptm1	1.42533	-0.350697	1
Apoe	Apoe	48.021	-0.238244	1
Rabac1	Rabac1	5.36595	0.0182893	1
Rps16	Rps16	20.1013	0.348039	1
Ech1	Ech1	1.32053	0.0335233	1
Eif3k	Eif3k	1.069	-0.489629	1
Psmd8	Psmd8	1.13188	-0.115288	1
Capns1	Capns1	2.87162	-0.660898	1
Psenen	Psenen	1.78166	-0.187314	1
Cox6b1	Cox6b1	8.17469	-0.288315	1
Tmem147	Tmem147	1.29957	-0.0792389	1
Gpi	Gpi	4.19215	-0.598263	1
Pdcd5	Pdcd5	1.32053	-0.398571	1
Emc10	Emc10	1.21572	-0.450806	1
Ptov1	Ptov1	2.68297	-0.0605629	1
Rpl13a	Rpl13a	17.2716	0.344385	1
Ftl1	Ftl1	9.05504	0.325793	1
Ldha	Ldha	3.68909	-0.166693	1
Ndn	Ndn	6.09957	0.256167	1
Tm2d3	Tm2d3	1.15284	-0.19372	1
Mfge8	Mfge8	1.55109	-0.387441	1
Ngrn	Ngrn	1.23668	-0.02605	1
Rps17	Rps17	4.94673	-0.218629	1
Mesd	Mesd	1.11092	0.1852	1
Ndufc2	Ndufc2	3.4166	-0.219952	1
Hbb	Hbb	3.01835	-0.794367	1
Timm10b	Timm10b	1.00612	0.257206	1
Taf10	Taf10	1.32053	-0.325827	1
Mrpl17	Mrpl17	2.15896	0.282277	1
Eif3f	Eif3f	2.70394	0.122783	1
Tub	Tub	1.40437	0.409456	1
Tmem9b	Tmem9b	1.25764	-0.424272	1
Eif4g2	Eif4g2	3.33276	-0.311195	1
Psma1	Psma1	1.11092	-0.128468	1
RGD1311703	RGD1311703	1.15284	-0.327282	1
Rps13	Rps13	8.34237	-0.0502532	1
Arl6ip1	Arl6ip1	2.11703	-0.55728	1
Uqcrc2	Uqcrc2	2.01223	-0.4979	1
Ndufab1	Ndufab1	3.5214	-0.399912	1
Mapk3	Mapk3	1.069	-0.573135	1
Sez6l2	Sez6l2	1.99127	-0.509436	1
Cdipt	Cdipt	1.19476	-0.12151	1
Glrx3	Glrx3	1.1738	-0.321145	1
Bnip3	Bnip3	1.55109	-0.270326	1
Caly	Caly	8.9712	-0.190733	1
Taldo1	Taldo1	1.32053	-0.29864	1
Cend1	Cend1	1.82358	-0.648575	1
Ap2a2	Ap2a2	1.38341	-0.521619	1
Ctsd	Ctsd	4.46464	0.355059	1
Mrpl23	Mrpl23	1.19476	-0.0189303	1
Cd81	Cd81	11.6332	-0.0957579	1
Ndufs8	Ndufs8	1.84454	-0.549749	1
Gstp1	Gstp1	4.40175	-0.0991987	1
Drap1	Drap1	1.23668	-0.331155	1
Cfl1	Cfl1	6.2463	-0.558143	1
Fau	Fau	17.9005	0.104196	1
Arl2	Arl2	1.40437	-0.324542	1
Prdx5	Prdx5	2.45241	-0.623263	1
Trmt112	Trmt112	2.05415	-0.146208	1
Fkbp2	Fkbp2	2.97642	-0.200656	1
Vegfb	Vegfb	1.29957	0.03339	1
Stip1	Stip1	1.82358	-0.23924	1
Cox8a	Cox8a	18.0053	-0.153347	1
Rtn3	Rtn3	4.06638	-0.525331	1
Slc3a2	Slc3a2	1.48821	0.0659448	1
Gng3	Gng3	3.29084	-0.543011	1
Fth1	Fth1	36.6184	-0.410083	1
Tmem258	Tmem258	1.71878	-0.047214	1
Ndufb8	Ndufb8	5.26114	-0.590101	1
Dpcd	Dpcd	1.53013	-0.284842	1
Arl3	Arl3	1.92839	-0.224364	1
Cox7c	Cox7c	13.1843	-0.229131	1
Hexb	Hexb	1.15284	-0.412788	1
Btf3	Btf3	2.99739	-0.143291	1
Taf9	Taf9	1.08996	-0.00271708	1
Mrps36	Mrps36	1.1738	-0.243667	1
Hmgcs1	Hmgcs1	1.29957	-0.518957	1
LOC120093056	LOC120093056	12.0315	0.223528	1
Slc1a3	Slc1a3	3.79389	-0.467178	1
Sub1	Sub1	3.87774	-0.523597	1
Marchf6	Marchf6	1.19476	-0.322057	1
Cct5	Cct5	1.6559	-0.327863	1
Rbis	Rbis	1.23668	-0.0887044	1
Fabp5	Fabp5	1.86551	0.0406168	1
Stmn2	Stmn2	6.64455	0.0737742	1
Rpl22l1	Rpl22l1	6.938	0.274352	1
Ndufb5	Ndufb5	2.55721	-0.624866	1
Dnajc19	Dnajc19	1.08996	-0.135013	1
Ndufc1	Ndufc1	4.88385	-0.272559	1
Dclk1	Dclk1	1.44629	-0.145424	1
Pfn2	Pfn2	3.18603	-0.0917247	1
Selenot	Selenot	1.34149	-0.620721	1
Ppid	Ppid	1.15284	0.0619484	1
Bcan	Bcan	2.09607	-0.0732505	1
Cct3	Cct3	1.02708	-0.62291	1
Lamtor2	Lamtor2	2.22184	-0.531353	1
Ssr2	Ssr2	1.38341	0.241277	1
Fdps	Fdps	1.46725	-0.172436	1
Krtcap2	Krtcap2	1.92839	0.315886	1
Dpm3	Dpm3	1.11092	-0.175662	1
Snapin	Snapin	1.50917	0.308944	1
S100a1	S100a1	1.36245	-0.296278	1
Psmb4	Psmb4	2.38952	-0.110208	1
Mllt11	Mllt11	2.22184	-0.232925	1
Mrps21	Mrps21	1.57206	-0.317759	1
Phgdh	Phgdh	1.38341	-0.250244	1
Atp1a1	Atp1a1	1.80262	-0.616643	1
Atp5pb	Atp5pb	3.79389	-0.463343	1
Lamtor5	Lamtor5	1.08996	-0.105621	1
Gstm1	Gstm1	3.60525	0.278544	1
Sars1	Sars1	1.13188	-0.467859	1
LOC691807	LOC691807	1.73974	-0.0478663	1
LOC103691688	LOC103691688	6.07861	-0.0475508	1
Rpl34	Rpl34	9.39041	0.0956198	1
Ube2d3	Ube2d3	1.42533	-0.440111	1
Selenof	Selenof	4.90481	0.32913	1
Gng5	Gng5	1.08996	0.330388	1
Rabggtb	Rabggtb	1.23668	-0.219412	1
Tubb4b	Tubb4b	3.33276	-0.658719	1
Npdc1	Npdc1	1.78166	-0.280815	1
Ptgds	Ptgds	11.8428	0.202251	1
Edf1	Edf1	2.49433	-0.204921	1
Phpt1	Phpt1	1.73974	-0.511906	1
Swi5	Swi5	2.07511	-0.42511	1
RGD1561113	RGD1561113	1.55109	0.0471711	1
Psmb7	Psmb7	1.55109	-0.627327	1
Arpc5l	Arpc5l	1.61398	-0.139572	1
Nckap1	Nckap1	2.3476	-0.332421	1
Mtch2	Mtch2	1.13188	-0.153491	1
RGD1309540	RGD1309540	1.00612	-0.0604434	1
Nop10	Nop10	4.25503	0.0780548	1
Emc4	Emc4	1.19476	-0.403087	1
Emc7	Emc7	1.71878	-0.238837	1
Scg5	Scg5	7.56683	0.00887379	1
Srp14	Srp14	3.79389	0.111995	1
Ckmt1	Ckmt1	1.29957	-0.655843	1
Pdia3	Pdia3	2.51529	0.295183	1
Serf2	Serf2	6.01573	-0.027821	1
Hypk	Hypk	2.22184	0.162894	1
Eid1	Eid1	1.38341	-0.303117	1
Idh3b	Idh3b	1.19476	-0.579847	1
Ptpra	Ptpra	1.44629	0.170296	1
Ddrgk1	Ddrgk1	1.1738	0.100604	1
RGD1311739	RGD1311739	1.23668	0.299586	1
Chgb	Chgb	3.37468	-0.181235	1
Smim26	Smim26	2.01223	0.308709	1
Dtd1	Dtd1	1.21572	-0.186975	1
Fkbp1a	Fkbp1a	2.28472	-0.500681	1
Nrsn2	Nrsn2	2.62009	-0.573537	1
Hm13	Hm13	1.44629	0.401948	1
Dynlrb1	Dynlrb1	3.68909	-0.452736	1
Mmp24os	Mmp24os	2.22184	0.286232	1
Ergic3	Ergic3	1.63494	0.112912	1
Romo1	Romo1	2.78778	-0.275483	1
Rbm39	Rbm39	1.00612	-0.666393	1
Scand1	Scand1	1.23668	-0.596766	1
Rpn2	Rpn2	2.09607	0.244151	1
Serinc3	Serinc3	1.73974	-0.34545	1
Ctsa	Ctsa	1.55109	-0.0900764	1
Pfdn4	Pfdn4	1.069	0.287064	1
Atp5f1e	Atp5f1e	7.08473	-0.539697	1
Psma7	Psma7	1.6559	-0.60886	1
Nkain4	Nkain4	1.21572	-0.117064	1
Stmn3	Stmn3	7.75547	-0.573366	1
Tcea2	Tcea2	1.02708	0.0619267	1
Polr3k	Polr3k	1.13188	-0.381667	1
Rheb	Rheb	2.01223	-0.250678	1
Tomm7	Tomm7	3.94062	-0.161782	1
Sri	Sri	1.02708	0.165517	1
Cyp51	Cyp51	1.23668	0.0374506	1
Sem1	Sem1	3.06027	-0.276537	1
Ndufa4	Ndufa4	12.6603	-0.445425	1
Capza2	Capza2	1.04804	-0.53355	1
Ndufa5	Ndufa5	3.01835	-0.417178	1
Atp6v1f	Atp6v1f	3.60525	-0.52154	1
Ptn	Ptn	1.6559	-0.526131	1
Ndufb2	Ndufb2	5.57556	-0.216271	1
Mrps33	Mrps33	1.69782	0.356477	1
Cycs	Cycs	2.30568	-0.145437	1
Scrn1	Scrn1	1.2786	-0.212493	1
Adcyap1r1	Adcyap1r1	1.11092	-0.109049	1
Nap1l5	Nap1l5	13.5826	-0.0643478	1
Tgoln2	Tgoln2	1.11092	0.125004	1
Tmsb10	Tmsb10	20.9817	0.100788	1
Suclg1	Suclg1	1.57206	-0.649945	1
Bola3	Bola3	1.59302	0.141739	1
Snrpg	Snrpg	1.02708	0.354891	1
Pcbp1	Pcbp1	1.99127	-0.154718	1
Cnbp	Cnbp	2.138	-0.535208	1
Copg1	Copg1	1.38341	-0.238473	1
Rab7a	Rab7a	1.86551	-0.461491	1
Rpn1	Rpn1	2.68297	0.273733	1
Arl6ip5	Arl6ip5	1.25764	-0.256931	1
Arl8b	Arl8b	1.19476	-0.690654	1
Creld1	Creld1	1.15284	0.36482	1
Brk1	Brk1	1.59302	-0.407795	1
Syn2	Syn2	1.08996	0.184284	1
M6pr	M6pr	1.00612	-0.217295	1
Necap1	Necap1	1.32053	-0.224835	1
Grcc10	Grcc10	3.54236	-0.279976	1
Usp5	Usp5	1.00612	-0.465303	1
Pianp	Pianp	1.53013	0.0189844	1
Ndufa9	Ndufa9	1.069	-0.200611	1
Fkbp4	Fkbp4	1.04804	-0.482839	1
Cmas	Cmas	1.61398	0.0182568	1
Bcat1	Bcat1	11.2978	-0.415576	1
Eloc	Eloc	1.38341	0.0388152	1
Atp6v1h	Atp6v1h	1.02708	-0.679785	1
Sdcbp	Sdcbp	1.61398	-0.399999	1
Calb1	Calb1	1.2786	-0.031297	1
Ndufb6	Ndufb6	3.03931	-0.277339	1
Dnaja1	Dnaja1	1.00612	-0.0397262	1
Chmp5	Chmp5	1.069	-0.401842	1
Dctn3	Dctn3	1.61398	-0.429758	1
Vcp	Vcp	2.07511	-0.394565	1
Clta	Clta	2.53625	-0.451477	1
Tomm5	Tomm5	1.069	-0.309723	1
Alg2	Alg2	1.99127	0.309502	1
Txn1	Txn1	3.22795	0.19374	1
Gng10	Gng10	1.88647	-0.000679546	1
Atp6v1g1	Atp6v1g1	4.29695	-0.0595861	1
Tmem59	Tmem59	4.27599	0.246036	1
Scp2	Scp2	3.20699	-0.401207	1
Uqcrh	Uqcrh	8.17469	-0.0240822	1
Akr1a1	Akr1a1	5.59652	-0.164297	1
Prdx1	Prdx1	3.18603	-0.125001	1
Atp6v0b	Atp6v0b	3.91966	-0.357171	1
Ndufs5	Ndufs5	4.08734	-0.371014	1
Psmb2	Psmb2	1.32053	-0.29567	1
Eif3i	Eif3i	1.63494	0.153029	1
LOC120102992	LOC120102992	2.45241	0.111348	1
Atp5if1	Atp5if1	7.4201	-0.343382	1
Stx12	Stx12	1.13188	-0.33024	1
Nudc	Nudc	1.13188	-0.475133	1
Sh3bgrl3	Sh3bgrl3	2.09607	0.0464227	1
Stmn1	Stmn1	9.15984	-0.389919	1
Tmem50a	Tmem50a	2.05415	0.0352882	1
Rsrp1	Rsrp1	1.1738	-0.394285	1
Pithd1	Pithd1	1.63494	-0.202768	1
Rpl11	Rpl11	6.62359	0.116871	1
Cdc42	Cdc42	2.76682	-0.599733	1
Micos10	Micos10	2.66201	-0.299196	1
Sdhb	Sdhb	1.67686	-0.326132	1
Atp13a2	Atp13a2	1.02708	-0.566069	1
Fbxo44	Fbxo44	1.1738	-0.284609	1
Fbxo2	Fbxo2	1.46725	0.120684	1
Eno1	Eno1	6.03669	-0.395069	1
Park7	Park7	3.03931	-0.469963	1
Tprg1l	Tprg1l	2.3476	-0.0658939	1
Ssu72	Ssu72	1.57206	-0.626249	1
Sdf4	Sdf4	1.44629	-0.0900764	1
Cript	Cript	1.19476	0.0051152	1
Epas1	Epas1	1.19476	-0.39813	1
Mrpl33	Mrpl33	3.47948	0.251979	1
Ost4	Ost4	2.38952	-0.0452649	1
Mapre3	Mapre3	1.04804	-0.685435	1
Hadhb	Hadhb	1.84454	0.308232	1
Hadha	Hadha	1.02708	0.0522074	1
Laptm4a	Laptm4a	2.45241	-0.328859	1
Ntsr2	Ntsr2	2.51529	-0.211821	1
Pdia6	Pdia6	2.15896	0.298412	1
Hpcal1	Hpcal1	1.21572	-0.418591	1
Kidins220	Kidins220	1.40437	-0.418444	1
Dld	Dld	1.02708	-0.311371	1
Nrcam	Nrcam	1.11092	-0.586505	1
Cfl2	Cfl2	1.08996	-0.315821	1
Psma6	Psma6	2.09607	-0.290177	1
Fkbp3	Fkbp3	3.43756	0.0339592	1
Rps29	Rps29	15.6786	-0.0087516	1
Klhdc2	Klhdc2	1.19476	0.107143	1
Tmx1	Tmx1	1.69782	-0.0475793	1
Rtn1	Rtn1	12.1572	-0.276205	1
Erh	Erh	1.69782	-0.342805	1
Srsf5	Srsf5	1.50917	-0.385691	1
Ahsa1	Ahsa1	1.069	-0.276272	1
Psmc1	Psmc1	1.42533	-0.413038	1
Ndufb1	Ndufb1	4.33887	-0.350916	1
Lgmn	Lgmn	1.44629	0.235088	1
Glrx5	Glrx5	1.13188	-0.425407	1
Setd3	Setd3	1.04804	-0.103139	1
RGD1566401	RGD1566401	1.2786	-0.282688	1
Dync1h1	Dync1h1	1.94935	-0.589367	1
Hsp90aa1	Hsp90aa1	1.42533	-0.662503	1
Eif5	Eif5	1.86551	0.00958986	1
Klc1	Klc1	3.58429	-0.426348	1
LOC100912557	LOC100912557	2.138	-0.215772	1
Tmem179	Tmem179	1.13188	-0.0299979	1
Crip2	Crip2	1.19476	-0.319639	1
Ptprn2	Ptprn2	2.03319	0.0632707	1
Naca	Naca	6.07861	0.131211	1
Ptges3	Ptges3	1.11092	-0.363032	1
Myl6	Myl6	7.75547	-0.162975	1
Sarnp	Sarnp	1.1738	-0.226696	1
Bloc1s1	Bloc1s1	1.38341	-0.603626	1
Mrpl54	Mrpl54	1.08996	-0.674452	1
Eef2	Eef2	5.03058	-0.196915	1
Lsm7	Lsm7	1.23668	-0.484743	1
Oaz1	Oaz1	5.34499	-0.426672	1
Uqcr11	Uqcr11	6.30918	-0.49861	1
Mbd3	Mbd3	1.21572	-0.16331	1
Rps15	Rps15	12.9118	0.237941	1
Gpx4	Gpx4	6.77032	-0.448845	1
Polr2e	Polr2e	1.15284	-0.300017	1
Bsg	Bsg	10.9205	0.207996	1
Rab11b	Rab11b	1.53013	-0.513743	1
Ndufa7	Ndufa7	2.11703	-0.536908	1
Timp3	Timp3	1.02708	0.244939	1
Hsp90b1	Hsp90b1	3.87774	0.153798	1
Slc25a3	Slc25a3	5.26114	-0.530152	1
Ndufa12	Ndufa12	2.38952	-0.571648	1
Nap1l1	Nap1l1	1.40437	-0.00158468	1
Cct2	Cct2	1.32053	-0.372028	1
Os9	Os9	1.15284	0.285793	1
Uqcrb	Uqcrb	5.0725	-0.236584	1
Rpl30	Rpl30	10.1869	0.1281	1
Cox6c	Cox6c	13.1843	-0.431842	1
Polr2k	Polr2k	2.49433	-0.0324869	1
Eif3el1	Eif3el1	1.11092	0.201893	1
Emc2	Emc2	1.04804	0.294417	1
Eif3h	Eif3h	2.47337	0.269067	1
Ly6h	Ly6h	5.57556	0.0880462	1
Eef1d	Eef1d	1.36245	0.0355905	1
Grina	Grina	3.60525	-0.623315	1
Cyc1	Cyc1	2.51529	-0.581572	1
Vps28	Vps28	1.44629	-0.63182	1
Txn2	Txn2	1.069	-0.000198461	1
Tst	Tst	1.44629	-0.311573	1
Atf4	Atf4	1.78166	-0.30657	1
Rbx1	Rbx1	1.84454	-0.179282	1
Zc3h7b	Zc3h7b	1.34149	0.00272357	1
Aco2	Aco2	2.62009	-0.545394	1
Pmm1	Pmm1	1.38341	-0.0912222	1
Smdt1	Smdt1	2.7249	-0.485595	1
Ndufa6	Ndufa6	3.60525	-0.452925	1
Atxn10	Atxn10	1.94935	-0.598626	1
Tafa5	Tafa5	1.32053	0.273768	1
Mlc1	Mlc1	2.20088	-0.390419	1
Nell2	Nell2	1.29957	-0.527984	1
Slc38a1	Slc38a1	1.34149	-0.111853	1
Tuba1a	Tuba1a	13.5826	-0.659627	1
Tmbim6	Tmbim6	1.69782	-0.689284	1
Cox14	Cox14	1.23668	-0.576026	1
Dazap2	Dazap2	1.11092	-0.560713	1
Pfdn5	Pfdn5	3.62621	0.187597	1
Atp5mc2	Atp5mc2	4.19215	-0.348998	1
Hnrnpa1	Hnrnpa1	1.2786	-0.335515	1
Copz1	Copz1	1.11092	0.0264509	1
Ubl5	Ubl5	4.06638	-0.395453	1
Pin1	Pin1	1.38341	-0.578168	1
Eif3g	Eif3g	1.11092	-0.0402628	1
Prkcsh	Prkcsh	1.04804	-0.324542	1
Hspa8	Hspa8	13.373	-0.129018	1
Atp5mg	Atp5mg	8.88735	-0.349988	1
Cadm1	Cadm1	1.25764	-0.209705	1
Timm8b	Timm8b	5.51267	-0.159306	1
Acsbg1	Acsbg1	1.23668	-0.565214	1
Rcn2	Rcn2	3.18603	0.124414	1
Cox5a	Cox5a	4.5904	-0.314427	1
Map2k1	Map2k1	1.82358	-0.0567182	1
Rab11a	Rab11a	1.44629	0.18255	1
Hacd3	Hacd3	1.11092	-0.327282	1
Oaz2	Oaz2	1.50917	-0.0841278	1
Ppib	Ppib	1.40437	-0.671755	1
Polr2m	Polr2m	1.44629	-0.352	1
Nedd4	Nedd4	2.03319	-0.368939	1
Elovl5	Elovl5	1.15284	0.327706	1
Cox7a2	Cox7a2	6.64455	-0.426456	1
Tmem30a	Tmem30a	2.22184	-0.196721	1
Rasgrf1	Rasgrf1	3.35372	-0.162569	1
Ctsh	Ctsh	1.069	0.153677	1
Morf4l1	Morf4l1	6.56071	-0.509375	1
Atp1b3	Atp1b3	1.38341	-0.0178028	1
Rnf7	Rnf7	1.1738	-0.136385	1
Anapc13	Anapc13	1.04804	-0.281861	1
Rpl29	Rpl29	9.5581	0.108164	1
Gnai2	Gnai2	2.20088	-0.14152	1
Rhoa	Rhoa	1.02708	-0.356307	1
Gpx1	Gpx1	2.11703	0.213535	1
Wdr6	Wdr6	2.01223	-0.364929	1
Tma7	Tma7	4.63232	-0.124238	1
Epm2aip1	Epm2aip1	1.02708	-0.628964	1
Eif1b	Eif1b	1.61398	-0.668648	1
Ss18l2	Ss18l2	1.57206	-0.1936	1
Higd1a	Higd1a	1.73974	-0.580681	1
Mydgf	Mydgf	1.29957	-0.0566929	1
Micos13	Micos13	5.19826	0.0528567	1
Rpl36	Rpl36	7.56683	0.140652	1
Ndufa11	Ndufa11	2.74586	-0.344803	1
LOC103690742	LOC103690742	1.7607	0.0575949	1
LOC120094628	LOC120094628	1.1738	-0.228009	1
Mea1	Mea1	1.71878	-0.445388	1
Klhdc3	Klhdc3	1.02708	-0.630096	1
Hsp90ab1	Hsp90ab1	8.15373	-0.437352	1
Enpp5	Enpp5	1.11092	-0.518688	1
Rcan2	Rcan2	1.23668	-0.475674	1
Gsta1	Gsta1	1.59302	-0.12936	1
Dst	Dst	1.04804	-0.355296	1
Arhgef4	Arhgef4	1.19476	-0.442142	1
Plekhb2	Plekhb2	2.05415	-0.402833	1
Cox5b	Cox5b	7.23145	-0.64808	1
Coa5	Coa5	1.19476	-0.0129564	1
Rpl31	Rpl31	5.32403	0.241754	1
Hspd1	Hspd1	1.59302	-0.223293	1
Hspe1	Hspe1	3.87774	0.10656	1
Sumo1	Sumo1	1.23668	-0.479518	1
Eef1b2	Eef1b2	5.47075	0.192477	1
Map2	Map2	2.59913	-0.665131	1
Unc80	Unc80	1.08996	0.22813	1
Rpl37a-ps1	Rpl37a-ps1	10.4804	0.0260816	1
Arpc2	Arpc2	1.38341	-0.262283	1
Aamp	Aamp	1.25764	-0.308854	1
Pnkd	Pnkd	1.02708	-0.655525	1
Mff	Mff	2.15896	-0.31402	1
Itm2c	Itm2c	6.26726	-0.29948	1
Ncl	Ncl	1.1738	-0.306724	1
Ndufa10	Ndufa10	1.02708	-0.364494	1
Cops9	Cops9	2.57817	-0.580179	1
Vapa	Vapa	1.99127	-0.279475	1
Ndufv2	Ndufv2	2.68297	-0.501569	1
Myl12b	Myl12b	1.71878	-0.667817	1
Rogdi	Rogdi	1.59302	-0.523888	1
Mgrn1	Mgrn1	1.15284	-0.193264	1
Pam16	Pam16	2.47337	-0.0575837	1
Hcfc1r1	Hcfc1r1	4.56944	-0.144349	1
Elob	Elob	6.58167	-0.525217	1
Atp6v0c	Atp6v0c	12.7232	-0.554009	1
Syngr3	Syngr3	2.62009	-0.28683	1
Rps2	Rps2	10.7529	0.22946	1
Ndufb10	Ndufb10	2.47337	-0.48319	1
Nme3	Nme3	1.21572	-0.105612	1
Mapk8ip3	Mapk8ip3	1.02708	-0.664763	1
Stub1	Stub1	1.069	-0.609652	1
Arhgdig	Arhgdig	2.38952	0.3428	1
Hba-a2	Hba-a2	1.08996	-1.15296	1
Hba-a1	Hba-a1	2.68297	-1.06381	1
Npm1	Npm1	2.80874	0.28298	1
Gabra1	Gabra1	1.57206	-0.560307	1
Rack1	Rack1	5.28211	0.310414	1
Canx	Canx	3.83581	0.0676621	1
Ube2b	Ube2b	2.138	-0.116515	1
Skp1	Skp1	6.07861	-0.44788	1
Uqcrq	Uqcrq	6.74936	-0.490901	1
Hint1	Hint1	9.60002	-0.108577	1
Sparc	Sparc	12.0734	-0.320612	1
Atox1	Atox1	2.53625	-0.0508341	1
LOC103693330	LOC103693330	3.77293	-0.499519	1
Guk1	Guk1	2.80874	-0.188243	1
Arf1	Arf1	2.45241	-0.486386	1
Tom1l2	Tom1l2	1.25764	-0.441291	1
Ubb	Ubb	21.338	0.0497006	1
Rpl26	Rpl26	19.8289	0.336599	1
Trappc1	Trappc1	1.25764	0.00402251	1
Naa38	Naa38	1.6559	-0.530938	1
Eif4a1	Eif4a1	1.84454	-0.190824	1
Tmem256	Tmem256	1.08996	-0.0709055	1
Eif5a	Eif5a	3.45852	-0.31927	1
Gabarap	Gabarap	3.45852	0.0104321	1
Psmb6	Psmb6	2.55721	-0.310537	1
Pfn1	Pfn1	2.76682	-0.247431	1
Rabep1	Rabep1	1.25764	-0.229026	1
C1qbp	C1qbp	1.61398	0.217524	1
Prpf8	Prpf8	1.02708	-0.380281	1
Rpl23a	Rpl23a	9.91443	0.339874	1
Sdf2	Sdf2	1.40437	-0.0122666	1
Vmp1	Vmp1	1.34149	-0.362644	1
Supt4h1	Supt4h1	1.29957	-0.266941	1
Mrps23	Mrps23	1.04804	0.177159	1
Mmd	Mmd	1.11092	0.372673	1
Nme1	Nme1	2.138	-0.163331	1
Spag9	Spag9	1.13188	-0.411107	1
Phb	Phb	1.04804	-0.59472	1
Atp5mc1	Atp5mc1	3.75197	-0.535421	1
Psmb3	Psmb3	2.3476	-0.00437529	1
Rpl19	Rpl19	19.8917	0.332816	1
Mien1	Mien1	1.15284	-0.549793	1
Thra	Thra	1.90743	-0.459856	1
Eif1	Eif1	5.53363	-0.272699	1
Hap1	Hap1	2.41048	-0.651295	1
Rab5c	Rab5c	1.1738	-0.0725514	1
Coa3	Coa3	1.11092	-0.570575	1
Rpl27	Rpl27	5.00962	0.0106107	1
Rundc3a	Rundc3a	1.15284	-0.566083	1
Slc25a39	Slc25a39	1.19476	0.29137	1
Rpl38	Rpl38	5.74324	-0.18894	1
Atp5pd	Atp5pd	4.80001	-0.508717	1
Jpt1	Jpt1	1.46725	-0.320383	1
Mrps7	Mrps7	1.21572	0.254529	1
Wbp2	Wbp2	1.23668	-0.630473	1
Srsf2	Srsf2	1.11092	-0.376421	1
Timp2	Timp2	4.80001	0.146537	1
Gaa	Gaa	7.27338	0.30997	1
Actg1	Actg1	2.68297	-0.091479	1
Mrpl12	Mrpl12	1.08996	-0.379451	1
Arhgdia	Arhgdia	2.95546	-0.188582	1
Anapc11	Anapc11	1.38341	-0.434668	1
Atp5pf	Atp5pf	6.01573	-0.50687	1
App	App	6.60263	-0.599345	1
Cct8	Cct8	1.2786	-0.64951	1
Atp5po	Atp5po	4.94673	-0.475333	1
Pcp4	Pcp4	11.6122	-0.373329	1
Pcnp	Pcnp	1.069	-0.414534	1
Cd200	Cd200	1.53013	-0.435387	1
Lsamp	Lsamp	1.50917	-0.0361806	1
Cox17	Cox17	2.41048	-0.601573	1
Fam162a	Fam162a	1.63494	-0.0927126	1
Rpl35al1	Rpl35al1	4.40175	0.212304	1
Eif4a2	Eif4a2	6.77032	0.0473424	1
Eif4g1	Eif4g1	1.04804	-0.410175	1
Ap2m1	Ap2m1	6.97993	-0.443102	1
Ranbp1	Ranbp1	1.04804	-0.0360505	1
Dgcr6	Dgcr6	1.53013	-0.245781	1
Ube2l3	Ube2l3	1.57206	-0.497751	1
Ube2v2	Ube2v2	1.08996	-0.404221	1
Pet100	Pet100	1.84454	-0.0362638	1
Ctxn1	Ctxn1	2.95546	0.150724	1
Pomp	Pomp	3.5214	-0.401482	1
Rpl21	Rpl21	12.6812	0.312625	1
Atp5mf	Atp5mf	6.66551	-0.520538	1
Arpc1a	Arpc1a	1.00612	-0.692804	1
Tmem130	Tmem130	9.1808	-0.0705519	1
Bri3	Bri3	1.23668	-0.154008	1
Mmd2	Mmd2	1.67686	-0.197828	1
Cops6	Cops6	1.2786	-0.647107	1
Lamtor4	Lamtor4	1.73974	0.0284188	1
Gnb2	Gnb2	2.55721	-0.406419	1
Ache	Ache	1.86551	0.0220524	1
Fis1	Fis1	3.26987	-0.654122	1
Mdh2	Mdh2	2.64105	-0.631587	1
Clip2	Clip2	1.21572	-0.0617211	1
Gtf2i	Gtf2i	1.15284	-0.380714	1
LOC100910788	LOC100910788	6.81224	-0.0417748	1
Ran	Ran	4.56944	0.040306	1
Cdk2ap1	Cdk2ap1	1.11092	-0.211589	1
Arpc3	Arpc3	1.40437	-0.28527	1
Vps29	Vps29	1.04804	-0.226181	1
Cox6a1	Cox6a1	11.0673	-0.557595	1
Dynll1	Dynll1	7.50394	-0.220147	1
RGD1311899	RGD1311899	3.01835	-0.204054	1
RGD1560398	RGD1560398	1.57206	-0.0778993	1
Iscu	Iscu	2.78778	-0.318922	1
Arl8a	Arl8a	1.7607	-0.165818	1
Glrx2	Glrx2	1.67686	-0.0601047	1
Ivns1abp	Ivns1abp	1.15284	-0.279976	1
Astn1	Astn1	1.08996	-0.321563	1
Cacybp	Cacybp	1.69782	-0.106638	1
Mpc2	Mpc2	2.7249	-0.658064	1
Rgs4	Rgs4	1.02708	-0.0381371	1
Uhmk1	Uhmk1	1.57206	-0.145096	1
Sdhc	Sdhc	1.40437	-0.672832	1
Ndufs2	Ndufs2	2.51529	-0.266199	1
Pfdn2	Pfdn2	1.99127	-0.443877	1
Pea15	Pea15	3.45852	-0.626378	1
H3f3a	H3f3a	1.59302	-0.433852	1
Srp9	Srp9	2.01223	0.122884	1
Degs1	Degs1	1.08996	-0.245543	1
Nenf	Nenf	3.73101	0.316314	1
Rpl5	Rpl5	6.1415	0.272718	1
Sparcl1	Sparcl1	17.5441	-0.252369	1
Hnrnpd	Hnrnpd	1.069	-0.360022	1
G3bp2	G3bp2	1.42533	-0.473405	1
Slc4a4	Slc4a4	1.67686	-0.329578	1
Rufy3	Rufy3	1.48821	-0.336945	1
Igfbp7	Igfbp7	2.138	0.205871	1
Ociad1	Ociad1	1.61398	-0.523874	1
Slc30a9	Slc30a9	1.25764	-0.26133	1
Uchl1	Uchl1	17.0411	-0.320031	1
Smim14	Smim14	1.6559	0.0244012	1
Rpl9	Rpl9	19.221	0.379566	1
Ctbp1	Ctbp1	1.50917	-0.447997	1
Selenom	Selenom	4.40175	0.00899879	1
Uqcr10	Uqcr10	7.12665	-0.465331	1
Ppia	Ppia	18.676	-0.289835	1
Sec61g	Sec61g	3.50044	0.150216	1
Actr2	Actr2	1.42533	-0.425063	1
Rab1a	Rab1a	1.90743	-0.439175	1
Cct4	Cct4	1.19476	-0.442883	1
Cfap36	Cfap36	1.1738	-0.282505	1
Acyp2	Acyp2	1.67686	-0.101006	1
Vdac2	Vdac2	2.68297	-0.446002	1
Camk2g	Camk2g	1.34149	-0.377933	1
Chchd1	Chchd1	1.21572	-0.35308	1
Rpl15	Rpl15	8.04892	0.514323	1
Psmd6	Psmd6	1.42533	-0.190486	1
Thoc7	Thoc7	1.02708	-0.235537	1
Pdhb	Pdhb	1.44629	-0.102949	1
Psmc6	Psmc6	1.069	-0.388179	1
Cnih1	Cnih1	1.02708	-0.129041	1
Ndrg2	Ndrg2	8.30045	-0.512044	1
Hnrnpc	Hnrnpc	1.42533	-0.56291	1
Dad1	Dad1	3.60525	0.266721	1
Mrpl52	Mrpl52	2.51529	0.0352608	1
Psmb5	Psmb5	2.9345	-0.0527154	1
Psme1	Psme1	1.069	0.284327	1
Nedd8	Nedd8	4.27599	-0.286179	1
Sap18	Sap18	1.67686	0.273278	1
Ctsb	Ctsb	2.3476	-0.142558	1
Clu	Clu	8.5939	-0.552147	1
Serp2	Serp2	1.55109	-0.660213	1
Rps24	Rps24	7.29434	0.144185	1
Selenok	Selenok	2.41048	0.0633566	1
Itih3	Itih3	3.91966	-0.425596	1
Spcs1	Spcs1	2.64105	-0.0546145	1
Glud1	Glud1	4.33887	-0.274068	1
Ghitm	Ghitm	2.22184	-0.525489	1
Use1	Use1	1.04804	-0.275727	1
Mrpl34	Mrpl34	1.13188	-0.00957834	1
Dda1	Dda1	1.53013	-0.153027	1
Ssbp4	Ssbp4	1.08996	-0.234816	1
Fkbp8	Fkbp8	2.49433	-0.56291	1
Uba52	Uba52	15.9721	-0.0237327	1
Crlf1	Crlf1	1.04804	-0.0488351	1
Cope	Cope	1.44629	0.0497015	1
Ndufa13	Ndufa13	4.90481	-0.328371	1
Msmo1	Msmo1	1.11092	-0.255729	1
Cpe	Cpe	9.91443	-0.52279	1
Slc25a4	Slc25a4	9.24368	-0.272504	1
Dctn6	Dctn6	1.34149	-0.284408	1
Ppp2cb	Ppp2cb	1.2786	-0.400457	1
Dusp26	Dusp26	1.59302	0.363782	1
Golga7	Golga7	1.069	-0.303368	1
Vdac3	Vdac3	3.79389	-0.339123	1
Coprs	Coprs	1.38341	-0.12358	1
Lamp1	Lamp1	3.85678	-0.24165	1
Ctsl	Ctsl	1.67686	0.242677	1
Isca1	Isca1	1.71878	-0.346498	1
Ntrk2	Ntrk2	2.17992	-0.320618	1
Pcbd2	Pcbd2	1.21572	-0.263994	1
Txndc15	Txndc15	2.87162	0.363935	1
Tmed9	Tmed9	1.069	-0.0416978	1
Prelid1	Prelid1	1.73974	-0.231955	1
Cltb	Cltb	1.63494	-0.662696	1
Higd2a	Higd2a	1.57206	-0.390773	1
Auh	Auh	1.48821	0.236029	1
Nol7	Nol7	1.2786	0.370439	1
Tubb2b	Tubb2b	2.01223	0.0201182	1
Uqcrfs1	Uqcrfs1	2.03319	-0.41413	1
Nrsn1	Nrsn1	1.90743	-0.423644	1
Stard3nl	Stard3nl	1.40437	0.345871	1
Psma2	Psma2	1.63494	-0.000781021	1
Rab18	Rab18	1.19476	-0.318428	1
Pfkp	Pfkp	1.46725	-0.548925	1
Atp5f1c	Atp5f1c	3.14411	-0.430593	1
Commd3	Commd3	1.08996	-0.252495	1
Snrpd1	Snrpd1	1.04804	-0.201004	1
Abhd3	Abhd3	1.82358	-0.0969791	1
Impact	Impact	2.76682	-0.593637	1
Rit2	Rit2	2.87162	0.301332	1
Syt4	Syt4	1.92839	0.0406598	1
Reep5	Reep5	4.02446	-0.2176	1
Reep2	Reep2	1.32053	-0.110755	1
Paip2	Paip2	1.6559	-0.394898	1
Pfdn1	Pfdn1	3.96158	0.144542	1
Ndufa2	Ndufa2	3.73101	-0.617828	1
Ndfip1	Ndfip1	5.44979	-0.612039	1
Rps14	Rps14	7.86028	0.181415	1
Csnk1a1	Csnk1a1	1.34149	-0.340822	1
Txnl1	Txnl1	1.53013	-0.231067	1
Nars1	Nars1	1.1738	-0.377823	1
Sec11c	Sec11c	3.60525	0.22984	1
RGD1562987	RGD1562987	2.57817	0.146222	1
Txnl4a	Txnl4a	1.04804	-0.478737	1
Cyb5a	Cyb5a	1.50917	-0.0342291	1
Arl2bp	Arl2bp	1.88647	-0.26617	1
Mt3	Mt3	23.2664	-0.471771	1
Lonp2	Lonp2	1.02708	0.223647	1
Itfg1	Itfg1	2.99739	0.308748	1
Wdr83os	Wdr83os	1.38341	-0.169246	1
Trir	Trir	1.40437	-0.0148186	1
Prdx2	Prdx2	6.07861	-0.0736206	1
Calr	Calr	2.3476	-0.602074	1
Gadd45gip1	Gadd45gip1	1.25764	-0.264122	1
LOC288913	LOC288913	1.32053	-0.292694	1
Ndufb7	Ndufb7	2.57817	-0.600507	1
Scoc	Scoc	2.76682	-0.215649	1
Atp6v0d1	Atp6v0d1	3.50044	-0.450791	1
Psmd7	Psmd7	1.04804	-0.137372	1
Gabarapl2	Gabarapl2	3.33276	-0.159028	1
Cdh13	Cdh13	1.15284	0.427242	1
Hsbp1	Hsbp1	4.86289	-0.128775	1
Cox4i1	Cox4i1	11.3188	-0.472577	1
Map1lc3b	Map1lc3b	2.32664	-0.303612	1
Trappc2l	Trappc2l	1.19476	-0.628521	1
Rpl13	Rpl13	10.9834	0.215295	1
Tubb3	Tubb3	2.8297	-0.610506	1
Agt	Agt	8.99216	-0.514492	1
Tomm20	Tomm20	2.70394	-0.214904	1
Tubb5	Tubb5	5.38691	-0.340301	1
Flot1	Flot1	1.00612	0.0604721	1
Ddx39b	Ddx39b	1.29957	-0.0315237	1
Csnk2b	Csnk2b	1.38341	-0.371739	1
Rnf5	Rnf5	1.08996	-0.054556	1
Cuta	Cuta	1.1738	-0.552122	1
Smim29	Smim29	1.1738	-0.298002	1
Rpl10a	Rpl10a	3.96158	0.333165	1
Glo1	Glo1	1.88647	0.155999	1
Ndufv3	Ndufv3	1.2786	-0.544303	1
U2af1	U2af1	1.04804	-0.32088	1
Cstb	Cstb	2.17992	0.345746	1
Agpat3	Agpat3	1.02708	-0.493686	1
S100b	S100b	17.4393	-0.165362	1
Mif	Mif	7.71355	-0.393889	1
Snrpd3	Snrpd3	1.21572	-0.0564965	1
Cisd1	Cisd1	2.20088	-0.389368	1
Psap	Psap	10.2708	-0.466671	1
Pcbd1	Pcbd1	1.2786	0.168541	1
Ppa1	Ppa1	1.82358	0.0591312	1
Sar1a	Sar1a	1.23668	0.0893078	1
Hk1	Hk1	1.36245	-0.48351	1
Cd164	Cd164	1.13188	0.185479	1
Snx3	Snx3	2.70394	-0.485786	1
Cd99	Cd99	1.15284	-0.0434889	1
Araf	Araf	2.07511	-0.287172	1
Usp11	Usp11	1.40437	-0.127187	1
Ndufb11	Ndufb11	2.32664	-0.657662	1
Usp9x	Usp9x	1.36245	-0.364865	1
Mid1ip1	Mid1ip1	1.32053	-0.26297	1
Dynlt3	Dynlt3	1.15284	0.120819	1
Pcsk1n	Pcsk1n	28.7162	0.0816697	1
Ubqln2	Ubqln2	1.069	-0.66062	1
RragB	RragB	1.44629	-0.126063	1
Tro	Tro	1.34149	-0.301638	1
Tmsb4x	Tmsb4x	45.9669	0.0801958	1
Maged1	Maged1	3.4166	-0.172565	1
Cox7b	Cox7b	8.007	-0.440355	1
Pgk1	Pgk1	3.98254	-0.601602	1
Itm2a	Itm2a	1.2786	0.385123	1
Gprasp1	Gprasp1	4.19215	-0.307231	1
Gprasp2	Gprasp2	2.15896	-0.476172	1
MGC109340	MGC109340	1.40437	-0.106201	1
Bex2	Bex2	5.47075	-0.303101	1
Bex1	Bex1	2.45241	0.0054834	1
Tceal9	Tceal9	1.44629	-0.130261	1
Bex3	Bex3	3.73101	-0.521356	1
Tceal1	Tceal1	1.11092	0.20875	1
Morf4l2	Morf4l2	3.03931	0.0886059	1
Tmsb15b2	Tmsb15b2	1.04804	-0.117458	1
LOC102555659	LOC102555659	3.01835	-0.207022	1
Zcchc12	Zcchc12	3.24891	-0.246924	1
Pgrmc1	Pgrmc1	4.17119	-0.192498	1
Slc25a5	Slc25a5	2.11703	-0.548696	1
Rpl39	Rpl39	5.70132	0.305251	1
Ndufa1	Ndufa1	6.28822	0.079072	1
Lamp2	Lamp2	1.13188	-0.575076	1
Hprt1	Hprt1	1.13188	-0.612359	1
Slc9a6	Slc9a6	1.19476	0.100651	1
LOC100360413	LOC100360413	2.11703	-0.0521516	1
Ids	Ids	2.57817	-0.139133	1
Bcap31	Bcap31	1.2786	-0.191204	1
Idh3g	Idh3g	1.21572	-0.631911	1
L1cam	L1cam	1.08996	-0.173619	1
Atp6ap1	Atp6ap1	1.02708	-0.334246	1
Lage3	Lage3	1.69782	0.144082	1

## Sheet: Male 2 SON DEGs_Conservative
FeatureID	FeatureName	SON Average	SON Log2 Fold Change	SON P-Value
Avp	Avp	439.137	6.26321	1.4448e-161
Oxt	Oxt	627.363	4.05196	2.33457e-65
Pdyn	Pdyn	2.71484	3.99035	3.53489e-53
Cartpt	Cartpt	7.86637	3.40012	1.0737e-28
Gpx3	Gpx3	6.16403	2.11737	5.74478e-23
Tmed3	Tmed3	1.22391	2.19054	1.14703e-14
Ssr4	Ssr4	3.3713	1.69495	5.18292e-12
Mrps26	Mrps26	1.70234	1.84195	9.0744e-12
Gal	Gal	1.30179	1.81696	3.67007e-10
Celf6	Celf6	1.14602	1.83684	8.01565e-10
Gfap	Gfap	3.5382	1.77348	1.90249e-09
Kcnmb4	Kcnmb4	1.62446	3.16592	3.98502e-09
Gstm5	Gstm5	2.83724	1.52674	4.95632e-09
Trnh	Trnh	1.62446	-2.21661	5.53021e-09
Erp29	Erp29	2.91512	1.49855	7.62466e-09
Rpl10	Rpl10	13.1403	1.31738	1.23517e-07
Snhg4	Snhg4	1.03476	1.6541	1.23661e-07
Mbp	Mbp	2.993	-2.05935	2.62907e-07
Cst6	Cst6	1.20165	1.53891	5.88195e-07
mt-Rnr2	mt-Rnr2	41.98	-1.72383	9.5235e-07
Ostc	Ostc	1.43531	1.44229	1.39735e-06
Resp18	Resp18	13.5075	1.2301	2.01477e-06
mt-Rnr1	mt-Rnr1	28.1498	-1.65291	2.83102e-06
Snap25	Snap25	1.86924	-1.76105	3.87663e-06
Saraf	Saraf	4.11677	1.18699	1.07143e-05
Rps6	Rps6	10.6591	1.14267	1.83053e-05
Pam	Pam	2.44781	1.21575	2.26246e-05
Plp1	Plp1	3.43806	-1.70655	2.3536e-05
Plekhh1	Plekhh1	2.08064	-1.61979	3.28887e-05
Ywhah	Ywhah	2.62583	-1.5899	3.28887e-05
Dynll2	Dynll2	1.11264	-1.64036	4.8568e-05
Bc1	Bc1	12.8065	-1.46317	5.95822e-05
Ly6e	Ly6e	1.40193	1.25705	6.68661e-05
Dnm1	Dnm1	1.04588	-1.58472	0.000106444
Fbxo34	Fbxo34	4.19466	-1.4787	0.000116774
Glul	Glul	2.06951	-1.51087	0.000136852
Ptprn	Ptprn	3.86086	1.05227	0.000227984
LOC100910069	LOC100910069	1.02363	1.68389	0.000380425
Id3	Id3	1.0125	1.3048	0.000427335
LOC102549726	LOC102549726	1.61333	1.10532	0.000537089
Atp1b1	Atp1b1	3.01526	-1.35433	0.00064459
Eef1g	Eef1g	3.63834	0.997636	0.000712564
Rps4x	Rps4x	7.95538	0.953463	0.000715161
Dpysl2	Dpysl2	1.19053	-1.44448	0.000945593
Gstm7	Gstm7	3.3268	0.971226	0.00125413
Atp1a3	Atp1a3	1.7691	-1.31823	0.00140009
Rps20	Rps20	10.3031	0.927515	0.00158087
Rpl3	Rpl3	6.63134	0.908786	0.00185653
Thy1	Thy1	1.43531	-1.29764	0.00210015
Ptgds	Ptgds	5.34068	0.95859	0.00277677
Ndn	Ndn	5.7301	0.888278	0.0028698
Map1b	Map1b	1.49094	-1.25618	0.00319582
Rpl6	Rpl6	7.79961	0.857129	0.00397588
Tuba1b	Tuba1b	4.32817	-1.16385	0.0046255
Pld3	Pld3	4.23916	0.85621	0.00602806
Gas5	Gas5	1.24616	0.972237	0.00718537
Tspan7	Tspan7	2.12514	-1.13654	0.00839157
LOC100911177	LOC100911177	1.32404	1.05058	0.00841421
Basp1	Basp1	1.68009	-1.14356	0.00910724
Cd59	Cd59	1.89149	0.88399	0.0103772
Ptms	Ptms	1.56882	-1.13929	0.0107824
Rps5	Rps5	7.18766	0.790128	0.0110441
LOC120098269	LOC120098269	3.57158	0.82023	0.0111656
Calm2	Calm2	4.68422	-1.07221	0.0112708
Ndrg4	Ndrg4	2.41443	-1.09755	0.0112871
Atp6v1g2	Atp6v1g2	1.04588	-1.15007	0.0123309
Rps28	Rps28	16.3781	0.788259	0.0128727
Eef1a2	Eef1a2	1.23503	-1.12292	0.0136282
Tpt1	Tpt1	14.3197	0.781123	0.013857
Rps9l1	Rps9l1	5.99714	0.771446	0.0155963
Rpl36al	Rpl36al	4.36155	0.781899	0.0157998
Stxbp1	Stxbp1	1.00138	-1.11981	0.0168414
Vat1	Vat1	1.35742	1.06189	0.0179298
Hap1	Hap1	1.15715	-1.08989	0.019371
Rpl36a	Rpl36a	7.67722	0.746986	0.019371
Rpl8	Rpl8	6.43107	0.750034	0.0196729
Serinc1	Serinc1	1.94712	-1.03785	0.0213434
Rpl7	Rpl7	5.97488	0.743819	0.0224614
Spint2	Spint2	1.52432	0.843055	0.0226216
Manf	Manf	1.30179	0.865592	0.0230067
Rps3a	Rps3a	7.09865	0.742998	0.0241004
Ywhaz	Ywhaz	1.3908	-1.04152	0.0250812
Rps18	Rps18	7.85525	0.723591	0.0255026
Aldoc	Aldoc	3.07089	-0.993843	0.0259033
Syt11	Syt11	1.22391	-1.09973	0.026188
Rps12	Rps12	11.3156	0.735559	0.0264861
Rpl7a	Rpl7a	5.42969	0.712087	0.0335136
Rps27a	Rps27a	18.0693	0.703793	0.0360742
Rps19l2	Rps19l2	12.3503	0.707297	0.0371778
Eef1a1	Eef1a1	3.9165	0.715352	0.0389287
Tubb2a	Tubb2a	2.92625	-0.945041	0.0400154
Tubb4a	Tubb4a	1.7691	-1.02413	0.0401502
Ywhag	Ywhag	1.74685	-0.968351	0.0408288
Hspa5	Hspa5	2.85949	0.716788	0.045248
Rpl24	Rpl24	10.7926	0.687672	0.0485056
Pebp1	Pebp1	2.85949	-0.924425	0.0490874
Ddx5	Ddx5	1.15715	-0.967489	0.0513034
Scd2	Scd2	3.89424	-0.937146	0.0513864
Rpl27a	Rpl27a	14.6869	0.673152	0.052751
Xbp1	Xbp1	1.04588	0.861149	0.053503
Rplp0	Rplp0	6.21966	0.676148	0.0537774
Rps3	Rps3	7.81074	0.667717	0.0546706
Ptma	Ptma	1.33517	-0.995716	0.0548556
Uqcc2	Uqcc2	1.26841	-0.949285	0.056936
Ftl1	Ftl1	4.43944	0.68549	0.0598851
Ndufb10	Ndufb10	1.21278	-0.939573	0.0610821
Nsg2	Nsg2	1.40193	-0.928522	0.0617061
Minar2	Minar2	1.65784	0.727941	0.0655511
Rpl14	Rpl14	8.14453	0.632568	0.0713769
Epdr1	Epdr1	1.12377	0.760854	0.0713769
Rps26	Rps26	19.6715	0.639348	0.0734526
Npc2	Npc2	1.31292	0.80232	0.0736172
Erlec1	Erlec1	1.16827	0.77674	0.0762499
Prnp	Prnp	2.92625	-0.859438	0.0770802
Atp1a2	Atp1a2	1.80248	-0.886276	0.0770802
Rpl21	Rpl21	9.71336	0.620683	0.0776684
Ssr2	Ssr2	1.00138	0.769919	0.0795258
Ssr1	Ssr1	1.00138	0.759201	0.0825739
Prkacb	Prkacb	1.06814	-0.902965	0.0841046
Selenop	Selenop	1.64671	-0.903456	0.0846289
Tcf25	Tcf25	1.20165	-0.894588	0.0848834
Rnasek	Rnasek	7.17654	0.611668	0.0885322
Cd63	Cd63	1.7691	0.701064	0.089769
Rpl12	Rpl12	6.07502	0.613326	0.0921627
Ywhae	Ywhae	2.72597	-0.834186	0.0938206
Actb	Actb	5.77461	-0.819364	0.0969382
Cpe	Cpe	4.15015	-0.810168	0.101572
Acot7	Acot7	1.22391	-0.860881	0.105894
Rpl17	Rpl17	11.4157	0.607259	0.106859
Rpl13a	Rpl13a	13.7856	0.600289	0.110459
Rps8	Rps8	12.9845	0.59968	0.113895
Prkar1b	Prkar1b	1.78023	-0.824189	0.115701
Rps15a	Rps15a	13.118	0.59457	0.117524
Aldoa	Aldoa	7.42132	-0.776983	0.118218
Rps10	Rps10	6.93175	0.587351	0.119813
Nptn	Nptn	1.15715	-0.84387	0.120223
Tubb4b	Tubb4b	1.86924	-0.809444	0.122504
Tpi1	Tpi1	3.24891	-0.78657	0.12396
Ppp2r1a	Ppp2r1a	1.53544	-0.821578	0.124992
Rpl11	Rpl11	7.25442	0.57293	0.12701
Eif3h	Eif3h	1.69121	0.641136	0.12756
Rpl35	Rpl35	17.6354	0.57992	0.12838
Mmp24os	Mmp24os	1.51319	0.650512	0.132086
Mdh1	Mdh1	2.77048	-0.780841	0.134804
Pja1	Pja1	1.13489	-0.825345	0.135872
Mpc2	Mpc2	1.25728	-0.822857	0.136234
Morf4l1	Morf4l1	2.67034	-0.781227	0.138531
LOC120102992	LOC120102992	2.13627	0.606534	0.144237
Ctsd	Ctsd	2.1474	0.604723	0.147536
Atp5f1a	Atp5f1a	2.45894	-0.775357	0.149007
Rpl32	Rpl32	17.3795	0.564066	0.149086
Kif1a	Kif1a	1.24616	-0.804365	0.149133
Ndufa8	Ndufa8	2.29204	-0.769101	0.149813
Rpl23	Rpl23	9.11253	0.548801	0.151098
Snx3	Snx3	1.20165	-0.827907	0.153353
Gja1	Gja1	1.02363	-0.838491	0.154898
Slc22a17	Slc22a17	3.26004	-0.746616	0.161316
Ndufb4	Ndufb4	2.39218	-0.757869	0.162077
Itfg1	Itfg1	1.7691	0.606305	0.162914
Sec11c	Sec11c	2.02501	0.675648	0.163488
Impact	Impact	1.33517	-0.779551	0.16943
Rps23	Rps23	14.7314	0.55054	0.171764
Calm1	Calm1	2.83724	-0.736176	0.178471
Cbarp	Cbarp	1.51319	-0.765823	0.178485
Ube2m	Ube2m	1.36855	-0.773594	0.180039
Cox7a2l	Cox7a2l	3.23779	0.55597	0.180745
Rpsa	Rpsa	6.24192	0.532335	0.182584
Ldhb	Ldhb	2.64809	-0.732911	0.1834
Tmem59l	Tmem59l	2.72597	0.556711	0.18961
Rplp1	Rplp1	21.0623	0.53221	0.193367
Sqstm1	Sqstm1	1.89149	-0.737571	0.195758
Rpl19	Rpl19	11.6716	0.536757	0.197275
Mlf2	Mlf2	1.41305	-0.748032	0.199574
Nsg1	Nsg1	1.53544	-0.738805	0.205522
Prepl	Prepl	1.47981	-0.738045	0.207722
App	App	2.69259	-0.722895	0.208545
Eno2	Eno2	2.20303	-0.709708	0.217509
Ndrg2	Ndrg2	2.81498	-0.699877	0.218607
Ubc	Ubc	3.33792	-0.69591	0.218939
Vegfb	Vegfb	1.21278	0.592518	0.222584
Atox1	Atox1	2.3588	0.542145	0.224451
Rpl18a	Rpl18a	8.52283	0.501475	0.229222
Zwint	Zwint	11.7495	-0.634115	0.230889
Chchd10	Chchd10	4.3393	-0.677532	0.232386
Gabbr1	Gabbr1	1.11264	-0.730299	0.233533
Map1lc3a	Map1lc3a	2.16965	-0.693236	0.236738
Gng3	Gng3	1.9805	-0.694216	0.239364
Timm13	Timm13	1.10151	-0.724131	0.240028
LOC691995	LOC691995	5.27392	0.495719	0.244038
Rtn4	Rtn4	1.59108	-0.707101	0.244038
Nisch	Nisch	1.00138	-0.730315	0.244387
Clu	Clu	3.60496	-0.681072	0.246626
Cnpy2	Cnpy2	1.20165	0.571906	0.247194
Rps21	Rps21	17.1903	0.496716	0.248879
Pkm	Pkm	3.03751	-0.671693	0.249687
Gnas	Gnas	21.9858	0.489639	0.258245
Calb1	Calb1	1.41305	0.55248	0.263269
Ckb	Ckb	6.18629	-0.648261	0.264026
Npm1	Npm1	1.92487	0.52062	0.270797
Rpl5	Rpl5	4.31705	0.485345	0.272249
Atp6v0c	Atp6v0c	6.78711	-0.637499	0.274973
Mtch1	Mtch1	2.68147	-0.655831	0.277515
Aqp4	Aqp4	2.51457	0.534035	0.277609
Sec61b	Sec61b	1.51319	0.534795	0.279055
Tusc3	Tusc3	2.24754	0.505573	0.282968
Cystm1	Cystm1	1.15715	0.561049	0.282968
Ypel3	Ypel3	1.22391	-0.682067	0.288803
Gdi1	Gdi1	1.78023	-0.659647	0.293207
Rpl9	Rpl9	12.3948	0.478363	0.293932
RGD1562420	RGD1562420	1.00138	0.569368	0.296034
Itm2b	Itm2b	3.7496	-0.639028	0.298286
Pgk1	Pgk1	2.10289	-0.646982	0.300975
Tbca	Tbca	2.53682	0.488699	0.301012
Ifi27	Ifi27	1.83586	0.52186	0.30103
Spcs2	Spcs2	1.41305	0.529809	0.301084
LOC679739	LOC679739	1.83586	-0.648645	0.308734
Rpl41	Rpl41	28.6283	0.461909	0.310211
Sparc	Sparc	4.47282	-0.627674	0.313163
Cst3	Cst3	25.9134	-0.576175	0.313597
Selenoh	Selenoh	1.03476	0.54878	0.315005
Fis1	Fis1	1.71347	-0.647444	0.315164
Ndfip1	Ndfip1	2.85949	-0.628094	0.318436
Bex3	Bex3	2.26979	-0.634935	0.319176
Selenof	Selenof	2.71484	0.48221	0.319223
Gprasp1	Gprasp1	1.75797	-0.644025	0.32012
Vamp2	Vamp2	2.03613	-0.637362	0.321131
Rab3a	Rab3a	2.9485	-0.615965	0.333779
Prdx5	Prdx5	1.1794	-0.65406	0.337196
Rnf187	Rnf187	1.44643	-0.638861	0.34014
Calm3	Calm3	1.33517	-0.635881	0.349177
Rack1	Rack1	3.38243	0.44745	0.35818
Cltc	Cltc	1.51319	-0.626048	0.35818
Krtcap2	Krtcap2	1.47981	0.531249	0.358891
Rpl26	Rpl26	12.6841	0.44633	0.359495
Prkar1a	Prkar1a	1.68009	-0.633334	0.359606
Rpl15	Rpl15	4.67309	0.443201	0.361169
Bsg	Bsg	6.2753	0.42965	0.363082
Atp5mc3	Atp5mc3	3.52707	-0.591138	0.368669
Atp6v1e1	Atp6v1e1	1.50207	-0.619943	0.370287
Rpl18	Rpl18	4.81774	0.431277	0.374196
Myl12b	Myl12b	1.14602	-0.631055	0.374533
LOC100911992	LOC100911992	1.69121	-0.609965	0.378837
H3f3b	H3f3b	1.3463	-0.630741	0.378837
Tle5	Tle5	2.87061	-0.587459	0.382506
Bola2	Bola2	1.1794	-0.621757	0.384032
Cnih2	Cnih2	1.15715	-0.623987	0.386168
Polr2l	Polr2l	1.63558	-0.607736	0.387068
Maged1	Maged1	1.52432	-0.608679	0.389144
Hspe1	Hspe1	2.77048	0.436986	0.393036
Rpl13	Rpl13	7.26555	0.415521	0.393399
LOC102556004	LOC102556004	1.09039	0.510532	0.394793
Atp6v1b2	Atp6v1b2	1.47981	-0.599067	0.405691
Nrsn2	Nrsn2	1.52432	-0.592652	0.415468
Rps7	Rps7	8.21129	0.401612	0.415468
Atp1b2	Atp1b2	1.02363	-0.614038	0.42162
LOC120093056	LOC120093056	12.2947	0.417566	0.422774
Rps14	Rps14	7.69948	0.400483	0.422774
Ywhaq	Ywhaq	2.28091	-0.58856	0.422812
Gapdh	Gapdh	13.6521	-0.513606	0.424057
Psap	Psap	4.72873	-0.559682	0.424057
Naa38	Naa38	1.16827	-0.598688	0.425189
Selenom	Selenom	3.26004	0.413085	0.438307
Selenow	Selenow	4.5507	-0.547428	0.438771
Tagln3	Tagln3	1.46869	-0.577659	0.446386
Klc1	Klc1	1.37968	-0.579932	0.447768
Txndc15	Txndc15	1.30179	0.455696	0.450314
Rps25	Rps25	6.73148	0.386536	0.456073
Myl6	Myl6	3.07089	-0.545671	0.456719
Rab1a	Rab1a	1.04588	-0.586522	0.466084
Chgb	Chgb	1.21278	-0.572104	0.469705
Clta	Clta	1.36855	-0.564092	0.472895
Atp5me	Atp5me	4.87337	-0.527531	0.480445
Rplp2	Rplp2	9.60209	0.373382	0.482918
LOC102551133	LOC102551133	1.59108	0.424707	0.489564
Sub1	Sub1	2.26979	-0.537053	0.491909
Stub1	Stub1	1.09039	-0.566509	0.492287
Ywhab	Ywhab	1.85811	-0.541173	0.49254
Arhgdig	Arhgdig	1.53544	0.450068	0.497043
LOC100360522	LOC100360522	2.05839	0.447104	0.499102
Mdh2	Mdh2	1.43531	-0.545017	0.503817
Mt3	Mt3	13.4963	-0.470538	0.516586
Fkbp8	Fkbp8	1.22391	-0.580506	0.51777
Rpl39	Rpl39	3.48257	0.375789	0.521585
Smdt1	Smdt1	1.59108	-0.538204	0.521888
Nedd8	Nedd8	2.03613	-0.527382	0.521888
Tmx4	Tmx4	1.04588	-0.557207	0.522627
Grina	Grina	1.92487	-0.528846	0.523235
Ndufb3	Ndufb3	1.32404	-0.541149	0.524557
Serp2	Serp2	1.16827	-0.548311	0.527826
Sparcl1	Sparcl1	6.62022	-0.502981	0.533106
Atp6v1f	Atp6v1f	2.08064	-0.520086	0.540378
Ndufs2	Ndufs2	1.0125	-0.551561	0.540425
LOC100360841	LOC100360841	7.29893	0.355411	0.542814
Rpl10a	Rpl10a	2.993	0.371725	0.543282
LOC102555659	LOC102555659	1.49094	-0.520525	0.554399
Nenf	Nenf	2.51457	0.37419	0.557336
LOC100360413	LOC100360413	7.39906	0.350478	0.564962
Pgrmc1	Pgrmc1	2.06951	-0.505758	0.566068
Atp6v1d	Atp6v1d	1.26841	-0.519568	0.568382
Nme2	Nme2	4.27254	0.351005	0.570554
Uqcrc1	Uqcrc1	1.19053	-0.519783	0.578567
Ndufb9	Ndufb9	1.9805	-0.500557	0.579148
S100b	S100b	5.90812	-0.486182	0.580677
Ndufa6	Ndufa6	2.13627	-0.494606	0.583355
Ndufa13	Ndufa13	2.67034	-0.492831	0.588433
Rit2	Rit2	1.66896	0.377666	0.589295
Rps24	Rps24	6.66472	0.333528	0.596655
Rpl23a	Rpl23a	7.26555	0.331379	0.597751
Cox7b	Cox7b	3.83861	-0.47487	0.598415
Podxl2	Podxl2	1.27954	-0.505243	0.598815
Txn1	Txn1	2.11402	0.353802	0.614228
Eef2	Eef2	2.84836	0.35438	0.616656
Cfl1	Cfl1	4.85112	-0.459347	0.629777
Mrpl52	Mrpl52	1.71347	0.353801	0.645338
Sumo2	Sumo2	1.45756	-0.483259	0.647553
Rpl4	Rpl4	5.05139	0.318705	0.656054
Fau	Fau	11.4936	0.330411	0.658392
Gnb1	Gnb1	1.11264	-0.486255	0.660489
Uqcr11	Uqcr11	3.36018	-0.452547	0.660489
Pfdn2	Pfdn2	1.23503	-0.480718	0.660489
Aplp1	Aplp1	3.59383	-0.468874	0.663613
Rpl22l1	Rpl22l1	4.98463	0.310111	0.665343
Rtn3	Rtn3	2.64809	-0.451118	0.667172
Syp	Syp	2.5702	-0.453869	0.667172
Atp5f1b	Atp5f1b	4.99576	-0.440747	0.668981
Cyc1	Cyc1	1.37968	-0.466596	0.673022
Dynlrb1	Dynlrb1	2.22528	-0.453243	0.675714
Gaa	Gaa	3.78298	0.309883	0.684352
Rps2	Rps2	6.64247	0.303236	0.688268
Atp5mk	Atp5mk	4.43944	-0.433786	0.690504
Pfdn5	Pfdn5	2.47006	0.32052	0.693361
Capns1	Capns1	2.02501	-0.45187	0.693695
Vapa	Vapa	1.14602	-0.469221	0.695585
Psmc5	Psmc5	1.11264	-0.467986	0.695941
Rps16	Rps16	14.175	0.313473	0.697159
Rps15	Rps15	8.56734	0.291823	0.699639
Cox5b	Cox5b	5.00689	-0.42906	0.699639
Oaz1	Oaz1	3.13765	-0.434941	0.701614
Mff	Mff	1.00138	-0.467121	0.702129
Rps27	Rps27	15.3656	0.309647	0.70322
Apoe	Apoe	20.5282	-0.389911	0.706722
Hba-a1	Hba-a1	1.49094	-0.849488	0.708744
Scp2	Scp2	1.41305	-0.454083	0.710111
Eef1b2	Eef1b2	3.961	0.298206	0.711968
Arl6ip1	Arl6ip1	1.20165	-0.45524	0.71402
Aco2	Aco2	1.42418	-0.44475	0.723345
LOC108349682	LOC108349682	3.56045	0.297413	0.72696
Lamtor2	Lamtor2	1.35742	-0.445094	0.727718
Hspa8	Hspa8	8.13341	0.283909	0.727718
Cox17	Cox17	1.65784	-0.439312	0.727718
Eif4a2	Eif4a2	4.7176	0.290392	0.728877
RGD1562987	RGD1562987	1.46869	0.330203	0.729443
Sod1	Sod1	3.3268	-0.421825	0.731375
Rps11	Rps11	7.29893	0.282891	0.732247
Tmem59	Tmem59	2.04726	0.309171	0.734621
Fkbp3	Fkbp3	2.32542	0.306033	0.73476
Atp5po	Atp5po	3.3713	-0.419386	0.73476
Vdac3	Vdac3	1.85811	-0.432888	0.73476
Slc25a3	Slc25a3	3.29342	-0.416032	0.73916
Cox6a1	Cox6a1	6.5312	-0.405643	0.744114
Itm2c	Itm2c	3.71622	-0.412394	0.744536
Rpl34	Rpl34	8.20017	0.273245	0.750554
Pgam1	Pgam1	2.60358	-0.413681	0.757044
Rpl29	Rpl29	6.16403	0.273526	0.757813
Rpn2	Rpn2	1.15715	0.328262	0.762268
Cisd1	Cisd1	1.16827	-0.432053	0.763028
LOC288913	LOC288913	1.05701	0.336482	0.76763
Rpl36	Rpl36	8.06665	0.266216	0.771534
Cdc42	Cdc42	1.88036	-0.412614	0.77622
Snrpd2	Snrpd2	1.23503	-0.431155	0.776495
Elob	Elob	3.98326	-0.396877	0.782447
Slc1a3	Slc1a3	1.68009	-0.421836	0.783986
Sh3bgrl3	Sh3bgrl3	1.52432	0.305066	0.783986
RGD1560394	RGD1560394	2.43668	-0.40323	0.785891
Syt4	Syt4	1.5577	0.300819	0.786113
Cox6c	Cox6c	7.99989	-0.387613	0.789129
Smim14	Smim14	1.19053	0.314657	0.79053
Lage3	Lage3	1.15715	0.312094	0.791355
Ndufs8	Ndufs8	1.25728	-0.416186	0.799739
Ubl5	Ubl5	2.68147	-0.394698	0.802962
Eif3f	Eif3f	1.82473	0.285161	0.80557
Uqcrq	Uqcrq	4.49507	-0.383744	0.808289
Mif	Mif	4.66197	-0.381901	0.810258
Atp5f1d	Atp5f1d	1.936	-0.386993	0.828948
Cstb	Cstb	1.41305	0.284377	0.828948
C1qbp	C1qbp	1.05701	0.298824	0.833717
Mrpl33	Mrpl33	2.02501	0.270602	0.833795
Stmn1	Stmn1	4.40606	-0.376161	0.840193
Pcp4	Pcp4	6.55346	-0.373962	0.84527
Atp5mc1	Atp5mc1	2.53682	-0.374177	0.846084
Dad1	Dad1	2.13627	0.268298	0.852923
Pomp	Pomp	2.31429	-0.373467	0.854888
Ghitm	Ghitm	1.16827	-0.391774	0.856641
Bcat1	Bcat1	5.69672	-0.361234	0.856754
Tubb3	Tubb3	1.95825	-0.376791	0.859495
Sem1	Sem1	1.73572	-0.372618	0.871399
Atp5f1e	Atp5f1e	6.4867	-0.354112	0.873787
Srp14	Srp14	2.49232	0.246715	0.879492
Rpl30	Rpl30	5.50757	0.231689	0.882182
Syngr3	Syngr3	1.14602	-0.38206	0.88318
Ndufb1	Ndufb1	3.22666	-0.358089	0.883654
Arl3	Arl3	1.07926	-0.384737	0.886288
Tuba1a	Tuba1a	8.01102	-0.345998	0.891497
Timp2	Timp2	2.92625	0.238233	0.891497
Canx	Canx	2.32542	0.257924	0.898935
Atp5mf	Atp5mf	4.62859	-0.345844	0.907161
Map1lc3b	Map1lc3b	1.10151	-0.367585	0.923265
Ndufa2	Ndufa2	2.71484	-0.344555	0.9279
Sec61g	Sec61g	2.4033	0.229647	0.936275
Rtl8a	Rtl8a	1.31292	-0.354854	0.936275
Nrsn1	Nrsn1	1.03476	-0.359239	0.936531
Rpl27	Rpl27	5.26279	0.211726	0.936859
Atp5mg	Atp5mg	6.50895	-0.327769	0.93787
Cops9	Cops9	2.12514	-0.338606	0.938838
Uqcr10	Uqcr10	4.42831	-0.328954	0.938838
Ndufa4	Ndufa4	8.13341	-0.324451	0.94023
Pfn1	Pfn1	1.61333	-0.342569	0.940324
Ctsb	Ctsb	1.83586	-0.339865	0.940324
Ndufb8	Ndufb8	3.69397	-0.327955	0.941188
Atp5pb	Atp5pb	2.25866	-0.340069	0.941188
Ly6h	Ly6h	4.08339	0.207344	0.944455
Plekhb2	Plekhb2	1.19053	-0.347979	0.945699
Ubb	Ubb	9.2238	0.197968	0.945699
Rpl37a-ps1	Rpl37a-ps1	14.9428	0.217263	0.952576
Atp5f1c	Atp5f1c	1.82473	-0.330346	0.955247
Atp5pd	Atp5pd	3.17103	-0.321608	0.960226
Psmb6	Psmb6	2.28091	0.213245	0.965636
Tubb2b	Tubb2b	1.14602	0.234002	0.965636
Ndufb5	Ndufb5	1.89149	-0.329617	0.965641
Tmsb4x	Tmsb4x	25.2013	0.210697	0.966457
Tecr	Tecr	2.23641	-0.321261	0.972363
Romo1	Romo1	1.91374	-0.323768	0.976093
Stmn3	Stmn3	5.27392	-0.309379	0.976093
Selenok	Selenok	1.63558	0.218771	0.976093
Bex2	Bex2	3.78298	-0.313093	0.976093
Rpl31	Rpl31	4.52845	0.191707	0.980505
Ptn	Ptn	1.1794	-0.366884	0.981757
Ndufb7	Ndufb7	1.7691	-0.316938	0.99234
Sez6l2	Sez6l2	1.19053	-0.327612	0.997556
Psmb5	Psmb5	2.29204	0.201646	0.999111
Gtf2h5	Gtf2h5	1.15715	-0.111493	1
Psmb1	Psmb1	2.09177	0.134242	1
Ndufa3	Ndufa3	3.04864	-0.292867	1
Peg3	Peg3	2.7371	0.046113	1
Rpl28	Rpl28	7.43244	0.172838	1
Rabac1	Rabac1	3.33792	0.155027	1
Psenen	Psenen	1.19053	0.161923	1
Cox6b1	Cox6b1	5.39631	-0.0402809	1
Gpi	Gpi	2.75935	-0.267561	1
Ptov1	Ptov1	1.43531	0.0205611	1
Nucb1	Nucb1	1.32404	0.149891	1
Ldha	Ldha	1.88036	-0.302778	1
Rps17	Rps17	4.02776	-0.0142978	1
Ndufc2	Ndufc2	2.09177	-0.22188	1
Mrpl17	Mrpl17	1.27954	0.197447	1
Eif4g2	Eif4g2	1.94712	-0.0572076	1
Rps13	Rps13	4.97351	-0.135376	1
Ndufab1	Ndufab1	2.53682	-0.252961	1
Caly	Caly	6.07502	0.00112942	1
Cd81	Cd81	4.69535	-0.145102	1
Gstp1	Gstp1	2.32542	0.0279563	1
Trmt112	Trmt112	1.35742	-0.12542	1
Fkbp2	Fkbp2	1.82473	0.106165	1
Stip1	Stip1	1.10151	0.00559666	1
Cox8a	Cox8a	9.84687	-0.237477	1
Fth1	Fth1	20.9399	-0.246244	1
Tmem258	Tmem258	1.11264	0.189725	1
Cox7c	Cox7c	9.33506	0.0193631	1
Btf3	Btf3	2.04726	0.167607	1
Fabp5	Fabp5	1.27954	0.181998	1
Stmn2	Stmn2	3.59383	0.0906743	1
Ndufc1	Ndufc1	2.59245	-0.15761	1
Pfn2	Pfn2	1.71347	-0.153104	1
Psmb4	Psmb4	1.69121	0.06111	1
Mllt11	Mllt11	1.69121	-0.0231253	1
Gstm1	Gstm1	1.5577	0.0393254	1
LOC103691688	LOC103691688	3.7496	0.083051	1
Edf1	Edf1	1.33517	-0.214885	1
Swi5	Swi5	1.41305	-0.134824	1
Psmb7	Psmb7	1.20165	-0.21583	1
Nop10	Nop10	2.10289	-0.0589695	1
Emc7	Emc7	1.19053	0.148526	1
Scg5	Scg5	3.40468	0.0520779	1
Pdia3	Pdia3	1.27954	0.149274	1
Serf2	Serf2	3.1599	0.0619886	1
Hypk	Hypk	1.15715	-0.269769	1
B2m	B2m	4.32817	0.176613	1
Smim26	Smim26	1.10151	0.046516	1
Fkbp1a	Fkbp1a	2.21416	-0.223238	1
Ergic3	Ergic3	1.0125	0.200723	1
Nnat	Nnat	13.2404	0.155664	1
Rheb	Rheb	1.24616	-0.177378	1
Tomm7	Tomm7	3.86086	0.00820357	1
Ndufa5	Ndufa5	2.16965	-0.0164035	1
Ndufb2	Ndufb2	4.11677	-0.0189062	1
Cycs	Cycs	1.12377	-0.202542	1
Nap1l5	Nap1l5	5.60771	-0.236292	1
Tmsb10	Tmsb10	13.73	0.15509	1
Pcbp1	Pcbp1	1.11264	-0.193137	1
Cnbp	Cnbp	1.40193	-0.0715724	1
Rpn1	Rpn1	1.42418	0.204526	1
Brk1	Brk1	1.45756	0.0508631	1
Grcc10	Grcc10	2.1474	-0.162942	1
Gabarapl1	Gabarapl1	2.06951	-0.0317571	1
Ndufb6	Ndufb6	1.85811	-0.207206	1
Vcp	Vcp	1.20165	-0.145393	1
Alg2	Alg2	1.07926	0.197984	1
Gng10	Gng10	1.10151	-0.0971307	1
Atp6v1g1	Atp6v1g1	2.22528	-0.129089	1
Uqcrh	Uqcrh	5.79686	0.175054	1
Akr1a1	Akr1a1	3.63834	-0.0454034	1
Prdx1	Prdx1	2.01388	0.064609	1
Atp6v0b	Atp6v0b	2.20303	-0.30758	1
Ndufs5	Ndufs5	2.18078	-0.173132	1
LOC100911847	LOC100911847	1.02363	-0.05537	1
Atp5if1	Atp5if1	5.05139	-0.234039	1
Tmem50a	Tmem50a	1.02363	0.22351	1
Pithd1	Pithd1	1.04588	-0.0224828	1
Micos10	Micos10	1.91374	-0.112381	1
Eno1	Eno1	3.04864	-0.192691	1
Park7	Park7	2.02501	-0.290596	1
Tprg1l	Tprg1l	1.33517	0.0896659	1
Ssu72	Ssu72	1.19053	-0.30265	1
Ost4	Ost4	1.49094	0.00595622	1
Laptm4a	Laptm4a	1.52432	-0.18206	1
Ntsr2	Ntsr2	1.12377	-0.141008	1
Psma6	Psma6	1.40193	-0.0846449	1
Rps29	Rps29	19.449	-0.0197367	1
Tmx1	Tmx1	1.11264	0.136795	1
Rtn1	Rtn1	6.65359	-0.291093	1
Erh	Erh	1.02363	-0.349389	1
LOC100912557	LOC100912557	1.92487	-0.287553	1
Naca	Naca	3.21553	-0.0481583	1
Gpx4	Gpx4	3.98326	-0.253782	1
Ndufa7	Ndufa7	1.96937	0.0428285	1
Hsp90b1	Hsp90b1	1.85811	0.143241	1
Ndufa12	Ndufa12	1.71347	-0.296825	1
Cct2	Cct2	1.10151	0.106411	1
Uqcrb	Uqcrb	3.34905	-0.164997	1
Polr2k	Polr2k	1.40193	-0.0772216	1
Vps28	Vps28	1.07926	-0.171604	1
Atp5mc2	Atp5mc2	2.65921	-0.22082	1
Hnrnpa1	Hnrnpa1	1.13489	-0.0357202	1
Timm8b	Timm8b	3.94988	0.0315931	1
Rcn2	Rcn2	1.40193	-0.116598	1
Tspan3	Tspan3	2.68147	-0.226351	1
Cox5a	Cox5a	2.82611	-0.0608004	1
Cox7a2	Cox7a2	3.94988	-0.0902966	1
Rasgrf1	Rasgrf1	2.63696	0.115502	1
Gnai2	Gnai2	1.57995	0.0638357	1
Wdr6	Wdr6	1.33517	-0.258333	1
Tma7	Tma7	2.33655	-0.110222	1
Eif1b	Eif1b	1.07926	-0.315811	1
Micos13	Micos13	2.83724	-0.0231041	1
Ndufa11	Ndufa11	1.92487	-0.306353	1
LOC103690742	LOC103690742	1.22391	0.188674	1
Mea1	Mea1	1.25728	0.0859829	1
Hsp90ab1	Hsp90ab1	4.59521	-0.0242192	1
Ndufv2	Ndufv2	1.96937	-0.18689	1
Rogdi	Rogdi	1.04588	-0.209323	1
Pam16	Pam16	1.50207	-0.265447	1
Hcfc1r1	Hcfc1r1	3.1154	0.0417075	1
Skp1	Skp1	3.67172	-0.296329	1
LOC100362027	LOC100362027	1.20165	-0.00989331	1
Hint1	Hint1	5.61884	-0.148763	1
LOC103693330	LOC103693330	1.71347	-0.295238	1
Guk1	Guk1	1.45756	-0.249468	1
Arf1	Arf1	1.81361	-0.310727	1
Eif4a1	Eif4a1	1.16827	-0.190911	1
Eif5a	Eif5a	2.36993	-0.0485378	1
Gabarap	Gabarap	2.18078	0.165902	1
Nme1	Nme1	1.31292	-0.197015	1
Psmb3	Psmb3	1.62446	0.148272	1
Eif1	Eif1	3.12652	0.0233379	1
Mapt	Mapt	1.00138	-0.0829772	1
Rpl38	Rpl38	7.93313	-0.0980016	1
Arhgdia	Arhgdia	1.61333	0.0115845	1
Atp5pf	Atp5pf	4.09452	-0.250532	1
Fam162a	Fam162a	1.03476	0.0113004	1
Rpl35al1	Rpl35al1	2.15852	0.200541	1
Ap2m1	Ap2m1	3.56045	-0.23976	1
Ube2l3	Ube2l3	1.06814	-0.15261	1
Ctxn1	Ctxn1	1.90262	0.0874722	1
Tmem130	Tmem130	5.41856	0.0313279	1
Gnb2	Gnb2	1.54657	-0.246003	1
LOC100910788	LOC100910788	4.05001	-0.174243	1
Ran	Ran	2.44781	-0.219434	1
Dynll1	Dynll1	5.48532	-0.0441556	1
RGD1311899	RGD1311899	1.68009	-0.135163	1
Iscu	Iscu	1.72459	-0.174528	1
Dbi	Dbi	5.24054	0.133627	1
Arl8a	Arl8a	1.05701	-0.0130017	1
Glrx2	Glrx2	1.09039	-0.0167683	1
Cacybp	Cacybp	1.02363	-0.247976	1
Pea15	Pea15	2.12514	-0.321958	1
Ociad1	Ociad1	1.20165	-0.190061	1
Uchl1	Uchl1	11.7717	-0.142346	1
Mrfap1	Mrfap1	2.55907	-0.274232	1
Ppia	Ppia	10.9706	-0.00262512	1
Vdac2	Vdac2	1.7691	-0.216655	1
Itih3	Itih3	2.70372	0.0584752	1
Spcs1	Spcs1	1.6022	0.00354794	1
Glud1	Glud1	1.85811	-0.205647	1
Uba52	Uba52	11.6271	0.153288	1
Slc25a4	Slc25a4	5.00689	-0.283518	1
Lamp1	Lamp1	2.30317	0.0623319	1
Higd2a	Higd2a	1.11264	-0.0545339	1
Uqcrfs1	Uqcrfs1	1.27954	-0.120293	1
Psma2	Psma2	1.09039	0.19261	1
Reep5	Reep5	1.90262	-0.242905	1
Pfdn1	Pfdn1	2.02501	-0.0189774	1
Arl2bp	Arl2bp	1.04588	-0.286978	1
Prdx2	Prdx2	3.87199	0.186138	1
Calr	Calr	2.04726	-0.176169	1
Scoc	Scoc	1.71347	-0.110221	1
Atp6v0d1	Atp6v0d1	2.32542	-0.221221	1
Gabarapl2	Gabarapl2	1.27954	-0.0351502	1
Hsbp1	Hsbp1	2.7816	-0.0449242	1
Cox4i1	Cox4i1	7.55483	-0.160103	1
Agt	Agt	5.45194	-0.107829	1
Tomm20	Tomm20	1.90262	-0.0247132	1
Tubb5	Tubb5	3.52707	-0.181725	1
Glo1	Glo1	1.10151	0.206063	1
Ndufv3	Ndufv3	1.65784	0.124854	1
Araf	Araf	1.31292	-0.239576	1
Ndufb11	Ndufb11	2.02501	-0.140796	1
Pcsk1n	Pcsk1n	12.8176	-0.0140096	1
Gprasp2	Gprasp2	1.3908	-0.18965	1
Bex1	Bex1	1.47981	-0.260519	1
Morf4l2	Morf4l2	1.88036	-0.104275	1
Zcchc12	Zcchc12	1.936	-0.279001	1
Ndufa1	Ndufa1	3.97213	0.148574	1

## Sheet: Male 3 SON DEGs_Conservative
FeatureID	FeatureName	SON Average	SON Log2 Fold Change	SON P-Value
Npff	Npff	2.51029	6.2383	7.80341e-106
Pdyn	Pdyn	4.40484	4.5327	1.42299e-81
Avp	Avp	601.111	5.49427	1.42678e-57
Oxt	Oxt	873.185	4.30932	4.24204e-45
Ndnf	Ndnf	1.19989	3.60361	6.65907e-26
Kcnmb4	Kcnmb4	2.44714	2.99978	1.2534e-25
Parm1	Parm1	1.87877	2.78922	2.17653e-19
Gpx3	Gpx3	10.5148	2.29893	9.99393e-19
Elapor1	Elapor1	1.01043	3.09706	2.70826e-17
Plpp4	Plpp4	1.37355	2.77472	1.49799e-16
Mrps26	Mrps26	3.31547	2.26614	9.37344e-15
LOC100910069	LOC100910069	2.17874	2.14363	2.2081e-11
LOC102553820	LOC102553820	1.92613	2.2957	3.08692e-09
Snhg4	Snhg4	2.41556	1.95326	4.56997e-09
Cartpt	Cartpt	11.9515	2.27582	2.09504e-08
Tmed3	Tmed3	1.72089	1.93984	2.35475e-08
Gal	Gal	2.82605	2.16971	3.49861e-07
Gstm5	Gstm5	4.67324	1.60748	8.74224e-07
Celf6	Celf6	1.62616	1.76275	1.13789e-06
Trnh	Trnh	2.84183	-2.49425	1.60385e-06
Mbp	Mbp	5.95206	-2.62174	2.20898e-06
Ssr4	Ssr4	5.27318	1.59928	2.3764e-06
LOC100911266	LOC100911266	1.45249	1.73159	3.43151e-06
mt-Rnr2	mt-Rnr2	48.4691	-2.22926	4.31623e-06
Rpl10	Rpl10	20.5717	1.46325	5.56198e-06
mt-Rnr1	mt-Rnr1	29.7445	-2.13842	1.14003e-05
Sncb	Sncb	1.19989	-2.31364	1.81015e-05
Scg2	Scg2	1.07358	-2.30894	1.8477e-05
Tcta	Tcta	1.54722	1.60677	2.38828e-05
Trnd	Trnd	1.46828	-2.26763	2.40971e-05
Ptgds	Ptgds	1.51565	-2.60091	3.21956e-05
Ucp2	Ucp2	1.13673	1.65415	4.21381e-05
Trns2	Trns2	1.10516	-2.19582	5.91704e-05
Pam	Pam	3.97857	1.37228	7.44564e-05
Mobp	Mobp	1.23146	-2.33737	7.64277e-05
Tf	Tf	1.78404	-2.26077	9.04148e-05
Cst6	Cst6	2.32083	1.80877	0.000100722
Trnk	Trnk	1.37355	-2.11551	0.000105875
Vat1	Vat1	2.85762	1.38617	0.000112891
Eef1g	Eef1g	6.75725	1.29498	0.000134681
Tp53i11	Tp53i11	1.1841	1.54068	0.000179474
Rps6	Rps6	17.3352	1.27068	0.000198882
Trnn	Trnn	1.34198	-2.04097	0.000198882
Plp1	Plp1	7.84662	-2.09102	0.000205219
Gpm6a	Gpm6a	1.08937	-2.03032	0.000220638
Cnp	Cnp	1.07358	-2.17379	0.000262644
Ostc	Ostc	2.08401	1.35529	0.000355626
Bc1	Bc1	16.309	-1.69972	0.000822496
Resp18	Resp18	21.2506	1.195	0.000826414
Vsnl1	Vsnl1	1.16831	-1.84388	0.00100787
Erp29	Erp29	3.66281	1.20542	0.00101912
Rps18	Rps18	14.225	1.10686	0.00281463
LOC102549726	LOC102549726	2.6208	1.16386	0.002957
Rps27a	Rps27a	36.4228	1.08245	0.00306882
Fbxo34	Fbxo34	2.82605	-1.65405	0.00331083
Dnajb9	Dnajb9	1.12095	1.3141	0.0034033
Rpl3	Rpl3	11.1147	1.06486	0.00350896
Ptprn	Ptprn	5.80997	1.1014	0.00377718
Snap25	Snap25	3.07865	-1.62794	0.00382459
Rpl8	Rpl8	11.6989	1.05576	0.00382459
Rpl6	Rpl6	13.9724	1.05197	0.00382459
LOC100911177	LOC100911177	2.13138	1.16555	0.0039524
Glul	Glul	2.74711	-1.61701	0.00415848
Eef1a1	Eef1a1	5.47843	1.065	0.00494412
Faim2	Faim2	1.29461	-1.62155	0.00559102
Scd2	Scd2	4.54694	-1.5744	0.00593381
Rps9l1	Rps9l1	11.8252	1.02119	0.00635112
Clu	Clu	3.8049	-1.57001	0.00670407
Sec61b	Sec61b	3.44178	1.07281	0.00672455
LOC691995	LOC691995	10.3411	1.02227	0.00685171
Plekhh1	Plekhh1	1.65774	-1.57346	0.0077813
Vat1l	Vat1l	1.65774	1.14274	0.00787761
Cox20	Cox20	1.59458	1.14269	0.00889397
Rps20	Rps20	16.6721	1.01948	0.0093995
Apod	Apod	1.84719	-1.64877	0.00999618
Gpm6b	Gpm6b	1.21567	-1.63055	0.00999618
Saraf	Saraf	6.25204	0.998228	0.0102735
Rps4x	Rps4x	13.1356	0.971528	0.0108457
Rpl36al	Rpl36al	7.54665	0.973915	0.0126873
Rpl32	Rpl32	33.2968	0.948137	0.0172834
LOC100360522	LOC100360522	6.26782	0.953081	0.0173498
Atp1a2	Atp1a2	2.02086	-1.41834	0.0179173
Thy1	Thy1	1.9735	-1.46588	0.0179388
Rpl17	Rpl17	19.1666	0.950866	0.0181318
Ywhah	Ywhah	4.51536	-1.39159	0.0183083
Vkorc1	Vkorc1	1.12095	1.12012	0.0189673
Ndn	Ndn	8.68338	0.934934	0.0203425
Gstm7	Gstm7	5.22582	0.951558	0.0211099
LOC102551133	LOC102551133	3.48914	0.961913	0.0217297
Slc25a1	Slc25a1	1.04201	1.11057	0.0254565
Tbca	Tbca	5.25739	0.922497	0.0256691
Rps15al4	Rps15al4	1.08937	1.08467	0.028956
Gas5	Gas5	2.33662	1.02256	0.0310202
Rps15a	Rps15a	24.345	0.896079	0.0318266
Aldoc	Aldoc	3.88384	-1.29751	0.0334911
Rpl27a	Rpl27a	26.8238	0.887033	0.034597
Rps12	Rps12	19.1034	0.888726	0.0359023
LOC100360413	LOC100360413	18.0614	0.889676	0.0361276
Rpl11	Rpl11	13.9881	0.861486	0.0365893
Epdr1	Epdr1	2.05244	0.946756	0.0394796
Rps28	Rps28	24.5029	0.874003	0.039773
Rpl36a	Rpl36a	12.2988	0.858842	0.039773
Dynll2	Dynll2	2.03665	-1.30085	0.0400435
Rps5	Rps5	11.7305	0.865004	0.0416187
Pld3	Pld3	6.23625	0.863954	0.0426241
Rps21	Rps21	34.4651	0.861178	0.0441755
Ctxn2	Ctxn2	1.54722	0.967533	0.0444423
LOC120098269	LOC120098269	5.79418	0.862926	0.044511
Selenop	Selenop	2.21032	-1.30143	0.0451559
Cd151	Cd151	1.51565	0.973119	0.0453705
Atp1a3	Atp1a3	2.57344	-1.25588	0.046962
Rpl13a	Rpl13a	23.8714	0.852667	0.0488937
Manf	Manf	2.13138	0.914463	0.0503663
Tafa5	Tafa5	1.86298	0.928818	0.0516301
S100a13	S100a13	1.05779	-1.3436	0.0522829
P4hb	P4hb	1.92613	0.91571	0.0532691
Ncam1	Ncam1	1.08937	-1.32195	0.053648
Ndrg2	Ndrg2	3.09444	-1.23229	0.053648
Xbp1	Xbp1	1.65774	0.931434	0.054851
Rpl21	Rpl21	16.1669	0.842884	0.0556445
Tubb4a	Tubb4a	2.65238	-1.27437	0.05717
Nsa2	Nsa2	1.24725	1.01013	0.0575705
Selenom	Selenom	6.8204	0.826989	0.0576639
Tuba1b	Tuba1b	6.8204	-1.18185	0.0609434
Rplp1	Rplp1	37.4964	0.816277	0.0655669
Atp1b1	Atp1b1	5.14688	-1.19116	0.0658651
Tmem167a	Tmem167a	1.16831	0.959143	0.0662452
Hba-a1	Hba-a1	1.81562	-2.20685	0.0685362
Rpl18a	Rpl18a	16.4826	0.818981	0.0686518
Arf3	Arf3	1.15252	-1.23804	0.0696316
Tspan7	Tspan7	3.06287	-1.18102	0.0698452
Rps19l2	Rps19l2	19.956	0.813521	0.0710076
Serf1	Serf1	1.07358	0.968271	0.0715344
Rpl24	Rpl24	17.0036	0.816202	0.0724553
Dnm1	Dnm1	1.81562	-1.19053	0.0746816
Rps26	Rps26	33.2495	0.796056	0.0776435
Rps3	Rps3	12.8672	0.779487	0.0778883
Nptn	Nptn	1.38934	-1.19691	0.079047
Ttyh1	Ttyh1	1.51565	-1.18572	0.0797798
Fth1	Fth1	24.6766	-1.06191	0.0858559
Rpl19	Rpl19	20.5559	0.784164	0.087189
Rps8	Rps8	22.8294	0.782264	0.0875084
Dpysl2	Dpysl2	2.2261	-1.15468	0.0875084
Tmeff2	Tmeff2	1.19989	0.917422	0.0882137
Rpl35	Rpl35	29.2551	0.77949	0.0882941
Rpl14	Rpl14	13.8618	0.759053	0.0884369
Rpl12	Rpl12	10.1832	0.759546	0.0899035
Qdpr	Qdpr	1.37355	-1.24864	0.0911574
RGD1562420	RGD1562420	2.51029	0.81732	0.093102
Tppp3	Tppp3	2.06822	0.832406	0.0937649
Cystm1	Cystm1	2.39977	0.815019	0.0945767
Tuba4a	Tuba4a	1.43671	-1.15211	0.0959797
Ptms	Ptms	2.28926	-1.12295	0.098532
Rpl9	Rpl9	23.4293	0.766863	0.0987756
Rpl5	Rpl5	7.78347	0.751052	0.100101
Sparc	Sparc	4.7206	-1.19781	0.100321
Itm2b	Itm2b	4.64166	-1.09452	0.100578
Ckb	Ckb	7.6098	-1.08789	0.102491
Rps25	Rps25	12.6304	0.737265	0.106361
Rps10	Rps10	11.4305	0.736119	0.106361
LOC120102992	LOC120102992	3.48914	0.774742	0.107669
Pebp1	Pebp1	4.26275	-1.08644	0.108595
Rpl18	Rpl18	9.20439	0.737025	0.109114
Gja1	Gja1	1.29461	-1.15079	0.112578
Ctsf	Ctsf	1.53143	0.849465	0.112989
Cst3	Cst3	39.1384	-0.997206	0.113965
Rpl7	Rpl7	9.45699	0.729327	0.11465
Rps23	Rps23	24.8818	0.743533	0.118853
Ptma	Ptma	2.25768	-1.11657	0.12218
Fez1	Fez1	1.13673	-1.20414	0.124613
Hyou1	Hyou1	1.23146	0.860622	0.124613
Atp1a1	Atp1a1	1.10516	-1.11525	0.126901
Hba-a2	Hba-a2	1.02622	-1.94437	0.129789
Rps3a	Rps3a	10.5306	0.714267	0.130933
Minar2	Minar2	2.66817	0.762917	0.130933
S100b	S100b	7.78347	-1.05222	0.131009
Rit2	Rit2	3.44178	0.740625	0.136191
Rnf181	Rnf181	1.45249	0.803267	0.147663
Rnasek	Rnasek	11.4936	0.689305	0.14995
Gnas	Gnas	39.691	0.705429	0.157116
Rpl10a	Rpl10a	5.47843	0.70078	0.157116
Clstn1	Clstn1	1.54722	-1.07361	0.157971
Npm1	Npm1	3.39441	0.718106	0.158478
Atox1	Atox1	4.05751	0.710714	0.159181
H2az1	H2az1	1.10516	-1.06779	0.160804
Dctn1	Dctn1	1.19989	-1.05943	0.160843
Gabbr1	Gabbr1	1.35777	-1.05179	0.163816
Srp14	Srp14	5.52579	0.691821	0.168156
Ntrk2	Ntrk2	1.08937	-1.06005	0.175373
Bex4	Bex4	1.35777	0.776377	0.177566
Rab6a	Rab6a	1.51565	-1.02113	0.181145
Rpl15	Rpl15	8.28868	0.660977	0.191827
Sv2a	Sv2a	1.12095	-1.02926	0.19525
Timm10b	Timm10b	1.26304	0.769056	0.198536
Rpl41	Rpl41	53.1423	0.666277	0.20409
Basp1	Basp1	2.52608	-0.972318	0.204818
Arhgdig	Arhgdig	2.95235	0.687831	0.205642
Snapin	Snapin	1.79983	0.724852	0.206704
Cox7a2l	Cox7a2l	5.43106	0.659062	0.208646
Psap	Psap	6.45728	-0.943092	0.210415
Mrpl49	Mrpl49	1.1841	0.770436	0.210942
Rpl7a	Rpl7a	8.17817	0.644233	0.210942
LOC100360841	LOC100360841	8.80969	0.643825	0.212676
Ly6e	Ly6e	1.54722	0.732593	0.215336
Calb1	Calb1	2.63659	0.687046	0.21545
Atp2a2	Atp2a2	1.49986	-0.99376	0.21545
Calm2	Calm2	7.45192	-0.931655	0.219148
Hbb	Hbb	1.24725	-1.75332	0.223419
Apoe	Apoe	23.2873	-0.864813	0.227053
Rpsa	Rpsa	11.0358	0.626492	0.23109
Tusc3	Tusc3	3.42599	0.656709	0.235282
Rpl26	Rpl26	21.7716	0.647863	0.236063
Tmbim6	Tmbim6	1.21567	-0.973772	0.24124
LOC120093056	LOC120093056	23.2715	0.636346	0.255024
Tpt1	Tpt1	19.5613	0.636396	0.256552
Mtch1	Mtch1	3.44178	-0.911011	0.256819
Ttc3	Ttc3	1.45249	-0.944488	0.259499
Rpl23	Rpl23	15.2038	0.637547	0.259887
H3f3b	H3f3b	1.75246	-0.928698	0.264533
Eef1b2	Eef1b2	7.43613	0.608965	0.268728
Ypel3	Ypel3	1.5788	-0.969798	0.275691
Erlec1	Erlec1	1.75246	0.67198	0.276032
RGD1561113	RGD1561113	2.41556	0.646963	0.278625
Tmsb10	Tmsb10	27.8658	0.621118	0.279295
Hspe1	Hspe1	4.468	0.616851	0.279295
Actb	Actb	9.39384	-0.870024	0.281034
Lage3	Lage3	2.33662	0.657074	0.282086
Syt11	Syt11	2.25768	-0.892272	0.284537
Rps7	Rps7	14.3355	0.614528	0.28707
Rpl23a	Rpl23a	12.6462	0.583335	0.28707
Cd59	Cd59	2.82605	0.628632	0.287467
Nenf	Nenf	4.73639	0.600755	0.290037
Gnao1	Gnao1	1.38934	-0.912089	0.290074
Atp9a	Atp9a	1.37355	-0.926543	0.293521
Tecr	Tecr	2.16295	-0.893702	0.305103
Dusp26	Dusp26	1.75246	0.64823	0.307256
Atp5f1a	Atp5f1a	3.56808	-0.854487	0.315519
Uqcc2	Uqcc2	1.87877	-0.873435	0.315614
LOC100911847	LOC100911847	2.79447	0.606328	0.316074
Pfdn5	Pfdn5	4.68903	0.585958	0.316074
Rpl4	Rpl4	8.49393	0.576264	0.316074
Map2	Map2	1.3104	-0.884244	0.323012
Gucy1b1	Gucy1b1	1.12095	0.675569	0.323352
Serinc1	Serinc1	3.44178	-0.854611	0.32557
Map1b	Map1b	2.87341	-0.848442	0.326137
Nsg2	Nsg2	2.35241	-0.849992	0.327269
LOC100911992	LOC100911992	2.17874	-0.852407	0.32856
Hm13	Hm13	1.42092	0.689834	0.32856
Cltb	Cltb	1.24725	-0.882858	0.329024
Eif3h	Eif3h	2.38398	0.604887	0.329429
Id3	Id3	1.48407	0.641721	0.33311
Aplp2	Aplp2	1.21567	-0.87972	0.333621
Sptan1	Sptan1	1.42092	-0.868494	0.336519
Rpl31	Rpl31	8.33605	0.553816	0.341601
Tspan6	Tspan6	1.29461	0.645608	0.342641
LOC120095704	LOC120095704	1.08937	0.667296	0.344443
Rplp2	Rplp2	16.4511	0.576914	0.3461
Rack1	Rack1	5.82576	0.557161	0.34967
Rnf14	Rnf14	1.92613	-0.842024	0.351618
Rps11	Rps11	12.7567	0.541705	0.353971
Got1	Got1	1.67352	-0.84782	0.359915
Stxbp1	Stxbp1	1.73668	-0.838275	0.360055
Atp6v0a1	Atp6v0a1	1.07358	-0.865422	0.360591
Kif1b	Kif1b	1.13673	-0.861535	0.361647
Prkar1a	Prkar1a	2.25768	-0.828142	0.36237
Rps14	Rps14	12.5356	0.536313	0.362854
Ank2	Ank2	1.08937	-0.863938	0.36383
Rpl39	Rpl39	5.30476	0.549556	0.36722
Nme2	Nme2	7.35719	0.540634	0.370521
Rnf187	Rnf187	1.91034	-0.82786	0.371216
Pcbd1	Pcbd1	1.75246	0.605599	0.37143
Ubc	Ubc	4.70481	-0.80043	0.372669
Rps27	Rps27	26.6343	0.558912	0.373191
Mrpl33	Mrpl33	3.74175	0.558362	0.373191
Apbb1	Apbb1	1.21567	-0.861412	0.375063
Hnrnpa2b1	Hnrnpa2b1	1.51565	-0.830157	0.380433
Reep1	Reep1	1.05779	0.639574	0.380433
Map1lc3a	Map1lc3a	2.92077	-0.802919	0.381525
Tpi1	Tpi1	4.94163	-0.797722	0.381742
Rpl22l1	Rpl22l1	8.77811	0.53082	0.381881
Rplp0	Rplp0	9.50436	0.52844	0.381881
Calm1	Calm1	4.04172	-0.791403	0.385768
Nsg1	Nsg1	2.32083	-0.806641	0.386367
Prnp	Prnp	4.70481	-0.780969	0.396646
Rps16	Rps16	24.6134	0.545133	0.397059
Rpl13	Rpl13	12.1725	0.516699	0.397812
LOC102556004	LOC102556004	1.72089	0.581472	0.397935
Mgst3	Mgst3	1.40513	-0.817784	0.400669
Vegfb	Vegfb	1.92613	0.573065	0.403405
Ywhag	Ywhag	2.95235	-0.797407	0.409052
Rpl37a-ps1	Rpl37a-ps1	28.1342	0.535517	0.409805
Tmem59l	Tmem59l	4.12066	0.531655	0.410667
Ndufa8	Ndufa8	3.25232	-0.776564	0.410899
Spint2	Spint2	2.19453	0.55524	0.418002
Pkm	Pkm	4.18381	-0.766175	0.418571
App	App	4.45221	-0.767805	0.423991
Prkacb	Prkacb	1.72089	-0.789253	0.426145
Npc2	Npc2	2.0998	0.594779	0.441873
Rps27l	Rps27l	1.27883	0.580982	0.448237
Mrpl17	Mrpl17	2.57344	0.533211	0.448545
Ndrg4	Ndrg4	4.64166	-0.75074	0.45398
Tubb2a	Tubb2a	4.79954	-0.749628	0.455735
Hnrnpk	Hnrnpk	1.05779	-0.788099	0.466009
Lcat	Lcat	1.02622	0.756137	0.475428
LOC363181	LOC363181	1.56301	0.550129	0.476679
Tmsb4x	Tmsb4x	51.5161	0.502211	0.478157
Rps15	Rps15	15.2354	0.505112	0.486149
Kcnip4	Kcnip4	1.23146	0.568533	0.488032
Tcf25	Tcf25	2.00507	-0.741843	0.492528
Ndufs8	Ndufs8	1.45249	-0.760482	0.497382
Os9	Os9	1.01043	0.587127	0.497522
Gstm1	Gstm1	1.42092	-0.798157	0.502938
Atp5f1d	Atp5f1d	2.28926	-0.730105	0.504323
Fkbp8	Fkbp8	1.5788	-0.751193	0.50645
Cnpy2	Cnpy2	1.9735	0.527425	0.508896
Pja1	Pja1	1.73668	-0.734207	0.509137
Ahcyl1	Ahcyl1	1.08937	-0.763728	0.509677
Mlf2	Mlf2	2.16295	-0.726087	0.51473
Ywhaq	Ywhaq	3.45757	-0.719934	0.51473
Ndufs7	Ndufs7	1.40513	-0.740612	0.521008
Ndufv3	Ndufv3	3.25232	0.486606	0.52166
LOC103690742	LOC103690742	2.57344	0.492561	0.522335
Tle5	Tle5	3.89963	-0.70491	0.522868
Snx3	Snx3	1.92613	-0.722021	0.522911
Pnma8b	Pnma8b	1.53143	-0.731069	0.524083
Marcks	Marcks	1.45249	-0.746899	0.524083
Atp6v1g2	Atp6v1g2	2.02086	-0.71788	0.52588
Cdc42	Cdc42	2.41556	-0.706887	0.530293
Stard3nl	Stard3nl	1.29461	0.541934	0.533077
Elovl5	Elovl5	1.10516	0.562424	0.53502
Grina	Grina	2.54186	-0.70072	0.536203
Ctxn1	Ctxn1	3.23653	0.473355	0.536203
Uqcrh	Uqcrh	10.6727	0.446179	0.538226
Sec61g	Sec61g	4.37327	0.465966	0.538752
Eif3m	Eif3m	1.5788	0.51164	0.539473
Pfdn1	Pfdn1	4.3259	0.461451	0.539473
Pcbp2	Pcbp2	1.37355	-0.720456	0.540921
Alg2	Alg2	2.11559	0.48985	0.540948
Polr1d	Polr1d	1.08937	0.557767	0.541896
Sparcl1	Sparcl1	10.1359	-0.678134	0.548458
Prdx2	Prdx2	7.2151	0.446569	0.548458
Gde1	Gde1	1.19989	-0.718593	0.556795
Cd81	Cd81	5.95206	-0.680807	0.560144
Selenoh	Selenoh	1.5788	0.514552	0.564562
Smim26	Smim26	2.27347	0.475296	0.567156
Slc22a17	Slc22a17	5.05215	-0.668274	0.571126
Fau	Fau	18.8035	0.460849	0.574288
Aldoa	Aldoa	11.3831	-0.683321	0.574896
Pafah1b1	Pafah1b1	1.3104	-0.703672	0.577818
Vdac3	Vdac3	2.35241	-0.680432	0.578663
Slc25a39	Slc25a39	1.37355	0.507793	0.587482
Ndufv1	Ndufv1	1.07358	-0.699659	0.596965
Ywhae	Ywhae	4.79954	-0.6578	0.600819
LOC108349682	LOC108349682	3.66281	0.438505	0.604916
Acot7	Acot7	2.08401	-0.677867	0.605101
Pja2	Pja2	1.7051	-0.672999	0.60639
Fkbp3	Fkbp3	3.88384	0.433579	0.606895
Mesd	Mesd	1.12095	0.502007	0.609186
Cend1	Cend1	1.26304	-0.686164	0.609322
RGD1311739	RGD1311739	1.40513	0.487886	0.609322
Cpe	Cpe	6.85198	-0.645845	0.611037
Rab6b	Rab6b	1.84719	-0.684351	0.618847
Bscl2	Bscl2	1.13673	0.496454	0.619357
Ptn	Ptn	1.62616	-0.683274	0.622562
Kif1a	Kif1a	2.08401	-0.667496	0.623258
Auh	Auh	1.46828	0.514149	0.623258
Ldhb	Ldhb	4.26275	-0.641768	0.62703
Ptprs	Ptprs	1.10516	-0.675503	0.627617
Hspa5	Hspa5	3.83648	0.424049	0.627861
Arf5	Arf5	1.1841	-0.67427	0.627861
Gapdh	Gapdh	20.4138	-0.571022	0.627861
Krtcap2	Krtcap2	2.25768	0.437906	0.631099
LOC100360087	LOC100360087	1.1841	0.478898	0.634406
Itfg1	Itfg1	2.6208	0.428462	0.638125
Nedd4	Nedd4	1.24725	-0.659922	0.640501
Hcfc1r1	Hcfc1r1	6.15731	0.40333	0.642043
Glo1	Glo1	2.03665	0.47049	0.642886
Ppib	Ppib	1.07358	-0.665536	0.644411
Rpn1	Rpn1	2.47871	0.42442	0.652187
Uba52	Uba52	21.9295	0.421825	0.655617
Abhd8	Abhd8	1.38934	-0.647125	0.656766
Laptm4a	Laptm4a	2.02086	-0.640381	0.657037
Syp	Syp	3.34705	-0.622115	0.661187
Ctsd	Ctsd	3.39441	0.411011	0.661377
Atp6v1a	Atp6v1a	1.45249	-0.644987	0.667459
Eif3f	Eif3f	3.06287	0.413531	0.668204
Cisd1	Cisd1	1.64195	-0.637645	0.66838
Eef1a2	Eef1a2	2.2261	-0.624628	0.671686
Clta	Clta	1.94192	-0.649115	0.67173
Mllt11	Mllt11	3.36284	0.404798	0.673116
Mmp24os	Mmp24os	2.16295	0.421475	0.676896
Sec11c	Sec11c	2.99971	0.413983	0.67834
Rpl35al1	Rpl35al1	2.8892	0.409853	0.678783
Rps24	Rps24	10.7042	0.388256	0.681992
Cops6	Cops6	1.05779	-0.649718	0.684859
Ndufa1	Ndufa1	7.29404	0.382881	0.687293
Pygb	Pygb	1.08937	-0.642579	0.689043
Ndufb3	Ndufb3	1.8314	-0.62094	0.689043
Pitpna	Pitpna	1.27883	-0.637286	0.690836
Selenof	Selenof	4.27854	0.390611	0.694641
Pdxp	Pdxp	1.26304	-0.625325	0.709762
Eif4h	Eif4h	1.40513	-0.622848	0.711311
Rab1a	Rab1a	1.56301	-0.615766	0.711475
Rpl29	Rpl29	10.1043	0.3679	0.712909
Eno2	Eno2	3.31547	-0.593403	0.713973
Podxl2	Podxl2	1.81562	-0.606342	0.714358
Ddx5	Ddx5	2.38398	-0.597031	0.717797
Aco2	Aco2	1.94192	-0.628116	0.719595
Prdx3	Prdx3	1.08937	0.441234	0.720208
Snrpf	Snrpf	1.02622	0.444266	0.723899
RGD1562987	RGD1562987	2.54186	0.401876	0.723899
Clip3	Clip3	1.12095	-0.618504	0.724319
Aplp1	Aplp1	5.3837	-0.599967	0.725428
Snap91	Snap91	1.13673	-0.612214	0.733012
Ociad1	Ociad1	1.37355	-0.608154	0.734708
Stmn2	Stmn2	6.25204	0.358208	0.744196
Sqstm1	Sqstm1	3.58387	-0.571554	0.745639
Ptprn2	Ptprn2	1.98928	0.388911	0.747106
Pfkm	Pfkm	1.76825	-0.58315	0.749775
Ids	Ids	1.3104	-0.597934	0.751208
Mrps33	Mrps33	1.65774	0.391252	0.758167
Arpc4	Arpc4	1.12095	-0.602565	0.758167
Prdx5	Prdx5	2.13138	-0.573003	0.761294
Atp5mc3	Atp5mc3	5.35212	-0.554064	0.767805
Gdi1	Gdi1	2.93656	-0.560974	0.769425
Map4	Map4	1.78404	-0.57712	0.771818
Cbarp	Cbarp	2.38398	-0.5624	0.775504
Ppp2r1a	Ppp2r1a	2.76289	-0.560374	0.778623
Mpc2	Mpc2	2.3682	-0.563788	0.778623
Arpc1a	Arpc1a	1.21567	-0.58165	0.78329
Rpl34	Rpl34	13.1987	0.332743	0.783312
Coprs	Coprs	1.26304	0.397679	0.783758
Gnb1	Gnb1	1.59458	-0.570964	0.783807
Pfn1	Pfn1	2.19453	-0.560431	0.785322
Smim20	Smim20	1.23146	0.398967	0.787948
Rpl36	Rpl36	13.5461	0.332117	0.788354
Sf3b5	Sf3b5	2.02086	0.372662	0.79005
Ndfip1	Ndfip1	4.91006	-0.54514	0.79005
Prkaca	Prkaca	1.07358	-0.584514	0.79421
Map1a	Map1a	1.35777	-0.570628	0.794278
Atp6v1d	Atp6v1d	1.84719	-0.559331	0.796531
Dclk1	Dclk1	1.51565	0.401428	0.796713
Mmd	Mmd	1.12095	0.428243	0.805585
Rpl28	Rpl28	12.2357	0.324848	0.807025
Itih3	Itih3	2.69974	-0.547545	0.807025
Ap1s2	Ap1s2	1.15252	0.399432	0.811133
Pdia6	Pdia6	1.59458	0.40587	0.816563
Nop10	Nop10	4.29433	0.334319	0.821149
Zwint	Zwint	19.5613	-0.475196	0.822428
Mapk8ip2	Mapk8ip2	1.08937	-0.566078	0.823326
Sod2	Sod2	1.67352	0.372018	0.823786
Psmb1	Psmb1	3.78911	0.333089	0.824819
Mdh1	Mdh1	4.87848	-0.526684	0.824819
Ywhab	Ywhab	3.0155	-0.529863	0.827424
Ndufb2	Ndufb2	7.8782	0.317254	0.828653
Chchd10	Chchd10	7.27825	-0.520346	0.828653
Disp2	Disp2	1.46828	-0.548914	0.829721
Cdip1	Cdip1	1.3104	-0.556265	0.829721
Scp2	Scp2	2.0998	-0.535985	0.834255
Rab3a	Rab3a	4.49957	-0.520075	0.835573
Pgk1	Pgk1	3.50493	-0.524781	0.835573
Cyc1	Cyc1	2.00507	-0.53512	0.838871
Tgoln2	Tgoln2	1.01043	0.392796	0.843335
Got2	Got2	1.13673	-0.545745	0.843335
Ubl5	Ubl5	3.82069	-0.518149	0.843966
Ube2m	Ube2m	2.38398	-0.525976	0.844334
Gfap	Gfap	2.24189	-0.653209	0.844334
Ntan1	Ntan1	1.07358	-0.553299	0.845215
Taf10	Taf10	2.19453	0.342098	0.846669
Celf4	Celf4	1.34198	-0.541383	0.846669
Tubb2b	Tubb2b	1.73668	0.339461	0.853956
Rtn4	Rtn4	3.11023	-0.513573	0.855191
Atp6v0c	Atp6v0c	10.799	-0.500856	0.856432
Prkar1b	Prkar1b	2.98393	-0.513649	0.856432
Cnbp	Cnbp	1.68931	-0.523667	0.856612
Mea1	Mea1	1.37355	-0.5319	0.857439
Hspa8	Hspa8	11.5094	0.298202	0.858847
Dgcr6	Dgcr6	1.02622	-0.541857	0.862831
Myl6	Myl6	4.73639	-0.501466	0.866267
Slc1a3	Slc1a3	2.41556	-0.51307	0.867048
Srp9	Srp9	2.05244	0.332768	0.870045
Rabggtb	Rabggtb	1.5788	0.359879	0.870546
Tubb4b	Tubb4b	3.89963	-0.499094	0.873642
Ywhaz	Ywhaz	3.03129	-0.502653	0.876501
Dnaja2	Dnaja2	1.02622	-0.535406	0.876501
Timm8b	Timm8b	7.57823	0.292254	0.88308
Psma6	Psma6	2.8892	0.307409	0.88568
Ssr1	Ssr1	1.24725	0.343343	0.88568
Bola3	Bola3	1.84719	0.322368	0.892489
Hk1	Hk1	1.05779	-0.522547	0.892489
Psma7	Psma7	1.51565	-0.510568	0.894903
Rnf7	Rnf7	1.64195	0.334446	0.894903
Bmerb1	Bmerb1	1.46828	-0.508122	0.894903
Hap1	Hap1	2.3682	-0.493129	0.894903
Dbi	Dbi	6.97828	-0.491093	0.894903
Ndufs3	Ndufs3	1.23146	-0.507159	0.899207
Capzb	Capzb	1.08937	-0.511005	0.899411
Psmc1	Psmc1	1.1841	-0.510987	0.899411
Sec62	Sec62	1.3104	-0.502716	0.900093
Morf4l1	Morf4l1	4.79954	-0.477575	0.901923
Ftl1	Ftl1	5.69946	0.286584	0.902237
Sez6l2	Sez6l2	1.53143	-0.501478	0.902913
Eif4a2	Eif4a2	6.83619	0.279633	0.902913
Dad1	Dad1	3.42599	0.2905	0.904535
Bola2	Bola2	1.9735	-0.488405	0.908944
Tspan13	Tspan13	1.5788	0.317722	0.908976
Gnai2	Gnai2	1.68931	-0.528967	0.915147
Cadps	Cadps	1.10516	0.337278	0.917376
Taf9	Taf9	1.10516	0.333615	0.920148
Flywch1	Flywch1	1.32619	-0.496856	0.920367
Atp6v1f	Atp6v1f	3.17338	-0.473248	0.925391
Uqcrb	Uqcrb	6.96249	0.271518	0.925391
Ndufaf8	Ndufaf8	1.21567	-0.495548	0.92876
Hnrnpl	Hnrnpl	1.05779	-0.524304	0.929604
Psma2	Psma2	1.89456	0.302887	0.930972
Fis1	Fis1	3.03129	-0.476153	0.931816
Selenok	Selenok	2.96814	0.287011	0.932719
Rtl8a	Rtl8a	1.73668	-0.479706	0.933018
Arl2	Arl2	1.10516	-0.491918	0.934854
Rps2	Rps2	10.1517	0.263139	0.935657
Grin1	Grin1	1.01043	-0.496173	0.937838
LOC100362895	LOC100362895	1.3104	-0.490541	0.942674
Canx	Canx	4.05751	0.272116	0.945783
Mif	Mif	6.67831	-0.454334	0.949683
Retreg2	Retreg2	1.02622	-0.492762	0.950489
Itm2c	Itm2c	4.92585	-0.456551	0.95178
Pfdn4	Pfdn4	1.10516	0.323286	0.952891
Ndufa5	Ndufa5	4.01014	0.26719	0.957302
Cntn1	Cntn1	1.75246	-0.468541	0.957714
Gstp1	Gstp1	2.98393	-0.478782	0.961665
Impact	Impact	2.66817	-0.458544	0.96211
Rbis	Rbis	1.65774	0.289904	0.964498
Polr2m	Polr2m	1.10516	-0.482251	0.964706
Vamp2	Vamp2	3.2839	-0.453928	0.967029
Tceal9	Tceal9	1.92613	0.281709	0.969693
Cltc	Cltc	2.84183	-0.453457	0.969765
Glrx2	Glrx2	1.9735	0.281919	0.97127
Cnih2	Cnih2	1.84719	-0.463136	0.971859
Rps17	Rps17	6.96249	0.250376	0.977672
Atp6v1c1	Atp6v1c1	1.43671	-0.464797	0.982313
Rexo2	Rexo2	1.13673	0.320419	0.982966
Hsd17b12	Hsd17b12	1.05779	0.304016	0.983288
Tma7	Tma7	4.62587	0.251785	0.983288
Alkbh7	Alkbh7	1.32619	0.292213	0.983288
Mrps34	Mrps34	1.15252	0.296634	0.983288
Thra	Thra	1.45249	-0.46052	0.983288
Gnb2	Gnb2	2.08401	-0.451595	0.983288
Nisch	Nisch	1.89456	-0.453284	0.983288
Tomm20	Tomm20	3.4102	0.259025	0.983288
Morf4l2	Morf4l2	3.71017	0.257241	0.983288
LOC100362027	LOC100362027	1.59458	0.281529	0.984252
Gaa	Gaa	5.16267	0.245208	0.985737
Arl3	Arl3	1.49986	-0.453388	0.98591
Naca	Naca	6.01522	0.246083	0.98591
Tuba1a	Tuba1a	11.7778	-0.428162	0.98591
Vapa	Vapa	1.81562	-0.446232	0.98591
Sod1	Sod1	5.08373	-0.431275	0.98591
Hsbp1	Hsbp1	5.65209	0.242299	0.98591
MGC109340	MGC109340	1.56301	0.280654	0.98591
Ldha	Ldha	4.04172	0.246869	0.987798
LOC103691688	LOC103691688	5.66788	0.237509	0.988006
Sh3bgrl3	Sh3bgrl3	1.89456	0.279609	0.988006
Oxr1	Oxr1	1.04201	-0.458435	0.988006
Atf4	Atf4	1.92613	0.265167	0.988006
Synj1	Synj1	1.01043	-0.460895	0.988006
Sdhc	Sdhc	1.79983	-0.442328	0.988006
G3bp2	G3bp2	1.32619	-0.450285	0.988006
Mrpl34	Mrpl34	1.3104	0.282085	0.988006
Calr	Calr	2.69974	-0.434446	0.988006
LOC102555659	LOC102555659	2.57344	-0.430255	0.988121
Nckap1	Nckap1	1.64195	-0.437409	0.988734
Iscu	Iscu	3.8049	0.242355	0.990332
Ndufa6	Ndufa6	3.59966	-0.424784	0.994266
Rpl30	Rpl30	9.42542	0.226607	0.99886
Pcmt1	Pcmt1	1.08937	-0.440788	1
Clptm1l	Clptm1l	1.05779	0.0522522	1
LOC679739	LOC679739	3.20496	-0.409939	1
Gtf2h5	Gtf2h5	1.9735	-0.0423936	1
Tcp1	Tcp1	1.1841	0.243425	1
Mpc1	Mpc1	1.92613	-0.251519	1
Tsen34	Tsen34	1.01043	-0.328681	1
Mboat7	Mboat7	1.24725	-0.0578718	1
Ndufa3	Ndufa3	5.71524	6.87099e-05	1
Peg3	Peg3	4.57851	0.0631266	1
Chmp2a	Chmp2a	1.12095	-0.0304298	1
Selenow	Selenow	8.36762	-0.270809	1
Ap2s1	Ap2s1	1.92613	-0.280323	1
Calm3	Calm3	2.32083	-0.375903	1
Snrpd2	Snrpd2	2.6208	0.0238441	1
Rabac1	Rabac1	4.43642	-0.0145174	1
Ech1	Ech1	1.02622	-0.1267	1
Eif3k	Eif3k	1.29461	-0.0873372	1
Capns1	Capns1	2.96814	-0.360097	1
Tbcb	Tbcb	1.43671	-0.312553	1
Psenen	Psenen	2.03665	0.0269912	1
Cox6b1	Cox6b1	8.9202	0.0707478	1
Gpi	Gpi	3.83648	-0.372062	1
Pdcd5	Pdcd5	1.5788	-0.0447536	1
Ptov1	Ptov1	2.2261	0.0224588	1
Prmt1	Prmt1	1.10516	-0.0997509	1
Nucb1	Nucb1	2.14716	0.125179	1
Tm2d3	Tm2d3	1.04201	-0.288323	1
Ngrn	Ngrn	1.07358	0.221597	1
Btbd1	Btbd1	1.04201	-0.322758	1
Ndufc2	Ndufc2	3.55229	-0.124504	1
Pak1	Pak1	1.21567	-0.329873	1
Spcs2	Spcs2	1.79983	0.20245	1
Mrpl48	Mrpl48	1.01043	-0.126142	1
Tmem9b	Tmem9b	1.21567	-0.13146	1
Eif4g2	Eif4g2	3.06287	-0.18001	1
Psma1	Psma1	1.1841	0.179574	1
Rps13	Rps13	8.5255	0.0437504	1
Arl6ip1	Arl6ip1	2.30504	-0.175375	1
Uqcrc2	Uqcrc2	1.43671	-0.439136	1
Ndufab1	Ndufab1	4.21539	-0.113087	1
Mapk3	Mapk3	1.21567	-0.0952225	1
Glrx3	Glrx3	1.04201	-0.192412	1
Bnip3	Bnip3	1.75246	0.135725	1
Caly	Caly	7.51507	-0.131131	1
Taldo1	Taldo1	1.1841	-0.211719	1
Polr2l	Polr2l	3.15759	-0.255481	1
Ap2a2	Ap2a2	1.3104	-0.195363	1
Mrpl23	Mrpl23	1.01043	-0.191472	1
Nap1l4	Nap1l4	1.23146	-0.0311866	1
Ppp1ca	Ppp1ca	1.49986	-0.36501	1
Drap1	Drap1	1.34198	-0.107929	1
Cfl1	Cfl1	7.89398	-0.392866	1
Trmt112	Trmt112	2.44714	0.0764301	1
Fkbp2	Fkbp2	2.4945	0.0429845	1
Stip1	Stip1	1.24725	-0.285265	1
Cox8a	Cox8a	16.4669	-0.173091	1
Rtn3	Rtn3	4.87848	-0.286242	1
Gng3	Gng3	3.82069	-0.289259	1
B3gat3	B3gat3	1.07358	-0.221754	1
Tmem258	Tmem258	1.51565	-0.0551088	1
Pgam1	Pgam1	4.83112	-0.175724	1
Ndufb8	Ndufb8	5.55737	-0.305663	1
Dpcd	Dpcd	1.73668	-0.075283	1
Atp5mk	Atp5mk	9.12545	-0.153126	1
Gsto1	Gsto1	1.04201	-0.226995	1
Cox7c	Cox7c	15.3301	0.182649	1
Btf3	Btf3	2.87341	0.033397	1
Mrps36	Mrps36	1.3104	0.0599058	1
Ndufs4	Ndufs4	1.32619	-0.282651	1
Hmgcs1	Hmgcs1	1.49986	-0.244522	1
Sub1	Sub1	4.40484	-0.0875626	1
Cct5	Cct5	2.02086	0.147416	1
Fabp5	Fabp5	2.11559	0.215366	1
Ndufb5	Ndufb5	3.2839	-0.172148	1
Dnajc19	Dnajc19	1.19989	-0.0157449	1
Ndufc1	Ndufc1	4.97321	0.131495	1
Pfn2	Pfn2	3.0155	0.0299757	1
Ppid	Ppid	1.13673	0.161967	1
Bcan	Bcan	1.37355	-0.178098	1
Cct3	Cct3	1.27883	-0.0661293	1
Lamtor2	Lamtor2	2.47871	-0.258859	1
Ssr2	Ssr2	1.02622	0.121913	1
Fdps	Fdps	1.29461	-0.266625	1
Dpm3	Dpm3	1.07358	-0.204142	1
Psmb4	Psmb4	2.57344	0.0485644	1
Mrps21	Mrps21	1.34198	-0.377313	1
Atp5pb	Atp5pb	3.8049	-0.202145	1
Psma5	Psma5	1.32619	0.0949971	1
LOC691807	LOC691807	1.1841	-0.310891	1
Ube2d3	Ube2d3	1.78404	-0.138321	1
Npdc1	Npdc1	1.34198	-0.12011	1
Edf1	Edf1	2.14716	-0.161814	1
Phpt1	Phpt1	1.98928	-0.214004	1
Swi5	Swi5	2.4945	0.011716	1
Psmb7	Psmb7	2.03665	-0.023282	1
Arpc5l	Arpc5l	1.76825	0.0913953	1
Ola1	Ola1	1.23146	0.235427	1
LOC100361457	LOC100361457	2.06822	-0.0673294	1
Mapk8ip1	Mapk8ip1	1.37355	-0.310543	1
Emc4	Emc4	1.16831	-0.219464	1
Emc7	Emc7	1.67352	-0.0774065	1
Scg5	Scg5	5.52579	0.0906647	1
Ckmt1	Ckmt1	1.42092	-0.411	1
Pdia3	Pdia3	1.98928	0.061397	1
Serf2	Serf2	4.73639	-0.191062	1
Hypk	Hypk	2.17874	0.0795457	1
B2m	B2m	6.31519	-0.315171	1
Eid1	Eid1	1.72089	-0.190399	1
Sirpa	Sirpa	1.07358	0.0754108	1
Chgb	Chgb	2.06822	-0.0892691	1
Tmx4	Tmx4	1.79983	-0.386518	1
Dtd1	Dtd1	1.1841	-0.170542	1
Nsfl1c	Nsfl1c	1.04201	-0.129586	1
Fkbp1a	Fkbp1a	3.25232	-0.152218	1
Nrsn2	Nrsn2	2.4945	-0.400923	1
Dynlrb1	Dynlrb1	3.58387	-0.357855	1
Ergic3	Ergic3	1.62616	0.226036	1
Romo1	Romo1	3.07865	-0.281621	1
Scand1	Scand1	1.15252	-0.421159	1
Rpn2	Rpn2	1.40513	0.137861	1
Nnat	Nnat	18.2509	0.0681804	1
Serinc3	Serinc3	1.19989	-0.29276	1
Atp5f1e	Atp5f1e	12.9935	-0.0195116	1
Stmn3	Stmn3	8.58866	-0.199847	1
Polr3k	Polr3k	1.10516	0.0325692	1
Rheb	Rheb	2.41556	0.117792	1
Tomm7	Tomm7	6.44149	0.114136	1
Sem1	Sem1	3.31547	-0.151534	1
Ndufa4	Ndufa4	14.4618	-0.0869684	1
Stmp1	Stmp1	1.04201	-0.0436458	1
Cycs	Cycs	1.91034	0.0328207	1
Nap1l5	Nap1l5	10.0885	-0.0816035	1
Suclg1	Suclg1	1.40513	-0.366047	1
Cct7	Cct7	1.7051	-0.294013	1
Pcbp1	Pcbp1	1.46828	-0.402867	1
Copg1	Copg1	1.13673	-0.179209	1
Rab7a	Rab7a	1.73668	-0.203113	1
Brk1	Brk1	2.44714	0.142472	1
Atp6v1e1	Atp6v1e1	2.63659	-0.358485	1
Necap1	Necap1	1.46828	-0.0205352	1
Grcc10	Grcc10	3.39441	-0.113636	1
Gabarapl1	Gabarapl1	2.52608	-0.290827	1
Cmas	Cmas	1.26304	-0.0378856	1
Bcat1	Bcat1	11.0516	-0.0695261	1
Eloc	Eloc	1.34198	0.0836574	1
Atp6v1h	Atp6v1h	1.1841	-0.145014	1
Ndufb6	Ndufb6	3.94699	-0.0425592	1
Dnaja1	Dnaja1	1.01043	0.13951	1
Chmp5	Chmp5	1.40513	-0.0341625	1
Dctn3	Dctn3	1.94192	0.0170628	1
Vcp	Vcp	2.25768	0.112879	1
Tomm5	Tomm5	1.38934	0.198951	1
Txn1	Txn1	2.51029	0.0849014	1
Gng10	Gng10	1.73668	-0.0749892	1
Atp6v1g1	Atp6v1g1	3.71017	-0.0947158	1
Rraga	Rraga	1.08937	-0.147943	1
Tmem59	Tmem59	2.54186	-0.151837	1
Rnf11l1	Rnf11l1	1.68931	-0.239412	1
Akr1a1	Akr1a1	6.31519	0.147208	1
Prdx1	Prdx1	3.61544	-0.0291943	1
Eri3	Eri3	1.10516	-0.0510748	1
Atp6v0b	Atp6v0b	3.74175	-0.198532	1
Ndufs5	Ndufs5	3.71017	0.139517	1
RGD1559909	RGD1559909	1.1841	-0.145014	1
Psmb2	Psmb2	1.42092	-0.0286215	1
Eif3i	Eif3i	1.38934	0.120062	1
Atp5if1	Atp5if1	9.3149	0.104573	1
Stx12	Stx12	1.04201	-0.204032	1
Stmn1	Stmn1	8.63602	-0.0334277	1
Tmem50a	Tmem50a	1.64195	0.0798243	1
Pithd1	Pithd1	1.26304	-0.434525	1
Micos10	Micos10	2.6208	-0.174385	1
Sdhb	Sdhb	1.45249	-0.239603	1
Eno1	Eno1	4.12066	-0.390458	1
Park7	Park7	3.39441	-0.208499	1
Tprg1l	Tprg1l	2.11559	0.102322	1
Ssu72	Ssu72	1.76825	-0.326635	1
Mrpl20	Mrpl20	1.29461	-0.387676	1
Sdf4	Sdf4	1.24725	0.00107349	1
Prepl	Prepl	2.82605	-0.402891	1
Ost4	Ost4	2.02086	-0.296243	1
Hadhb	Hadhb	1.05779	0.0407732	1
Hpcal1	Hpcal1	1.08937	-0.317031	1
Kidins220	Kidins220	1.15252	-0.257591	1
Cfl2	Cfl2	1.10516	-0.217623	1
Rps29	Rps29	36.9438	0.227374	1
Tmx1	Tmx1	1.79983	0.155443	1
Rtn1	Rtn1	10.9726	-0.112089	1
Erh	Erh	1.68931	-0.237254	1
Ndufb1	Ndufb1	6.09416	-0.0523402	1
Glrx5	Glrx5	1.16831	-0.329999	1
Evl	Evl	1.38934	0.112531	1
Dync1h1	Dync1h1	1.61037	-0.0590288	1
Eif5	Eif5	1.62616	0.148562	1
Coa8	Coa8	1.13673	-0.133177	1
Klc1	Klc1	2.93656	-0.145646	1
LOC100912557	LOC100912557	4.12066	0.170054	1
Ptges3	Ptges3	1.51565	-0.155508	1
Atp5f1b	Atp5f1b	7.81504	-0.328776	1
Sarnp	Sarnp	1.1841	-0.0056287	1
Cd63	Cd63	1.64195	-0.186549	1
Mrpl54	Mrpl54	1.34198	-0.158555	1
Eef2	Eef2	3.82069	0.153737	1
Timm13	Timm13	2.16295	-0.346235	1
Lsm7	Lsm7	1.51565	-0.0523791	1
Oaz1	Oaz1	5.7784	-0.265292	1
Uqcr11	Uqcr11	6.31519	-0.203985	1
Gpx4	Gpx4	7.42035	-0.0533388	1
Polr2e	Polr2e	1.08937	-0.143951	1
Bsg	Bsg	7.38877	-0.037949	1
Rab11b	Rab11b	1.29461	-0.330561	1
Ndufa7	Ndufa7	2.74711	-0.147854	1
Hsp90b1	Hsp90b1	3.09444	0.184828	1
Slc25a3	Slc25a3	5.52579	-0.305806	1
Ndufa12	Ndufa12	2.57344	-0.306814	1
Nap1l1	Nap1l1	1.01043	-0.0898524	1
Cct2	Cct2	1.38934	-0.255639	1
Dctn2	Dctn2	1.27883	-0.373174	1
Cox6c	Cox6c	16.0564	-0.0399187	1
Polr2k	Polr2k	2.39977	0.0119595	1
Ndufb9	Ndufb9	3.44178	-0.345234	1
Ly6h	Ly6h	5.57315	0.145892	1
Vps28	Vps28	1.72089	-0.127463	1
Tst	Tst	1.01043	-0.429451	1
Rbx1	Rbx1	1.81562	-0.213697	1
Pmm1	Pmm1	1.10516	-0.097039	1
Smdt1	Smdt1	3.17338	-0.0549401	1
Atxn10	Atxn10	2.02086	-0.247498	1
Cox14	Cox14	1.26304	-0.103309	1
Eif4b	Eif4b	1.04201	0.273316	1
Atp5mc2	Atp5mc2	3.77332	-0.248384	1
Hnrnpa1	Hnrnpa1	1.72089	-0.112229	1
Copz1	Copz1	1.04201	0.158983	1
Ppp1r1a	Ppp1r1a	1.05779	-0.267369	1
Sesn3	Sesn3	1.01043	0.100453	1
Pin1	Pin1	1.81562	-0.016996	1
Eif3g	Eif3g	1.23146	0.229297	1
Cdc37	Cdc37	1.1841	-0.32142	1
Prkcsh	Prkcsh	1.01043	0.0558188	1
Atp5mg	Atp5mg	11.9041	-0.0538034	1
Fxyd6	Fxyd6	1.49986	-0.349926	1
Pafah1b2	Pafah1b2	1.16831	-0.0611959	1
Cadm1	Cadm1	1.37355	0.0677171	1
Sdhd	Sdhd	1.40513	0.0290869	1
Idh3a	Idh3a	1.19989	-0.422262	1
Rcn2	Rcn2	2.69974	0.190149	1
Tspan3	Tspan3	4.29433	-0.290134	1
Cox5a	Cox5a	4.75218	-0.0677636	1
Map2k1	Map2k1	1.62616	-0.0344851	1
Rab11a	Rab11a	1.35777	0.236993	1
Hacd3	Hacd3	1.21567	-0.00636743	1
Oaz2	Oaz2	1.15252	-0.137381	1
Scg3	Scg3	1.13673	-0.382414	1
Cox7a2	Cox7a2	5.79418	-0.13597	1
Tmem30a	Tmem30a	1.68931	-0.373383	1
LOC100359937	LOC100359937	1.04201	-0.279056	1
Rasgrf1	Rasgrf1	3.44178	0.0723167	1
Atp1b3	Atp1b3	1.38934	0.255889	1
Anapc13	Anapc13	1.19989	0.0524835	1
Gpx1	Gpx1	1.65774	-0.118979	1
Wdr6	Wdr6	2.47871	-0.0411531	1
Uqcrc1	Uqcrc1	2.16295	-0.258845	1
Eif1b	Eif1b	1.7051	-0.432871	1
Ss18l2	Ss18l2	1.24725	-0.253916	1
Higd1a	Higd1a	2.16295	-0.203277	1
Mydgf	Mydgf	1.24725	0.111795	1
Micos13	Micos13	4.3259	0.102938	1
Ndufa11	Ndufa11	2.81026	-0.261874	1
LOC120094628	LOC120094628	1.05779	-0.11476	1
Hsp90ab1	Hsp90ab1	6.20467	-0.0299839	1
Enpp5	Enpp5	1.10516	-0.37403	1
Rcan2	Rcan2	1.37355	-0.112085	1
Plekhb2	Plekhb2	2.00507	-0.230407	1
Cox5b	Cox5b	9.34648	-0.123983	1
Coa5	Coa5	1.1841	0.0280828	1
Gls	Gls	1.02622	0.11626	1
Hspd1	Hspd1	1.37355	-0.167709	1
Sumo1	Sumo1	1.38934	-0.415253	1
Arpc2	Arpc2	1.23146	-0.0784923	1
Aamp	Aamp	1.08937	-0.266109	1
Mff	Mff	2.32083	0.0699304	1
Dner	Dner	1.35777	-0.382306	1
Psmd1	Psmd1	1.04201	-0.075625	1
Cops9	Cops9	4.42063	-0.08634	1
Ndufv2	Ndufv2	3.22075	-0.114377	1
Myl12b	Myl12b	2.05244	-0.390858	1
Rogdi	Rogdi	1.54722	-0.304128	1
Pam16	Pam16	2.76289	-0.0710506	1
Elob	Elob	6.97828	-0.131531	1
Syngr3	Syngr3	1.89456	-0.367194	1
Ndufb10	Ndufb10	2.76289	-0.3151	1
Nme3	Nme3	1.08937	-0.13504	1
Stub1	Stub1	2.41556	0.00514798	1
Gabra1	Gabra1	1.62616	-0.381164	1
Hnrnpab	Hnrnpab	1.07358	-0.150874	1
Ube2b	Ube2b	1.45249	0.0270027	1
Skp1	Skp1	5.99943	-0.231006	1
Uqcrq	Uqcrq	8.46235	-0.055312	1
Hint1	Hint1	9.8359	0.0963627	1
LOC103693330	LOC103693330	2.6208	0.136014	1
Guk1	Guk1	2.41556	-0.187581	1
Arf1	Arf1	2.63659	-0.393623	1
Tom1l2	Tom1l2	1.29461	0.13551	1
Ubb	Ubb	11.5726	0.110081	1
Naa38	Naa38	2.19453	-0.251548	1
Eif4a1	Eif4a1	1.68931	-0.29699	1
Tmem256	Tmem256	1.13673	-0.160383	1
Eif5a	Eif5a	3.12602	-0.259274	1
Gabarap	Gabarap	3.34705	0.120836	1
Psmb6	Psmb6	3.61544	0.229514	1
C1qbp	C1qbp	1.59458	0.256368	1
Emc6	Emc6	1.07358	0.214647	1
Sdf2	Sdf2	1.34198	0.154364	1
Supt4h1	Supt4h1	1.23146	-0.189051	1
Nme1	Nme1	2.03665	-0.139639	1
Mrpl27	Mrpl27	1.12095	-0.265712	1
Phb	Phb	1.10516	-0.13146	1
Atp5mc1	Atp5mc1	4.04172	-0.332637	1
Psmb3	Psmb3	2.52608	0.133368	1
Mien1	Mien1	1.42092	-0.00323182	1
Eif1	Eif1	3.6786	-0.283825	1
Acly	Acly	1.02622	-0.290999	1
Coa3	Coa3	1.24725	-0.326602	1
Rpl27	Rpl27	6.93092	0.1846	1
Mapt	Mapt	1.21567	-0.418881	1
Psmc5	Psmc5	1.73668	-0.363267	1
Rpl38	Rpl38	16.23	0.2323	1
Atp5pd	Atp5pd	5.74682	-0.0628308	1
Jpt1	Jpt1	1.5788	0.00694459	1
Sumo2	Sumo2	2.52608	-0.362121	1
Mrps7	Mrps7	1.13673	0.26508	1
Wbp2	Wbp2	1.27883	-0.18293	1
Timp2	Timp2	3.33126	-0.149104	1
Mrpl12	Mrpl12	1.46828	0.232875	1
Arhgdia	Arhgdia	2.57344	0.0907733	1
Anapc11	Anapc11	1.42092	-0.156741	1
Atp5pf	Atp5pf	6.55201	-0.19221	1
Cct8	Cct8	1.59458	-0.238111	1
Atp5po	Atp5po	5.66788	-0.269676	1
Pcp4	Pcp4	14.1934	0.21782	1
Tagln3	Tagln3	2.51029	-0.360613	1
Cd200	Cd200	1.61037	0.0389982	1
Lsamp	Lsamp	1.16831	-0.044415	1
Cox17	Cox17	2.76289	-0.331791	1
Ndufb4	Ndufb4	4.97321	-0.410925	1
Fam162a	Fam162a	1.45249	-0.114499	1
Ncbp2as2	Ncbp2as2	1.07358	-0.113163	1
Ap2m1	Ap2m1	5.02057	-0.292685	1
Ube2l3	Ube2l3	1.59458	-0.22203	1
Ube2v2	Ube2v2	1.19989	-0.0445823	1
Pet100	Pet100	1.45249	-0.0467343	1
LOC103690996	LOC103690996	1.45249	0.105905	1
Pomp	Pomp	3.55229	-0.324209	1
Atp5mf	Atp5mf	9.88327	0.0962363	1
Tmem130	Tmem130	7.79926	0.0626887	1
Mmd2	Mmd2	1.15252	-0.250584	1
Lamtor4	Lamtor4	1.42092	-0.190546	1
Ache	Ache	1.32619	0.234488	1
Mdh2	Mdh2	2.38398	-0.407776	1
LOC100910788	LOC100910788	6.59937	-0.134749	1
Ran	Ran	4.3259	0.0632397	1
Arpc3	Arpc3	1.15252	-0.39209	1
Vps29	Vps29	1.37355	0.128726	1
Plbd2	Plbd2	1.13673	0.101137	1
Cox6a1	Cox6a1	10.72	-0.312859	1
Dynll1	Dynll1	8.58866	-0.0827684	1
RGD1311899	RGD1311899	2.77868	0.0103027	1
RGD1560398	RGD1560398	1.53143	-0.0454163	1
Snrpe	Snrpe	1.05779	0.259187	1
Arl8a	Arl8a	1.29461	-0.369849	1
Timm17a	Timm17a	1.08937	-0.0090211	1
Astn1	Astn1	1.23146	0.0987615	1
Mrps14	Mrps14	1.01043	-0.054663	1
Cacybp	Cacybp	1.86298	-0.00999622	1
Ndufs2	Ndufs2	2.21032	-0.0844357	1
Ufc1	Ufc1	1.23146	0.138898	1
Pfdn2	Pfdn2	2.13138	-0.221308	1
Pea15	Pea15	3.25232	-0.312754	1
Atp5me	Atp5me	11.3989	-0.010158	1
Mrps18c	Mrps18c	1.04201	-0.0599699	1
Rufy3	Rufy3	1.53143	0.245261	1
Uchl1	Uchl1	19.0561	0.0375828	1
Smim14	Smim14	1.61037	0.12005	1
Rab28	Rab28	1.07358	0.116922	1
Wdr1	Wdr1	1.19989	-0.172814	1
Mrfap1	Mrfap1	4.62587	-0.125259	1
RGD1560394	RGD1560394	4.23118	-0.183107	1
Ctbp1	Ctbp1	1.24725	-0.344976	1
Uqcr10	Uqcr10	8.05186	-0.168541	1
Ogdh	Ogdh	1.16831	0.0364281	1
Ppia	Ppia	16.2932	-0.0240914	1
Cct4	Cct4	1.29461	-0.256613	1
Cfap36	Cfap36	1.51565	0.136368	1
Acyp2	Acyp2	1.62616	0.133989	1
Vdac2	Vdac2	2.35241	-0.391878	1
Chchd1	Chchd1	1.43671	-0.130095	1
Gng2	Gng2	1.72089	0.133172	1
Rtraf	Rtraf	1.15252	-0.287948	1
Psmd6	Psmd6	1.46828	-0.0348762	1
Thoc7	Thoc7	1.1841	0.0350133	1
Pdhb	Pdhb	1.19989	-0.101415	1
Psmc6	Psmc6	1.05779	-0.246653	1
Hnrnpc	Hnrnpc	1.32619	-0.36467	1
Mrpl52	Mrpl52	2.32083	0.162504	1
Psmb5	Psmb5	2.99971	-0.0171998	1
Nedd8	Nedd8	4.15224	-0.116533	1
Sap18	Sap18	1.42092	0.031846	1
Ctsb	Ctsb	3.0155	-0.389257	1
Serp2	Serp2	1.89456	-0.347915	1
Sugt1	Sugt1	1.12095	-0.0773135	1
Tm9sf2	Tm9sf2	1.02622	0.101664	1
Arf4	Arf4	1.3104	0.206047	1
Spcs1	Spcs1	2.4945	-0.0335294	1
Glud1	Glud1	2.69974	-0.412854	1
Ghitm	Ghitm	2.3682	-0.149418	1
Use1	Use1	1.19989	0.259077	1
Dda1	Dda1	1.49986	0.173741	1
Rex1bd	Rex1bd	1.3104	0.0983569	1
Cope	Cope	1.27883	0.0856515	1
Ndufa13	Ndufa13	4.49957	-0.30416	1
Atp6v1b2	Atp6v1b2	2.21032	-0.615233	1
Slc25a4	Slc25a4	9.66224	0.103927	1
Dctn6	Dctn6	1.51565	0.196787	1
Ppp2cb	Ppp2cb	1.32619	-0.239139	1
Lamp1	Lamp1	3.2839	-0.291782	1
Ctsl	Ctsl	1.05779	-0.133764	1
Isca1	Isca1	1.68931	-0.244522	1
Pcbd2	Pcbd2	1.29461	0.0615093	1
Txndc15	Txndc15	1.62616	0.0865666	1
Pdlim7	Pdlim7	1.05779	0.160457	1
Prelid1	Prelid1	1.86298	-0.0160045	1
Higd2a	Higd2a	1.92613	0.0471929	1
Tmem14c	Tmem14c	1.1841	0.221123	1
Uqcrfs1	Uqcrfs1	1.46828	-0.298267	1
Nrsn1	Nrsn1	1.9735	0.240743	1
Rab18	Rab18	1.05779	-0.438553	1
LOC688682	LOC688682	1.24725	0.232231	1
Gdi2	Gdi2	1.38934	-0.246232	1
Atp5f1c	Atp5f1c	2.69974	-0.394737	1
Commd3	Commd3	1.04201	-0.20892	1
Usp14	Usp14	1.79983	-0.0687543	1
Snrpd1	Snrpd1	1.32619	0.0744236	1
Aqp4	Aqp4	3.2839	-0.197455	1
Syt4	Syt4	2.17874	0.247481	1
Reep5	Reep5	3.36284	-0.153999	1
Paip2	Paip2	1.89456	-0.140761	1
Ndufa2	Ndufa2	4.65745	-0.192251	1
Csnk1a1	Csnk1a1	1.21567	-0.329172	1
Txnl1	Txnl1	1.26304	-0.285552	1
Txnl4a	Txnl4a	1.23146	-0.147253	1
Cyb5a	Cyb5a	1.04201	-0.23486	1
Arl2bp	Arl2bp	1.84719	-0.163527	1
Mt3	Mt3	25.166	-0.32322	1
Vps35	Vps35	1.21567	0.0463274	1
Wdr83os	Wdr83os	1.62616	0.0985421	1
Trir	Trir	1.29461	0.262323	1
LOC288913	LOC288913	1.16831	-0.264013	1
Ndufb7	Ndufb7	2.79447	-0.202621	1
Scoc	Scoc	3.03129	0.0565962	1
Atp6v0d1	Atp6v0d1	3.18917	-0.313113	1
Gabarapl2	Gabarapl2	1.45249	-0.122326	1
Cox4i1	Cox4i1	11.6199	-0.128734	1
Map1lc3b	Map1lc3b	2.25768	-0.0536024	1
Trappc2l	Trappc2l	1.73668	0.0399494	1
Tubb3	Tubb3	3.23653	-0.210552	1
Agt	Agt	7.57823	-0.319599	1
Tubb5	Tubb5	5.80997	-0.034708	1
Csnk2b	Csnk2b	1.10516	-0.400665	1
Pfdn6	Pfdn6	1.10516	-0.0189611	1
Cstb	Cstb	2.47871	0.142974	1
Sumo3	Sumo3	1.01043	0.0580181	1
Ppa1	Ppa1	1.19989	-0.118778	1
Sar1a	Sar1a	1.05779	0.25496	1
Araf	Araf	2.3682	-0.0991138	1
Usp11	Usp11	1.19989	-0.106397	1
Uba1	Uba1	1.15252	-0.221015	1
Ndufb11	Ndufb11	3.17338	-0.0945038	1
Usp9x	Usp9x	1.45249	0.0390977	1
Pcsk1n	Pcsk1n	21.0454	0.162073	1
RragB	RragB	1.23146	0.0221322	1
Tro	Tro	1.10516	-0.160756	1
Tspyl2	Tspyl2	1.05779	0.249545	1
Maged1	Maged1	3.36284	-0.0163367	1
Cox7b	Cox7b	7.98871	-0.00454478	1
Gprasp1	Gprasp1	3.55229	-0.230144	1
Gprasp2	Gprasp2	2.28926	-0.026097	1
Bex2	Bex2	5.74682	-0.167859	1
Bex1	Bex1	2.77868	0.165785	1
Bex3	Bex3	4.34169	-0.168591	1
Tceal1	Tceal1	1.04201	0.115006	1
Tmsb15b2	Tmsb15b2	1.01043	-0.247753	1
Zcchc12	Zcchc12	3.47335	0.00788985	1
Pgrmc1	Pgrmc1	3.53651	-0.333033	1
Tmem255a	Tmem255a	1.15252	-0.0463525	1
Mcts1	Mcts1	1.13673	-0.0240157	1
Hprt1	Hprt1	1.34198	-0.252425	1
Bcap31	Bcap31	1.21567	0.0449636	1
Idh3g	Idh3g	1.08937	-0.365454	1
Atp6ap1	Atp6ap1	1.05779	-0.250905	1

## Sheet: Male 4 SON DEGs_Conservative
FeatureID	FeatureName	SON Average	SON Log2 Fold Change	SON P-Value
Avp	Avp	1280.65	6.14294	5.7575e-135
Pdyn	Pdyn	6.0729	4.82311	8.57438e-110
Oxt	Oxt	847.998	4.4157	5.31163e-73
Npff	Npff	1.06	5.2835	1.05146e-38
Kcnmb4	Kcnmb4	3.44499	3.03267	1.04386e-30
Cartpt	Cartpt	11.925	2.93847	1.26231e-29
Fkbp11	Fkbp11	1.23666	3.61787	1.38032e-23
Parm1	Parm1	2.23041	2.90698	1.23024e-22
Gpx3	Gpx3	11.2625	2.14933	6.59847e-19
Caprin2	Caprin2	1.06	3.37661	1.42083e-18
Ndnf	Ndnf	1.34708	3.03231	4.56338e-18
Ucp2	Ucp2	2.18625	2.38868	1.12098e-14
Ssr4	Ssr4	6.51457	1.84876	7.77852e-12
Gal	Gal	3.86458	2.44573	1.55038e-11
Plpp4	Plpp4	1.43541	2.34894	3.29668e-11
Tmed3	Tmed3	2.2525	2.04457	1.28757e-10
Cst6	Cst6	2.91499	1.91426	3.11086e-10
Plp1	Plp1	3.40083	-2.99488	3.52537e-10
Mbp	Mbp	6.09499	-2.80352	2.18924e-09
Erp29	Erp29	5.58707	1.66852	4.00781e-09
Mrps26	Mrps26	2.84874	1.79691	6.64017e-09
Resp18	Resp18	32.087	1.55538	7.38387e-09
LOC102553820	LOC102553820	1.59	1.96206	2.78022e-08
Ncdn	Ncdn	1.12625	-2.65967	2.98311e-08
Tf	Tf	1.17041	-2.60752	3.00678e-07
Ptprn	Ptprn	8.5904	1.42586	8.07417e-07
Celf6	Celf6	1.70041	1.73918	1.15018e-06
Sncb	Sncb	1.63416	-2.30667	1.15558e-06
Tp53i11	Tp53i11	1.94333	1.64657	3.15405e-06
Snap25	Snap25	2.73833	-2.13597	4.3688e-06
Ttr	Ttr	1.28083	-5.90053	1.79392e-05
Vsnl1	Vsnl1	1.39125	-2.08491	2.16006e-05
Cnp	Cnp	1.10416	-2.21265	2.8108e-05
Pam	Pam	4.43874	1.31897	4.25325e-05
mt-Rnr2	mt-Rnr2	36.7908	-1.78851	6.34934e-05
Ostc	Ostc	2.14208	1.42197	8.76614e-05
Calb2	Calb2	1.325	-1.98874	9.99393e-05
LOC100910069	LOC100910069	1.30291	1.5512	0.000171014
Gpm6a	Gpm6a	1.325	-1.89814	0.000195221
mt-Rnr1	mt-Rnr1	23.85	-1.6512	0.000240602
Scg2	Scg2	1.47958	-1.84357	0.000292897
LOC100911266	LOC100911266	1.47958	1.43948	0.000355457
Vat1	Vat1	2.98124	1.25982	0.00038538
Vat1l	Vat1l	1.59	1.38907	0.000500153
Saraf	Saraf	7.5304	1.13411	0.000524846
Rpl10	Rpl10	15.2375	1.08134	0.000714674
Ywhah	Ywhah	4.76999	-1.54616	0.00205052
Gstm5	Gstm5	4.01916	1.09652	0.00248203
Pld3	Pld3	9.31915	1.00682	0.00359452
Hbb	Hbb	1.63416	-2.49241	0.00382006
Faim2	Faim2	1.54583	-1.56404	0.00409768
Minar2	Minar2	3.57749	1.0611	0.00503533
Cd151	Cd151	2.03166	1.13266	0.00611447
Rps6	Rps6	12.5212	0.951402	0.00680069
Id3	Id3	1.87708	1.13477	0.0107063
Tuba4a	Tuba4a	1.39125	-1.44533	0.0126592
Slc12a5	Slc12a5	1.01583	-1.45577	0.0157077
Tubb4a	Tubb4a	3.17999	-1.37766	0.0157077
Nnat	Nnat	27.6262	0.889548	0.0176211
Gstm7	Gstm7	4.88041	0.923121	0.0180956
Hba-a1	Hba-a1	2.12	-2.23456	0.0193906
Akap12	Akap12	1.25875	1.13527	0.0203898
Rnd2	Rnd2	1.12625	-1.39486	0.0218808
Ctss	Ctss	1.30291	-1.39696	0.0220599
Tuba1b	Tuba1b	4.41666	-1.26562	0.0230056
Hspa5	Hspa5	5.54291	0.874263	0.0288753
Slc6a1	Slc6a1	1.03791	-1.36586	0.0297301
Got1	Got1	1.63416	-1.28869	0.032877
Ssr1	Ssr1	2.00958	0.965822	0.0331056
Ly6e	Ly6e	2.34083	0.943036	0.0331695
LOC102549726	LOC102549726	2.53958	0.920142	0.0380444
Atp1a3	Atp1a3	3.48916	-1.20321	0.0393024
Atp1b1	Atp1b1	7.04457	-1.17159	0.0410786
Tmem167a	Tmem167a	1.52375	0.988263	0.0453917
Manf	Manf	2.09791	0.927534	0.0465171
Pebp1	Pebp1	5.10124	-1.15648	0.0478283
Ndrg4	Ndrg4	4.76999	-1.15878	0.0478283
Mtch1	Mtch1	3.68791	-1.16186	0.0507378
Erlec1	Erlec1	2.31875	0.894586	0.0516017
Tmem59l	Tmem59l	6.11707	0.803377	0.052309
Surf4	Surf4	1.1925	1.01195	0.0582241
Rps20	Rps20	14.6191	0.759446	0.058273
Ndufb4	Ndufb4	2.93708	-1.13776	0.0657734
Rps9l1	Rps9l1	9.05415	0.760036	0.0673681
Vkorc1	Vkorc1	1.17041	0.991828	0.0679289
Rnf14	Rnf14	1.81083	-1.16377	0.0685675
Igsf1	Igsf1	1.08208	-1.21855	0.069256
Tmeff2	Tmeff2	1.54583	0.927184	0.0729359
Rps27a	Rps27a	31.9104	0.751274	0.0743992
Qdpr	Qdpr	1.83291	-1.20791	0.0768796
Ndn	Ndn	8.39165	0.742683	0.0817231
Dennd5a	Dennd5a	1.17041	-1.2107	0.0823826
Rpl36al	Rpl36al	6.75749	0.748842	0.0871459
LOC100911177	LOC100911177	1.855	0.861316	0.0926485
Ttc3	Ttc3	1.59	-1.1294	0.0926662
Tpi1	Tpi1	4.88041	-1.05522	0.0951169
Bin1	Bin1	1.12625	-1.18042	0.0960064
Atp6v1g2	Atp6v1g2	2.05375	-1.10316	0.0960064
Pdia3	Pdia3	3.09166	0.786763	0.0962603
Calm2	Calm2	8.03832	-1.03837	0.0962784
Gas5	Gas5	2.07583	0.832488	0.096579
Clstn1	Clstn1	1.96541	-1.09922	0.0982235
Rpl36a	Rpl36a	10.335	0.714397	0.0988906
Gpm6b	Gpm6b	2.07583	-1.11335	0.106185
Basp1	Basp1	2.76041	-1.06088	0.106927
Arf3	Arf3	1.81083	-1.08974	0.109547
Rgmb	Rgmb	1.12625	0.924704	0.111402
Rps5	Rps5	10.2687	0.701062	0.111402
Itm2b	Itm2b	5.41041	-1.02234	0.111402
Pnma8b	Pnma8b	1.47958	-1.09713	0.114551
Snd1	Snd1	1.12625	0.91527	0.115352
Rps18	Rps18	8.56832	0.699487	0.116005
Ndufa8	Ndufa8	3.40083	-1.03025	0.117727
Tpt1	Tpt1	15.8779	0.682303	0.117727
Tspan7	Tspan7	4.41666	-1.01055	0.124106
Clu	Clu	7.59665	-1.00395	0.12643
H2az1	H2az1	1.325	-1.08664	0.128182
Hid1	Hid1	1.36916	0.858475	0.129339
Reep1	Reep1	1.30291	0.864051	0.130481
P4hb	P4hb	1.92125	0.796448	0.132619
H3f3b	H3f3b	1.9875	-1.03947	0.133667
Dnm1	Dnm1	2.62791	-1.02175	0.134172
Glul	Glul	5.18957	-0.98916	0.135889
Ppp2r1a	Ppp2r1a	2.51749	-1.01813	0.136665
LOC691995	LOC691995	10.7546	0.670618	0.137885
Alg2	Alg2	2.76041	0.747501	0.138411
Ywhaz	Ywhaz	2.76041	-1.04135	0.138411
Dpysl2	Dpysl2	2.45124	-1.01485	0.139402
Sqstm1	Sqstm1	3.17999	-0.992981	0.146122
Spint2	Spint2	2.40708	0.750698	0.14723
Eif4h	Eif4h	1.1925	-1.06499	0.149404
Slc25a5	Slc25a5	1.23666	-1.06383	0.149939
Fez1	Fez1	1.39125	-1.0802	0.153221
Chn1	Chn1	1.39125	-1.04235	0.154686
Sec61b	Sec61b	2.80458	0.732149	0.1568
Flywch1	Flywch1	1.30291	-1.05055	0.1568
Sult4a1	Sult4a1	1.17041	-1.05841	0.158077
Aprt	Aprt	1.56791	0.796401	0.161279
Rpl27a	Rpl27a	23.1875	0.663078	0.161473
Scd2	Scd2	9.29706	-0.951289	0.162447
Rpl17	Rpl17	13.7358	0.637858	0.171506
Sptan1	Sptan1	1.74458	-1.00364	0.173523
Rpl6	Rpl6	12.7421	0.637919	0.173786
Uqcc2	Uqcc2	1.76666	-0.999392	0.176012
Fth1	Fth1	29.4591	-0.869288	0.181498
Xbp1	Xbp1	1.56791	0.779818	0.185589
Ndufv1	Ndufv1	1.12625	-1.03125	0.186331
Prkacb	Prkacb	2.03166	-0.965672	0.194774
LOC120095704	LOC120095704	1.21458	0.81861	0.196598
Gnas	Gnas	45.4032	0.628736	0.2009
Ywhaq	Ywhaq	3.51124	-0.929851	0.2009
Actb	Actb	10.9091	-0.900992	0.2009
Prkar1b	Prkar1b	2.84874	-0.940282	0.2009
Rps4x	Rps4x	11.4833	0.618702	0.2009
Thy1	Thy1	3.57749	-0.927372	0.202432
Mlc1	Mlc1	1.43541	-0.984449	0.202952
Atp1a2	Atp1a2	3.75416	-0.928975	0.20391
Rpl3	Rpl3	8.3254	0.621499	0.208355
Tubb2a	Tubb2a	5.12332	-0.906314	0.211073
Gpx1	Gpx1	1.12625	-1.00581	0.21346
Rps19l2	Rps19l2	12.2341	0.608245	0.214327
Rab6a	Rab6a	1.78875	-0.956383	0.216058
Atp2a2	Atp2a2	1.78875	-0.957062	0.216296
Nckap1	Nckap1	1.41333	-0.966717	0.221867
LOC120098269	LOC120098269	5.8079	0.626981	0.223191
Rnasek	Rnasek	12.1016	0.601911	0.223287
Mgst3	Mgst3	1.74458	-0.946764	0.223287
Stxbp1	Stxbp1	2.03166	-0.929534	0.230421
Ddost	Ddost	1.41333	0.752555	0.234466
Ddx5	Ddx5	2.31875	-0.914014	0.241083
Aldoc	Aldoc	7.61873	-0.864463	0.247165
Vegfb	Vegfb	2.27458	0.679728	0.25061
Cdip1	Cdip1	1.30291	-0.947698	0.253944
Serp2	Serp2	1.52375	-0.933734	0.25633
Rps12	Rps12	13.7137	0.579026	0.260164
Ppib	Ppib	1.08208	-0.95615	0.260939
Map4	Map4	1.65625	-0.918885	0.260939
Septin5	Septin5	1.1925	-0.954792	0.260939
Tusc3	Tusc3	3.88666	0.622383	0.260939
Ndufa6	Ndufa6	3.04749	-0.879046	0.263427
Snap91	Snap91	1.08208	-0.960598	0.263523
Cd59	Cd59	3.22416	0.633015	0.263785
Rps28	Rps28	11.2625	0.574216	0.268598
Fis1	Fis1	2.76041	-0.877962	0.269805
Abhd8	Abhd8	1.47958	-1.02605	0.271382
Rpl32	Rpl32	22.26	0.583428	0.284193
Txndc15	Txndc15	2.53958	0.637445	0.287558
Tcf25	Tcf25	2.29666	-0.875702	0.288247
Hdac11	Hdac11	1.1925	-0.927167	0.29124
Tspan6	Tspan6	1.39125	0.706304	0.293214
Pkm	Pkm	1.89916	-0.880601	0.293459
Tmem130	Tmem130	11.4171	0.560489	0.294692
Eef1a1	Eef1a1	13.0733	0.55762	0.295078
Gaa	Gaa	8.83331	0.566455	0.296468
Atp6v1d	Atp6v1d	1.70041	-0.885315	0.301722
Calm1	Calm1	3.70999	-0.83937	0.306271
Rtn4	Rtn4	2.84874	-0.851601	0.306271
Tubb4b	Tubb4b	3.31249	-0.839323	0.312434
Mcfd2	Mcfd2	1.23666	0.719068	0.31376
Rab11b	Rab11b	1.43541	-0.890446	0.314562
Rpl8	Rpl8	8.14873	0.55657	0.318295
Ap2s1	Ap2s1	1.61208	-0.875852	0.318972
Nsg1	Nsg1	2.60583	-0.841334	0.323338
Enho	Enho	1.03791	-0.912593	0.325382
Qk	Qk	1.94333	-0.880356	0.32545
Ckb	Ckb	11.3066	-0.799638	0.32545
Atp5f1c	Atp5f1c	2.34083	-0.845674	0.32545
Ubc	Ubc	5.01291	-0.815305	0.327142
Cops6	Cops6	1.10416	-0.899011	0.337183
Klhl13	Klhl13	1.325	0.684071	0.339847
Acot7	Acot7	2.07583	-0.841604	0.340262
Hnrnpa2b1	Hnrnpa2b1	1.87708	-0.848998	0.342726
Ctsf	Ctsf	1.70041	0.684283	0.342972
Rpl13a	Rpl13a	17.49	0.528121	0.343205
Ywhae	Ywhae	5.01291	-0.799656	0.346298
Creb3	Creb3	1.03791	0.720512	0.34679
S100b	S100b	11.2183	-0.788275	0.347232
Rheb	Rheb	1.41333	-0.86124	0.34761
Epdr1	Epdr1	2.12	0.61799	0.35194
Tagln3	Tagln3	2.20833	-0.830108	0.353924
Ube2m	Ube2m	2.56166	-0.821539	0.356557
Dctn1	Dctn1	1.65625	-0.845628	0.360803
Pcbp2	Pcbp2	1.43541	-0.848335	0.366074
Tppp3	Tppp3	1.47958	0.662738	0.370096
Aldoa	Aldoa	12.6537	-0.766396	0.371582
LOC102556004	LOC102556004	2.45124	0.593207	0.371582
Ahcyl1	Ahcyl1	1.36916	-0.85093	0.372305
Nisch	Nisch	2.09791	-0.819755	0.372402
Timm13	Timm13	1.9875	-0.81602	0.376136
Rps26	Rps26	21.9287	0.533729	0.377931
Ndufa12	Ndufa12	2.47333	-0.801712	0.377931
Dynll2	Dynll2	2.56166	-0.799956	0.377931
Pfkp	Pfkp	1.08208	-0.863946	0.377931
Rps15a	Rps15a	19.2566	0.502968	0.385855
Thra	Thra	1.63416	-0.819581	0.388825
Slc25a3	Slc25a3	4.76999	-0.768692	0.391353
Bscl2	Bscl2	1.4575	0.641364	0.391635
Nsg2	Nsg2	3.37874	-0.777772	0.396931
Selenop	Selenop	3.77624	-0.795285	0.397887
Serinc1	Serinc1	3.93083	-0.771008	0.39999
Ndufb10	Ndufb10	2.16416	-0.796249	0.402009
Rps8	Rps8	18.7708	0.495269	0.405688
Ptgds	Ptgds	12.7641	-1.25886	0.406302
Pja1	Pja1	1.855	-0.803009	0.406302
Rpl35	Rpl35	23.342	0.519953	0.407424
Slc35b1	Slc35b1	1.39125	0.635888	0.408818
Eef1g	Eef1g	4.10749	0.533021	0.409841
Prnp	Prnp	5.56499	-0.754627	0.409841
Wbp2	Wbp2	1.41333	-0.816074	0.411301
Dnajc5	Dnajc5	1.01583	-0.841175	0.41595
Bex4	Bex4	1.325	0.637041	0.418295
Fkbp8	Fkbp8	1.96541	-0.790506	0.419022
LOC100360413	LOC100360413	2.18625	0.578901	0.419309
Atp5f1a	Atp5f1a	4.52707	-0.752117	0.419479
LOC102551133	LOC102551133	2.73833	0.555975	0.422438
Rpl18a	Rpl18a	13.8904	0.486051	0.430998
Hm13	Hm13	1.61208	0.605666	0.431963
Tcta	Tcta	1.01583	0.674645	0.433034
Rpl14	Rpl14	13.2058	0.485808	0.433034
Csnk1a1	Csnk1a1	1.03791	-0.848289	0.435074
Cnbp	Cnbp	1.89916	-0.780054	0.43779
Rpn1	Rpn1	3.00333	0.539604	0.43833
Rplp1	Rplp1	35.1566	0.500266	0.43833
Ctnnb1	Ctnnb1	1.23666	-0.805795	0.44045
Ndufb9	Ndufb9	3.46708	-0.746984	0.440875
Pdxp	Pdxp	1.43541	-0.792158	0.441761
Rps21	Rps21	25.5945	0.501602	0.442121
Ywhag	Ywhag	3.93083	-0.74106	0.443852
Cnih2	Cnih2	1.9875	-0.769838	0.449606
Selenow	Selenow	8.10457	-0.719721	0.450012
Rit2	Rit2	3.22416	0.522262	0.454172
Creld1	Creld1	1.23666	0.619616	0.454297
Map1lc3a	Map1lc3a	3.48916	-0.736088	0.455208
Prkar1a	Prkar1a	2.56166	-0.749001	0.457314
Spcs2	Spcs2	2.56166	0.534596	0.463175
Elovl5	Elovl5	1.23666	0.640147	0.463175
Sumo2	Sumo2	2.31875	-0.747708	0.463429
Aco2	Aco2	2.23041	-0.749405	0.463871
Ptma	Ptma	2.84874	-0.746449	0.463871
Pfkm	Pfkm	2.16416	-0.750927	0.469016
Gapdh	Gapdh	22.812	-0.649616	0.472227
Uqcr10	Uqcr10	6.75749	-0.706088	0.476075
Atp6v1e1	Atp6v1e1	2.60583	-0.734185	0.477274
Ndufb8	Ndufb8	4.79207	-0.713502	0.478421
Tkt	Tkt	1.01583	-0.801632	0.48338
Ncam1	Ncam1	1.7225	-0.765364	0.484077
Naa38	Naa38	1.81083	-0.753527	0.485438
Ptms	Ptms	3.51124	-0.718697	0.488963
Rnf187	Rnf187	2.73833	-0.725701	0.489175
Agap3	Agap3	1.10416	-0.789297	0.489519
Oaz1	Oaz1	5.16749	-0.705446	0.49044
Mpc2	Mpc2	2.51749	-0.72765	0.49044
Pdia6	Pdia6	1.96541	0.550142	0.491821
Lsamp	Lsamp	2.16416	0.536275	0.491918
Bola2	Bola2	1.855	-0.744886	0.493934
Map1b	Map1b	3.35666	-0.714931	0.496821
Rpl11	Rpl11	11.8146	0.455652	0.504193
Necap1	Necap1	1.03791	-0.782817	0.506477
Grina	Grina	3.48916	-0.704664	0.512266
Gng3	Gng3	3.66583	-0.703271	0.512539
Apbb1	Apbb1	1.78875	-0.736004	0.513144
Cst3	Cst3	57.0411	-0.62609	0.516861
Ptprs	Ptprs	1.36916	-0.753186	0.516954
Dctn2	Dctn2	1.23666	-0.757506	0.517336
Skp1	Skp1	5.52082	-0.688398	0.517336
Napa	Napa	1.14833	-0.758352	0.521444
Rpl7a	Rpl7a	7.48623	0.456998	0.521678
Mfge8	Mfge8	1.14833	-0.759557	0.522014
Pja2	Pja2	1.92125	-0.721894	0.522291
Rps3	Rps3	9.89331	0.448625	0.523455
Rpl21	Rpl21	9.3854	0.448884	0.523762
Calb1	Calb1	2.18625	0.515136	0.527113
Cox7a2l	Cox7a2l	5.07916	0.464221	0.527113
Uqcr11	Uqcr11	6.02874	-0.676766	0.527113
Rab6b	Rab6b	2.27458	-0.706316	0.527113
Pafah1b1	Pafah1b1	1.4575	-0.740085	0.527113
Atp6v1b2	Atp6v1b2	2.71624	-0.699589	0.527113
Npc2	Npc2	2.64999	0.498672	0.528797
Mpc1	Mpc1	1.65625	-0.726627	0.531451
Rab7a	Rab7a	1.54583	-0.724682	0.533181
Lsm7	Lsm7	1.28083	-0.74144	0.533483
Ntan1	Ntan1	1.10416	-0.754813	0.536376
Unc80	Unc80	1.14833	0.573492	0.538359
Gdi1	Gdi1	3.17999	-0.685931	0.539936
Pomp	Pomp	2.93708	-0.684482	0.545965
Rpsa	Rpsa	11.4833	0.432503	0.546877
Bloc1s1	Bloc1s1	1.14833	-0.737475	0.54726
Mdh1	Mdh1	6.02874	-0.664679	0.54726
Gja1	Gja1	1.94333	-0.708567	0.54726
Rnf11l1	Rnf11l1	1.41333	-0.725492	0.547877
LOC102555659	LOC102555659	2.40708	-0.694026	0.548846
Plpp3	Plpp3	1.28083	-0.727794	0.552863
Chchd10	Chchd10	7.61873	-0.656751	0.553425
LOC679739	LOC679739	2.78249	-0.683544	0.553825
Nedd4	Nedd4	1.36916	-0.719214	0.553887
Got2	Got2	1.36916	-0.755219	0.555868
Nme2	Nme2	7.70707	0.435667	0.56042
LOC108353424	LOC108353424	3.04749	0.471608	0.561036
Prune2	Prune2	1.12625	0.563713	0.562974
Epn1	Epn1	1.28083	-0.720256	0.56464
Atp1a1	Atp1a1	1.78875	-0.6985	0.566955
RGD1560398	RGD1560398	1.25875	-0.726123	0.566955
Rpl23a	Rpl23a	7.7954	0.44075	0.569546
Tuba1a	Tuba1a	14.4646	-0.642525	0.56988
Snx3	Snx3	2.385	-0.684192	0.56988
Spock2	Spock2	1.43541	-0.712485	0.571336
Ssr3	Ssr3	1.01583	0.588478	0.57162
Arf5	Arf5	1.47958	-0.70922	0.57162
Synj1	Synj1	1.01583	-0.740209	0.57188
Uqcrc2	Uqcrc2	1.65625	-0.701497	0.57458
Ndufb5	Ndufb5	2.62791	-0.673154	0.575031
Impact	Impact	2.53958	-0.676872	0.575761
Pak1	Pak1	1.01583	-0.729158	0.578126
Gde1	Gde1	1.47958	-0.717553	0.578126
Ctsd	Ctsd	4.10749	0.447182	0.578126
Ndufs8	Ndufs8	1.78875	-0.688398	0.578126
Tle5	Tle5	5.45457	-0.647646	0.578126
Map2k1	Map2k1	1.28083	-0.70708	0.578126
Pitpna	Pitpna	1.59	-0.695612	0.578126
Cldn5	Cldn5	1.23666	0.546373	0.578126
Arpc1a	Arpc1a	1.39125	-0.709973	0.578126
Atp5me	Atp5me	6.8679	-0.643553	0.578126
Rab3a	Rab3a	5.74165	-0.647603	0.578126
Dnaja2	Dnaja2	1.17041	-0.717338	0.578126
Cisd1	Cisd1	1.89916	-0.683459	0.578126
Hsph1	Hsph1	1.21458	-0.713683	0.578287
Srm	Srm	1.36916	0.536049	0.578503
Ndufs3	Ndufs3	1.325	-0.707514	0.579063
Atp6v1c1	Atp6v1c1	1.28083	-0.710889	0.579063
Arl3	Arl3	1.43541	-0.700044	0.579473
Psme1	Psme1	1.59	0.517066	0.581512
Rps23	Rps23	17.4237	0.40771	0.582692
Map1a	Map1a	1.83291	-0.68437	0.582692
Atp5f1b	Atp5f1b	8.50207	-0.634332	0.582856
Rpl4	Rpl4	8.87748	0.417248	0.582856
Rpl24	Rpl24	13.3825	0.410088	0.582856
Tmbim6	Tmbim6	1.59	-0.691952	0.583923
Psap	Psap	10.5337	-0.630515	0.583923
Myl6	Myl6	5.07916	-0.641496	0.586109
Hap1	Hap1	2.45124	-0.663288	0.586109
Edf1	Edf1	2.05375	-0.672308	0.586332
Mapk8ip1	Mapk8ip1	1.30291	-0.703989	0.586332
Suclg1	Suclg1	1.30291	-0.703768	0.586332
Canx	Canx	5.07916	0.429919	0.589881
Apoe	Apoe	37.0116	-0.575499	0.594061
Gprc5b	Gprc5b	1.1925	-0.724304	0.594519
Retreg2	Retreg2	1.10416	-0.708637	0.594609
Rcn2	Rcn2	3.51124	0.44382	0.595141
Sod1	Sod1	4.17374	-0.639263	0.595141
Atp5pb	Atp5pb	3.22416	-0.645081	0.598918
Sri	Sri	1.21458	0.52694	0.59898
Eif3m	Eif3m	1.70041	0.502585	0.599069
Rpl10a	Rpl10a	3.24624	0.440438	0.601234
Sdhc	Sdhc	1.70041	-0.672216	0.601688
Cct7	Cct7	1.61208	-0.674703	0.602003
Pygb	Pygb	1.4575	-0.680363	0.603039
Idh3a	Idh3a	1.1925	-0.691839	0.603474
Pltp	Pltp	1.01583	-0.703979	0.605574
Mrpl20	Mrpl20	1.1925	-0.69718	0.607696
Nedd8	Nedd8	3.37874	-0.637984	0.607728
Rpl19	Rpl19	19.9191	0.421472	0.611519
Rpl31	Rpl31	4.52707	0.420613	0.613778
Myl12b	Myl12b	2.23041	-0.652872	0.614717
Mdh2	Mdh2	2.80458	-0.642691	0.614717
RGD1311899	RGD1311899	2.23041	-0.653276	0.614717
Idh3b	Idh3b	1.21458	-0.683009	0.61771
Arpc4	Arpc4	1.34708	-0.680363	0.61771
Mlf2	Mlf2	2.76041	-0.638785	0.61771
Cltc	Cltc	2.98124	-0.638417	0.61771
Fabp5	Fabp5	2.93708	0.440255	0.619421
Rpl12	Rpl12	6.69124	0.405526	0.621539
Slc22a17	Slc22a17	6.44832	-0.61513	0.621972
Romo1	Romo1	2.42916	-0.642207	0.622888
Cend1	Cend1	1.81083	-0.653141	0.625011
Ldhb	Ldhb	5.91832	-0.614525	0.629155
Dad1	Dad1	3.86458	0.420859	0.629429
Hnrnpk	Hnrnpk	1.65625	-0.659995	0.629635
Mrpl17	Mrpl17	2.73833	0.441222	0.630823
Rogdi	Rogdi	1.54583	-0.660477	0.630868
Pnkd	Pnkd	1.10416	-0.695092	0.631263
Mt3	Mt3	23.4304	-0.553911	0.631358
Rpl23	Rpl23	14.3321	0.386331	0.631963
Mrfap1	Mrfap1	3.95291	-0.61908	0.631963
Dpcd	Dpcd	1.34708	-0.66396	0.634305
Tafa5	Tafa5	1.70041	0.471141	0.636925
Abat	Abat	1.67833	-0.651535	0.63701
Atp1b2	Atp1b2	2.00958	-0.644904	0.639576
Sumo1	Sumo1	1.1925	-0.67003	0.640685
Mien1	Mien1	1.14833	-0.672199	0.643954
Eid1	Eid1	1.14833	-0.678326	0.650012
Ss18l2	Ss18l2	1.10416	-0.677452	0.650012
Ube2d3	Ube2d3	1.39125	-0.658713	0.650446
Gdi2	Gdi2	1.34708	-0.659113	0.651561
Gnao1	Gnao1	1.87708	-0.639174	0.654854
Bnip3	Bnip3	1.30291	-0.664546	0.657157
Ywhab	Ywhab	3.44499	-0.615819	0.657157
Cltb	Cltb	1.81083	-0.639837	0.657157
Arhgdig	Arhgdig	2.87083	0.427637	0.657879
Atp5mc3	Atp5mc3	5.14541	-0.601009	0.662002
Ndufa4	Ndufa4	12.3004	-0.58933	0.662002
Rpl7	Rpl7	8.12665	0.384163	0.662002
Cntn1	Cntn1	1.96541	-0.628972	0.662047
LOC103693330	LOC103693330	3.99708	-0.601418	0.662047
Lage3	Lage3	2.29666	0.433553	0.662047
Nptn	Nptn	2.49541	-0.618006	0.66272
Stub1	Stub1	1.96541	-0.625863	0.666298
Cyc1	Cyc1	2.45124	-0.612205	0.668292
Aplp2	Aplp2	1.89916	-0.625718	0.668292
Bmerb1	Bmerb1	1.63416	-0.63229	0.671231
Rps3a	Rps3a	8.96581	0.374294	0.673143
Srsf5	Srsf5	1.12625	-0.651026	0.676468
Ndufa13	Ndufa13	4.63749	-0.59073	0.676662
Mesd	Mesd	1.25875	0.483936	0.677455
Ttyh1	Ttyh1	3.04749	-0.599264	0.680236
Lrrc4b	Lrrc4b	1.23666	-0.639336	0.680236
Arpc2	Arpc2	1.03791	-0.653141	0.68149
LOC120093056	LOC120093056	15.0387	0.362089	0.681799
Zwint	Zwint	21.5754	-0.523889	0.685586
LOC120102992	LOC120102992	3.06958	0.405139	0.686768
Cdc42	Cdc42	2.80458	-0.599003	0.686768
Acsbg1	Acsbg1	1.43541	-0.628153	0.688031
Ndufb3	Ndufb3	1.78875	-0.616315	0.688031
Slc39a7	Slc39a7	1.03791	0.491881	0.689077
Pin1	Pin1	1.54583	-0.619466	0.689122
Rnf7	Rnf7	1.06	-0.64921	0.692362
Dynlrb1	Dynlrb1	3.15791	-0.58915	0.695616
Os9	Os9	1.23666	0.473507	0.697367
Ypel3	Ypel3	2.62791	-0.592935	0.700778
Lrp1	Lrp1	1.54583	-0.612914	0.704107
Stard3nl	Stard3nl	1.43541	0.44283	0.720513
Gnb1	Gnb1	1.12625	-0.626743	0.722152
Ctbp1	Ctbp1	1.39125	-0.613971	0.72409
Cfl1	Cfl1	8.56832	-0.557876	0.725154
Grin1	Grin1	1.21458	-0.61737	0.726179
Tgoln2	Tgoln2	1.21458	0.470784	0.726406
Hsp90b1	Hsp90b1	3.97499	0.37716	0.727238
S100a16	S100a16	1.65625	-0.596543	0.731337
Cox6c	Cox6c	13.5371	-0.550221	0.731337
Itfg1	Itfg1	3.15791	0.383189	0.731337
Atp6v0d1	Atp6v0d1	3.31249	-0.570567	0.733721
Phyhipl	Phyhipl	1.25875	-0.616919	0.734567
Ndfip1	Ndfip1	5.63124	-0.557683	0.735487
Elob	Elob	6.80165	-0.552891	0.735574
Sec62	Sec62	1.08208	-0.622312	0.736872
Gpx4	Gpx4	6.8679	-0.552142	0.736872
Npm1	Npm1	2.98124	0.378936	0.738129
Map1lc3b	Map1lc3b	2.00958	-0.584319	0.739046
Peg3	Peg3	5.85207	0.354628	0.739384
Syt5	Syt5	1.81083	0.413429	0.739384
Atp6v1f	Atp6v1f	3.33458	-0.565566	0.740293
Sub1	Sub1	3.29041	-0.563874	0.741229
Sh3bgrl3	Sh3bgrl3	2.60583	0.385355	0.741831
Morf4l1	Morf4l1	4.70374	-0.555531	0.742582
Usp14	Usp14	1.4575	-0.592837	0.742805
Cycs	Cycs	2.23041	-0.574241	0.745055
Eno2	Eno2	4.72582	-0.552373	0.745731
Marcks	Marcks	1.50166	-0.591923	0.756775
Gnb2	Gnb2	2.53958	-0.564479	0.75777
Psmb2	Psmb2	1.12625	-0.603138	0.761353
Cystm1	Cystm1	2.14208	0.393594	0.761353
Vamp2	Vamp2	4.17374	-0.547861	0.762335
Pfn2	Pfn2	2.49541	-0.562104	0.771982
Higd1a	Higd1a	1.96541	-0.568091	0.772455
Sdhb	Sdhb	1.34708	-0.585542	0.773188
Vps28	Vps28	1.43541	-0.581221	0.774953
Scg3	Scg3	1.14833	-0.599262	0.774953
Atp6v0a1	Atp6v0a1	1.52375	-0.576142	0.775136
Ypel5	Ypel5	1.12625	-0.595733	0.775781
App	App	6.6029	-0.534539	0.775781
Oxr1	Oxr1	1.12625	-0.597931	0.777347
Atp6v1a	Atp6v1a	1.78875	-0.567186	0.777475
Phpt1	Phpt1	1.96541	-0.561761	0.778739
Nrxn2	Nrxn2	1.10416	-0.595987	0.779135
LOC120093072	LOC120093072	15.7012	0.320243	0.779618
Bsg	Bsg	12.6316	0.319755	0.779618
Arf1	Arf1	2.80458	-0.550612	0.779618
Uqcrfs1	Uqcrfs1	1.74458	-0.559666	0.779618
Chmp5	Chmp5	1.01583	-0.596803	0.780466
Rab1a	Rab1a	1.83291	-0.561994	0.780466
Cuta	Cuta	1.01583	-0.596803	0.780466
Clip3	Clip3	1.54583	-0.568047	0.781189
Zer1	Zer1	1.08208	-0.583906	0.781189
Sec11c	Sec11c	4.19582	0.347506	0.781299
Lgmn	Lgmn	1.39125	0.406916	0.781443
LOC120101889	LOC120101889	1.08208	-0.588224	0.782828
Snx10	Snx10	1.70041	0.384333	0.787333
Mff	Mff	1.92125	-0.550759	0.787333
Atp5po	Atp5po	5.16749	-0.524881	0.787333
Clta	Clta	2.51749	-0.541522	0.788666
Hspd1	Hspd1	1.14833	-0.583296	0.788962
Rps10	Rps10	8.03832	0.322188	0.789289
S100a13	S100a13	1.78875	-0.553247	0.796393
Btbd1	Btbd1	1.03791	-0.584855	0.797684
Vapa	Vapa	1.9875	-0.544355	0.803829
Timp2	Timp2	6.38207	0.322336	0.804085
Cd164	Cd164	1.21458	0.419826	0.807708
Rpl18	Rpl18	7.59665	0.315773	0.807803
Atp5mg	Atp5mg	8.7229	-0.509595	0.808092
Ndrg2	Ndrg2	7.5304	-0.510837	0.808092
Tubb2b	Tubb2b	2.09791	0.363557	0.809809
Eef2	Eef2	8.10457	0.312692	0.812546
Syt4	Syt4	2.47333	0.355273	0.813093
Sucla2	Sucla2	1.10416	-0.566823	0.814434
Psmd6	Psmd6	1.10416	-0.569395	0.816385
Atp5f1d	Atp5f1d	3.59958	-0.520005	0.819667
Gprasp1	Gprasp1	3.35666	-0.52022	0.819742
Gtf2h5	Gtf2h5	1.47958	-0.549052	0.821456
Pdcd5	Pdcd5	1.17041	-0.566903	0.822138
Tsc22d1	Tsc22d1	1.325	-0.560588	0.824364
Mrps21	Mrps21	1.30291	-0.555812	0.826973
Ppia	Ppia	17.6225	-0.497302	0.828011
Pcsk1n	Pcsk1n	29.3708	0.326084	0.831051
Polr2l	Polr2l	3.11374	-0.520892	0.831908
Eef1a2	Eef1a2	3.17999	-0.518771	0.83196
Atp9a	Atp9a	2.03166	-0.531594	0.83407
Acyp2	Acyp2	1.1925	-0.555211	0.83407
Guk1	Guk1	2.62791	-0.523608	0.835394
Glrx5	Glrx5	1.10416	-0.566251	0.839166
Krtcap2	Krtcap2	2.09791	0.353457	0.841041
Rps11	Rps11	9.71665	0.298242	0.845071
Pgk1	Pgk1	4.28416	-0.50329	0.845156
Ndufb6	Ndufb6	3.22416	-0.51226	0.845374
Ndufa7	Ndufa7	2.42916	-0.519112	0.845374
Cd63	Cd63	2.64999	0.335886	0.848102
Smim14	Smim14	2.12	0.352678	0.848481
Capzb	Capzb	1.1925	-0.552803	0.848875
Hnrnpa3	Hnrnpa3	1.41333	-0.645511	0.854998
Pianp	Pianp	1.63416	0.361404	0.854998
Psenen	Psenen	1.36916	-0.5355	0.855412
LOC100360522	LOC100360522	1.06	0.414894	0.855546
Banf1	Banf1	1.14833	-0.545528	0.85774
Dnajc10	Dnajc10	1.06	0.411958	0.860462
Mapt	Mapt	1.25875	-0.535985	0.860462
Chchd1	Chchd1	1.12625	-0.548501	0.860462
Ndufa2	Ndufa2	4.10749	-0.497337	0.860719
Psmc5	Psmc5	1.87708	-0.52211	0.861079
Laptm4a	Laptm4a	2.385	-0.506939	0.863032
Higd2a	Higd2a	1.4575	-0.533471	0.863032
Rpn2	Rpn2	1.87708	0.342073	0.86599
Sv2a	Sv2a	1.76666	-0.520515	0.867594
Stmn1	Stmn1	7.97207	-0.485876	0.871024
Ifi27	Ifi27	1.17041	0.39235	0.871229
Arl6ip5	Arl6ip5	1.08208	-0.546818	0.871851
Cox6a1	Cox6a1	11.0196	-0.47731	0.873934
LOC100911992	LOC100911992	3.59958	-0.492268	0.878367
Rps15	Rps15	11.1962	0.283778	0.879041
Dner	Dner	1.50166	-0.518185	0.8831
Nell2	Nell2	1.43541	-0.521123	0.883327
Pam16	Pam16	2.34083	-0.50121	0.883327
Ap1s2	Ap1s2	1.1925	0.37384	0.88719
Atp5mk	Atp5mk	4.52707	-0.483692	0.888091
Atp5pd	Atp5pd	4.85832	-0.483729	0.888091
Hprt1	Hprt1	1.28083	-0.521054	0.888091
Emc4	Emc4	1.21458	-0.526004	0.888845
Ergic3	Ergic3	1.92125	0.339383	0.888845
Psmc1	Psmc1	1.41333	-0.521545	0.888845
Mbd3	Mbd3	1.01583	-0.533101	0.888845
Atp5mf	Atp5mf	7.3979	-0.476114	0.888845
Rab18	Rab18	1.01583	-0.540706	0.891594
Paip2	Paip2	1.4575	-0.514858	0.891594
Slc48a1	Slc48a1	1.06	-0.569739	0.891673
Ndufs5	Ndufs5	3.79833	-0.481727	0.893214
Trir	Trir	1.14833	0.371172	0.893214
Rpl41	Rpl41	45.1824	0.297654	0.893273
Elmod1	Elmod1	1.17041	-0.522466	0.895097
LOC100360841	LOC100360841	10.2687	0.276371	0.895102
Csnk2b	Csnk2b	1.17041	-0.523858	0.895102
Mrps36	Mrps36	1.03791	-0.530418	0.897294
Rps27	Rps27	17.1145	0.270042	0.897294
Pfn1	Pfn1	2.78249	-0.490218	0.902169
Arhgdia	Arhgdia	3.59958	0.296475	0.902169
Nudt3	Nudt3	1.25875	-0.512151	0.902169
Stmn3	Stmn3	9.18665	-0.462383	0.903905
Cox14	Cox14	1.43541	-0.511051	0.903905
Vdac3	Vdac3	2.95916	-0.477825	0.90523
Mea1	Mea1	1.83291	-0.494398	0.907055
Park7	Park7	2.89291	-0.480755	0.90835
Ddrgk1	Ddrgk1	1.23666	0.35629	0.910574
Cox5b	Cox5b	9.14248	-0.458902	0.911114
Cox17	Cox17	2.62791	-0.479347	0.911169
Mif	Mif	7.33165	-0.460432	0.911421
Phgdh	Phgdh	1.08208	-0.531054	0.9149
Sdcbp	Sdcbp	1.50166	-0.502355	0.916318
Actr2	Actr2	1.25875	-0.505081	0.916318
Rpl5	Rpl5	4.90249	0.280333	0.922288
Tmx1	Tmx1	2.09791	0.317111	0.922479
Clptm1	Clptm1	1.23666	-0.501272	0.922601
Rps16	Rps16	15.635	0.259538	0.922601
Tmem14c	Tmem14c	1.36916	0.343156	0.922601
Selenot	Selenot	1.28083	-0.497382	0.923464
Cs	Cs	1.23666	-0.508752	0.923464
Smdt1	Smdt1	3.04749	-0.46966	0.923464
Rpl37a-ps1	Rpl37a-ps1	7.94998	0.26658	0.923464
Atp5mc1	Atp5mc1	4.23999	-0.464488	0.923464
G3bp2	G3bp2	1.4575	-0.493943	0.923464
Atp5pf	Atp5pf	6.2054	-0.455714	0.92779
Wsb2	Wsb2	1.10416	-0.507858	0.92779
Prelid1	Prelid1	1.94333	-0.480667	0.929837
Rps25	Rps25	6.00665	0.271027	0.930901
Ndufa11	Ndufa11	2.47333	-0.470346	0.93549
Prdx5	Prdx5	2.80458	-0.467838	0.935776
Aplp1	Aplp1	7.68498	-0.454392	0.936331
Tbca	Tbca	3.75416	0.279591	0.936331
Cadm1	Cadm1	1.63416	0.319457	0.936331
Map2	Map2	2.45124	-0.468605	0.936331
Rplp0	Rplp0	8.83331	0.260511	0.936331
Pfdn2	Pfdn2	2.385	-0.467198	0.936331
Nenf	Nenf	4.50499	0.276804	0.936331
Tecr	Tecr	4.10749	-0.457249	0.936331
Tma7	Tma7	3.66583	-0.457661	0.936542
Podxl2	Podxl2	2.40708	-0.465875	0.938337
Rpl26	Rpl26	14.8179	0.249921	0.93996
Cox7b	Cox7b	6.82374	-0.4449	0.940455
Atp5f1e	Atp5f1e	11.2404	-0.440491	0.940644
LOC100360791	LOC100360791	1.52375	0.318097	0.940991
Dpp6	Dpp6	1.30291	-0.485276	0.942153
Atp5mc2	Atp5mc2	3.95291	-0.452229	0.945944
Hk1	Hk1	1.50166	-0.480077	0.948944
Usp11	Usp11	1.12625	-0.494665	0.949875
Gpi	Gpi	4.70374	-0.447209	0.951579
Micos10	Micos10	2.12	-0.462458	0.951817
Gabarapl1	Gabarapl1	2.69416	-0.458372	0.953823
Ociad1	Ociad1	1.63416	-0.470797	0.954667
Rtl8a	Rtl8a	2.14208	-0.461497	0.959482
B2m	B2m	9.07623	0.249254	0.95964
Coprs	Coprs	1.30291	-0.47702	0.95964
Txnl4a	Txnl4a	1.14833	-0.488263	0.961025
Syt11	Syt11	3.70999	-0.445377	0.963373
Uqcrc1	Uqcrc1	2.31875	-0.462754	0.963373
Pgam1	Pgam1	5.21166	-0.437968	0.966273
Ubl5	Ubl5	4.19582	-0.442285	0.967028
Rplp2	Rplp2	11.3508	0.377626	0.969044
Tmem30a	Tmem30a	1.74458	-0.466959	0.969275
Caly	Caly	11.3066	0.242295	0.969956
Uba1	Uba1	1.21458	-0.476669	0.974185
Disp2	Disp2	1.92125	-0.459782	0.974975
Arl8b	Arl8b	1.4575	-0.463628	0.974975
Ndufs7	Ndufs7	2.23041	-0.45475	0.974975
Gsk3b	Gsk3b	1.08208	-0.491949	0.977783
Grb2	Grb2	1.14833	-0.476591	0.978834
Tbcb	Tbcb	1.47958	-0.460612	0.985273
Sec61g	Sec61g	3.70999	0.260166	0.986508
Ptprn2	Ptprn2	2.16416	0.28399	0.987892
Chpf	Chpf	1.23666	0.317982	0.988653
Eef1b2	Eef1b2	6.16124	0.245126	0.991684
Eif1b	Eif1b	1.855	-0.45339	0.995878
Lamtor2	Lamtor2	2.40708	-0.440046	0.997645
Cct4	Cct4	1.14833	-0.469247	0.997938
Lrp11	Lrp11	1.25875	-0.0105432	1
Pcmt1	Pcmt1	1.39125	-0.342174	1
Sf3b5	Sf3b5	1.96541	0.162788	1
Sod2	Sod2	1.34708	-0.200839	1
Tcp1	Tcp1	1.325	0.176058	1
Psmb1	Psmb1	3.20208	-0.0218469	1
Mboat7	Mboat7	1.25875	-0.456769	1
Ndufa3	Ndufa3	4.26207	-0.2998	1
Ube2s	Ube2s	1.63416	0.0337141	1
Rpl28	Rpl28	10.6221	0.108792	1
Chmp2a	Chmp2a	1.10416	-0.169599	1
Calm3	Calm3	2.91499	-0.423863	1
Ppp5c	Ppp5c	1.1925	0.196355	1
Snrpd2	Snrpd2	2.31875	-0.102379	1
Rabac1	Rabac1	5.71957	0.147478	1
Ech1	Ech1	1.41333	0.145363	1
Eif3k	Eif3k	1.01583	-0.429384	1
Psmd8	Psmd8	1.30291	0.167095	1
Capns1	Capns1	4.06332	-0.0871045	1
Cox6b1	Cox6b1	7.9279	-0.302739	1
Ptov1	Ptov1	2.82666	-0.0176156	1
Ap2a1	Ap2a1	1.01583	-0.45711	1
Prmt1	Prmt1	1.14833	-0.0138957	1
Ftl1	Ftl1	6.18332	-0.160234	1
Nucb1	Nucb1	2.78249	0.200384	1
Ldha	Ldha	3.82041	-0.15606	1
Tm2d3	Tm2d3	1.28083	-0.0674801	1
Rps17	Rps17	3.70999	-0.240081	1
Ndufc2	Ndufc2	3.70999	-0.309609	1
Taf10	Taf10	1.61208	-0.283072	1
Eif3f	Eif3f	2.47333	0.00457424	1
Tmem9b	Tmem9b	1.34708	-0.158377	1
Eif4g2	Eif4g2	3.48916	-0.322111	1
Psma1	Psma1	1.41333	0.205038	1
RGD1311703	RGD1311703	1.1925	-0.292925	1
Rps13	Rps13	6.88999	-0.132063	1
Arl6ip1	Arl6ip1	2.49541	-0.214204	1
Ndufab1	Ndufab1	4.12957	-0.301586	1
Mapk3	Mapk3	1.50166	-0.11317	1
Sez6l2	Sez6l2	2.2525	-0.279092	1
Cdipt	Cdipt	1.08208	-0.148739	1
Ap2a2	Ap2a2	1.56791	-0.290817	1
Cd81	Cd81	8.03832	-0.410181	1
Nap1l4	Nap1l4	1.30291	-0.178574	1
Gstp1	Gstp1	4.26207	-0.180056	1
LOC108349682	LOC108349682	2.91499	0.0870993	1
Ppp1ca	Ppp1ca	2.40708	-0.0122098	1
Sf3b2	Sf3b2	1.01583	-0.162384	1
Drap1	Drap1	1.41333	-0.200195	1
Fau	Fau	17.8212	0.054896	1
Arl2	Arl2	1.1925	-0.43104	1
Trmt112	Trmt112	2.71624	0.0951336	1
Fkbp2	Fkbp2	3.22416	-0.0800473	1
Stip1	Stip1	1.39125	-0.426736	1
Cox8a	Cox8a	16.2754	-0.413465	1
Rtn3	Rtn3	5.91832	-0.373741	1
Slc3a2	Slc3a2	1.12625	-0.204962	1
B3gat3	B3gat3	1.78875	0.00159472	1
Tmem258	Tmem258	1.67833	0.0841216	1
Zfand5	Zfand5	1.10416	0.0184254	1
Actr1a	Actr1a	1.08208	-0.245231	1
Cox7c	Cox7c	12.9629	-0.28289	1
Btf3	Btf3	2.60583	-0.113192	1
Hmgcs1	Hmgcs1	1.56791	-0.393081	1
Slc1a3	Slc1a3	4.70374	-0.0286372	1
Cct5	Cct5	1.7225	-0.21396	1
Stmn2	Stmn2	6.64707	0.0880767	1
Rpl22l1	Rpl22l1	5.63124	0.127137	1
Dnajc19	Dnajc19	1.1925	-0.243672	1
Ndufc1	Ndufc1	4.12957	-0.235275	1
Dclk1	Dclk1	1.50166	-0.0337195	1
Gucy1b1	Gucy1b1	1.06	0.250598	1
Trim2	Trim2	1.06	-0.321718	1
Bcan	Bcan	2.03166	-0.135082	1
Cct3	Cct3	1.28083	-0.199955	1
Fdps	Fdps	1.63416	0.0202116	1
Dpm3	Dpm3	1.14833	-0.320153	1
Snapin	Snapin	1.56791	0.263803	1
Psmb4	Psmb4	2.2525	-0.204044	1
Psmd4	Psmd4	1.10416	-0.207151	1
Mllt11	Mllt11	3.04749	-0.0845441	1
Gstm1	Gstm1	2.45124	-0.188517	1
Psma5	Psma5	1.10416	-0.291264	1
LOC691807	LOC691807	1.28083	-0.351735	1
LOC103691688	LOC103691688	5.29999	-0.194444	1
Ank2	Ank2	2.14208	-0.352438	1
Rpl34	Rpl34	10.2246	-0.132804	1
Selenof	Selenof	4.12957	0.0983926	1
Rabggtb	Rabggtb	1.14833	-0.39368	1
Npdc1	Npdc1	2.05375	-0.0088741	1
Dipk1b	Dipk1b	1.06	-0.14596	1
Ptpa	Ptpa	1.21458	-0.303969	1
Prrc2b	Prrc2b	1.10416	-0.276999	1
Swi5	Swi5	2.09791	-0.423383	1
RGD1561113	RGD1561113	1.36916	-0.423607	1
Psmb7	Psmb7	1.59	-0.419285	1
Arpc5l	Arpc5l	1.76666	-0.173876	1
Selenoh	Selenoh	1.43541	0.0546292	1
Ptpmt1	Ptpmt1	1.10416	0.108277	1
Psmc3	Psmc3	1.36916	0.0951366	1
RGD1309540	RGD1309540	1.17041	-0.00976227	1
Hsd17b12	Hsd17b12	1.21458	0.219203	1
Nop10	Nop10	2.84874	-0.206835	1
Emc7	Emc7	1.89916	-0.06272	1
Scg5	Scg5	7.0004	0.0305237	1
Srp14	Srp14	3.97499	0.0662193	1
Ckmt1	Ckmt1	1.78875	-0.385878	1
Serf2	Serf2	4.85832	-0.402106	1
Hypk	Hypk	2.69416	0.193449	1
Ctxn2	Ctxn2	1.10416	0.318844	1
Sirpa	Sirpa	1.34708	0.0716867	1
Ptpra	Ptpra	1.14833	-0.0295577	1
RGD1311739	RGD1311739	1.41333	0.216579	1
Chgb	Chgb	3.06958	0.0350945	1
Tmx4	Tmx4	2.18625	-0.0505533	1
Smim26	Smim26	1.63416	-0.129247	1
Nsfl1c	Nsfl1c	1.25875	-0.00795211	1
Fkbp1a	Fkbp1a	3.75416	-0.383196	1
Nrsn2	Nrsn2	2.95916	-0.393096	1
Mmp24os	Mmp24os	2.18625	0.268249	1
Rbm39	Rbm39	1.03791	-0.335857	1
Serinc3	Serinc3	1.36916	-0.404041	1
Pfdn4	Pfdn4	1.03791	0.064866	1
Psma7	Psma7	1.89916	-0.370358	1
Tcea2	Tcea2	1.06	-0.100619	1
Polr3k	Polr3k	1.14833	-0.169166	1
Tomm7	Tomm7	4.83624	-0.248558	1
Psmc2	Psmc2	1.14833	-0.213087	1
Sem1	Sem1	3.06958	-0.303218	1
Ndufa5	Ndufa5	3.70999	-0.202464	1
Ptn	Ptn	3.24624	-0.0474204	1
Fmc1	Fmc1	1.01583	-0.0886431	1
Ndufb2	Ndufb2	5.89624	-0.286302	1
Mrps33	Mrps33	1.4575	0.0533864	1
Tril	Tril	1.06	-0.186436	1
Adcyap1r1	Adcyap1r1	1.28083	0.190948	1
Nap1l5	Nap1l5	9.76081	-0.163845	1
Tmsb10	Tmsb10	22.7458	0.108014	1
Bola3	Bola3	1.52375	-0.155018	1
Pcbp1	Pcbp1	1.76666	-0.25815	1
Copg1	Copg1	1.39125	-0.234378	1
Brk1	Brk1	2.53958	0.0630487	1
Slc25a18	Slc25a18	1.03791	-0.0877962	1
Grcc10	Grcc10	3.20208	-0.315482	1
Usp5	Usp5	1.03791	-0.299011	1
Fkbp4	Fkbp4	1.12625	-0.265325	1
Cmas	Cmas	1.65625	0.0393205	1
Bcat1	Bcat1	11.7925	-0.384193	1
Dnaja1	Dnaja1	1.06	0.04828	1
Dctn3	Dctn3	1.63416	-0.430322	1
Vcp	Vcp	1.89916	-0.379168	1
Tomm5	Tomm5	1.08208	-0.409433	1
Rad23b	Rad23b	1.08208	-0.388787	1
Txn1	Txn1	3.59958	0.179505	1
Gng10	Gng10	1.59	-0.29041	1
Atp6v1g1	Atp6v1g1	3.77624	-0.289064	1
Rraga	Rraga	1.34708	-0.0181226	1
Tmem59	Tmem59	3.33458	0.127724	1
Scp2	Scp2	3.02541	-0.344099	1
Uqcrh	Uqcrh	8.23707	-0.0621044	1
Akr1a1	Akr1a1	5.76374	-0.159025	1
Prdx1	Prdx1	2.64999	-0.432073	1
Eri3	Eri3	1.23666	-0.284982	1
Atp6v0b	Atp6v0b	4.06332	-0.348195	1
Cap1	Cap1	1.25875	0.116165	1
RGD1559909	RGD1559909	1.43541	-0.421246	1
Eif3i	Eif3i	1.12625	-0.339119	1
Atp5if1	Atp5if1	7.86165	-0.380957	1
Nudc	Nudc	1.17041	-0.367954	1
Tmem50a	Tmem50a	1.34708	-0.45942	1
Pithd1	Pithd1	1.67833	-0.319568	1
Fbxo44	Fbxo44	1.12625	-0.382158	1
Kif1b	Kif1b	1.87708	-0.419334	1
Eno1	Eno1	6.05082	-0.35727	1
Tprg1l	Tprg1l	2.23041	-0.0782467	1
Ssu72	Ssu72	1.96541	-0.341482	1
Sdf4	Sdf4	1.50166	0.208179	1
Cript	Cript	1.08208	-0.138961	1
Epas1	Epas1	1.21458	-0.267891	1
Prepl	Prepl	3.57749	-0.427401	1
Mrpl33	Mrpl33	2.78249	0.042411	1
Ost4	Ost4	2.12	-0.346186	1
Hadhb	Hadhb	1.17041	-0.116592	1
Ntsr2	Ntsr2	2.64999	0.00268738	1
Kidins220	Kidins220	1.59	-0.122752	1
Rps7	Rps7	10.9312	0.209557	1
Tspan13	Tspan13	1.74458	0.162352	1
Nrcam	Nrcam	1.01583	-0.431431	1
Cfl2	Cfl2	1.4575	0.0278454	1
Psma6	Psma6	1.94333	-0.372306	1
Fkbp3	Fkbp3	2.89291	-0.193996	1
Rps29	Rps29	18.4616	-0.0503401	1
Rtn1	Rtn1	13.1616	-0.197405	1
LOC100359616	LOC100359616	5.32207	0.13536	1
Erh	Erh	2.09791	-0.053289	1
Ahsa1	Ahsa1	1.01583	-0.325355	1
Ndufb1	Ndufb1	4.76999	-0.394848	1
Evl	Evl	1.34708	-0.284194	1
Dync1h1	Dync1h1	2.09791	-0.104431	1
Eif5	Eif5	1.63416	-0.0274899	1
Klc1	Klc1	3.82041	-0.33555	1
LOC100912557	LOC100912557	2.95916	-0.224435	1
Tmem179	Tmem179	1.03791	0.220851	1
Naca	Naca	6.0729	0.0700341	1
Ptges3	Ptges3	1.39125	-0.440236	1
Cnpy2	Cnpy2	1.54583	0.204876	1
Sarnp	Sarnp	1.23666	-0.22592	1
Cbarp	Cbarp	3.62166	-0.259621	1
Nap1l1	Nap1l1	1.08208	-0.273035	1
Cct2	Cct2	1.30291	-0.42968	1
Uqcrb	Uqcrb	5.01291	-0.341796	1
Rpl30	Rpl30	5.05707	0.169452	1
Polr2k	Polr2k	2.07583	-0.352568	1
Eif3h	Eif3h	2.29666	0.187103	1
Ly6h	Ly6h	6.84582	0.0968421	1
Txn2	Txn2	1.1925	-0.122599	1
Tst	Tst	1.43541	-0.142726	1
Nptxr	Nptxr	1.41333	-0.122016	1
Atf4	Atf4	2.00958	-0.0105915	1
Rbx1	Rbx1	1.63416	-0.194397	1
Pmm1	Pmm1	1.28083	-0.258377	1
Atxn10	Atxn10	2.31875	-0.276055	1
Mapk8ip2	Mapk8ip2	1.67833	-0.338333	1
Slc38a1	Slc38a1	1.34708	0.2144	1
Eif4b	Eif4b	1.03791	0.00266129	1
Spryd3	Spryd3	1.01583	-0.0127526	1
Pfdn5	Pfdn5	3.17999	-0.0910234	1
Hnrnpa1	Hnrnpa1	2.20833	0.0995541	1
Copz1	Copz1	1.36916	0.244374	1
Sesn3	Sesn3	1.03791	-0.116315	1
Cdc37	Cdc37	1.28083	-0.38689	1
Prkcsh	Prkcsh	1.21458	0.153784	1
Hspa8	Hspa8	12.8083	0.0688458	1
Fxyd6	Fxyd6	1.70041	-0.352198	1
Rexo2	Rexo2	1.03791	-0.105477	1
Timm8b	Timm8b	6.55874	-0.250378	1
Tspan3	Tspan3	4.74791	-0.350093	1
Cox5a	Cox5a	4.52707	-0.275803	1
Rab11a	Rab11a	1.325	-0.0165872	1
Hacd3	Hacd3	1.65625	0.0757115	1
Oaz2	Oaz2	1.52375	-0.035724	1
Polr2m	Polr2m	1.4575	-0.387767	1
Arpp19	Arpp19	1.06	-0.457328	1
Myo5a	Myo5a	1.21458	-0.369647	1
Cox7a2	Cox7a2	5.76374	-0.365801	1
Me1	Me1	1.01583	0.28142	1
Rasgrf1	Rasgrf1	3.35666	-0.199792	1
Atp1b3	Atp1b3	1.54583	0.116444	1
Anapc13	Anapc13	1.17041	-0.194886	1
Rpl29	Rpl29	8.67873	0.0839985	1
Pcbp4	Pcbp4	1.17041	-0.2548	1
Gnai2	Gnai2	2.385	-0.343295	1
Rhoa	Rhoa	1.01583	-0.287436	1
Wdr6	Wdr6	3.02541	-0.032036	1
Mydgf	Mydgf	1.50166	0.195931	1
Micos13	Micos13	4.83624	-0.0712671	1
Rpl36	Rpl36	4.70374	-0.0905408	1
LOC103690742	LOC103690742	1.81083	0.0890758	1
Hsp90ab1	Hsp90ab1	9.42956	-0.161183	1
Enpp5	Enpp5	1.50166	-0.0997904	1
Rcan2	Rcan2	1.78875	-0.04844	1
Plekhb2	Plekhb2	2.05375	-0.327371	1
Actr1b	Actr1b	1.01583	-0.399722	1
Coa5	Coa5	1.56791	0.211786	1
Gls	Gls	1.25875	-0.172681	1
Hspe1	Hspe1	4.12957	0.0295568	1
Aamp	Aamp	1.50166	-0.0726524	1
Itm2c	Itm2c	8.50207	-0.0348531	1
Ndufa10	Ndufa10	1.06	-0.217488	1
Cops9	Cops9	4.32832	-0.388223	1
Kif1a	Kif1a	3.35666	-0.231052	1
Ndufv2	Ndufv2	3.13583	-0.412474	1
Hcfc1r1	Hcfc1r1	6.16124	0.0639246	1
Atp6v0c	Atp6v0c	14.0008	-0.392714	1
Syngr3	Syngr3	2.78249	-0.122326	1
Rps2	Rps2	9.42956	0.0912267	1
Nme3	Nme3	1.08208	-0.325707	1
Gabra1	Gabra1	1.83291	-0.334277	1
Rack1	Rack1	4.52707	0.239438	1
Hnrnpab	Hnrnpab	1.17041	-0.265825	1
Ube2b	Ube2b	1.21458	-0.461898	1
Vdac1	Vdac1	1.65625	-0.387719	1
RGD1310352	RGD1310352	1.14833	0.243577	1
LOC100362027	LOC100362027	1.9875	-0.0904283	1
Hspa4	Hspa4	1.03791	-0.0263588	1
Uqcrq	Uqcrq	7.99415	-0.389085	1
Hint1	Hint1	9.76081	-0.236935	1
Sparc	Sparc	11.5054	-0.100583	1
Atox1	Atox1	3.17999	0.200381	1
Ubb	Ubb	18.1525	-0.0811674	1
Trappc1	Trappc1	1.23666	-0.224623	1
Eif4a1	Eif4a1	2.29666	-0.241981	1
Tmem256	Tmem256	1.08208	-0.340458	1
Eif5a	Eif5a	3.75416	-0.315561	1
Gabarap	Gabarap	3.70999	0.0154171	1
Psmb6	Psmb6	2.76041	-0.0520593	1
C1qbp	C1qbp	1.14833	-0.356589	1
Emc6	Emc6	1.06	-0.0371429	1
Sdf2	Sdf2	1.36916	0.151925	1
Tmem199	Tmem199	1.21458	0.216062	1
Mrps23	Mrps23	1.01583	0.338406	1
Mmd	Mmd	1.21458	0.256051	1
Nme1	Nme1	2.14208	-0.336636	1
Npepps	Npepps	1.03791	-0.0890663	1
Psmb3	Psmb3	1.94333	-0.174399	1
Eif1	Eif1	5.56499	-0.333587	1
Acly	Acly	1.36916	-0.140592	1
Rab5c	Rab5c	1.10416	-0.268582	1
Rpl27	Rpl27	3.82041	-0.0887598	1
Rundc3a	Rundc3a	1.325	-0.404763	1
Slc25a39	Slc25a39	1.325	0.284051	1
Gfap	Gfap	4.08541	0.204595	1
Rpl38	Rpl38	6.0729	-0.0768152	1
Jpt1	Jpt1	1.39125	-0.294798	1
Mrps7	Mrps7	1.39125	0.260609	1
Srsf2	Srsf2	1.1925	-0.240683	1
Anapc11	Anapc11	1.47958	-0.4539	1
Gps1	Gps1	1.23666	-0.0946906	1
Cct8	Cct8	1.43541	-0.396339	1
Pcp4	Pcp4	11.5496	-0.406875	1
Pcnp	Pcnp	1.70041	-0.0941034	1
Cd47	Cd47	1.03791	0.119078	1
Cd200	Cd200	1.47958	-0.305475	1
Fam162a	Fam162a	1.43541	-0.307601	1
Rpl35al1	Rpl35al1	1.89916	0.0621409	1
Eif4a2	Eif4a2	6.66915	0.103763	1
Eif4g1	Eif4g1	1.17041	0.0783217	1
Ap2m1	Ap2m1	6.22749	-0.350863	1
Dgcr6	Dgcr6	1.43541	-0.372007	1
Ube2l3	Ube2l3	1.59	-0.413074	1
Pet100	Pet100	1.74458	-0.11482	1
Ctxn1	Ctxn1	3.42291	-0.0472864	1
LOC103690996	LOC103690996	4.59332	0.0679151	1
Bri3	Bri3	1.30291	-0.34347	1
Mmd2	Mmd2	1.41333	-0.37724	1
Ache	Ache	1.74458	0.193825	1
LOC100910788	LOC100910788	5.36624	-0.351275	1
Ran	Ran	4.57124	-0.0494294	1
Tmed2	Tmed2	1.21458	0.0202273	1
Arpc3	Arpc3	1.28083	-0.418197	1
Plbd2	Plbd2	1.47958	0.233061	1
Dynll1	Dynll1	8.89956	-0.221044	1
Iscu	Iscu	3.13583	-0.320363	1
Dbi	Dbi	7.04457	-0.374254	1
Arl8a	Arl8a	1.67833	-0.289118	1
Timm17a	Timm17a	1.17041	-0.158064	1
Glrx2	Glrx2	2.09791	0.146221	1
Astn1	Astn1	1.54583	0.155908	1
Cacybp	Cacybp	1.39125	-0.425228	1
Vamp4	Vamp4	1.01583	-0.147934	1
Uhmk1	Uhmk1	1.25875	-0.205682	1
Ndufs2	Ndufs2	2.36291	-0.32228	1
Copa	Copa	1.03791	0.0776354	1
Pea15	Pea15	4.04124	-0.328971	1
LOC108352650	LOC108352650	1.63416	-0.143402	1
Srp9	Srp9	1.92125	0.069067	1
Sparcl1	Sparcl1	15.9441	-0.365717	1
Slc4a4	Slc4a4	1.14833	-0.436785	1
Rufy3	Rufy3	1.36916	-0.180785	1
Igfbp7	Igfbp7	1.83291	0.130648	1
Slc30a9	Slc30a9	1.43541	0.107966	1
Uchl1	Uchl1	17.2912	-0.155667	1
Rpl9	Rpl9	16.3858	0.217354	1
RGD1560394	RGD1560394	3.51124	-0.315347	1
Selenom	Selenom	5.82999	0.228596	1
Ogdh	Ogdh	1.78875	0.273042	1
Cfap36	Cfap36	1.28083	-0.318054	1
Vdac2	Vdac2	2.89291	-0.384224	1
Gng2	Gng2	1.59	-0.159523	1
Rpl15	Rpl15	5.14541	0.11139	1
Cadps	Cadps	1.06	-0.218625	1
Pdhb	Pdhb	1.52375	-0.0175424	1
Cnih1	Cnih1	1.03791	0.0199012	1
Hnrnpc	Hnrnpc	1.52375	-0.306716	1
Mrpl52	Mrpl52	2.2525	0.173248	1
Psmb5	Psmb5	2.71624	-0.314916	1
Sap18	Sap18	1.30291	-0.00211123	1
Ctsb	Ctsb	4.59332	-0.238564	1
Ednrb	Ednrb	1.43541	-0.261097	1
Rps24	Rps24	7.08874	-0.0092586	1
Arf4	Arf4	1.47958	0.229704	1
Selenok	Selenok	3.17999	0.223683	1
Itih3	Itih3	5.27791	0.213212	1
Spcs1	Spcs1	2.84874	0.0626655	1
Glud1	Glud1	3.90874	-0.310709	1
Ghitm	Ghitm	2.31875	-0.396006	1
Use1	Use1	1.28083	0.121176	1
Dda1	Dda1	1.41333	-0.289665	1
Lsm4	Lsm4	1.14833	-0.142821	1
Uba52	Uba52	20.7141	0.137538	1
Crlf1	Crlf1	1.17041	0.296355	1
Cope	Cope	1.63416	0.195515	1
Msmo1	Msmo1	1.14833	-0.275718	1
Cpe	Cpe	10.865	-0.410876	1
Slc25a4	Slc25a4	8.92165	-0.33028	1
Dctn6	Dctn6	1.54583	-0.118945	1
Ppp2cb	Ppp2cb	1.4575	-0.309258	1
Dusp26	Dusp26	1.50166	0.191633	1
Lamp1	Lamp1	3.51124	-0.0964955	1
Ctsl	Ctsl	1.39125	0.148963	1
Isca1	Isca1	1.87708	-0.352032	1
Ntrk2	Ntrk2	2.36291	-0.230109	1
Pcbd2	Pcbd2	1.30291	-0.151919	1
Tmed9	Tmed9	1.08208	0.116714	1
Auh	Auh	1.43541	0.154578	1
Nrsn1	Nrsn1	2.29666	-0.0281762	1
H1f2	H1f2	1.34708	0.203123	1
Vps41	Vps41	1.47958	-0.328938	1
Psma2	Psma2	1.59	-0.150218	1
Snrpd1	Snrpd1	1.54583	0.0815682	1
Abhd3	Abhd3	1.47958	-0.106757	1
Aqp4	Aqp4	3.51124	0.136885	1
Celf4	Celf4	1.25875	-0.787411	1
Reep5	Reep5	4.06332	0.00787529	1
Reep2	Reep2	1.4575	0.218801	1
Pfdn1	Pfdn1	3.37874	-0.0108458	1
Rell2	Rell2	1.03791	0.00763065	1
Rps14	Rps14	6.27165	0.0758114	1
Txnl1	Txnl1	1.67833	-0.0756541	1
Nars1	Nars1	1.01583	-0.436875	1
RGD1562987	RGD1562987	1.9875	-0.216145	1
Cyb5a	Cyb5a	1.28083	-0.137403	1
Arl2bp	Arl2bp	1.76666	-0.42082	1
Amfr	Amfr	1.54583	-0.230277	1
Wdr83os	Wdr83os	1.54583	-0.0515373	1
Get3	Get3	1.01583	-0.365161	1
Prdx2	Prdx2	7.35373	0.0708557	1
Calr	Calr	3.70999	-0.0312465	1
Gadd45gip1	Gadd45gip1	1.54583	-0.0397433	1
LOC288913	LOC288913	1.39125	-0.184449	1
Prkaca	Prkaca	1.30291	-0.324902	1
Ndufb7	Ndufb7	2.64999	-0.395479	1
Scoc	Scoc	2.40708	-0.386355	1
Aars1	Aars1	1.47958	-0.118512	1
Gabarapl2	Gabarapl2	2.34083	-0.349397	1
Cdh13	Cdh13	1.01583	0.286457	1
Hsbp1	Hsbp1	4.35041	-0.284223	1
Cox4i1	Cox4i1	13.2279	-0.325707	1
Trappc2l	Trappc2l	1.52375	-0.331213	1
Rpl13	Rpl13	10.1583	0.0671802	1
Tubb3	Tubb3	3.82041	-0.395687	1
Agt	Agt	7.61873	-0.24199	1
Tomm20	Tomm20	3.33458	-0.0673652	1
Gabbr1	Gabbr1	2.76041	-0.4172	1
Tubb5	Tubb5	6.95624	0.0151198	1
Glo1	Glo1	1.78875	0.0471517	1
Ndufv3	Ndufv3	3.42291	0.222547	1
Cstb	Cstb	2.84874	0.092836	1
Gatd3a	Gatd3a	1.01583	-0.383955	1
Pttg1ip	Pttg1ip	1.08208	0.27294	1
Prmt2	Prmt2	1.12625	-0.1397	1
Snrpd3	Snrpd3	1.21458	-0.0955208	1
Pcbd1	Pcbd1	1.43541	0.23629	1
Ppa1	Ppa1	1.56791	-0.0351718	1
Sar1a	Sar1a	1.30291	0.229058	1
Fabp7	Fabp7	1.23666	0.131197	1
Cd99	Cd99	1.03791	-0.0728943	1
Araf	Araf	2.36291	-0.141292	1
Ndufb11	Ndufb11	3.37874	-0.205196	1
Usp9x	Usp9x	1.81083	0.0148676	1
Mid1ip1	Mid1ip1	1.52375	0.0543572	1
Praf2	Praf2	1.10416	-0.176364	1
Syp	Syp	5.85207	-0.108218	1
RragB	RragB	1.41333	0.0221007	1
Tro	Tro	1.78875	0.248418	1
Tspyl2	Tspyl2	1.12625	-0.083162	1
Tmsb4x	Tmsb4x	42.2232	0.0262943	1
Maged1	Maged1	3.51124	-0.19097	1
Itm2a	Itm2a	1.14833	0.251806	1
Gprasp2	Gprasp2	2.58374	-0.0319218	1
MGC109340	MGC109340	1.59	0.192599	1
Bex2	Bex2	5.85207	-0.29486	1
Bex1	Bex1	2.16416	-0.395178	1
Tceal9	Tceal9	1.41333	-0.199037	1
Bex3	Bex3	4.41666	-0.328391	1
Morf4l2	Morf4l2	3.84249	0.161238	1
Tmsb15b2	Tmsb15b2	1.12625	-0.323929	1
Zcchc12	Zcchc12	3.73208	-0.130347	1
Pgrmc1	Pgrmc1	3.99708	-0.237953	1
Rpl39	Rpl39	4.52707	0.169704	1
Ndufa1	Ndufa1	6.02874	-0.134336	1
Lamp2	Lamp2	1.10416	-0.375648	1
Ids	Ids	2.00958	-0.205479	1
Bcap31	Bcap31	1.41333	0.113726	1
Idh3g	Idh3g	1.28083	-0.433192	1
Atp6ap1	Atp6ap1	1.70041	0.0113951	1
