# Supplementary material for: Spatial transcriptomics reveal basal sex differences in supraoptic nucleus gene expression of adult rats related to cell signaling and ribosomal pathways
Source: Biol Sex Differ. 2023 Oct 19;14:71. doi: 10.1186/s13293-023-00554-3 (PMC10585758; doi:10.1186/s13293-023-00554-3)
Supplement: Supplementary file 12 — Additional file 12. Spreadsheet 10. Inputs for GO/Pathway Analyses Obtained from Loupe Browser Conservative Approach. [file 13293_2023_554_MOESM12_ESM.xlsx]

## Sheet: All
gene	SON_Male 1	SON_Male 2	SON_Male 3	SON_Male 4	SON_Female 1	SON_Female 2	SON_Female 3	SON_Female 4
Pdyn	4.65804	3.99035	4.5327	4.82311	4.93904	4.43569	5.32352	5.11529
Avp	5.70368	6.26321	5.49427	6.14294	6.18874	5.77669	6.9167	6.43843
Oxt	4.14994	4.05196	4.30932	4.4157	4.27169	3.26006	4.40536	5.15379
Kcnmb4	2.53599	3.16592	2.99978	3.03267	3.10491	2.9718	2.32735	3.34672
Cartpt	2.42744	3.40012	2.27582	2.93847	3.06618	2.61498	3.27958	3.59542
Gpx3	1.9775	2.11737	2.29893	2.14933	2.0126	1.90812	2.27218	2.07068
Mbp	-3.58671	-2.05935	-2.62174	-2.80352	-2.79031	-2.85834	-2.26251	-3.08996
Plp1	-3.62389	-1.70655	-2.09102	-2.99488	-2.59309	-3.43554	-2.20143	-3.18637
Gal	2.06904	1.81696	2.16971	2.44573	1.62427	1.38848	2.9974	2.0581
Tmed3	1.81956	2.19054	1.93984	2.04457	1.94962	2.06635	2.15094	2.18227
Ssr4	1.56116	1.69495	1.59928	1.84876	1.48474	1.71021	1.51084	1.88324
Mrps26	1.55969	1.84195	2.26614	1.79691	1.87125	1.89475	1.67314	2.00081
Resp18	1.41213	1.2301	1.195	1.55538	0.983746	0.912197	1.32061	1.36246
Cst6	1.49677	1.53891	1.80877	1.91426	1.55831	1.63033	1.9164	1.83934
Vat1	1.42228	1.06189	1.38617	1.25982	1.20993	1.32488	1.46517	1.24746
Celf6	1.51103	1.83684	1.76275	1.73918	1.81808	1.68026	2.07849	1.46435
Erp29	1.29447	1.49855	1.20542	1.66852	1.48179	1.59189	1.89235	1.62531
mt-Rnr2	-1.89727	-1.72383	-2.22926	-1.78851	-2.00342	-1.77896	-1.69807	-2.12821
Snap25	-1.945	-1.76105	-1.62794	-2.13597	-1.63371	-1.42523	-2.00517	-1.92735
Rpl10	1.14356	1.31738	1.46325	1.08134	1.2296	1.21289	1.18234	1.04076
mt-Rnr1	-1.75177	-1.65291	-2.13842	-1.6512	-1.84788	-1.64377	-1.68638	-2.12269
Ywhah	-1.85449	-1.5899	-1.39159	-1.54616	-1.60935	-1.48688	-1.68088	-1.59175
Saraf	1.11681	1.18699	0.998228	1.13411	1.11759	1.03978	1.30437	1.01853
Npff	#N/A	#N/A	#N/A	#N/A	5.41677	5.01223	6.25094	5.10862
Ndnf	#N/A	#N/A	#N/A	#N/A	3.81926	3.99963	3.3302	2.82557
Parm1	#N/A	#N/A	#N/A	#N/A	2.75658	2.70977	3.06194	2.45629
Fkbp11	#N/A	#N/A	#N/A	#N/A	3.21079	2.90995	3.52598	3.1996
Elapor1	#N/A	#N/A	#N/A	#N/A	3.1173	2.65816	3.02131	2.9878
Plpp4	#N/A	#N/A	#N/A	#N/A	2.56439	2.44748	2.40021	2.42742
Tp53i11	#N/A	#N/A	#N/A	#N/A	1.75796	1.63659	1.73555	1.58052
Ncdn	#N/A	#N/A	#N/A	#N/A	-2.57052	-1.99931	-2.86338	-2.48813
Scg2	#N/A	#N/A	#N/A	#N/A	-2.45027	-1.67076	-1.75212	-2.46462
LOC100910069	#N/A	#N/A	#N/A	#N/A	1.7775	1.13858	1.77689	1.71428
LOC102553820	#N/A	#N/A	#N/A	#N/A	1.77574	2.0058	2.11916	1.67472
Sncb	#N/A	#N/A	#N/A	#N/A	-2.19715	-1.94987	-2.68201	-2.30179
Gpm6a	#N/A	#N/A	#N/A	#N/A	-2.18871	-2.20299	-1.62832	-1.96845
Ptprn	#N/A	#N/A	#N/A	#N/A	1.33844	1.4551	1.19905	1.16529
Pam	#N/A	#N/A	#N/A	#N/A	1.34959	1.61832	1.33636	1.05721
Gstm5	#N/A	#N/A	#N/A	#N/A	1.3439	1.34884	1.5931	1.63291
Vsnl1	#N/A	#N/A	#N/A	#N/A	-1.87432	-1.94878	-2.5214	-2.02484
LOC100911266	#N/A	#N/A	#N/A	#N/A	1.43328	1.49228	1.19783	1.24581
Slc25a1	#N/A	#N/A	#N/A	#N/A	1.27049	1.4249	1.20697	1.01003
Ostc	#N/A	#N/A	#N/A	#N/A	1.20589	1.34304	1.34824	1.30337
Pld3	#N/A	#N/A	#N/A	#N/A	0.926398	1.18592	1.04259	0.805992
Vat1l	#N/A	#N/A	#N/A	#N/A	1.00973	1.3438	2.19026	1.43015
Dnajb9	#N/A	#N/A	#N/A	#N/A	1.09544	1.22372	1.28009	1.09489

## Sheet: CommonGenes
gene	SON_Male 1	SON_Male 2	SON_Male 3	SON_Male 4	SON_Female 1	SON_Female 2	SON_Female 3	SON_Female 4
Pdyn	4.65804	3.99035	4.5327	4.82311	4.93904	4.43569	5.32352	5.11529
Avp	5.70368	6.26321	5.49427	6.14294	6.18874	5.77669	6.9167	6.43843
Oxt	4.14994	4.05196	4.30932	4.4157	4.27169	3.26006	4.40536	5.15379
Kcnmb4	2.53599	3.16592	2.99978	3.03267	3.10491	2.9718	2.32735	3.34672
Cartpt	2.42744	3.40012	2.27582	2.93847	3.06618	2.61498	3.27958	3.59542
Gpx3	1.9775	2.11737	2.29893	2.14933	2.0126	1.90812	2.27218	2.07068
Mbp	-3.58671	-2.05935	-2.62174	-2.80352	-2.79031	-2.85834	-2.26251	-3.08996
Plp1	-3.62389	-1.70655	-2.09102	-2.99488	-2.59309	-3.43554	-2.20143	-3.18637
Gal	2.06904	1.81696	2.16971	2.44573	1.62427	1.38848	2.9974	2.0581
Tmed3	1.81956	2.19054	1.93984	2.04457	1.94962	2.06635	2.15094	2.18227
Ssr4	1.56116	1.69495	1.59928	1.84876	1.48474	1.71021	1.51084	1.88324
Mrps26	1.55969	1.84195	2.26614	1.79691	1.87125	1.89475	1.67314	2.00081
Resp18	1.41213	1.2301	1.195	1.55538	0.983746	0.912197	1.32061	1.36246
Cst6	1.49677	1.53891	1.80877	1.91426	1.55831	1.63033	1.9164	1.83934
Vat1	1.42228	1.06189	1.38617	1.25982	1.20993	1.32488	1.46517	1.24746
Celf6	1.51103	1.83684	1.76275	1.73918	1.81808	1.68026	2.07849	1.46435
Erp29	1.29447	1.49855	1.20542	1.66852	1.48179	1.59189	1.89235	1.62531
mt-Rnr2	-1.89727	-1.72383	-2.22926	-1.78851	-2.00342	-1.77896	-1.69807	-2.12821
Snap25	-1.945	-1.76105	-1.62794	-2.13597	-1.63371	-1.42523	-2.00517	-1.92735
Rpl10	1.14356	1.31738	1.46325	1.08134	1.2296	1.21289	1.18234	1.04076
mt-Rnr1	-1.75177	-1.65291	-2.13842	-1.6512	-1.84788	-1.64377	-1.68638	-2.12269
Ywhah	-1.85449	-1.5899	-1.39159	-1.54616	-1.60935	-1.48688	-1.68088	-1.59175
Saraf	1.11681	1.18699	0.998228	1.13411	1.11759	1.03978	1.30437	1.01853

## Sheet: Male-Unique
gene	SON_Male 1	SON_Male 2	SON_Male 3	SON_Male 4	SON_Female 1	SON_Female 2	SON_Female 3	SON_Female 4
*No DEGs were identified to be unique to the Male group using the Loupe Browser (LB) conservative approach.

## Sheet: Female-Unique
gene	SON_Male 1	SON_Male 2	SON_Male 3	SON_Male 4	SON_Female 1	SON_Female 2	SON_Female 3	SON_Female 4
Npff	#N/A	#N/A	#N/A	#N/A	5.41677	5.01223	6.25094	5.10862
Ndnf	#N/A	#N/A	#N/A	#N/A	3.81926	3.99963	3.3302	2.82557
Parm1	#N/A	#N/A	#N/A	#N/A	2.75658	2.70977	3.06194	2.45629
Fkbp11	#N/A	#N/A	#N/A	#N/A	3.21079	2.90995	3.52598	3.1996
Elapor1	#N/A	#N/A	#N/A	#N/A	3.1173	2.65816	3.02131	2.9878
Plpp4	#N/A	#N/A	#N/A	#N/A	2.56439	2.44748	2.40021	2.42742
Tp53i11	#N/A	#N/A	#N/A	#N/A	1.75796	1.63659	1.73555	1.58052
Ncdn	#N/A	#N/A	#N/A	#N/A	-2.57052	-1.99931	-2.86338	-2.48813
Scg2	#N/A	#N/A	#N/A	#N/A	-2.45027	-1.67076	-1.75212	-2.46462
LOC100910069	#N/A	#N/A	#N/A	#N/A	1.7775	1.13858	1.77689	1.71428
LOC102553820	#N/A	#N/A	#N/A	#N/A	1.77574	2.0058	2.11916	1.67472
Sncb	#N/A	#N/A	#N/A	#N/A	-2.19715	-1.94987	-2.68201	-2.30179
Gpm6a	#N/A	#N/A	#N/A	#N/A	-2.18871	-2.20299	-1.62832	-1.96845
Ptprn	#N/A	#N/A	#N/A	#N/A	1.33844	1.4551	1.19905	1.16529
Pam	#N/A	#N/A	#N/A	#N/A	1.34959	1.61832	1.33636	1.05721
Gstm5	#N/A	#N/A	#N/A	#N/A	1.3439	1.34884	1.5931	1.63291
Vsnl1	#N/A	#N/A	#N/A	#N/A	-1.87432	-1.94878	-2.5214	-2.02484
LOC100911266	#N/A	#N/A	#N/A	#N/A	1.43328	1.49228	1.19783	1.24581
Slc25a1	#N/A	#N/A	#N/A	#N/A	1.27049	1.4249	1.20697	1.01003
Ostc	#N/A	#N/A	#N/A	#N/A	1.20589	1.34304	1.34824	1.30337
Pld3	#N/A	#N/A	#N/A	#N/A	0.926398	1.18592	1.04259	0.805992
Vat1l	#N/A	#N/A	#N/A	#N/A	1.00973	1.3438	2.19026	1.43015
Dnajb9	#N/A	#N/A	#N/A	#N/A	1.09544	1.22372	1.28009	1.09489
