# Supplementary material for: Spatial transcriptomics reveal basal sex differences in supraoptic nucleus gene expression of adult rats related to cell signaling and ribosomal pathways
Source: Biol Sex Differ. 2023 Oct 19;14:71. doi: 10.1186/s13293-023-00554-3 (PMC10585758; doi:10.1186/s13293-023-00554-3)
Supplement: Supplementary file 13 — Additional file 13. Spreadsheet 11. Compiled GO Terms/Pathway Results for Loupe Browser Conservative Approach. [file 13293_2023_554_MOESM13_ESM.xlsx]

## Sheet: SuppSpreadsheet11
Supplemental Spreadsheet 11. GO Terms/Pathway Results - Conservative
1_LB_Common Genes	Data input: SON DEGs identified via Loupe Browser common to both sexes
2_LB_Female-Unique	Data input: SON DEGs identified via Loupe Browser unique to Female group
3_LB_Female-All	Data input: All significant SON DEGs identified via Loupe Browser for Female group
*No DEGs were identified to be unique to the Male group using the Loupe Browser (LB) conservative approach, thus the GO results for the Male group is the same as for the common genes.

## Sheet: 1_LB_Common Genes
Pathway Database	Enrichment FDR	nGenes	Pathway Genes	Fold Enrichment	Pathway	URL	Genes
GO-BP	0.0378174	2	18	117.725	Glucocorticoid metabolic proc.	http://amigo.geneontology.org/amigo/term/GO:0008211	Gal Ywhah
GO-BP	0.0171053	3	64	49.6652	Neuropeptide signaling pathway	http://amigo.geneontology.org/amigo/term/GO:0007218	Gal Cartpt Pdyn
GO-CC					NO RESULTS
GO-MF	8.47318e-08	4	16	264.881	Neuropeptide hormone activity	http://amigo.geneontology.org/amigo/term/GO:0005184	Gal Cartpt Oxt Avp
GO-MF	0.0335128	1	4	264.881	Galanin receptor activity	http://amigo.geneontology.org/amigo/term/GO:0004966	Gal
GO-MF	0.0335128	1	4	264.881	Selenium binding	http://amigo.geneontology.org/amigo/term/GO:0008430	Gpx3
GO-MF	0.0181127	2	58	36.5353	Cysteine-type endopeptidase inhibitor activity	http://amigo.geneontology.org/amigo/term/GO:0004869	Cst6 Avp
GO-MF	0.000173553	4	119	35.6142	Hormone activity	http://amigo.geneontology.org/amigo/term/GO:0005179	Gal Cartpt Oxt Avp
GO-MF	0.0410213	2	114	18.5881	Potassium channel activity	http://amigo.geneontology.org/amigo/term/GO:0005267	Snap25 Kcnmb4
GO-MF	0.00975617	4	395	10.7294	Receptor ligand activity	http://amigo.geneontology.org/amigo/term/GO:0048018	Gal Cartpt Oxt Avp
GO-MF	0.00975617	4	401	10.5688	Signaling receptor activator activity	http://amigo.geneontology.org/amigo/term/GO:0030546	Gal Cartpt Oxt Avp
GO-MF	0.0257414	6	1522	4.17683	Molecular function regulator	http://amigo.geneontology.org/amigo/term/GO:0098772	Gal Cartpt Cst6 Oxt Avp Ywhah
KEGG	0.00879895	4	357	11.8714	Neuroactive ligand-receptor interaction	http://www.genome.jp/kegg-bin/show_pathway?rno04080	Gal Oxt Avp Pdyn
Reactome	0.000673454	2	7	302.721	Vasopressin-like receptors	https://reactome.org/download/current	Oxt Avp
Reactome	0.000673454	4	171	24.7842	Peptide ligand-binding receptors	https://reactome.org/download/current	Gal Oxt Avp Pdyn
Reactome	0.00354981	4	291	14.5639	Class A/1 (Rhodopsin-like receptors)	https://reactome.org/download/current	Gal Oxt Avp Pdyn
Reactome	0.00722017	4	378	11.2119	GPCR ligand binding	https://reactome.org/download/current	Gal Oxt Avp Pdyn
RGD	0.000161531	2	3	706.349	DOID:9008644 Dysmenorrhea	ftp://ftp.rgd.mcw.edu/pub/data_release	Oxt Avp
RGD	0.000268912	2	5	423.81	DOID:9006635 Hyponatremia	ftp://ftp.rgd.mcw.edu/pub/data_release	Oxt Avp
RGD	0.000268912	2	5	423.81	DOID:9005274 Polyuria	ftp://ftp.rgd.mcw.edu/pub/data_release	Oxt Avp
RGD	0.000736987	2	11	192.641	DOID:9007993 Dehydration	ftp://ftp.rgd.mcw.edu/pub/data_release	Oxt Avp
RGD	0.00203489	2	21	100.907	DOID:2468 psychotic disorder	ftp://ftp.rgd.mcw.edu/pub/data_release	Snap25 Avp
RGD	0.00205068	2	22	96.3203	DOID:10914 amnestic disorder	ftp://ftp.rgd.mcw.edu/pub/data_release	Avp Pdyn
RGD	0.003791	2	31	68.3564	DOID:3213 demyelinating disease	ftp://ftp.rgd.mcw.edu/pub/data_release	Plp1 Mbp
RGD	0.0039926	2	33	64.2136	DOID:9006413 Neonatal Severe Encephalopathy due to Mecp2 Mutations	ftp://ftp.rgd.mcw.edu/pub/data_release	Ssr4 Rpl10
RGD	0.000690911	3	67	47.4414	DOID:9006024 Hypotension	ftp://ftp.rgd.mcw.edu/pub/data_release	Oxt Avp Pdyn
RGD	0.000690911	3	70	45.4082	DOID:3328 temporal lobe epilepsy	ftp://ftp.rgd.mcw.edu/pub/data_release	Mbp Avp Pdyn
RGD	0.00801285	2	53	39.982	DOID:2030 anxiety disorder	ftp://ftp.rgd.mcw.edu/pub/data_release	Cartpt Oxt
RGD	0.000924201	3	85	37.395	DOID:9000641 Pain	ftp://ftp.rgd.mcw.edu/pub/data_release	Oxt Avp Pdyn
RGD	0.0106977	2	63	33.6357	DOID:326 ischemia	ftp://ftp.rgd.mcw.edu/pub/data_release	Oxt Avp
RGD	0.000565488	4	180	23.545	DOID:9002211 Hyperalgesia	ftp://ftp.rgd.mcw.edu/pub/data_release	Gal Cartpt Avp Pdyn
RGD	5.24357e-05	7	540	13.7346	DOID:9005643 Diabetes Mellitus Experimental	ftp://ftp.rgd.mcw.edu/pub/data_release	Snap25 Gal Mbp Avp Pdyn Gpx3 Ywhah
RGD	0.000924201	5	484	10.9455	DOID:9352 type 2 diabetes mellitus	ftp://ftp.rgd.mcw.edu/pub/data_release	Snap25 Gal Cartpt Avp Gpx3
RGD	0.00436775	4	407	10.413	DOID:11832 visual epilepsy	ftp://ftp.rgd.mcw.edu/pub/data_release	Plp1 Snap25 Oxt Pdyn
RGD	0.00647864	4	460	9.21325	DOID:10763 hypertension	ftp://ftp.rgd.mcw.edu/pub/data_release	Gal Resp18 Oxt Avp
RGD	0.0067648	4	473	8.96003	DOID:9970 obesity	ftp://ftp.rgd.mcw.edu/pub/data_release	Snap25 Gal Cartpt Gpx3
RGD	0.016107	4	626	6.77012	DOID:9002304 Prostatic Neoplasms	ftp://ftp.rgd.mcw.edu/pub/data_release	Erp29 Cst6 Gpx3 Rpl10

## Sheet: 2_LB_Female-Unique
Pathway Database	Enrichment FDR	nGenes	Pathway Genes	Fold Enrichment	Pathway	URL	Genes
GO-BP					NO RESULTS
GO-CC	0.0375462	1	5	247.222	Lysosomal lumen	http://amigo.geneontology.org/amigo/term/GO:0043202	Pld3
GO-CC	0.0375462	1	6	206.019	Vacuolar lumen	http://amigo.geneontology.org/amigo/term/GO:0005775	Pld3
GO-CC	0.0375462	1	6	206.019	Neuronal dense core vesicle	http://amigo.geneontology.org/amigo/term/GO:0098992	Scg2
GO-CC	0.0375462	3	252	14.7156	Secretory granule	http://amigo.geneontology.org/amigo/term/GO:0030141	Scg2 Ptprn Pam
GO-CC	0.0375462	3	366	10.1321	Secretory vesicle	http://amigo.geneontology.org/amigo/term/GO:0099503	Scg2 Ptprn Pam
GO-CC	0.0375462	5	1317	4.6929	Cytoplasmic vesicle	http://amigo.geneontology.org/amigo/term/GO:0031410	Parm1 Scg2 Pld3 Ptprn Pam
GO-CC	0.0375462	5	1319	4.68579	Intracellular vesicle	http://amigo.geneontology.org/amigo/term/GO:0097708	Parm1 Scg2 Pld3 Ptprn Pam
GO-CC	0.0375462	5	1424	4.34028	Vesicle	http://amigo.geneontology.org/amigo/term/GO:0031982	Parm1 Scg2 Pld3 Ptprn Pam
GO-MF					NO RESULTS
KEGG	0.01925	2	97	25.4868	Glycerophospholipid metabolism	http://www.genome.jp/kegg-bin/show_pathway?rno00564	Pld3 Plpp4
Reactome					NO RESULTS
RGD	0.0413974	1	4	309.028	DOID:3981 pantothenate kinase-associated neurodegeneration	ftp://ftp.rgd.mcw.edu/pub/data_release	Sncb
RGD	0.0413974	1	4	309.028	DOID:0050573 2-hydroxyglutaric aciduria	ftp://ftp.rgd.mcw.edu/pub/data_release	Slc25a1
RGD	0.0413974	1	4	309.028	DOID:3321 GM2 gangliosidosis	ftp://ftp.rgd.mcw.edu/pub/data_release	Sncb
RGD	0.0413974	1	5	247.222	DOID:0111214 distal spinal muscular atrophy type 5	ftp://ftp.rgd.mcw.edu/pub/data_release	Ptprn
RGD	0.0425206	3	445	8.33333	DOID:10652 Alzheimer's disease	ftp://ftp.rgd.mcw.edu/pub/data_release	Vsnl1 Sncb Gstm3

## Sheet: 3_LB_Female-All
Pathway Database	Enrichment FDR	nGenes	Pathway Genes	Fold Enrichment	Pathway	URL	Genes
GO-BP	0.0405985	2	18	63.3903	Glucocorticoid metabolic proc.	http://amigo.geneontology.org/amigo/term/GO:0008211	Gal Ywhah
GO-BP	0.0260709	3	64	26.7428	Neuropeptide signaling pathway	http://amigo.geneontology.org/amigo/term/GO:0007218	Gal Cartpt Pdyn
GO-BP	0.0405985	4	204	11.1865	Reg. of protein secretion	http://amigo.geneontology.org/amigo/term/GO:0050708	Erp29 Vsnl1 Cartpt Pam
GO-BP	0.024324	5	267	10.6838	Protein secretion	http://amigo.geneontology.org/amigo/term/GO:0009306	Erp29 Vsnl1 Cartpt Ptprn Pam
GO-BP	0.024324	5	268	10.6439	Establishment of protein localization to extracellular region	http://amigo.geneontology.org/amigo/term/GO:0035592	Erp29 Vsnl1 Cartpt Ptprn Pam
GO-BP	0.024324	5	274	10.4108	Protein localization to extracellular region	http://amigo.geneontology.org/amigo/term/GO:0071692	Erp29 Vsnl1 Cartpt Ptprn Pam
GO-BP	0.041625	5	384	7.42855	Signal release	http://amigo.geneontology.org/amigo/term/GO:0023061	Vsnl1 Snap25 Gal Cartpt Ptprn
GO-BP	0.0466554	5	407	7.00876	Reg. of establishment of protein localization	http://amigo.geneontology.org/amigo/term/GO:0070201	Erp29 Vsnl1 Snap25 Cartpt Pam
GO-BP	0.024324	7	650	6.14398	Secretion by cell	http://amigo.geneontology.org/amigo/term/GO:0032940	Erp29 Vsnl1 Snap25 Gal Cartpt Ptprn Pam
GO-BP	0.0260709	7	688	5.80464	Export from cell	http://amigo.geneontology.org/amigo/term/GO:0140352	Erp29 Vsnl1 Snap25 Gal Cartpt Ptprn Pam
GO-BP	0.039553	7	771	5.17975	Secretion	http://amigo.geneontology.org/amigo/term/GO:0046903	Erp29 Vsnl1 Snap25 Gal Cartpt Ptprn Pam
GO-BP	0.041625	8	1106	4.12668	Protein transport	http://amigo.geneontology.org/amigo/term/GO:0015031	Erp29 Vsnl1 Snap25 Cartpt Ptprn Pam Fkbp11 Ywhah
GO-CC	0.0389079	2	44	25.9324	Myelin sheath	http://amigo.geneontology.org/amigo/term/GO:0043209	Plp1 Mbp
GO-CC	0.047221	2	53	21.5288	Endoplasmic reticulum lumen	http://amigo.geneontology.org/amigo/term/GO:0005788	Erp29 Dnajb9
GO-CC	0.00410311	5	252	11.3197	Secretory granule	http://amigo.geneontology.org/amigo/term/GO:0030141	Scg2 Gal Cartpt Ptprn Pam
GO-CC	0.00410311	6	366	9.35267	Secretory vesicle	http://amigo.geneontology.org/amigo/term/GO:0099503	Snap25 Scg2 Gal Cartpt Ptprn Pam
GO-CC	0.0389079	7	1068	3.73932	Golgi apparatus	http://amigo.geneontology.org/amigo/term/GO:0005794	Parm1 Snap25 Tmed3 Gal Pld3 Pam Fkbp11
GO-CC	0.0385104	8	1241	3.67776	Endoplasmic reticulum	http://amigo.geneontology.org/amigo/term/GO:0005783	Erp29 Dnajb9 Saraf Tmed3 Pld3 Ostc Ssr4 Rpl10
GO-CC	0.0385104	8	1317	3.46553	Cytoplasmic vesicle	http://amigo.geneontology.org/amigo/term/GO:0031410	Parm1 Snap25 Scg2 Gal Cartpt Pld3 Ptprn Pam
GO-CC	0.0385104	8	1319	3.46027	Intracellular vesicle	http://amigo.geneontology.org/amigo/term/GO:0097708	Parm1 Snap25 Scg2 Gal Cartpt Pld3 Ptprn Pam
GO-CC	0.0389079	8	1424	3.20513	Vesicle	http://amigo.geneontology.org/amigo/term/GO:0031982	Parm1 Snap25 Scg2 Gal Cartpt Pld3 Ptprn Pam
GO-MF	8.18938e-09	5	16	178.285	Neuropeptide hormone activity	http://amigo.geneontology.org/amigo/term/GO:0005184	Gal Cartpt Oxt Avp Npff
GO-MF	0.000150145	5	119	23.9711	Hormone activity	http://amigo.geneontology.org/amigo/term/GO:0005179	Gal Cartpt Oxt Avp Npff
GO-MF	0.00244162	6	395	8.66602	Receptor ligand activity	http://amigo.geneontology.org/amigo/term/GO:0048018	Scg2 Gal Cartpt Oxt Avp Npff
GO-MF	0.00244162	6	401	8.53635	Signaling receptor activator activity	http://amigo.geneontology.org/amigo/term/GO:0030546	Scg2 Gal Cartpt Oxt Avp Npff
GO-MF	0.00301835	6	434	7.88727	Signaling receptor regulator activity	http://amigo.geneontology.org/amigo/term/GO:0030545	Scg2 Gal Cartpt Oxt Avp Npff
KEGG	0.0125479	5	357	7.99038	Neuroactive ligand-receptor interaction	http://www.genome.jp/kegg-bin/show_pathway?rno04080	Gal Oxt Avp Pdyn Npff
Reactome					NO RESULTS
RGD	0.000672835	2	3	380.342	DOID:9008644 Dysmenorrhea	ftp://ftp.rgd.mcw.edu/pub/data_release	Oxt Avp
RGD	0.000895125	2	5	228.205	DOID:9006635 Hyponatremia	ftp://ftp.rgd.mcw.edu/pub/data_release	Oxt Avp
RGD	0.000895125	2	5	228.205	DOID:9005274 Polyuria	ftp://ftp.rgd.mcw.edu/pub/data_release	Oxt Avp
RGD	0.000895125	2	5	228.205	DOID:0111214 distal spinal muscular atrophy type 5	ftp://ftp.rgd.mcw.edu/pub/data_release	Ptprn Resp18
RGD	0.00341651	2	11	103.73	DOID:9007993 Dehydration	ftp://ftp.rgd.mcw.edu/pub/data_release	Oxt Avp
RGD	0.00689488	2	21	54.3346	DOID:2468 psychotic disorder	ftp://ftp.rgd.mcw.edu/pub/data_release	Snap25 Avp
RGD	0.00689488	2	22	51.8648	DOID:10914 amnestic disorder	ftp://ftp.rgd.mcw.edu/pub/data_release	Avp Pdyn
RGD	0.0126381	2	31	36.8073	DOID:3213 demyelinating disease	ftp://ftp.rgd.mcw.edu/pub/data_release	Plp1 Mbp
RGD	0.0134764	2	33	34.5765	DOID:9006413 Neonatal Severe Encephalopathy due to Mecp2 Mutations	ftp://ftp.rgd.mcw.edu/pub/data_release	Ssr4 Rpl10
RGD	0.0027442	3	53	32.2932	DOID:2030 anxiety disorder	ftp://ftp.rgd.mcw.edu/pub/data_release	Cartpt Oxt Pam
RGD	0.0193752	2	43	26.5355	DOID:0080092 myofibrillar myopathy 1	ftp://ftp.rgd.mcw.edu/pub/data_release	Ptprn Resp18
RGD	0.0193752	2	43	26.5355	DOID:1148 polydactyly	ftp://ftp.rgd.mcw.edu/pub/data_release	Ptprn Resp18
RGD	0.00367827	3	67	25.5454	DOID:9006024 Hypotension	ftp://ftp.rgd.mcw.edu/pub/data_release	Oxt Avp Pdyn
RGD	0.00372414	3	70	24.4505	DOID:3328 temporal lobe epilepsy	ftp://ftp.rgd.mcw.edu/pub/data_release	Mbp Avp Pdyn
RGD	0.00556528	3	85	20.1357	DOID:9000641 Pain	ftp://ftp.rgd.mcw.edu/pub/data_release	Oxt Avp Pdyn
RGD	0.00372414	4	180	12.6781	DOID:9002211 Hyperalgesia	ftp://ftp.rgd.mcw.edu/pub/data_release	Gal Cartpt Avp Pdyn
RGD	0.0154134	3	139	12.3132	DOID:9002763 Experimental Autoimmune Encephalomyelitis	ftp://ftp.rgd.mcw.edu/pub/data_release	Plp1 Mbp Sncb
RGD	0.000543622	8	540	8.45204	DOID:9005643 Diabetes Mellitus Experimental	ftp://ftp.rgd.mcw.edu/pub/data_release	Snap25 Gal Mbp Ptprn Avp Pdyn Gpx3 Ywhah
RGD	0.00341651	6	484	7.07247	DOID:9352 type 2 diabetes mellitus	ftp://ftp.rgd.mcw.edu/pub/data_release	Snap25 Gal Cartpt Avp Pam Gpx3
RGD	0.00689488	5	407	7.00876	DOID:11832 visual epilepsy	ftp://ftp.rgd.mcw.edu/pub/data_release	Plp1 Snap25 Oxt Pdyn Pam
